# Supplementary material for: Widespread perturbation of ETS factor binding sites in cancer
Source: Nat Commun. 2023 Feb 17;14:913. doi: 10.1038/s41467-023-36535-8 (PMC9938127; doi:10.1038/s41467-023-36535-8)
Supplement: Supplementary file 4 — Dataset 1 [file 41467_2023_36535_MOESM4_ESM.xlsx]

## Sheet: TF-ABT NCVs
NCV information						TF binding information													NCV frequency by cancer type																					Cancer types in which the NCV was identified by TFA-BT
chr	coordinate	REF	ALT	Promoter name	Promoter ID	TF name	PWM (CISBP ID)	PWM ID	REF score	ALT score	PWM score threshold	FIS	Loss (case 1)	Loss (case 2)	Loss (case 3)	Gain (case 1)	Gain (case 2)	Gain (case 3)	All samples	biliary	bladder	bone	breast	cervix	cns	colon	esophagus	head	kidney	liver	lung	lymphoid	myeloid	ovary	pancreas	prostate	skin	stomach	uterus	Pan cancer	biliary	bladder	bone	breast	cervix	cns	colon	esophagus	head
1	894650	C	T	KLHL17	13	ETV1	M5420_1.02	750	9.207	2.318	6.5669	6.889	1	1	1	0	0	0	2	0	0	0	0	0	0	0	0	0	0	0	0	0	0	0	0	0	2	0	0	0	0	0	0	0	0	0	0	0	0
1	894650	C	T	NOC2L	12	ELK3	M5384_1.02	762	9.85	3.599	6.8546	6.251	1	1	1	0	0	0	2	0	0	0	0	0	0	0	0	0	0	0	0	0	0	0	0	0	2	0	0	0	0	0	0	0	0	0	0	0	0
1	894650	C	T	KLHL17	13	ELK3	M5384_1.02	762	9.85	3.599	6.8546	6.251	1	1	1	0	0	0	2	0	0	0	0	0	0	0	0	0	0	0	0	0	0	0	0	0	2	0	0	0	0	0	0	0	0	0	0	0	0
1	894650	C	T	NOC2L	12	ETV3	M5422_1.02	764	9.688	2.851	6.7945	6.837	1	1	1	0	0	0	2	0	0	0	0	0	0	0	0	0	0	0	0	0	0	0	0	0	2	0	0	0	0	0	0	0	0	0	0	0	0
1	894650	C	T	KLHL17	13	ETV3	M5422_1.02	764	9.688	2.851	6.7945	6.837	1	1	1	0	0	0	2	0	0	0	0	0	0	0	0	0	0	0	0	0	0	0	0	0	2	0	0	0	0	0	0	0	0	0	0	0	0
1	894650	C	T	KLHL17	13	ELF1	M2275_1.02	765	10.233	3.324	7.81263	6.909	1	1	1	0	0	0	2	0	0	0	0	0	0	0	0	0	0	0	0	0	0	0	0	0	2	0	0	0	0	0	0	0	0	0	0	0	0
1	894650	C	T	NOC2L	12	ELF1	M4563_1.02	767	11.616	4.713	8.07523	6.903	1	1	1	0	0	0	2	0	0	0	0	0	0	0	0	0	0	0	0	0	0	0	0	0	2	0	0	0	0	0	0	0	0	0	0	0	0
1	894650	C	T	KLHL17	13	ELF1	M4563_1.02	767	11.616	4.713	8.07523	6.903	1	1	1	0	0	0	2	0	0	0	0	0	0	0	0	0	0	0	0	0	0	0	0	0	2	0	0	0	0	0	0	0	0	0	0	0	0
1	894650	C	T	KLHL17	13	ELK1	M5380_1.02	781	9.869	2.963	6.8815	6.906	1	1	1	0	0	0	2	0	0	0	0	0	0	0	0	0	0	0	0	0	0	0	0	0	2	0	0	0	0	0	0	0	0	0	0	0	0
1	894650	C	T	NOC2L	12	ELK1	M6207_1.02	785	9.233	5.023	6.0158	4.21	1	1	1	0	0	0	2	0	0	0	0	0	0	0	0	0	0	0	0	0	0	0	0	0	2	0	0	0	0	0	0	0	0	0	0	0	0
1	894650	C	T	KLHL17	13	ELK1	M6207_1.02	785	9.233	5.023	6.0158	4.21	1	1	1	0	0	0	2	0	0	0	0	0	0	0	0	0	0	0	0	0	0	0	0	0	2	0	0	0	0	0	0	0	0	0	0	0	0
1	894650	C	T	NOC2L	12	ETS1	M5416_1.02	790	9.598	2.694	6.7855	6.904	1	1	1	0	0	0	2	0	0	0	0	0	0	0	0	0	0	0	0	0	0	0	0	0	2	0	0	0	0	0	0	0	0	0	0	0	0
1	894650	C	T	KLHL17	13	ETS1	M5416_1.02	790	9.598	2.694	6.7855	6.904	1	1	1	0	0	0	2	0	0	0	0	0	0	0	0	0	0	0	0	0	0	0	0	0	2	0	0	0	0	0	0	0	0	0	0	0	0
1	894650	C	T	NOC2L	12	ETV6	M5426_1.02	802	9.786	4.3	6.8986	5.486	1	1	1	0	0	0	2	0	0	0	0	0	0	0	0	0	0	0	0	0	0	0	0	0	2	0	0	0	0	0	0	0	0	0	0	0	0
1	894650	C	T	KLHL17	13	ETV6	M5426_1.02	802	9.786	4.3	6.8986	5.486	1	1	1	0	0	0	2	0	0	0	0	0	0	0	0	0	0	0	0	0	0	0	0	0	2	0	0	0	0	0	0	0	0	0	0	0	0
1	894650	C	T	NOC2L	12	FLI1	M2277_1.02	806	10.754	3.845	7.1612	6.909	1	1	1	0	0	0	2	0	0	0	0	0	0	0	0	0	0	0	0	0	0	0	0	0	2	0	0	0	0	0	0	0	0	0	0	0	0
1	894650	C	T	KLHL17	13	FLI1	M2277_1.02	806	10.754	3.845	7.1612	6.909	1	1	1	0	0	0	2	0	0	0	0	0	0	0	0	0	0	0	0	0	0	0	0	0	2	0	0	0	0	0	0	0	0	0	0	0	0
1	894650	C	T	KLHL17	13	FLI1	M5431_1.02	807	9.317	2.41	6.6738	6.907	1	1	1	0	0	0	2	0	0	0	0	0	0	0	0	0	0	0	0	0	0	0	0	0	2	0	0	0	0	0	0	0	0	0	0	0	0
1	894650	C	T	KLHL17	13	FLI1	M6227_1.02	811	10.159	3.329	8.07239	6.83	1	1	1	0	0	0	2	0	0	0	0	0	0	0	0	0	0	0	0	0	0	0	0	0	2	0	0	0	0	0	0	0	0	0	0	0	0
1	894650	C	T	KLHL17	13	GABPA	M4505_1.02	813	11.211	4.303	7.30378	6.908	1	1	1	0	0	0	2	0	0	0	0	0	0	0	0	0	0	0	0	0	0	0	0	0	2	0	0	0	0	0	0	0	0	0	0	0	0
1	894650	C	T	NOC2L	12	GABPA	M4620_1.02	816	12.831	7.579	7.93695	5.252	1	1	1	0	0	0	2	0	0	0	0	0	0	0	0	0	0	0	0	0	0	0	0	0	2	0	0	0	0	0	0	0	0	0	0	0	0
1	894650	C	T	KLHL17	13	GABPA	M4620_1.02	816	12.831	7.579	7.93695	5.252	1	1	1	0	0	0	2	0	0	0	0	0	0	0	0	0	0	0	0	0	0	0	0	0	2	0	0	0	0	0	0	0	0	0	0	0	0
1	894650	C	T	NOC2L	12	GABPA	M5475_1.02	817	10.412	3.519	7.0648	6.893	1	1	1	0	0	0	2	0	0	0	0	0	0	0	0	0	0	0	0	0	0	0	0	0	2	0	0	0	0	0	0	0	0	0	0	0	0
1	894650	C	T	KLHL17	13	GABPA	M5475_1.02	817	10.412	3.519	7.0648	6.893	1	1	1	0	0	0	2	0	0	0	0	0	0	0	0	0	0	0	0	0	0	0	0	0	2	0	0	0	0	0	0	0	0	0	0	0	0
1	894650	C	T	NOC2L	12	ERG	M5399_1.02	819	9.174	2.272	6.7374	6.902	1	1	1	0	0	0	2	0	0	0	0	0	0	0	0	0	0	0	0	0	0	0	0	0	2	0	0	0	0	0	0	0	0	0	0	0	0
1	894650	C	T	KLHL17	13	ERG	M5399_1.02	819	9.174	2.272	6.7374	6.902	1	1	1	0	0	0	2	0	0	0	0	0	0	0	0	0	0	0	0	0	0	0	0	0	2	0	0	0	0	0	0	0	0	0	0	0	0
1	894650	C	T	NOC2L	12	ERG	M5401_1.02	821	9.526	2.623	6.8883	6.903	1	1	1	0	0	0	2	0	0	0	0	0	0	0	0	0	0	0	0	0	0	0	0	0	2	0	0	0	0	0	0	0	0	0	0	0	0
1	894650	C	T	KLHL17	13	ERG	M5401_1.02	821	9.526	2.623	6.8883	6.903	1	1	1	0	0	0	2	0	0	0	0	0	0	0	0	0	0	0	0	0	0	0	0	0	2	0	0	0	0	0	0	0	0	0	0	0	0
1	894650	C	T	KLHL17	13	ELK4	M1903_1.02	825	11.658	4.749	7.2078	6.909	1	1	1	0	0	0	2	0	0	0	0	0	0	0	0	0	0	0	0	0	0	0	0	0	2	0	0	0	0	0	0	0	0	0	0	0	0
1	894650	C	T	NOC2L	12	ELK4	M4522_1.02	826	11.098	4.19	6.8377	6.908	1	1	1	0	0	0	2	0	0	0	0	0	0	0	0	0	0	0	0	0	0	0	0	0	2	0	0	0	0	0	0	0	0	0	0	0	0
1	894650	C	T	KLHL17	13	ELK4	M4522_1.02	826	11.098	4.19	6.8377	6.908	1	1	1	0	0	0	2	0	0	0	0	0	0	0	0	0	0	0	0	0	0	0	0	0	2	0	0	0	0	0	0	0	0	0	0	0	0
1	894650	C	T	KLHL17	13	ELK4	M4539_1.02	827	11.71	4.801	7.1766	6.909	1	1	1	0	0	0	2	0	0	0	0	0	0	0	0	0	0	0	0	0	0	0	0	0	2	0	0	0	0	0	0	0	0	0	0	0	0
1	894650	C	T	KLHL17	13	ELK4	M5385_1.02	828	9.647	2.752	6.8372	6.895	1	1	1	0	0	0	2	0	0	0	0	0	0	0	0	0	0	0	0	0	0	0	0	0	2	0	0	0	0	0	0	0	0	0	0	0	0
1	894650	C	T	NOC2L	12	FEV	M5429_1.02	833	9.33	2.666	6.74781	6.664	1	1	1	0	0	0	2	0	0	0	0	0	0	0	0	0	0	0	0	0	0	0	0	0	2	0	0	0	0	0	0	0	0	0	0	0	0
1	894650	C	T	KLHL17	13	FEV	M5429_1.02	833	9.33	2.666	6.74781	6.664	1	1	1	0	0	0	2	0	0	0	0	0	0	0	0	0	0	0	0	0	0	0	0	0	2	0	0	0	0	0	0	0	0	0	0	0	0
1	894650	C	T	NOC2L	12	ETV4	M5423_1.02	836	9.053	2.153	6.51511	6.9	1	1	1	0	0	0	2	0	0	0	0	0	0	0	0	0	0	0	0	0	0	0	0	0	2	0	0	0	0	0	0	0	0	0	0	0	0
1	894650	C	T	KLHL17	13	ETV4	M5423_1.02	836	9.053	2.153	6.51511	6.9	1	1	1	0	0	0	2	0	0	0	0	0	0	0	0	0	0	0	0	0	0	0	0	0	2	0	0	0	0	0	0	0	0	0	0	0	0
1	894650	C	T	NOC2L	12	ETV5	M5424_1.02	839	8.834	1.935	6.289	6.899	1	1	1	0	0	0	2	0	0	0	0	0	0	0	0	0	0	0	0	0	0	0	0	0	2	0	0	0	0	0	0	0	0	0	0	0	0
1	894650	C	T	KLHL17	13	ETV5	M5424_1.02	839	8.834	1.935	6.289	6.899	1	1	1	0	0	0	2	0	0	0	0	0	0	0	0	0	0	0	0	0	0	0	0	0	2	0	0	0	0	0	0	0	0	0	0	0	0
1	894682	C	T	KLHL17	13	ETV1	M5420_1.02	750	7.345	0.456	6.5669	6.889	1	1	1	0	0	0	4	0	0	0	0	0	0	0	0	0	0	0	0	0	0	0	0	0	4	0	0	0	0	0	0	0	0	0	0	0	0
1	894682	C	T	NOC2L	12	ELK3	M5384_1.02	762	7.555	1.305	6.8546	6.25	1	1	1	0	0	0	4	0	0	0	0	0	0	0	0	0	0	0	0	0	0	0	0	0	4	0	0	0	0	0	0	0	0	0	0	0	0
1	894682	C	T	KLHL17	13	ELK3	M5384_1.02	762	7.555	1.305	6.8546	6.25	1	1	1	0	0	0	4	0	0	0	0	0	0	0	0	0	0	0	0	0	0	0	0	0	4	0	0	0	0	0	0	0	0	0	0	0	0
1	894682	C	T	NOC2L	12	ETV3	M5422_1.02	764	6.975	0.138	6.7945	6.837	1	1	1	0	0	0	4	0	0	0	0	0	0	0	0	0	0	0	0	0	0	0	0	0	4	0	0	0	0	0	0	0	0	0	0	0	0
1	894682	C	T	KLHL17	13	ETV3	M5422_1.02	764	6.975	0.138	6.7945	6.837	1	1	1	0	0	0	4	0	0	0	0	0	0	0	0	0	0	0	0	0	0	0	0	0	4	0	0	0	0	0	0	0	0	0	0	0	0
1	894682	C	T	KLHL17	13	ELF1	M2275_1.02	765	8.237	1.328	7.81263	6.909	1	1	1	0	0	0	4	0	0	0	0	0	0	0	0	0	0	0	0	0	0	0	0	0	4	0	0	0	0	0	0	0	0	0	0	0	0
1	894682	C	T	NOC2L	12	ELF1	M4563_1.02	767	9.8	2.897	8.07523	6.903	1	1	1	0	0	0	4	0	0	0	0	0	0	0	0	0	0	0	0	0	0	0	0	0	4	0	0	0	0	0	0	0	0	0	0	0	0
1	894682	C	T	KLHL17	13	ELF1	M4563_1.02	767	9.8	2.897	8.07523	6.903	1	1	1	0	0	0	4	0	0	0	0	0	0	0	0	0	0	0	0	0	0	0	0	0	4	0	0	0	0	0	0	0	0	0	0	0	0
1	894682	C	T	KLHL17	13	ELK1	M5380_1.02	781	7.753	0.847	6.8815	6.906	1	1	1	0	0	0	4	0	0	0	0	0	0	0	0	0	0	0	0	0	0	0	0	0	4	0	0	0	0	0	0	0	0	0	0	0	0
1	894682	C	T	NOC2L	12	ELK1	M6207_1.02	785	7.258	3.048	6.0158	4.21	1	1	1	0	0	0	4	0	0	0	0	0	0	0	0	0	0	0	0	0	0	0	0	0	4	0	0	0	0	0	0	0	0	0	0	0	0
1	894682	C	T	KLHL17	13	ELK1	M6207_1.02	785	7.258	3.048	6.0158	4.21	1	1	1	0	0	0	4	0	0	0	0	0	0	0	0	0	0	0	0	0	0	0	0	0	4	0	0	0	0	0	0	0	0	0	0	0	0
1	894682	C	T	NOC2L	12	ETS1	M5416_1.02	790	7.407	0.503	6.7855	6.904	1	1	1	0	0	0	4	0	0	0	0	0	0	0	0	0	0	0	0	0	0	0	0	0	4	0	0	0	0	0	0	0	0	0	0	0	0
1	894682	C	T	KLHL17	13	ETS1	M5416_1.02	790	7.407	0.503	6.7855	6.904	1	1	1	0	0	0	4	0	0	0	0	0	0	0	0	0	0	0	0	0	0	0	0	0	4	0	0	0	0	0	0	0	0	0	0	0	0
1	894682	C	T	NOC2L	12	ETV6	M5426_1.02	802	10.369	4.882	6.8986	5.487	1	1	1	0	0	0	4	0	0	0	0	0	0	0	0	0	0	0	0	0	0	0	0	0	4	0	0	0	0	0	0	0	0	0	0	0	0
1	894682	C	T	KLHL17	13	ETV6	M5426_1.02	802	10.369	4.882	6.8986	5.487	1	1	1	0	0	0	4	0	0	0	0	0	0	0	0	0	0	0	0	0	0	0	0	0	4	0	0	0	0	0	0	0	0	0	0	0	0
1	894682	C	T	NOC2L	12	FLI1	M2277_1.02	806	7.744	0.836	7.1612	6.908	1	1	1	0	0	0	4	0	0	0	0	0	0	0	0	0	0	0	0	0	0	0	0	0	4	0	0	0	0	0	0	0	0	0	0	0	0
1	894682	C	T	KLHL17	13	FLI1	M2277_1.02	806	7.744	0.836	7.1612	6.908	1	1	1	0	0	0	4	0	0	0	0	0	0	0	0	0	0	0	0	0	0	0	0	0	4	0	0	0	0	0	0	0	0	0	0	0	0
1	894682	C	T	KLHL17	13	FLI1	M5431_1.02	807	7.09	0.183	6.6738	6.907	1	1	1	0	0	0	4	0	0	0	0	0	0	0	0	0	0	0	0	0	0	0	0	0	4	0	0	0	0	0	0	0	0	0	0	0	0
1	894682	C	T	KLHL17	13	FLI1	M6227_1.02	811	8.841	2.011	8.07239	6.83	1	1	1	0	0	0	4	0	0	0	0	0	0	0	0	0	0	0	0	0	0	0	0	0	4	0	0	0	0	0	0	0	0	0	0	0	0
1	894682	C	T	KLHL17	13	GABPA	M4505_1.02	813	9.749	2.84	7.30378	6.909	1	1	1	0	0	0	4	0	0	0	0	0	0	0	0	0	0	0	0	0	0	0	0	0	4	0	0	0	0	0	0	0	0	0	0	0	0
1	894682	C	T	NOC2L	12	GABPA	M4620_1.02	816	11.41	6.158	7.93695	5.252	1	1	1	0	0	0	4	0	0	0	0	0	0	0	0	0	0	0	0	0	0	0	0	0	4	0	0	0	0	0	0	0	0	0	0	0	0
1	894682	C	T	KLHL17	13	GABPA	M4620_1.02	816	11.41	6.158	7.93695	5.252	1	1	1	0	0	0	4	0	0	0	0	0	0	0	0	0	0	0	0	0	0	0	0	0	4	0	0	0	0	0	0	0	0	0	0	0	0
1	894682	C	T	NOC2L	12	GABPA	M5475_1.02	817	7.313	0.42	7.0648	6.893	1	1	1	0	0	0	4	0	0	0	0	0	0	0	0	0	0	0	0	0	0	0	0	0	4	0	0	0	0	0	0	0	0	0	0	0	0
1	894682	C	T	KLHL17	13	GABPA	M5475_1.02	817	7.313	0.42	7.0648	6.893	1	1	1	0	0	0	4	0	0	0	0	0	0	0	0	0	0	0	0	0	0	0	0	0	4	0	0	0	0	0	0	0	0	0	0	0	0
1	894682	C	T	NOC2L	12	ERG	M5399_1.02	819	6.747	-0.155	6.7374	6.902	1	1	1	0	0	0	4	0	0	0	0	0	0	0	0	0	0	0	0	0	0	0	0	0	4	0	0	0	0	0	0	0	0	0	0	0	0
1	894682	C	T	KLHL17	13	ERG	M5399_1.02	819	6.747	-0.155	6.7374	6.902	1	1	1	0	0	0	4	0	0	0	0	0	0	0	0	0	0	0	0	0	0	0	0	0	4	0	0	0	0	0	0	0	0	0	0	0	0
1	894682	C	T	NOC2L	12	ERG	M5401_1.02	821	7.071	0.167	6.8883	6.904	1	1	1	0	0	0	4	0	0	0	0	0	0	0	0	0	0	0	0	0	0	0	0	0	4	0	0	0	0	0	0	0	0	0	0	0	0
1	894682	C	T	KLHL17	13	ERG	M5401_1.02	821	7.071	0.167	6.8883	6.904	1	1	1	0	0	0	4	0	0	0	0	0	0	0	0	0	0	0	0	0	0	0	0	0	4	0	0	0	0	0	0	0	0	0	0	0	0
1	894682	C	T	KLHL17	13	ELK4	M1903_1.02	825	9.431	2.522	7.2078	6.909	1	1	1	0	0	0	4	0	0	0	0	0	0	0	0	0	0	0	0	0	0	0	0	0	4	0	0	0	0	0	0	0	0	0	0	0	0
1	894682	C	T	NOC2L	12	ELK4	M4522_1.02	826	8.767	1.858	6.8377	6.909	1	1	1	0	0	0	4	0	0	0	0	0	0	0	0	0	0	0	0	0	0	0	0	0	4	0	0	0	0	0	0	0	0	0	0	0	0
1	894682	C	T	KLHL17	13	ELK4	M4522_1.02	826	8.767	1.858	6.8377	6.909	1	1	1	0	0	0	4	0	0	0	0	0	0	0	0	0	0	0	0	0	0	0	0	0	4	0	0	0	0	0	0	0	0	0	0	0	0
1	894682	C	T	KLHL17	13	ELK4	M4539_1.02	827	9.208	2.299	7.1766	6.909	1	1	1	0	0	0	4	0	0	0	0	0	0	0	0	0	0	0	0	0	0	0	0	0	4	0	0	0	0	0	0	0	0	0	0	0	0
1	894682	C	T	KLHL17	13	ELK4	M5385_1.02	828	7.104	0.21	6.8372	6.894	1	1	1	0	0	0	4	0	0	0	0	0	0	0	0	0	0	0	0	0	0	0	0	0	4	0	0	0	0	0	0	0	0	0	0	0	0
1	894682	C	T	NOC2L	12	FEV	M5429_1.02	833	7.029	0.365	6.74781	6.664	1	1	1	0	0	0	4	0	0	0	0	0	0	0	0	0	0	0	0	0	0	0	0	0	4	0	0	0	0	0	0	0	0	0	0	0	0
1	894682	C	T	KLHL17	13	FEV	M5429_1.02	833	7.029	0.365	6.74781	6.664	1	1	1	0	0	0	4	0	0	0	0	0	0	0	0	0	0	0	0	0	0	0	0	0	4	0	0	0	0	0	0	0	0	0	0	0	0
1	894682	C	T	NOC2L	12	ETV4	M5423_1.02	836	7.367	0.468	6.51511	6.899	1	1	1	0	0	0	4	0	0	0	0	0	0	0	0	0	0	0	0	0	0	0	0	0	4	0	0	0	0	0	0	0	0	0	0	0	0
1	894682	C	T	KLHL17	13	ETV4	M5423_1.02	836	7.367	0.468	6.51511	6.899	1	1	1	0	0	0	4	0	0	0	0	0	0	0	0	0	0	0	0	0	0	0	0	0	4	0	0	0	0	0	0	0	0	0	0	0	0
1	894682	C	T	NOC2L	12	ETV5	M5424_1.02	839	7.782	0.883	6.289	6.899	1	1	1	0	0	0	4	0	0	0	0	0	0	0	0	0	0	0	0	0	0	0	0	0	4	0	0	0	0	0	0	0	0	0	0	0	0
1	894682	C	T	KLHL17	13	ETV5	M5424_1.02	839	7.782	0.883	6.289	6.899	1	1	1	0	0	0	4	0	0	0	0	0	0	0	0	0	0	0	0	0	0	0	0	0	4	0	0	0	0	0	0	0	0	0	0	0	0
1	896275	C	T	NOC2L	12	ELK4	M4522_1.02	826	7.47	0.562	6.8377	6.908	1	1	1	0	0	0	1	0	0	0	0	0	0	0	0	0	0	0	0	0	0	0	0	0	1	0	0	0	0	0	0	0	0	0	0	0	0
1	896275	C	T	KLHL17	13	ELK4	M4522_1.02	826	7.47	0.562	6.8377	6.908	1	1	1	0	0	0	1	0	0	0	0	0	0	0	0	0	0	0	0	0	0	0	0	0	1	0	0	0	0	0	0	0	0	0	0	0	0
1	1051653	G	C	C1orf159	29	E2F2	M6191_1.02	717	9.536	6.327	6.89907	3.209	1	1	1	0	0	0	2	0	0	0	0	0	0	0	0	0	0	0	1	0	0	0	0	0	0	0	1	1	0	0	0	0	0	0	0	0	0
1	1051653	G	A	C1orf159	29	E2F2	M6191_1.02	717	9.536	6.322	6.89907	3.214	1	1	1	0	0	0	2	0	1	0	0	0	0	0	0	0	0	0	1	0	0	0	0	0	0	0	0	1	0	0	0	0	0	0	0	0	0
1	1051653	G	T	C1orf159	29	E2F2	M6191_1.02	717	9.536	2.666	6.89907	6.87	1	1	1	0	0	0	1	0	0	0	0	0	0	0	0	1	0	0	0	0	0	0	0	0	0	0	0	1	0	0	0	0	0	0	0	0	0
1	1167437	G	A	B3GALT6	37	ELF1	M4460_1.02	766	8.635	2.903	8.3877	5.732	1	1	1	0	0	0	5	0	0	0	0	0	0	0	0	0	0	0	0	0	0	0	0	0	5	0	0	0	0	0	0	0	0	0	0	0	0
1	1167437	G	A	SDF4	38	ELF1	M4460_1.02	766	8.635	2.903	8.3877	5.732	1	1	1	0	0	0	5	0	0	0	0	0	0	0	0	0	0	0	0	0	0	0	0	0	5	0	0	0	0	0	0	0	0	0	0	0	0
1	1167437	G	A	B3GALT6	37	ELF1	M4563_1.02	767	8.898	2.488	8.07523	6.41	1	1	1	0	0	0	5	0	0	0	0	0	0	0	0	0	0	0	0	0	0	0	0	0	5	0	0	0	0	0	0	0	0	0	0	0	0
1	1167437	G	A	B3GALT6	37	ELF1	M4617_1.02	768	9.154	2.245	7.4205	6.909	1	1	1	0	0	0	5	0	0	0	0	0	0	0	0	0	0	0	0	0	0	0	0	0	5	0	0	0	0	0	0	0	0	0	0	0	0
1	1167437	G	A	SDF4	38	ELF1	M4617_1.02	768	9.154	2.245	7.4205	6.909	1	1	1	0	0	0	5	0	0	0	0	0	0	0	0	0	0	0	0	0	0	0	0	0	5	0	0	0	0	0	0	0	0	0	0	0	0
1	1167437	G	A	B3GALT6	37	ELF1	M6203_1.02	772	7.744	0.835	6.4957	6.909	1	1	1	0	0	0	5	0	0	0	0	0	0	0	0	0	0	0	0	0	0	0	0	0	5	0	0	0	0	0	0	0	0	0	0	0	0
1	1167437	G	A	SDF4	38	ELF1	M6203_1.02	772	7.744	0.835	6.4957	6.909	1	1	1	0	0	0	5	0	0	0	0	0	0	0	0	0	0	0	0	0	0	0	0	0	5	0	0	0	0	0	0	0	0	0	0	0	0
1	1167437	G	A	B3GALT6	37	ELK1	M6207_1.02	785	6.305	2.095	6.0158	4.21	1	1	1	0	0	0	5	0	0	0	0	0	0	0	0	0	0	0	0	0	0	0	0	0	5	0	0	0	0	0	0	0	0	0	0	0	0
1	1167437	G	A	SDF4	38	ELK1	M6207_1.02	785	6.305	2.095	6.0158	4.21	1	1	1	0	0	0	5	0	0	0	0	0	0	0	0	0	0	0	0	0	0	0	0	0	5	0	0	0	0	0	0	0	0	0	0	0	0
1	1167437	G	A	B3GALT6	37	ETS1	M6220_1.02	794	6.083	-0.822	5.959	6.905	1	1	1	0	0	0	5	0	0	0	0	0	0	0	0	0	0	0	0	0	0	0	0	0	5	0	0	0	0	0	0	0	0	0	0	0	0
1	1167437	G	A	SDF4	38	ETS1	M6220_1.02	794	6.083	-0.822	5.959	6.905	1	1	1	0	0	0	5	0	0	0	0	0	0	0	0	0	0	0	0	0	0	0	0	0	5	0	0	0	0	0	0	0	0	0	0	0	0
1	1167437	G	A	B3GALT6	37	ETV6	M5426_1.02	802	8.295	2.809	6.8986	5.486	1	1	1	0	0	0	5	0	0	0	0	0	0	0	0	0	0	0	0	0	0	0	0	0	5	0	0	0	0	0	0	0	0	0	0	0	0
1	1167437	G	A	B3GALT6	37	FLI1	M2277_1.02	806	8.322	1.413	7.1612	6.909	1	1	1	0	0	0	5	0	0	0	0	0	0	0	0	0	0	0	0	0	0	0	0	0	5	0	0	0	0	0	0	0	0	0	0	0	0
1	1167437	G	A	SDF4	38	FLI1	M2277_1.02	806	8.322	1.413	7.1612	6.909	1	1	1	0	0	0	5	0	0	0	0	0	0	0	0	0	0	0	0	0	0	0	0	0	5	0	0	0	0	0	0	0	0	0	0	0	0
1	1167437	G	A	B3GALT6	37	GABPA	M4462_1.02	812	8.546	1.638	7.2686	6.908	1	1	1	0	0	0	5	0	0	0	0	0	0	0	0	0	0	0	0	0	0	0	0	0	5	0	0	0	0	0	0	0	0	0	0	0	0
1	1167437	G	A	SDF4	38	GABPA	M4462_1.02	812	8.546	1.638	7.2686	6.908	1	1	1	0	0	0	5	0	0	0	0	0	0	0	0	0	0	0	0	0	0	0	0	0	5	0	0	0	0	0	0	0	0	0	0	0	0
1	1167437	G	A	B3GALT6	37	GABPA	M4505_1.02	813	8.302	1.393	7.30378	6.909	1	1	1	0	0	0	5	0	0	0	0	0	0	0	0	0	0	0	0	0	0	0	0	0	5	0	0	0	0	0	0	0	0	0	0	0	0
1	1167437	G	A	SDF4	38	GABPA	M4505_1.02	813	8.302	1.393	7.30378	6.909	1	1	1	0	0	0	5	0	0	0	0	0	0	0	0	0	0	0	0	0	0	0	0	0	5	0	0	0	0	0	0	0	0	0	0	0	0
1	1167437	G	A	B3GALT6	37	GABPA	M4540_1.02	814	9.285	2.378	8.04582	6.907	1	1	1	0	0	0	5	0	0	0	0	0	0	0	0	0	0	0	0	0	0	0	0	0	5	0	0	0	0	0	0	0	0	0	0	0	0
1	1167437	G	A	B3GALT6	37	GABPA	M4568_1.02	815	8.793	1.884	8.45475	6.909	1	1	1	0	0	0	5	0	0	0	0	0	0	0	0	0	0	0	0	0	0	0	0	0	5	0	0	0	0	0	0	0	0	0	0	0	0
1	1167437	G	A	SDF4	38	GABPA	M4568_1.02	815	8.793	1.884	8.45475	6.909	1	1	1	0	0	0	5	0	0	0	0	0	0	0	0	0	0	0	0	0	0	0	0	0	5	0	0	0	0	0	0	0	0	0	0	0	0
1	1167437	G	A	B3GALT6	37	GABPA	M4620_1.02	816	8.839	3.587	7.93695	5.252	1	1	1	0	0	0	5	0	0	0	0	0	0	0	0	0	0	0	0	0	0	0	0	0	5	0	0	0	0	0	0	0	0	0	0	0	0
1	1167437	G	A	SDF4	38	GABPA	M4620_1.02	816	8.839	3.587	7.93695	5.252	1	1	1	0	0	0	5	0	0	0	0	0	0	0	0	0	0	0	0	0	0	0	0	0	5	0	0	0	0	0	0	0	0	0	0	0	0
1	1167437	G	A	B3GALT6	37	GABPA	M6252_1.02	818	9.267	2.359	7.88467	6.908	1	1	1	0	0	0	5	0	0	0	0	0	0	0	0	0	0	0	0	0	0	0	0	0	5	0	0	0	0	0	0	0	0	0	0	0	0
1	1167437	G	A	SDF4	38	GABPA	M6252_1.02	818	9.267	2.359	7.88467	6.908	1	1	1	0	0	0	5	0	0	0	0	0	0	0	0	0	0	0	0	0	0	0	0	0	5	0	0	0	0	0	0	0	0	0	0	0	0
1	1167437	G	A	B3GALT6	37	ELK4	M1903_1.02	825	9.257	2.348	7.2078	6.909	1	1	1	0	0	0	5	0	0	0	0	0	0	0	0	0	0	0	0	0	0	0	0	0	5	0	0	0	0	0	0	0	0	0	0	0	0
1	1167437	G	A	SDF4	38	ELK4	M1903_1.02	825	9.257	2.348	7.2078	6.909	1	1	1	0	0	0	5	0	0	0	0	0	0	0	0	0	0	0	0	0	0	0	0	0	5	0	0	0	0	0	0	0	0	0	0	0	0
1	1167437	G	A	B3GALT6	37	ELK4	M4522_1.02	826	8.726	1.817	6.8377	6.909	1	1	1	0	0	0	5	0	0	0	0	0	0	0	0	0	0	0	0	0	0	0	0	0	5	0	0	0	0	0	0	0	0	0	0	0	0
1	1167437	G	A	SDF4	38	ELK4	M4522_1.02	826	8.726	1.817	6.8377	6.909	1	1	1	0	0	0	5	0	0	0	0	0	0	0	0	0	0	0	0	0	0	0	0	0	5	0	0	0	0	0	0	0	0	0	0	0	0
1	1167437	G	A	B3GALT6	37	ELK4	M4539_1.02	827	9.099	2.191	7.1766	6.908	1	1	1	0	0	0	5	0	0	0	0	0	0	0	0	0	0	0	0	0	0	0	0	0	5	0	0	0	0	0	0	0	0	0	0	0	0
1	1167437	G	A	SDF4	38	ELK4	M4539_1.02	827	9.099	2.191	7.1766	6.908	1	1	1	0	0	0	5	0	0	0	0	0	0	0	0	0	0	0	0	0	0	0	0	0	5	0	0	0	0	0	0	0	0	0	0	0	0
1	1167437	G	A	B3GALT6	37	ETV5	M5424_1.02	839	7.207	0.308	6.289	6.899	1	1	1	0	0	0	5	0	0	0	0	0	0	0	0	0	0	0	0	0	0	0	0	0	5	0	0	0	0	0	0	0	0	0	0	0	0
1	1167437	G	A	SDF4	38	ETV5	M5424_1.02	839	7.207	0.308	6.289	6.899	1	1	1	0	0	0	5	0	0	0	0	0	0	0	0	0	0	0	0	0	0	0	0	0	5	0	0	0	0	0	0	0	0	0	0	0	0
1	1407136	G	A	ATAD3B	68	ELF2	M6204_1.02	761	8.43	6.358	8.38	2.072	1	1	0	0	0	0	1	0	0	0	0	0	0	0	0	0	0	0	0	0	0	0	0	0	1	0	0	0	0	0	0	0	0	0	0	0	0
1	1407136	G	A	ATAD3B	68	EHF	M2390_1.02	795	9.688	2.779	6.92	6.909	1	1	1	0	0	0	1	0	0	0	0	0	0	0	0	0	0	0	0	0	0	0	0	0	1	0	0	0	0	0	0	0	0	0	0	0	0
1	1407137	G	A	ATAD3B	68	ELF2	M6204_1.02	761	8.43	3.022	8.38	5.408	1	1	1	0	0	0	3	0	0	0	0	0	0	0	0	0	0	0	0	0	0	0	0	0	3	0	0	0	0	0	0	0	0	0	0	0	0
1	1407137	G	A	ATAD3B	68	EHF	M2390_1.02	795	9.688	3.456	6.92	6.232	1	1	1	0	0	0	3	0	0	0	0	0	0	0	0	0	0	0	0	0	0	0	0	0	3	0	0	0	0	0	0	0	0	0	0	0	0
1	2119653	G	A	AL590822.2	117	ETS1	M3050_1.02	787	7.262	0.353	6.66409	6.909	1	1	1	0	0	0	1	0	0	0	0	0	0	0	0	0	0	0	0	0	0	0	0	0	1	0	0	0	0	0	0	0	0	0	0	0	0
1	2119653	G	A	AL590822.2	117	ETS1	M5416_1.02	790	7.174	0.273	6.7855	6.901	1	1	1	0	0	0	1	0	0	0	0	0	0	0	0	0	0	0	0	0	0	0	0	0	1	0	0	0	0	0	0	0	0	0	0	0	0
1	2119653	G	A	AL590822.2	117	ETS1	M5418_1.02	792	7.141	0.232	6.6252	6.909	1	1	1	0	0	0	1	0	0	0	0	0	0	0	0	0	0	0	0	0	0	0	0	0	1	0	0	0	0	0	0	0	0	0	0	0	0
1	2119653	G	A	AL590822.2	117	ERG	M5399_1.02	819	7.089	0.378	6.7374	6.711	1	1	1	0	0	0	1	0	0	0	0	0	0	0	0	0	0	0	0	0	0	0	0	0	1	0	0	0	0	0	0	0	0	0	0	0	0
1	2119654	G	A	AL590822.2	117	ETS1	M3050_1.02	787	7.262	0.353	6.66409	6.909	1	1	1	0	0	0	2	0	0	0	0	0	0	0	0	0	0	0	0	0	0	0	0	0	2	0	0	0	0	0	0	0	0	0	0	0	0
1	2119654	G	A	AL590822.2	117	ETS1	M5416_1.02	790	7.174	0.269	6.7855	6.905	1	1	1	0	0	0	2	0	0	0	0	0	0	0	0	0	0	0	0	0	0	0	0	0	2	0	0	0	0	0	0	0	0	0	0	0	0
1	2119654	G	A	AL590822.2	117	ETS1	M5418_1.02	792	7.141	0.236	6.6252	6.905	1	1	1	0	0	0	2	0	0	0	0	0	0	0	0	0	0	0	0	0	0	0	0	0	2	0	0	0	0	0	0	0	0	0	0	0	0
1	2119654	G	A	AL590822.2	117	ERG	M5399_1.02	819	7.089	0.187	6.7374	6.902	1	1	1	0	0	0	2	0	0	0	0	0	0	0	0	0	0	0	0	0	0	0	0	0	2	0	0	0	0	0	0	0	0	0	0	0	0
1	2458137	C	T	PANK4	142	E2F6	M6195_1.02	739	9.729	5.183	7.16796	4.546	1	1	1	0	0	0	3	0	0	0	0	0	0	0	0	0	0	0	0	0	0	0	0	0	3	0	0	0	0	0	0	0	0	0	0	0	0
1	2458138	C	T	PANK4	142	E2F6	M6195_1.02	739	9.729	5.056	7.16796	4.673	1	1	1	0	0	0	1	0	0	0	0	0	0	0	0	0	0	0	0	0	0	0	0	0	1	0	0	0	0	0	0	0	0	0	0	0	0
1	2459956	C	T	PANK4	142	E2F6	M6195_1.02	739	7.692	3.145	7.16796	4.547	1	1	1	0	0	0	1	0	0	0	0	0	0	0	0	0	0	0	0	0	0	0	0	0	1	0	0	0	0	0	0	0	0	0	0	0	0
1	3539768	C	A	TPRG1L	165	E2F6	M4615_1.02	738	8.01	5.023	7.24764	2.987	1	1	0	0	0	0	1	0	0	0	0	0	0	1	0	0	0	0	0	0	0	0	0	0	0	0	0	1	0	0	0	0	0	0	0	0	0
1	3539771	C	T	TPRG1L	165	E2F6	M4615_1.02	738	8.01	1.101	7.24764	6.909	1	1	1	0	0	0	1	0	0	0	0	0	0	0	0	0	0	0	1	0	0	0	0	0	0	0	0	1	0	0	0	0	0	0	0	0	0
1	3541486	G	A	TPRG1L	165	E2F6	M4615_1.02	738	9.659	2.75	7.24764	6.909	1	1	1	0	0	0	2	0	0	0	0	0	0	0	0	0	0	0	0	0	0	0	0	0	2	0	0	1	0	0	0	0	0	0	0	0	0
1	3541486	G	A	TPRG1L	165	E2F4	M4537_1.02	741	7.933	3.09	7.75996	4.843	1	1	1	0	0	0	2	0	0	0	0	0	0	0	0	0	0	0	0	0	0	0	0	0	2	0	0	1	0	0	0	0	0	0	0	0	0
1	3541486	G	A	TPRG1L	165	E2F1	M1856_1.02	718	8.753	2.728	6.94353	6.025	1	1	1	0	0	0	2	0	0	0	0	0	0	0	0	0	0	0	0	0	0	0	0	0	2	0	0	1	0	0	0	0	0	0	0	0	0
1	3541486	G	A	TPRG1L	165	E2F6	M4538_1.02	736	9.36	2.452	7.20944	6.908	1	1	1	0	0	0	2	0	0	0	0	0	0	0	0	0	0	0	0	0	0	0	0	0	2	0	0	1	0	0	0	0	0	0	0	0	0
1	3541486	G	A	TPRG1L	165	E2F4	M2272_1.02	740	9.299	5.263	7.21166	4.036	1	1	1	0	0	0	2	0	0	0	0	0	0	0	0	0	0	0	0	0	0	0	0	0	2	0	0	1	0	0	0	0	0	0	0	0	0
1	3541487	G	A	TPRG1L	165	E2F6	M4615_1.02	738	9.659	2.758	7.24764	6.901	1	1	1	0	0	0	4	0	0	0	0	0	0	0	0	0	0	0	0	0	0	0	0	0	4	0	0	1	0	0	0	0	0	0	0	0	0
1	3541487	G	A	TPRG1L	165	E2F4	M4537_1.02	741	7.933	4.381	7.75996	3.552	1	1	1	0	0	0	4	0	0	0	0	0	0	0	0	0	0	0	0	0	0	0	0	0	4	0	0	1	0	0	0	0	0	0	0	0	0
1	3541487	G	A	TPRG1L	165	E2F1	M1856_1.02	718	8.753	2.158	6.94353	6.595	1	1	1	0	0	0	4	0	0	0	0	0	0	0	0	0	0	0	0	0	0	0	0	0	4	0	0	1	0	0	0	0	0	0	0	0	0
1	3541487	G	A	TPRG1L	165	E2F6	M4538_1.02	736	9.36	2.473	7.20944	6.887	1	1	1	0	0	0	4	0	0	0	0	0	0	0	0	0	0	0	0	0	0	0	0	0	4	0	0	1	0	0	0	0	0	0	0	0	0
1	3541487	G	A	TPRG1L	165	E2F4	M2272_1.02	740	9.299	4.616	7.21166	4.683	1	1	1	0	0	0	4	0	0	0	0	0	0	0	0	0	0	0	0	0	0	0	0	0	4	0	0	1	0	0	0	0	0	0	0	0	0
1	3541490	G	A	TPRG1L	165	SP4	M5855_1.02	503	10.032	6.503	9.6925	3.529	1	1	1	0	0	0	3	0	0	0	0	0	0	0	0	0	0	0	0	0	0	0	0	0	3	0	0	1	0	0	0	0	0	0	0	0	0
1	3541490	G	A	TPRG1L	165	KLF14	M5592_1.02	615	8.694	5.312	8.41416	3.382	1	1	1	0	0	0	3	0	0	0	0	0	0	0	0	0	0	0	0	0	0	0	0	0	3	0	0	1	0	0	0	0	0	0	0	0	0
1	3541491	G	A	TPRG1L	165	SP4	M5855_1.02	503	10.032	5.924	9.6925	4.108	1	1	1	0	0	0	2	0	0	0	0	0	0	0	0	0	0	0	0	0	0	0	0	0	2	0	0	1	0	0	0	0	0	0	0	0	0
1	3541491	G	A	TPRG1L	165	KLF14	M5592_1.02	615	8.694	5.509	8.41416	3.185	1	1	1	0	0	0	2	0	0	0	0	0	0	0	0	0	0	0	0	0	0	0	0	0	2	0	0	1	0	0	0	0	0	0	0	0	0
1	3541492	G	A	TPRG1L	165	SP4	M5855_1.02	503	10.032	3.125	9.6925	6.907	1	1	1	0	0	0	1	0	0	0	0	0	0	0	0	0	0	0	0	0	0	0	0	0	1	0	0	1	0	0	0	0	0	0	0	0	0
1	3541492	G	A	TPRG1L	165	KLF14	M5592_1.02	615	8.694	3.343	8.41416	5.351	1	1	1	0	0	0	1	0	0	0	0	0	0	0	0	0	0	0	0	0	0	0	0	0	1	0	0	1	0	0	0	0	0	0	0	0	0
1	3541492	G	A	TPRG1L	165	E2F4	M4537_1.02	741	7.933	7.661	7.75996	0.272	1	0	0	0	0	0	1	0	0	0	0	0	0	0	0	0	0	0	0	0	0	0	0	0	1	0	0	1	0	0	0	0	0	0	0	0	0
1	3541497	A	T	TPRG1L	165	SP4	M5855_1.02	503	10.032	6.986	9.6925	3.046	1	1	1	0	0	0	1	0	0	0	0	0	0	0	0	0	0	0	0	0	0	0	0	1	0	0	0	1	0	0	0	0	0	0	0	0	0
1	3541497	A	T	TPRG1L	165	KLF14	M5592_1.02	615	8.694	3.792	8.41416	4.902	1	1	1	0	0	0	1	0	0	0	0	0	0	0	0	0	0	0	0	0	0	0	0	1	0	0	0	1	0	0	0	0	0	0	0	0	0
1	3541501	A	G	TPRG1L	165	SP4	M5855_1.02	503	10.032	7.606	9.6925	2.426	1	1	0	0	0	0	1	0	0	0	0	0	0	1	0	0	0	0	0	0	0	0	0	0	0	0	0	1	0	0	0	0	0	0	0	0	0
1	3566662	G	A	WRAP73	168	ELF1	M4563_1.02	767	10.321	3.418	8.07523	6.903	1	1	1	0	0	0	1	0	0	0	0	0	0	0	0	0	0	0	0	0	0	0	0	0	1	0	0	1	0	0	0	0	0	0	0	0	0
1	3566662	G	A	WRAP73	168	ELF1	M4617_1.02	768	9.28	2.371	7.4205	6.909	1	1	1	0	0	0	1	0	0	0	0	0	0	0	0	0	0	0	0	0	0	0	0	0	1	0	0	1	0	0	0	0	0	0	0	0	0
1	3566662	G	A	WRAP73	168	ELF1	M6203_1.02	772	8.827	1.918	6.4957	6.909	1	1	1	0	0	0	1	0	0	0	0	0	0	0	0	0	0	0	0	0	0	0	0	0	1	0	0	1	0	0	0	0	0	0	0	0	0
1	3566662	G	A	WRAP73	168	ELK4	M1903_1.02	825	9.838	2.93	7.2078	6.908	1	1	1	0	0	0	1	0	0	0	0	0	0	0	0	0	0	0	0	0	0	0	0	0	1	0	0	1	0	0	0	0	0	0	0	0	0
1	3566662	G	A	WRAP73	168	ELK4	M4522_1.02	826	8.922	2.013	6.8377	6.909	1	1	1	0	0	0	1	0	0	0	0	0	0	0	0	0	0	0	0	0	0	0	0	0	1	0	0	1	0	0	0	0	0	0	0	0	0
1	3566662	G	A	WRAP73	168	ELK4	M4539_1.02	827	10.486	3.577	7.1766	6.909	1	1	1	0	0	0	1	0	0	0	0	0	0	0	0	0	0	0	0	0	0	0	0	0	1	0	0	1	0	0	0	0	0	0	0	0	0
1	3566662	G	A	WRAP73	168	STAT3	M3975_1.02	1877	5.661	2.628	5	3.033	1	1	1	0	0	0	1	0	0	0	0	0	0	0	0	0	0	0	0	0	0	0	0	0	1	0	0	1	0	0	0	0	0	0	0	0	0
1	3566662	G	A	WRAP73	168	ETV3	M5422_1.02	764	8.82	1.983	6.7945	6.837	1	1	1	0	0	0	1	0	0	0	0	0	0	0	0	0	0	0	0	0	0	0	0	0	1	0	0	1	0	0	0	0	0	0	0	0	0
1	3566662	G	A	WRAP73	168	ELF1	M4460_1.02	766	10.175	4.443	8.3877	5.732	1	1	1	0	0	0	1	0	0	0	0	0	0	0	0	0	0	0	0	0	0	0	0	0	1	0	0	1	0	0	0	0	0	0	0	0	0
1	3566662	G	A	WRAP73	168	ETV5	M5424_1.02	839	8.403	1.504	6.289	6.899	1	1	1	0	0	0	1	0	0	0	0	0	0	0	0	0	0	0	0	0	0	0	0	0	1	0	0	1	0	0	0	0	0	0	0	0	0
1	3566676	G	A	WRAP73	168	ELF1	M4563_1.02	767	11.79	4.888	8.07523	6.902	1	1	1	0	0	0	3	0	0	0	0	0	0	0	0	0	0	0	0	0	0	0	0	0	3	0	0	1	0	0	0	0	0	0	0	0	0
1	3566676	G	A	WRAP73	168	ELF1	M4617_1.02	768	10.957	4.048	7.4205	6.909	1	1	1	0	0	0	3	0	0	0	0	0	0	0	0	0	0	0	0	0	0	0	0	0	3	0	0	1	0	0	0	0	0	0	0	0	0
1	3566676	G	A	WRAP73	168	ELF1	M6203_1.02	772	8.538	1.629	6.4957	6.909	1	1	1	0	0	0	3	0	0	0	0	0	0	0	0	0	0	0	0	0	0	0	0	0	3	0	0	1	0	0	0	0	0	0	0	0	0
1	3566676	G	A	WRAP73	168	ELK4	M1903_1.02	825	9.311	2.402	7.2078	6.909	1	1	1	0	0	0	3	0	0	0	0	0	0	0	0	0	0	0	0	0	0	0	0	0	3	0	0	1	0	0	0	0	0	0	0	0	0
1	3566676	G	A	WRAP73	168	ELK4	M4522_1.02	826	8.271	1.362	6.8377	6.909	1	1	1	0	0	0	3	0	0	0	0	0	0	0	0	0	0	0	0	0	0	0	0	0	3	0	0	1	0	0	0	0	0	0	0	0	0
1	3566676	G	A	WRAP73	168	ELK4	M4539_1.02	827	8.9	1.991	7.1766	6.909	1	1	1	0	0	0	3	0	0	0	0	0	0	0	0	0	0	0	0	0	0	0	0	0	3	0	0	1	0	0	0	0	0	0	0	0	0
1	3566676	G	A	WRAP73	168	STAT3	M3975_1.02	1877	5.595	2.561	5	3.034	1	1	1	0	0	0	3	0	0	0	0	0	0	0	0	0	0	0	0	0	0	0	0	0	3	0	0	1	0	0	0	0	0	0	0	0	0
1	3566676	G	A	WRAP73	168	SPI1	M4631_1.02	754	10.502	3.596	9.32371	6.906	1	1	1	0	0	0	3	0	0	0	0	0	0	0	0	0	0	0	0	0	0	0	0	0	3	0	0	1	0	0	0	0	0	0	0	0	0
1	3566676	G	A	WRAP73	168	SPI1	M6119_1.02	756	10.166	3.257	9.09195	6.909	1	1	1	0	0	0	3	0	0	0	0	0	0	0	0	0	0	0	0	0	0	0	0	0	3	0	0	1	0	0	0	0	0	0	0	0	0
1	3566676	G	A	WRAP73	168	ETV3	M5422_1.02	764	6.975	0.138	6.7945	6.837	1	1	1	0	0	0	3	0	0	0	0	0	0	0	0	0	0	0	0	0	0	0	0	0	3	0	0	1	0	0	0	0	0	0	0	0	0
1	3566676	G	A	WRAP73	168	ELF1	M4460_1.02	766	11.009	5.277	8.3877	5.732	1	1	1	0	0	0	3	0	0	0	0	0	0	0	0	0	0	0	0	0	0	0	0	0	3	0	0	1	0	0	0	0	0	0	0	0	0
1	3566676	G	A	WRAP73	168	ETV5	M5424_1.02	839	7.782	0.883	6.289	6.899	1	1	1	0	0	0	3	0	0	0	0	0	0	0	0	0	0	0	0	0	0	0	0	0	3	0	0	1	0	0	0	0	0	0	0	0	0
1	3566681	G	A	WRAP73	168	SPI1	M4631_1.02	754	10.502	3.746	9.32371	6.756	1	1	1	0	0	0	1	0	0	0	0	0	0	0	0	0	0	0	0	0	0	0	0	0	1	0	0	0	0	0	0	0	0	0	0	0	0
1	3566681	G	A	WRAP73	168	SPI1	M6119_1.02	756	10.166	5.284	9.09195	4.882	1	1	1	0	0	0	1	0	0	0	0	0	0	0	0	0	0	0	0	0	0	0	0	0	1	0	0	0	0	0	0	0	0	0	0	0	0
1	3566681	G	A	WRAP73	168	ETV3	M5422_1.02	764	6.975	6.343	6.7945	0.632	1	0	0	0	0	0	1	0	0	0	0	0	0	0	0	0	0	0	0	0	0	0	0	0	1	0	0	0	0	0	0	0	0	0	0	0	0
1	3566708	T	G	WRAP73	168	ELF1	M4563_1.02	767	8.262	1.359	8.07523	6.903	1	1	1	0	0	0	1	0	0	0	0	0	0	0	1	0	0	0	0	0	0	0	0	0	0	0	0	1	0	0	0	0	0	0	0	0	0
1	3566708	T	G	WRAP73	168	ELF1	M4617_1.02	768	8.105	1.197	7.4205	6.908	1	1	1	0	0	0	1	0	0	0	0	0	0	0	1	0	0	0	0	0	0	0	0	0	0	0	0	1	0	0	0	0	0	0	0	0	0
1	3566708	T	G	WRAP73	168	ELF1	M6203_1.02	772	6.639	-0.246	6.4957	6.885	1	1	1	0	0	0	1	0	0	0	0	0	0	0	1	0	0	0	0	0	0	0	0	0	0	0	0	1	0	0	0	0	0	0	0	0	0
1	3566708	T	G	WRAP73	168	ELK4	M1903_1.02	825	7.428	0.521	7.2078	6.907	1	1	1	0	0	0	1	0	0	0	0	0	0	0	1	0	0	0	0	0	0	0	0	0	0	0	0	1	0	0	0	0	0	0	0	0	0
1	3566708	T	G	WRAP73	168	ELK4	M4522_1.02	826	7.475	0.604	6.8377	6.871	1	1	1	0	0	0	1	0	0	0	0	0	0	0	1	0	0	0	0	0	0	0	0	0	0	0	0	1	0	0	0	0	0	0	0	0	0
1	3566708	T	G	WRAP73	168	ELK4	M4539_1.02	827	7.365	0.486	7.1766	6.879	1	1	1	0	0	0	1	0	0	0	0	0	0	0	1	0	0	0	0	0	0	0	0	0	0	0	0	1	0	0	0	0	0	0	0	0	0
1	3566710	C	T	WRAP73	168	ELF1	M4563_1.02	767	8.262	1.359	8.07523	6.903	1	1	1	0	0	0	2	0	0	0	0	0	0	0	0	0	0	0	0	0	0	0	0	0	2	0	0	1	0	0	0	0	0	0	0	0	0
1	3566710	C	T	WRAP73	168	ELF1	M4617_1.02	768	8.105	1.197	7.4205	6.908	1	1	1	0	0	0	2	0	0	0	0	0	0	0	0	0	0	0	0	0	0	0	0	0	2	0	0	1	0	0	0	0	0	0	0	0	0
1	3566710	C	T	WRAP73	168	ELF1	M6203_1.02	772	6.639	-0.269	6.4957	6.908	1	1	1	0	0	0	2	0	0	0	0	0	0	0	0	0	0	0	0	0	0	0	0	0	2	0	0	1	0	0	0	0	0	0	0	0	0
1	3566710	C	T	WRAP73	168	ELK4	M1903_1.02	825	7.428	0.519	7.2078	6.909	1	1	1	0	0	0	2	0	0	0	0	0	0	0	0	0	0	0	0	0	0	0	0	0	2	0	0	1	0	0	0	0	0	0	0	0	0
1	3566710	C	T	WRAP73	168	ELK4	M4522_1.02	826	7.475	0.566	6.8377	6.909	1	1	1	0	0	0	2	0	0	0	0	0	0	0	0	0	0	0	0	0	0	0	0	0	2	0	0	1	0	0	0	0	0	0	0	0	0
1	3566710	C	T	WRAP73	168	ELK4	M4539_1.02	827	7.365	0.456	7.1766	6.909	1	1	1	0	0	0	2	0	0	0	0	0	0	0	0	0	0	0	0	0	0	0	0	0	2	0	0	1	0	0	0	0	0	0	0	0	0
1	3566710	C	T	WRAP73	168	STAT3	M3975_1.02	1877	5.723	2.69	5	3.033	1	1	1	0	0	0	2	0	0	0	0	0	0	0	0	0	0	0	0	0	0	0	0	0	2	0	0	1	0	0	0	0	0	0	0	0	0
1	3566710	C	T	WRAP73	168	ELF1	M4460_1.02	766	8.919	3.187	8.3877	5.732	1	1	1	0	0	0	2	0	0	0	0	0	0	0	0	0	0	0	0	0	0	0	0	0	2	0	0	1	0	0	0	0	0	0	0	0	0
1	3612634	G	A	TP73	173	UBP1	M6529_1.02	988	0.559	7.468	5.5	6.909	0	0	0	1	1	1	1	0	0	0	0	0	0	0	0	0	0	0	0	0	0	0	0	0	1	0	0	0	0	0	0	0	0	0	0	0	0
1	3613613	G	A	TP73	173	UBP1	M6529_1.02	988	0.559	7.468	5.5	6.909	0	0	0	1	1	1	1	0	0	0	0	0	0	0	0	0	0	0	0	0	0	0	0	0	1	0	0	0	0	0	0	0	0	0	0	0	0
1	3614023	C	T	TP73	173	UBP1	M6529_1.02	988	0.559	7.468	5.5	6.909	0	0	0	1	1	1	1	0	0	0	0	0	0	0	0	0	0	0	0	0	0	0	0	0	1	0	0	0	0	0	0	0	0	0	0	0	0
1	3614244	G	A	TP73	173	UBP1	M6529_1.02	988	-1.227	5.682	5.5	6.909	0	0	0	1	1	1	2	0	0	0	0	0	0	0	0	0	0	0	0	0	0	0	0	0	2	0	0	0	0	0	0	0	0	0	0	0	0
1	3614460	C	T	TP73	173	UBP1	M6529_1.02	988	-1.227	5.682	5.5	6.909	0	0	0	1	1	1	1	0	0	0	0	0	0	0	0	0	0	0	0	0	0	0	0	0	1	0	0	0	0	0	0	0	0	0	0	0	0
1	3713083	C	T	LRRC47	178	MECP2	M6339_1.02	1467	7.791	0.882	5.67	6.909	1	1	1	0	0	0	1	0	0	0	0	0	0	0	0	0	0	0	0	0	0	0	0	0	1	0	0	0	0	0	0	0	0	0	0	0	0
1	3713083	C	T	LRRC47	178	NR2C2	M4549_1.02	1626	11.832	4.923	8.63975	6.909	1	1	1	0	0	0	1	0	0	0	0	0	0	0	0	0	0	0	0	0	0	0	0	0	1	0	0	0	0	0	0	0	0	0	0	0	0
1	3713083	C	T	LRRC47	178	NR2C2	M4554_1.02	1627	11.6	4.692	8.65353	6.908	1	1	1	0	0	0	1	0	0	0	0	0	0	0	0	0	0	0	0	0	0	0	0	0	1	0	0	0	0	0	0	0	0	0	0	0	0
1	3713083	C	T	LRRC47	178	NR2C2	M4602_1.02	1628	12.698	5.789	8.82833	6.909	1	1	1	0	0	0	1	0	0	0	0	0	0	0	0	0	0	0	0	0	0	0	0	0	1	0	0	0	0	0	0	0	0	0	0	0	0
1	3713083	C	T	LRRC47	178	NR2C2	M4700_1.02	1629	11.092	4.183	8.71271	6.909	1	1	1	0	0	0	1	0	0	0	0	0	0	0	0	0	0	0	0	0	0	0	0	0	1	0	0	0	0	0	0	0	0	0	0	0	0
1	3713083	C	T	LRRC47	178	ETV1	M5420_1.02	750	7.488	0.598	6.5669	6.89	1	1	1	0	0	0	1	0	0	0	0	0	0	0	0	0	0	0	0	0	0	0	0	0	1	0	0	0	0	0	0	0	0	0	0	0	0
1	3713083	C	T	LRRC47	178	ELK3	M5384_1.02	762	7.632	1.382	6.8546	6.25	1	1	1	0	0	0	1	0	0	0	0	0	0	0	0	0	0	0	0	0	0	0	0	0	1	0	0	0	0	0	0	0	0	0	0	0	0
1	3713083	C	T	LRRC47	178	ETV3	M5422_1.02	764	6.82	-0.017	6.7945	6.837	1	1	1	0	0	0	1	0	0	0	0	0	0	0	0	0	0	0	0	0	0	0	0	0	1	0	0	0	0	0	0	0	0	0	0	0	0
1	3713083	C	T	LRRC47	178	ELF1	M4460_1.02	766	8.584	2.853	8.3877	5.731	1	1	1	0	0	0	1	0	0	0	0	0	0	0	0	0	0	0	0	0	0	0	0	0	1	0	0	0	0	0	0	0	0	0	0	0	0
1	3713083	C	T	LRRC47	178	ELF1	M4617_1.02	768	8.489	1.58	7.4205	6.909	1	1	1	0	0	0	1	0	0	0	0	0	0	0	0	0	0	0	0	0	0	0	0	0	1	0	0	0	0	0	0	0	0	0	0	0	0
1	3713083	C	T	LRRC47	178	ELF1	M4688_1.02	769	9.521	2.621	7.552	6.9	1	1	1	0	0	0	1	0	0	0	0	0	0	0	0	0	0	0	0	0	0	0	0	0	1	0	0	0	0	0	0	0	0	0	0	0	0
1	3713083	C	T	LRRC47	178	ELF1	M6203_1.02	772	8.055	1.146	6.4957	6.909	1	1	1	0	0	0	1	0	0	0	0	0	0	0	0	0	0	0	0	0	0	0	0	0	1	0	0	0	0	0	0	0	0	0	0	0	0
1	3713083	C	T	LRRC47	178	ELK1	M1860_1.02	779	7.581	4.312	6.1754	3.269	1	1	1	0	0	0	1	0	0	0	0	0	0	0	0	0	0	0	0	0	0	0	0	0	1	0	0	0	0	0	0	0	0	0	0	0	0
1	3713083	C	T	LRRC47	178	ELK1	M3186_1.02	780	8.113	1.205	7.40374	6.908	1	1	1	0	0	0	1	0	0	0	0	0	0	0	0	0	0	0	0	0	0	0	0	0	1	0	0	0	0	0	0	0	0	0	0	0	0
1	3713083	C	T	LRRC47	178	ELK1	M5380_1.02	781	7.715	0.809	6.8815	6.906	1	1	1	0	0	0	1	0	0	0	0	0	0	0	0	0	0	0	0	0	0	0	0	0	1	0	0	0	0	0	0	0	0	0	0	0	0
1	3713083	C	T	LRRC47	178	ELK1	M6207_1.02	785	7.473	3.263	6.0158	4.21	1	1	1	0	0	0	1	0	0	0	0	0	0	0	0	0	0	0	0	0	0	0	0	0	1	0	0	0	0	0	0	0	0	0	0	0	0
1	3713083	C	T	LRRC47	178	ETS1	M3049_1.02	786	8.201	1.293	6.38457	6.908	1	1	1	0	0	0	1	0	0	0	0	0	0	0	0	0	0	0	0	0	0	0	0	0	1	0	0	0	0	0	0	0	0	0	0	0	0
1	3713083	C	T	LRRC47	178	ETS1	M5416_1.02	790	7.183	0.278	6.7855	6.905	1	1	1	0	0	0	1	0	0	0	0	0	0	0	0	0	0	0	0	0	0	0	0	0	1	0	0	0	0	0	0	0	0	0	0	0	0
1	3713083	C	T	LRRC47	178	ETS1	M5418_1.02	792	7.798	0.893	6.6252	6.905	1	1	1	0	0	0	1	0	0	0	0	0	0	0	0	0	0	0	0	0	0	0	0	0	1	0	0	0	0	0	0	0	0	0	0	0	0
1	3713083	C	T	LRRC47	178	ETS1	M6220_1.02	794	6.607	-0.297	5.959	6.904	1	1	1	0	0	0	1	0	0	0	0	0	0	0	0	0	0	0	0	0	0	0	0	0	1	0	0	0	0	0	0	0	0	0	0	0	0
1	3713083	C	T	LRRC47	178	ELF5	M5379_1.02	799	7.245	1.259	6.71725	5.986	1	1	1	0	0	0	1	0	0	0	0	0	0	0	0	0	0	0	0	0	0	0	0	0	1	0	0	0	0	0	0	0	0	0	0	0	0
1	3713083	C	T	LRRC47	178	ETV6	M5426_1.02	802	7.603	2.116	6.8986	5.487	1	1	1	0	0	0	1	0	0	0	0	0	0	0	0	0	0	0	0	0	0	0	0	0	1	0	0	0	0	0	0	0	0	0	0	0	0
1	3713083	C	T	LRRC47	178	FLI1	M5431_1.02	807	6.984	0.077	6.6738	6.907	1	1	1	0	0	0	1	0	0	0	0	0	0	0	0	0	0	0	0	0	0	0	0	0	1	0	0	0	0	0	0	0	0	0	0	0	0
1	3713083	C	T	LRRC47	178	GABPA	M4462_1.02	812	8.891	1.982	7.2686	6.909	1	1	1	0	0	0	1	0	0	0	0	0	0	0	0	0	0	0	0	0	0	0	0	0	1	0	0	0	0	0	0	0	0	0	0	0	0
1	3713083	C	T	LRRC47	178	GABPA	M4505_1.02	813	8.704	1.796	7.30378	6.908	1	1	1	0	0	0	1	0	0	0	0	0	0	0	0	0	0	0	0	0	0	0	0	0	1	0	0	0	0	0	0	0	0	0	0	0	0
1	3713083	C	T	LRRC47	178	GABPA	M4540_1.02	814	10.04	3.134	8.04582	6.906	1	1	1	0	0	0	1	0	0	0	0	0	0	0	0	0	0	0	0	0	0	0	0	0	1	0	0	0	0	0	0	0	0	0	0	0	0
1	3713083	C	T	LRRC47	178	GABPA	M4568_1.02	815	9.281	2.372	8.45475	6.909	1	1	1	0	0	0	1	0	0	0	0	0	0	0	0	0	0	0	0	0	0	0	0	0	1	0	0	0	0	0	0	0	0	0	0	0	0
1	3713083	C	T	LRRC47	178	GABPA	M4620_1.02	816	7.971	2.719	7.93695	5.252	1	1	1	0	0	0	1	0	0	0	0	0	0	0	0	0	0	0	0	0	0	0	0	0	1	0	0	0	0	0	0	0	0	0	0	0	0
1	3713083	C	T	LRRC47	178	GABPA	M5475_1.02	817	8.443	1.549	7.0648	6.894	1	1	1	0	0	0	1	0	0	0	0	0	0	0	0	0	0	0	0	0	0	0	0	0	1	0	0	0	0	0	0	0	0	0	0	0	0
1	3713083	C	T	LRRC47	178	GABPA	M6252_1.02	818	8.786	1.877	7.88467	6.909	1	1	1	0	0	0	1	0	0	0	0	0	0	0	0	0	0	0	0	0	0	0	0	0	1	0	0	0	0	0	0	0	0	0	0	0	0
1	3713083	C	T	LRRC47	178	ERG	M5401_1.02	821	6.914	0.011	6.8883	6.903	1	1	1	0	0	0	1	0	0	0	0	0	0	0	0	0	0	0	0	0	0	0	0	0	1	0	0	0	0	0	0	0	0	0	0	0	0
1	3713083	C	T	LRRC47	178	ELK4	M1903_1.02	825	8.645	1.737	7.2078	6.908	1	1	1	0	0	0	1	0	0	0	0	0	0	0	0	0	0	0	0	0	0	0	0	0	1	0	0	0	0	0	0	0	0	0	0	0	0
1	3713083	C	T	LRRC47	178	ELK4	M4522_1.02	826	8.965	2.056	6.8377	6.909	1	1	1	0	0	0	1	0	0	0	0	0	0	0	0	0	0	0	0	0	0	0	0	0	1	0	0	0	0	0	0	0	0	0	0	0	0
1	3713083	C	T	LRRC47	178	ELK4	M4539_1.02	827	8.764	1.855	7.1766	6.909	1	1	1	0	0	0	1	0	0	0	0	0	0	0	0	0	0	0	0	0	0	0	0	0	1	0	0	0	0	0	0	0	0	0	0	0	0
1	3713083	C	T	LRRC47	178	ELK4	M5385_1.02	828	7.573	0.678	6.8372	6.895	1	1	1	0	0	0	1	0	0	0	0	0	0	0	0	0	0	0	0	0	0	0	0	0	1	0	0	0	0	0	0	0	0	0	0	0	0
1	3713083	C	T	LRRC47	178	ELK4	M6209_1.02	829	7.981	4.958	7.22393	3.023	1	1	1	0	0	0	1	0	0	0	0	0	0	0	0	0	0	0	0	0	0	0	0	0	1	0	0	0	0	0	0	0	0	0	0	0	0
1	3713083	C	T	LRRC47	178	FEV	M5429_1.02	833	6.912	0.248	6.74781	6.664	1	1	1	0	0	0	1	0	0	0	0	0	0	0	0	0	0	0	0	0	0	0	0	0	1	0	0	0	0	0	0	0	0	0	0	0	0
1	3713083	C	T	LRRC47	178	ETV4	M5423_1.02	836	7.508	0.608	6.51511	6.9	1	1	1	0	0	0	1	0	0	0	0	0	0	0	0	0	0	0	0	0	0	0	0	0	1	0	0	0	0	0	0	0	0	0	0	0	0
1	3713083	C	T	LRRC47	178	ETV5	M5424_1.02	839	7.306	0.407	6.289	6.899	1	1	1	0	0	0	1	0	0	0	0	0	0	0	0	0	0	0	0	0	0	0	0	0	1	0	0	0	0	0	0	0	0	0	0	0	0
1	3713084	C	T	LRRC47	178	MECP2	M6339_1.02	1467	7.791	0.882	5.67	6.909	1	1	1	0	0	0	3	0	0	0	0	0	0	0	0	0	0	0	0	0	0	0	0	0	3	0	0	0	0	0	0	0	0	0	0	0	0
1	3713084	C	T	LRRC47	178	NR2C2	M4549_1.02	1626	11.832	4.923	8.63975	6.909	1	1	1	0	0	0	3	0	0	0	0	0	0	0	0	0	0	0	0	0	0	0	0	0	3	0	0	0	0	0	0	0	0	0	0	0	0
1	3713084	C	T	LRRC47	178	NR2C2	M4554_1.02	1627	11.6	4.692	8.65353	6.908	1	1	1	0	0	0	3	0	0	0	0	0	0	0	0	0	0	0	0	0	0	0	0	0	3	0	0	0	0	0	0	0	0	0	0	0	0
1	3713084	C	T	LRRC47	178	NR2C2	M4602_1.02	1628	12.698	5.789	8.82833	6.909	1	1	1	0	0	0	3	0	0	0	0	0	0	0	0	0	0	0	0	0	0	0	0	0	3	0	0	0	0	0	0	0	0	0	0	0	0
1	3713084	C	T	LRRC47	178	NR2C2	M4700_1.02	1629	11.092	4.195	8.71271	6.897	1	1	1	0	0	0	3	0	0	0	0	0	0	0	0	0	0	0	0	0	0	0	0	0	3	0	0	0	0	0	0	0	0	0	0	0	0
1	3713084	C	T	LRRC47	178	ETV1	M5420_1.02	750	7.488	0.579	6.5669	6.909	1	1	1	0	0	0	3	0	0	0	0	0	0	0	0	0	0	0	0	0	0	0	0	0	3	0	0	0	0	0	0	0	0	0	0	0	0
1	3713084	C	T	LRRC47	178	ELK3	M5384_1.02	762	7.632	1.093	6.8546	6.539	1	1	1	0	0	0	3	0	0	0	0	0	0	0	0	0	0	0	0	0	0	0	0	0	3	0	0	0	0	0	0	0	0	0	0	0	0
1	3713084	C	T	LRRC47	178	ETV3	M5422_1.02	764	6.82	-0.026	6.7945	6.846	1	1	1	0	0	0	3	0	0	0	0	0	0	0	0	0	0	0	0	0	0	0	0	0	3	0	0	0	0	0	0	0	0	0	0	0	0
1	3713084	C	T	LRRC47	178	ELF1	M4460_1.02	766	8.584	1.676	8.3877	6.908	1	1	1	0	0	0	3	0	0	0	0	0	0	0	0	0	0	0	0	0	0	0	0	0	3	0	0	0	0	0	0	0	0	0	0	0	0
1	3713084	C	T	LRRC47	178	ELF1	M4617_1.02	768	8.489	1.58	7.4205	6.909	1	1	1	0	0	0	3	0	0	0	0	0	0	0	0	0	0	0	0	0	0	0	0	0	3	0	0	0	0	0	0	0	0	0	0	0	0
1	3713084	C	T	LRRC47	178	ELF1	M4688_1.02	769	9.521	2.612	7.552	6.909	1	1	1	0	0	0	3	0	0	0	0	0	0	0	0	0	0	0	0	0	0	0	0	0	3	0	0	0	0	0	0	0	0	0	0	0	0
1	3713084	C	T	LRRC47	178	ELF1	M6203_1.02	772	8.055	1.146	6.4957	6.909	1	1	1	0	0	0	3	0	0	0	0	0	0	0	0	0	0	0	0	0	0	0	0	0	3	0	0	0	0	0	0	0	0	0	0	0	0
1	3713084	C	T	LRRC47	178	ELK1	M1860_1.02	779	7.581	0.826	6.1754	6.755	1	1	1	0	0	0	3	0	0	0	0	0	0	0	0	0	0	0	0	0	0	0	0	0	3	0	0	0	0	0	0	0	0	0	0	0	0
1	3713084	C	T	LRRC47	178	ELK1	M3186_1.02	780	8.113	1.205	7.40374	6.908	1	1	1	0	0	0	3	0	0	0	0	0	0	0	0	0	0	0	0	0	0	0	0	0	3	0	0	0	0	0	0	0	0	0	0	0	0
1	3713084	C	T	LRRC47	178	ELK1	M5380_1.02	781	7.715	0.807	6.8815	6.908	1	1	1	0	0	0	3	0	0	0	0	0	0	0	0	0	0	0	0	0	0	0	0	0	3	0	0	0	0	0	0	0	0	0	0	0	0
1	3713084	C	T	LRRC47	178	ELK1	M6207_1.02	785	7.473	3.711	6.0158	3.762	1	1	1	0	0	0	3	0	0	0	0	0	0	0	0	0	0	0	0	0	0	0	0	0	3	0	0	0	0	0	0	0	0	0	0	0	0
1	3713084	C	T	LRRC47	178	ETS1	M3049_1.02	786	8.201	1.293	6.38457	6.908	1	1	1	0	0	0	3	0	0	0	0	0	0	0	0	0	0	0	0	0	0	0	0	0	3	0	0	0	0	0	0	0	0	0	0	0	0
1	3713084	C	T	LRRC47	178	ETS1	M5416_1.02	790	7.183	0.282	6.7855	6.901	1	1	1	0	0	0	3	0	0	0	0	0	0	0	0	0	0	0	0	0	0	0	0	0	3	0	0	0	0	0	0	0	0	0	0	0	0
1	3713084	C	T	LRRC47	178	ETS1	M5418_1.02	792	7.798	0.889	6.6252	6.909	1	1	1	0	0	0	3	0	0	0	0	0	0	0	0	0	0	0	0	0	0	0	0	0	3	0	0	0	0	0	0	0	0	0	0	0	0
1	3713084	C	T	LRRC47	178	ETS1	M6220_1.02	794	6.607	-0.301	5.959	6.908	1	1	1	0	0	0	3	0	0	0	0	0	0	0	0	0	0	0	0	0	0	0	0	0	3	0	0	0	0	0	0	0	0	0	0	0	0
1	3713084	C	T	LRRC47	178	ELF5	M5379_1.02	799	7.245	0.986	6.71725	6.259	1	1	1	0	0	0	3	0	0	0	0	0	0	0	0	0	0	0	0	0	0	0	0	0	3	0	0	0	0	0	0	0	0	0	0	0	0
1	3713084	C	T	LRRC47	178	ETV6	M5426_1.02	802	7.603	1.412	6.8986	6.191	1	1	1	0	0	0	3	0	0	0	0	0	0	0	0	0	0	0	0	0	0	0	0	0	3	0	0	0	0	0	0	0	0	0	0	0	0
1	3713084	C	T	LRRC47	178	FLI1	M5431_1.02	807	6.984	0.075	6.6738	6.909	1	1	1	0	0	0	3	0	0	0	0	0	0	0	0	0	0	0	0	0	0	0	0	0	3	0	0	0	0	0	0	0	0	0	0	0	0
1	3713084	C	T	LRRC47	178	GABPA	M4462_1.02	812	8.891	3.95	7.2686	4.941	1	1	1	0	0	0	3	0	0	0	0	0	0	0	0	0	0	0	0	0	0	0	0	0	3	0	0	0	0	0	0	0	0	0	0	0	0
1	3713084	C	T	LRRC47	178	GABPA	M4505_1.02	813	8.704	1.796	7.30378	6.908	1	1	1	0	0	0	3	0	0	0	0	0	0	0	0	0	0	0	0	0	0	0	0	0	3	0	0	0	0	0	0	0	0	0	0	0	0
1	3713084	C	T	LRRC47	178	GABPA	M4540_1.02	814	10.04	4.232	8.04582	5.808	1	1	1	0	0	0	3	0	0	0	0	0	0	0	0	0	0	0	0	0	0	0	0	0	3	0	0	0	0	0	0	0	0	0	0	0	0
1	3713084	C	T	LRRC47	178	GABPA	M4568_1.02	815	9.281	2.372	8.45475	6.909	1	1	1	0	0	0	3	0	0	0	0	0	0	0	0	0	0	0	0	0	0	0	0	0	3	0	0	0	0	0	0	0	0	0	0	0	0
1	3713084	C	T	LRRC47	178	GABPA	M4620_1.02	816	7.971	3.316	7.93695	4.655	1	1	1	0	0	0	3	0	0	0	0	0	0	0	0	0	0	0	0	0	0	0	0	0	3	0	0	0	0	0	0	0	0	0	0	0	0
1	3713084	C	T	LRRC47	178	GABPA	M5475_1.02	817	8.443	1.534	7.0648	6.909	1	1	1	0	0	0	3	0	0	0	0	0	0	0	0	0	0	0	0	0	0	0	0	0	3	0	0	0	0	0	0	0	0	0	0	0	0
1	3713084	C	T	LRRC47	178	GABPA	M6252_1.02	818	8.786	1.877	7.88467	6.909	1	1	1	0	0	0	3	0	0	0	0	0	0	0	0	0	0	0	0	0	0	0	0	0	3	0	0	0	0	0	0	0	0	0	0	0	0
1	3713084	C	T	LRRC47	178	ERG	M5401_1.02	821	6.914	0.008	6.8883	6.906	1	1	1	0	0	0	3	0	0	0	0	0	0	0	0	0	0	0	0	0	0	0	0	0	3	0	0	0	0	0	0	0	0	0	0	0	0
1	3713084	C	T	LRRC47	178	ELK4	M1903_1.02	825	8.645	1.737	7.2078	6.908	1	1	1	0	0	0	3	0	0	0	0	0	0	0	0	0	0	0	0	0	0	0	0	0	3	0	0	0	0	0	0	0	0	0	0	0	0
1	3713084	C	T	LRRC47	178	ELK4	M4522_1.02	826	8.965	2.056	6.8377	6.909	1	1	1	0	0	0	3	0	0	0	0	0	0	0	0	0	0	0	0	0	0	0	0	0	3	0	0	0	0	0	0	0	0	0	0	0	0
1	3713084	C	T	LRRC47	178	ELK4	M4539_1.02	827	8.764	1.855	7.1766	6.909	1	1	1	0	0	0	3	0	0	0	0	0	0	0	0	0	0	0	0	0	0	0	0	0	3	0	0	0	0	0	0	0	0	0	0	0	0
1	3713084	C	T	LRRC47	178	ELK4	M5385_1.02	828	7.573	0.665	6.8372	6.908	1	1	1	0	0	0	3	0	0	0	0	0	0	0	0	0	0	0	0	0	0	0	0	0	3	0	0	0	0	0	0	0	0	0	0	0	0
1	3713084	C	T	LRRC47	178	ELK4	M6209_1.02	829	7.981	3.489	7.22393	4.492	1	1	1	0	0	0	3	0	0	0	0	0	0	0	0	0	0	0	0	0	0	0	0	0	3	0	0	0	0	0	0	0	0	0	0	0	0
1	3713084	C	T	LRRC47	178	FEV	M5429_1.02	833	6.912	1.031	6.74781	5.881	1	1	1	0	0	0	3	0	0	0	0	0	0	0	0	0	0	0	0	0	0	0	0	0	3	0	0	0	0	0	0	0	0	0	0	0	0
1	3713084	C	T	LRRC47	178	ETV4	M5423_1.02	836	7.508	0.604	6.51511	6.904	1	1	1	0	0	0	3	0	0	0	0	0	0	0	0	0	0	0	0	0	0	0	0	0	3	0	0	0	0	0	0	0	0	0	0	0	0
1	3713084	C	T	LRRC47	178	ETV5	M5424_1.02	839	7.306	0.401	6.289	6.905	1	1	1	0	0	0	3	0	0	0	0	0	0	0	0	0	0	0	0	0	0	0	0	0	3	0	0	0	0	0	0	0	0	0	0	0	0
1	3713117	G	A	LRRC47	178	MECP2	M6339_1.02	1467	7.29	0.381	5.67	6.909	1	1	1	0	0	0	1	0	0	0	0	0	0	0	0	0	0	0	0	0	0	0	0	0	1	0	0	0	0	0	0	0	0	0	0	0	0
1	3713117	G	A	LRRC47	178	ELF1	M6203_1.02	772	6.992	0.084	6.4957	6.908	1	1	1	0	0	0	1	0	0	0	0	0	0	0	0	0	0	0	0	0	0	0	0	0	1	0	0	0	0	0	0	0	0	0	0	0	0
1	3713117	G	A	LRRC47	178	ELK1	M1860_1.02	779	8.419	5.15	6.1754	3.269	1	1	1	0	0	0	1	0	0	0	0	0	0	0	0	0	0	0	0	0	0	0	0	0	1	0	0	0	0	0	0	0	0	0	0	0	0
1	3713117	G	A	LRRC47	178	ELK1	M6207_1.02	785	6.169	1.958	6.0158	4.211	1	1	1	0	0	0	1	0	0	0	0	0	0	0	0	0	0	0	0	0	0	0	0	0	1	0	0	0	0	0	0	0	0	0	0	0	0
1	3713117	G	A	LRRC47	178	ELK4	M1903_1.02	825	7.596	0.687	7.2078	6.909	1	1	1	0	0	0	1	0	0	0	0	0	0	0	0	0	0	0	0	0	0	0	0	0	1	0	0	0	0	0	0	0	0	0	0	0	0
1	3713117	G	A	LRRC47	178	ELK4	M4522_1.02	826	7.221	0.313	6.8377	6.908	1	1	1	0	0	0	1	0	0	0	0	0	0	0	0	0	0	0	0	0	0	0	0	0	1	0	0	0	0	0	0	0	0	0	0	0	0
1	3713123	C	T	LRRC47	178	ELK4	M1903_1.02	825	7.596	6.514	7.2078	1.082	1	0	0	0	0	0	1	0	0	0	0	0	0	0	0	0	0	0	0	0	0	0	0	0	1	0	0	0	0	0	0	0	0	0	0	0	0
1	3713123	C	T	LRRC47	178	ELK4	M4522_1.02	826	7.221	6.07	6.8377	1.151	1	0	0	0	0	0	1	0	0	0	0	0	0	0	0	0	0	0	0	0	0	0	0	0	1	0	0	0	0	0	0	0	0	0	0	0	0
1	25559055	G	A	SYF2	837	EGR4	M6201_1.02	547	8.04	6.386	7.4817	1.654	1	0	0	0	0	0	1	0	0	0	0	0	0	1	0	0	0	0	0	0	0	0	0	0	0	0	0	1	0	0	0	0	0	0	0	0	0
1	25559063	C	T	SYF2	837	EGR1	M1971_1.02	520	9.326	7.415	8.08983	1.911	1	0	0	0	0	0	5	0	0	0	0	0	0	0	0	0	0	0	0	0	0	0	0	0	5	0	0	1	0	0	0	0	0	0	0	0	0
1	25559063	C	T	SYF2	837	KLF16	M5593_1.02	542	10.021	7.227	7.25289	2.794	1	1	0	0	0	0	5	0	0	0	0	0	0	0	0	0	0	0	0	0	0	0	0	0	5	0	0	1	0	0	0	0	0	0	0	0	0
1	25559063	C	T	SYF2	837	EGR4	M6201_1.02	547	8.04	2.222	7.4817	5.818	1	1	1	0	0	0	5	0	0	0	0	0	0	0	0	0	0	0	0	0	0	0	0	0	5	0	0	1	0	0	0	0	0	0	0	0	0
1	25559063	C	T	SYF2	837	SP8	M5856_1.02	573	9.491	7.092	7.27743	2.399	1	1	0	0	0	0	5	0	0	0	0	0	0	0	0	0	0	0	0	0	0	0	0	0	5	0	0	1	0	0	0	0	0	0	0	0	0
1	25559063	C	T	SYF2	837	SP7	M5856_1.02	594	9.491	7.092	7.27743	2.399	1	1	0	0	0	0	5	0	0	0	0	0	0	0	0	0	0	0	0	0	0	0	0	0	5	0	0	1	0	0	0	0	0	0	0	0	0
1	25559063	C	T	SYF2	837	KLF14	M5592_1.02	615	9.745	6.56	8.41416	3.185	1	1	1	0	0	0	5	0	0	0	0	0	0	0	0	0	0	0	0	0	0	0	0	0	5	0	0	1	0	0	0	0	0	0	0	0	0
1	25559063	C	T	SYF2	837	ZBTB7A	M4640_1.02	623	9.406	4.114	7.84363	5.292	1	1	1	0	0	0	5	0	0	0	0	0	0	0	0	0	0	0	0	0	0	0	0	0	5	0	0	1	0	0	0	0	0	0	0	0	0
1	25559063	C	T	SYF2	837	SP9	M5856_1.02	668	9.491	7.092	7.27743	2.399	1	1	0	0	0	0	5	0	0	0	0	0	0	0	0	0	0	0	0	0	0	0	0	0	5	0	0	1	0	0	0	0	0	0	0	0	0
1	25559064	C	T	SYF2	837	EGR1	M1971_1.02	520	9.326	5.836	8.08983	3.49	1	1	1	0	0	0	7	0	0	0	0	0	0	0	0	0	0	0	0	0	0	0	0	0	7	0	0	1	0	0	0	0	0	0	0	0	0
1	25559064	C	T	SYF2	837	KLF16	M5593_1.02	542	10.021	6.68	7.25289	3.341	1	1	1	0	0	0	7	0	0	0	0	0	0	0	0	0	0	0	0	0	0	0	0	0	7	0	0	1	0	0	0	0	0	0	0	0	0
1	25559064	C	T	SYF2	837	EGR4	M6201_1.02	547	8.04	1.131	7.4817	6.909	1	1	1	0	0	0	7	0	0	0	0	0	0	0	0	0	0	0	0	0	0	0	0	0	7	0	0	1	0	0	0	0	0	0	0	0	0
1	25559064	C	T	SYF2	837	SP8	M5856_1.02	573	9.491	6.3	7.27743	3.191	1	1	1	0	0	0	7	0	0	0	0	0	0	0	0	0	0	0	0	0	0	0	0	0	7	0	0	1	0	0	0	0	0	0	0	0	0
1	25559064	C	T	SYF2	837	SP7	M5856_1.02	594	9.491	6.3	7.27743	3.191	1	1	1	0	0	0	7	0	0	0	0	0	0	0	0	0	0	0	0	0	0	0	0	0	7	0	0	1	0	0	0	0	0	0	0	0	0
1	25559064	C	T	SYF2	837	KLF14	M5592_1.02	615	9.745	6.363	8.41416	3.382	1	1	1	0	0	0	7	0	0	0	0	0	0	0	0	0	0	0	0	0	0	0	0	0	7	0	0	1	0	0	0	0	0	0	0	0	0
1	25559064	C	T	SYF2	837	ZBTB7A	M4640_1.02	623	9.406	5.872	7.84363	3.534	1	1	1	0	0	0	7	0	0	0	0	0	0	0	0	0	0	0	0	0	0	0	0	0	7	0	0	1	0	0	0	0	0	0	0	0	0
1	25559064	C	T	SYF2	837	SP9	M5856_1.02	668	9.491	6.3	7.27743	3.191	1	1	1	0	0	0	7	0	0	0	0	0	0	0	0	0	0	0	0	0	0	0	0	0	7	0	0	1	0	0	0	0	0	0	0	0	0
1	25560135	G	A	SYF2	837	EGR1	M1971_1.02	520	11.373	8.149	8.08983	3.224	0	1	1	0	0	0	1	0	0	0	0	0	0	0	0	0	0	0	0	0	0	0	1	0	0	0	0	1	0	0	0	0	0	0	0	0	0
1	26560598	G	A	CEP85	885	TFDP2	M6515_1.02	710	11.591	4.831	8.0894	6.76	1	1	1	0	0	0	4	0	0	0	0	0	0	0	0	0	0	0	0	0	0	0	0	0	4	0	0	0	0	0	0	0	0	0	0	0	0
1	26560598	G	A	CEP85	885	TFDP3	M6515_1.02	711	11.591	4.831	8.0894	6.76	1	1	1	0	0	0	4	0	0	0	0	0	0	0	0	0	0	0	0	0	0	0	0	0	4	0	0	0	0	0	0	0	0	0	0	0	0
1	26560598	G	A	CEP85	885	TFDP1	M6515_1.02	712	11.591	4.831	8.0894	6.76	1	1	1	0	0	0	4	0	0	0	0	0	0	0	0	0	0	0	0	0	0	0	0	0	4	0	0	0	0	0	0	0	0	0	0	0	0
1	26560598	G	A	CEP85	885	E2F4	M2272_1.02	740	10.848	6.165	7.21166	4.683	1	1	1	0	0	0	4	0	0	0	0	0	0	0	0	0	0	0	0	0	0	0	0	0	4	0	0	0	0	0	0	0	0	0	0	0	0
1	26560598	G	A	CEP85	885	E2F4	M6193_1.02	745	9.664	6.042	7.78928	3.622	1	1	1	0	0	0	4	0	0	0	0	0	0	0	0	0	0	0	0	0	0	0	0	0	4	0	0	0	0	0	0	0	0	0	0	0	0
1	26697295	G	A	ZNF683	899	FEV	M6226_1.02	834	7.24	0.331	6.82	6.909	1	1	1	0	0	0	2	0	0	0	0	0	0	0	0	0	0	0	0	0	0	0	0	0	2	0	0	0	0	0	0	0	0	0	0	0	0
1	26697297	A	C	ZNF683	899	FEV	M6226_1.02	834	7.24	0.411	6.82	6.829	1	1	1	0	0	0	1	0	0	0	0	0	0	0	0	0	0	0	0	0	0	0	0	0	1	0	0	0	0	0	0	0	0	0	0	0	0
1	26700872	G	A	ZNF683	899	FEV	M6226_1.02	834	8.08	1.172	6.82	6.908	1	1	1	0	0	0	1	0	0	0	0	0	0	0	0	0	0	0	0	0	0	0	0	0	1	0	0	0	0	0	0	0	0	0	0	0	0
1	26701760	C	T	ZNF683	899	FEV	M6226_1.02	834	9.802	2.893	6.82	6.909	1	1	1	0	0	0	1	0	0	0	0	0	0	0	0	0	0	0	0	0	0	0	0	0	1	0	0	0	0	0	0	0	0	0	0	0	0
1	28585913	C	T	SESN2	983	RELA	M1930_1.02	1711	10.048	3.139	7.20495	6.909	1	1	1	0	0	0	3	0	0	0	0	0	0	0	0	0	0	0	0	0	0	0	0	0	3	0	0	0	0	0	0	0	0	0	0	0	0
1	28585913	C	T	SESN2	983	RELA	M3623_1.02	1712	9.754	2.905	7.256	6.849	1	1	1	0	0	0	3	0	0	0	0	0	0	0	0	0	0	0	0	0	0	0	0	0	3	0	0	0	0	0	0	0	0	0	0	0	0
1	28585913	C	T	SESN2	983	RELA	M6511_1.02	1723	9.063	5.67	7.3002	3.393	1	1	1	0	0	0	3	0	0	0	0	0	0	0	0	0	0	0	0	0	0	0	0	0	3	0	0	0	0	0	0	0	0	0	0	0	0
1	28585913	C	T	SESN2	983	E2F2	M6191_1.02	717	7.061	5.518	6.89907	1.543	1	0	0	0	0	0	3	0	0	0	0	0	0	0	0	0	0	0	0	0	0	0	0	0	3	0	0	0	0	0	0	0	0	0	0	0	0
1	28585914	C	T	SESN2	983	RELA	M1930_1.02	1711	10.048	3.139	7.20495	6.909	1	1	1	0	0	0	2	0	0	0	0	0	0	0	0	0	0	0	0	0	0	0	0	0	2	0	0	0	0	0	0	0	0	0	0	0	0
1	28585914	C	T	SESN2	983	RELA	M3623_1.02	1712	9.754	2.845	7.256	6.909	1	1	1	0	0	0	2	0	0	0	0	0	0	0	0	0	0	0	0	0	0	0	0	0	2	0	0	0	0	0	0	0	0	0	0	0	0
1	28585914	C	T	SESN2	983	RELA	M6511_1.02	1723	9.063	5.553	7.3002	3.51	1	1	1	0	0	0	2	0	0	0	0	0	0	0	0	0	0	0	0	0	0	0	0	0	2	0	0	0	0	0	0	0	0	0	0	0	0
1	28585914	C	T	SESN2	983	E2F2	M6191_1.02	717	7.061	2.138	6.89907	4.923	1	1	1	0	0	0	2	0	0	0	0	0	0	0	0	0	0	0	0	0	0	0	0	0	2	0	0	0	0	0	0	0	0	0	0	0	0
1	28585915	C	T	SESN2	983	E2F2	M6191_1.02	717	7.061	0.152	6.89907	6.909	1	1	1	0	0	0	1	0	0	0	0	0	0	0	0	0	0	0	0	0	0	0	0	0	1	0	0	0	0	0	0	0	0	0	0	0	0
1	28585916	C	T	SESN2	983	E2F2	M6191_1.02	717	7.061	1.699	6.89907	5.362	1	1	1	0	0	0	1	0	0	0	0	0	0	0	0	0	0	0	0	0	0	0	0	0	1	0	0	0	0	0	0	0	0	0	0	0	0
1	32687950	G	A	TMEM234	1097	ELK3	M5384_1.02	762	9.152	5.817	6.8546	3.335	1	1	1	0	0	0	1	0	0	0	0	0	0	0	0	0	0	0	0	0	0	0	0	0	1	0	0	0	0	0	0	0	0	0	0	0	0
1	32687950	G	A	TMEM234	1097	ELF1	M4563_1.02	767	10.14	6.594	8.07523	3.546	1	1	1	0	0	0	1	0	0	0	0	0	0	0	0	0	0	0	0	0	0	0	0	0	1	0	0	0	0	0	0	0	0	0	0	0	0
1	32687950	G	A	TMEM234	1097	ELF1	M4617_1.02	768	9.6	5.539	7.4205	4.061	1	1	1	0	0	0	1	0	0	0	0	0	0	0	0	0	0	0	0	0	0	0	0	0	1	0	0	0	0	0	0	0	0	0	0	0	0
1	32687950	G	A	TMEM234	1097	ELF1	M5373_1.02	770	10.915	4.105	8.10785	6.81	1	1	1	0	0	0	1	0	0	0	0	0	0	0	0	0	0	0	0	0	0	0	0	0	1	0	0	0	0	0	0	0	0	0	0	0	0
1	32687950	G	A	TMEM234	1097	ELF1	M5374_1.02	771	10.222	3.443	8.21976	6.779	1	1	1	0	0	0	1	0	0	0	0	0	0	0	0	0	0	0	0	0	0	0	0	0	1	0	0	0	0	0	0	0	0	0	0	0	0
1	32687950	G	A	TMEM234	1097	ELK1	M5381_1.02	782	8.996	4.685	7.3853	4.311	1	1	1	0	0	0	1	0	0	0	0	0	0	0	0	0	0	0	0	0	0	0	0	0	1	0	0	0	0	0	0	0	0	0	0	0	0
1	32687950	G	A	TMEM234	1097	ELK1	M5383_1.02	784	8.989	3.908	7.412	5.081	1	1	1	0	0	0	1	0	0	0	0	0	0	0	0	0	0	0	0	0	0	0	0	0	1	0	0	0	0	0	0	0	0	0	0	0	0
1	32687950	G	A	TMEM234	1097	EHF	M5372_1.02	796	11.382	6.498	7.90111	4.884	1	1	1	0	0	0	1	0	0	0	0	0	0	0	0	0	0	0	0	0	0	0	0	0	1	0	0	0	0	0	0	0	0	0	0	0	0
1	32687950	G	A	TMEM234	1097	EHF	M6202_1.02	797	8.414	1.825	7.81376	6.589	1	1	1	0	0	0	1	0	0	0	0	0	0	0	0	0	0	0	0	0	0	0	0	0	1	0	0	0	0	0	0	0	0	0	0	0	0
1	32687950	G	A	TMEM234	1097	GABPA	M4462_1.02	812	8.561	1.845	7.2686	6.716	1	1	1	0	0	0	1	0	0	0	0	0	0	0	0	0	0	0	0	0	0	0	0	0	1	0	0	0	0	0	0	0	0	0	0	0	0
1	32687950	G	A	TMEM234	1097	GABPA	M4505_1.02	813	8.951	2.24	7.30378	6.711	1	1	1	0	0	0	1	0	0	0	0	0	0	0	0	0	0	0	0	0	0	0	0	0	1	0	0	0	0	0	0	0	0	0	0	0	0
1	32687950	G	A	TMEM234	1097	GABPA	M5475_1.02	817	10.218	5.49	7.0648	4.728	1	1	1	0	0	0	1	0	0	0	0	0	0	0	0	0	0	0	0	0	0	0	0	0	1	0	0	0	0	0	0	0	0	0	0	0	0
1	32687978	G	A	TMEM234	1097	ELK3	M5384_1.02	762	9.406	2.867	6.8546	6.539	1	1	1	0	0	0	1	0	0	0	0	0	0	0	0	0	0	0	0	0	0	0	0	0	1	0	0	0	0	0	0	0	0	0	0	0	0
1	32687978	G	A	TMEM234	1097	ELF1	M4563_1.02	767	10.548	6.053	8.07523	4.495	1	1	1	0	0	0	1	0	0	0	0	0	0	0	0	0	0	0	0	0	0	0	0	0	1	0	0	0	0	0	0	0	0	0	0	0	0
1	32687978	G	A	TMEM234	1097	ELF1	M4617_1.02	768	10.563	3.655	7.4205	6.908	1	1	1	0	0	0	1	0	0	0	0	0	0	0	0	0	0	0	0	0	0	0	0	0	1	0	0	0	0	0	0	0	0	0	0	0	0
1	32687978	G	A	TMEM234	1097	ELF1	M5373_1.02	770	11.787	4.878	8.10785	6.909	1	1	1	0	0	0	1	0	0	0	0	0	0	0	0	0	0	0	0	0	0	0	0	0	1	0	0	0	0	0	0	0	0	0	0	0	0
1	32687978	G	A	TMEM234	1097	ELF1	M5374_1.02	771	13.014	8.015	8.21976	4.999	1	1	1	0	0	0	1	0	0	0	0	0	0	0	0	0	0	0	0	0	0	0	0	0	1	0	0	0	0	0	0	0	0	0	0	0	0
1	32687978	G	A	TMEM234	1097	ELK1	M5381_1.02	782	9.615	2.707	7.3853	6.908	1	1	1	0	0	0	1	0	0	0	0	0	0	0	0	0	0	0	0	0	0	0	0	0	1	0	0	0	0	0	0	0	0	0	0	0	0
1	32687978	G	A	TMEM234	1097	ELK1	M5383_1.02	784	9.972	3.064	7.412	6.908	1	1	1	0	0	0	1	0	0	0	0	0	0	0	0	0	0	0	0	0	0	0	0	0	1	0	0	0	0	0	0	0	0	0	0	0	0
1	32687978	G	A	TMEM234	1097	EHF	M5372_1.02	796	10.913	4.869	7.90111	6.044	1	1	1	0	0	0	1	0	0	0	0	0	0	0	0	0	0	0	0	0	0	0	0	0	1	0	0	0	0	0	0	0	0	0	0	0	0
1	32687978	G	A	TMEM234	1097	EHF	M6202_1.02	797	7.892	0.983	7.81376	6.909	1	1	1	0	0	0	1	0	0	0	0	0	0	0	0	0	0	0	0	0	0	0	0	0	1	0	0	0	0	0	0	0	0	0	0	0	0
1	32687978	G	A	TMEM234	1097	GABPA	M4462_1.02	812	9.404	4.463	7.2686	4.941	1	1	1	0	0	0	1	0	0	0	0	0	0	0	0	0	0	0	0	0	0	0	0	0	1	0	0	0	0	0	0	0	0	0	0	0	0
1	32687978	G	A	TMEM234	1097	GABPA	M4505_1.02	813	9.256	2.347	7.30378	6.909	1	1	1	0	0	0	1	0	0	0	0	0	0	0	0	0	0	0	0	0	0	0	0	0	1	0	0	0	0	0	0	0	0	0	0	0	0
1	32687978	G	A	TMEM234	1097	GABPA	M5475_1.02	817	8.903	1.994	7.0648	6.909	1	1	1	0	0	0	1	0	0	0	0	0	0	0	0	0	0	0	0	0	0	0	0	0	1	0	0	0	0	0	0	0	0	0	0	0	0
1	32687979	G	A	TMEM234	1097	ELK3	M5384_1.02	762	9.406	3.155	6.8546	6.251	1	1	1	0	0	0	2	0	0	0	0	0	0	0	0	0	0	0	0	0	0	0	0	0	2	0	0	0	0	0	0	0	0	0	0	0	0
1	32687979	G	A	TMEM234	1097	ELF1	M4563_1.02	767	10.548	3.645	8.07523	6.903	1	1	1	0	0	0	2	0	0	0	0	0	0	0	0	0	0	0	0	0	0	0	0	0	2	0	0	0	0	0	0	0	0	0	0	0	0
1	32687979	G	A	TMEM234	1097	ELF1	M4617_1.02	768	10.563	3.655	7.4205	6.908	1	1	1	0	0	0	2	0	0	0	0	0	0	0	0	0	0	0	0	0	0	0	0	0	2	0	0	0	0	0	0	0	0	0	0	0	0
1	32687979	G	A	TMEM234	1097	ELF1	M5373_1.02	770	11.787	4.878	8.10785	6.909	1	1	1	0	0	0	2	0	0	0	0	0	0	0	0	0	0	0	0	0	0	0	0	0	2	0	0	0	0	0	0	0	0	0	0	0	0
1	32687979	G	A	TMEM234	1097	ELF1	M5374_1.02	771	13.014	6.134	8.21976	6.88	1	1	1	0	0	0	2	0	0	0	0	0	0	0	0	0	0	0	0	0	0	0	0	0	2	0	0	0	0	0	0	0	0	0	0	0	0
1	32687979	G	A	TMEM234	1097	ELK1	M5381_1.02	782	9.615	4.028	7.3853	5.587	1	1	1	0	0	0	2	0	0	0	0	0	0	0	0	0	0	0	0	0	0	0	0	0	2	0	0	0	0	0	0	0	0	0	0	0	0
1	32687979	G	A	TMEM234	1097	ELK1	M5383_1.02	784	9.972	3.162	7.412	6.81	1	1	1	0	0	0	2	0	0	0	0	0	0	0	0	0	0	0	0	0	0	0	0	0	2	0	0	0	0	0	0	0	0	0	0	0	0
1	32687979	G	A	TMEM234	1097	EHF	M5372_1.02	796	10.913	4.005	7.90111	6.908	1	1	1	0	0	0	2	0	0	0	0	0	0	0	0	0	0	0	0	0	0	0	0	0	2	0	0	0	0	0	0	0	0	0	0	0	0
1	32687979	G	A	TMEM234	1097	EHF	M6202_1.02	797	7.892	1.045	7.81376	6.847	1	1	1	0	0	0	2	0	0	0	0	0	0	0	0	0	0	0	0	0	0	0	0	0	2	0	0	0	0	0	0	0	0	0	0	0	0
1	32687979	G	A	TMEM234	1097	GABPA	M4462_1.02	812	9.404	2.495	7.2686	6.909	1	1	1	0	0	0	2	0	0	0	0	0	0	0	0	0	0	0	0	0	0	0	0	0	2	0	0	0	0	0	0	0	0	0	0	0	0
1	32687979	G	A	TMEM234	1097	GABPA	M4505_1.02	813	9.256	2.347	7.30378	6.909	1	1	1	0	0	0	2	0	0	0	0	0	0	0	0	0	0	0	0	0	0	0	0	0	2	0	0	0	0	0	0	0	0	0	0	0	0
1	32687979	G	A	TMEM234	1097	GABPA	M5475_1.02	817	8.903	2.01	7.0648	6.893	1	1	1	0	0	0	2	0	0	0	0	0	0	0	0	0	0	0	0	0	0	0	0	0	2	0	0	0	0	0	0	0	0	0	0	0	0
1	36635832	C	T	MAP7D1	1224	LEF1	M5596_1.02	1824	4.824	11.727	9.0809	6.903	0	0	0	1	1	1	3	0	0	0	0	0	0	3	0	0	0	0	0	0	0	0	0	0	0	0	0	0	0	0	0	0	0	0	1	0	0
1	36635832	C	T	MAP7D1	1224	TCF7L1	M5903_1.02	1829	4.444	9.364	8.20357	4.92	0	0	0	1	1	1	3	0	0	0	0	0	0	3	0	0	0	0	0	0	0	0	0	0	0	0	0	0	0	0	0	0	0	0	1	0	0
1	38325298	C	G	MTF1	1273	SPIB	M5864_1.02	804	10.362	8.632	8.83547	1.73	1	0	0	0	0	0	1	0	0	0	0	0	0	0	0	0	0	1	0	0	0	0	0	0	0	0	0	1	0	0	0	0	0	0	0	0	0
1	38325300	C	T	MTF1	1273	ELF3	M6205_1.02	832	5.232	10.144	8.12436	4.912	0	0	0	1	1	1	5	0	0	0	0	0	0	0	0	0	0	0	0	0	0	0	0	0	5	0	0	1	0	0	0	0	0	0	0	0	0
1	38325300	C	T	MTF1	1273	SPIB	M5864_1.02	804	9.959	6.951	8.83547	3.008	1	1	1	0	0	0	5	0	0	0	0	0	0	0	0	0	0	0	0	0	0	0	0	0	5	0	0	1	0	0	0	0	0	0	0	0	0
1	38325300	C	T	MTF1	1273	ZNF384	M6557_1.02	539	1.188	8.097	7.31061	6.909	0	0	0	1	1	1	5	0	0	0	0	0	0	0	0	0	0	0	0	0	0	0	0	0	5	0	0	1	0	0	0	0	0	0	0	0	0
1	38325307	G	A	MTF1	1273	EHF	M2390_1.02	795	9.688	3.48	6.92	6.208	1	1	1	0	0	0	3	0	0	0	0	0	0	0	0	0	0	0	0	0	0	0	0	0	3	0	0	1	0	0	0	0	0	0	0	0	0
1	38325310	G	A	MTF1	1273	EHF	M2390_1.02	795	9.688	2.779	6.92	6.909	1	1	1	0	0	0	1	0	0	0	0	0	0	0	0	0	0	0	0	0	0	0	0	0	1	0	0	1	0	0	0	0	0	0	0	0	0
1	38325313	G	A	MTF1	1273	EHF	M2390_1.02	795	9.688	2.779	6.92	6.909	1	1	1	0	0	0	1	0	0	0	0	0	0	0	0	0	0	0	0	0	0	0	0	0	1	0	0	1	0	0	0	0	0	0	0	0	0
1	38325314	G	A	MTF1	1273	EHF	M2390_1.02	795	9.688	3.456	6.92	6.232	1	1	1	0	0	0	1	0	0	0	0	0	0	0	0	0	0	0	0	0	0	0	0	0	1	0	0	1	0	0	0	0	0	0	0	0	0
1	38472646	T	A	FHL3	1283	FOXC1	M5441_1.02	847	2.666	6.902	6.86893	4.236	0	0	0	1	1	1	1	0	0	0	0	0	0	0	0	0	0	0	0	0	0	0	0	0	0	1	0	1	0	0	0	0	0	0	0	0	0
1	38472653	T	A	FHL3	1283	FOXC1	M5441_1.02	847	2.666	6.902	6.86893	4.236	0	0	0	1	1	1	1	0	0	0	0	0	0	0	0	0	0	0	0	0	0	0	0	0	0	0	1	1	0	0	0	0	0	0	0	0	0
1	38472654	T	A	FHL3	1283	FOXC1	M5441_1.02	847	2.666	6.902	6.86893	4.236	0	0	0	1	1	1	2	0	0	0	0	0	0	0	0	0	0	0	0	0	0	0	0	0	0	1	1	1	0	0	0	0	0	0	0	0	0
1	38473284	T	A	FHL3	1283	FOXC1	M5441_1.02	847	3.514	7.759	6.86893	4.245	0	0	0	1	1	1	1	0	0	0	1	0	0	0	0	0	0	0	0	0	0	0	0	0	0	0	0	1	0	0	0	0	0	0	0	0	0
1	38478322	C	T	UTP11L	1285	ELF2	M6204_1.02	761	11.321	4.412	8.38	6.909	1	1	1	0	0	0	1	0	0	0	0	0	0	0	0	0	0	0	0	0	0	0	0	0	1	0	0	1	0	0	0	0	0	0	0	0	0
1	38478322	C	T	UTP11L	1285	ELF1	M6203_1.02	772	8.025	1.116	6.4957	6.909	1	1	1	0	0	0	1	0	0	0	0	0	0	0	0	0	0	0	0	0	0	0	0	0	1	0	0	1	0	0	0	0	0	0	0	0	0
1	38478322	C	T	UTP11L	1285	ELK1	M6207_1.02	785	7.069	3.307	6.0158	3.762	1	1	1	0	0	0	1	0	0	0	0	0	0	0	0	0	0	0	0	0	0	0	0	0	1	0	0	1	0	0	0	0	0	0	0	0	0
1	38478322	C	T	UTP11L	1285	ETS1	M3049_1.02	786	8.305	1.396	6.38457	6.909	1	1	1	0	0	0	1	0	0	0	0	0	0	0	0	0	0	0	0	0	0	0	0	0	1	0	0	1	0	0	0	0	0	0	0	0	0
1	38478322	C	T	UTP11L	1285	ETS1	M6220_1.02	794	8.426	1.517	5.959	6.909	1	1	1	0	0	0	1	0	0	0	0	0	0	0	0	0	0	0	0	0	0	0	0	0	1	0	0	1	0	0	0	0	0	0	0	0	0
1	38478322	C	T	UTP11L	1285	EHF	M2390_1.02	795	9.676	2.768	6.92	6.908	1	1	1	0	0	0	1	0	0	0	0	0	0	0	0	0	0	0	0	0	0	0	0	0	1	0	0	1	0	0	0	0	0	0	0	0	0
1	38478322	C	T	UTP11L	1285	ELF5	M5378_1.02	798	8.328	1.426	6.94201	6.902	1	1	1	0	0	0	1	0	0	0	0	0	0	0	0	0	0	0	0	0	0	0	0	0	1	0	0	1	0	0	0	0	0	0	0	0	0
1	38478322	C	T	UTP11L	1285	ELF5	M5379_1.02	799	8.095	1.835	6.71725	6.26	1	1	1	0	0	0	1	0	0	0	0	0	0	0	0	0	0	0	0	0	0	0	0	0	1	0	0	1	0	0	0	0	0	0	0	0	0
1	38478322	C	T	UTP11L	1285	FLI1	M2277_1.02	806	7.532	0.623	7.1612	6.909	1	1	1	0	0	0	1	0	0	0	0	0	0	0	0	0	0	0	0	0	0	0	0	0	1	0	0	1	0	0	0	0	0	0	0	0	0
1	38478322	C	T	UTP11L	1285	ERG	M5399_1.02	819	6.794	0.083	6.7374	6.711	1	1	1	0	0	0	1	0	0	0	0	0	0	0	0	0	0	0	0	0	0	0	0	0	1	0	0	1	0	0	0	0	0	0	0	0	0
1	38478322	C	T	UTP11L	1285	ELK4	M4522_1.02	826	7.65	0.741	6.8377	6.909	1	1	1	0	0	0	1	0	0	0	0	0	0	0	0	0	0	0	0	0	0	0	0	0	1	0	0	1	0	0	0	0	0	0	0	0	0
1	38478322	C	T	UTP11L	1285	ELF3	M6205_1.02	832	11.164	4.255	8.12436	6.909	1	1	1	0	0	0	1	0	0	0	0	0	0	0	0	0	0	0	0	0	0	0	0	0	1	0	0	1	0	0	0	0	0	0	0	0	0
1	38478322	C	T	UTP11L	1285	FEV	M5429_1.02	833	6.863	0.982	6.74781	5.881	1	1	1	0	0	0	1	0	0	0	0	0	0	0	0	0	0	0	0	0	0	0	0	0	1	0	0	1	0	0	0	0	0	0	0	0	0
1	38478322	C	T	UTP11L	1285	ETV4	M5423_1.02	836	7.054	0.15	6.51511	6.904	1	1	1	0	0	0	1	0	0	0	0	0	0	0	0	0	0	0	0	0	0	0	0	0	1	0	0	1	0	0	0	0	0	0	0	0	0
1	38478324	G	A	UTP11L	1285	ELF2	M6204_1.02	761	11.321	4.663	8.38	6.658	1	1	1	0	0	0	8	0	0	0	0	0	0	0	0	0	0	0	0	0	0	0	0	0	8	0	0	1	0	0	0	0	0	0	0	0	0
1	38478324	G	A	UTP11L	1285	ELF1	M6203_1.02	772	8.025	4.757	6.4957	3.268	1	1	1	0	0	0	8	0	0	0	0	0	0	0	0	0	0	0	0	0	0	0	0	0	8	0	0	1	0	0	0	0	0	0	0	0	0
1	38478324	G	A	UTP11L	1285	ELK1	M6207_1.02	785	7.069	3.881	6.0158	3.188	1	1	1	0	0	0	8	0	0	0	0	0	0	0	0	0	0	0	0	0	0	0	0	0	8	0	0	1	0	0	0	0	0	0	0	0	0
1	38478324	G	A	UTP11L	1285	ETS1	M3049_1.02	786	8.305	1.465	6.38457	6.84	1	1	1	0	0	0	8	0	0	0	0	0	0	0	0	0	0	0	0	0	0	0	0	0	8	0	0	1	0	0	0	0	0	0	0	0	0
1	38478324	G	A	UTP11L	1285	ETS1	M6220_1.02	794	8.426	3.992	5.959	4.434	1	1	1	0	0	0	8	0	0	0	0	0	0	0	0	0	0	0	0	0	0	0	0	0	8	0	0	1	0	0	0	0	0	0	0	0	0
1	38478324	G	A	UTP11L	1285	EHF	M2390_1.02	795	9.676	3.451	6.92	6.225	1	1	1	0	0	0	8	0	0	0	0	0	0	0	0	0	0	0	0	0	0	0	0	0	8	0	0	1	0	0	0	0	0	0	0	0	0
1	38478324	G	A	UTP11L	1285	ELF5	M5378_1.02	798	8.328	4.878	6.94201	3.45	1	1	1	0	0	0	8	0	0	0	0	0	0	0	0	0	0	0	0	0	0	0	0	0	8	0	0	1	0	0	0	0	0	0	0	0	0
1	38478324	G	A	UTP11L	1285	ELF5	M5379_1.02	799	8.095	4.911	6.71725	3.184	1	1	1	0	0	0	8	0	0	0	0	0	0	0	0	0	0	0	0	0	0	0	0	0	8	0	0	1	0	0	0	0	0	0	0	0	0
1	38478324	G	A	UTP11L	1285	FLI1	M2277_1.02	806	7.532	0.887	7.1612	6.645	1	1	1	0	0	0	8	0	0	0	0	0	0	0	0	0	0	0	0	0	0	0	0	0	8	0	0	1	0	0	0	0	0	0	0	0	0
1	38478324	G	A	UTP11L	1285	ERG	M5399_1.02	819	6.794	2.998	6.7374	3.796	1	1	1	0	0	0	8	0	0	0	0	0	0	0	0	0	0	0	0	0	0	0	0	0	8	0	0	1	0	0	0	0	0	0	0	0	0
1	38478324	G	A	UTP11L	1285	ELK4	M4522_1.02	826	7.65	4.492	6.8377	3.158	1	1	1	0	0	0	8	0	0	0	0	0	0	0	0	0	0	0	0	0	0	0	0	0	8	0	0	1	0	0	0	0	0	0	0	0	0
1	38478324	G	A	UTP11L	1285	ELF3	M6205_1.02	832	11.164	4.4	8.12436	6.764	1	1	1	0	0	0	8	0	0	0	0	0	0	0	0	0	0	0	0	0	0	0	0	0	8	0	0	1	0	0	0	0	0	0	0	0	0
1	38478324	G	A	UTP11L	1285	FEV	M5429_1.02	833	6.863	3.504	6.74781	3.359	1	1	1	0	0	0	8	0	0	0	0	0	0	0	0	0	0	0	0	0	0	0	0	0	8	0	0	1	0	0	0	0	0	0	0	0	0
1	38478324	G	A	UTP11L	1285	ETV4	M5423_1.02	836	7.054	3.902	6.51511	3.152	1	1	1	0	0	0	8	0	0	0	0	0	0	0	0	0	0	0	0	0	0	0	0	0	8	0	0	1	0	0	0	0	0	0	0	0	0
1	38478354	G	A	UTP11L	1285	ELF2	M6204_1.02	761	9.562	2.653	8.38	6.909	1	1	1	0	0	0	1	0	0	0	0	0	0	0	0	0	0	0	0	0	0	0	0	0	1	0	0	1	0	0	0	0	0	0	0	0	0
1	38478354	G	A	UTP11L	1285	ELF1	M6203_1.02	772	7.818	0.909	6.4957	6.909	1	1	1	0	0	0	1	0	0	0	0	0	0	0	0	0	0	0	0	0	0	0	0	0	1	0	0	1	0	0	0	0	0	0	0	0	0
1	38478354	G	A	UTP11L	1285	ELK1	M6207_1.02	785	6.321	2.11	6.0158	4.211	1	1	1	0	0	0	1	0	0	0	0	0	0	0	0	0	0	0	0	0	0	0	0	0	1	0	0	1	0	0	0	0	0	0	0	0	0
1	38478354	G	A	UTP11L	1285	ETS1	M6220_1.02	794	8.4	1.495	5.959	6.905	1	1	1	0	0	0	1	0	0	0	0	0	0	0	0	0	0	0	0	0	0	0	0	0	1	0	0	1	0	0	0	0	0	0	0	0	0
1	38478354	G	A	UTP11L	1285	EHF	M2390_1.02	795	9.658	2.749	6.92	6.909	1	1	1	0	0	0	1	0	0	0	0	0	0	0	0	0	0	0	0	0	0	0	0	0	1	0	0	1	0	0	0	0	0	0	0	0	0
1	38478354	G	A	UTP11L	1285	ELF5	M5378_1.02	798	8.057	1.153	6.94201	6.904	1	1	1	0	0	0	1	0	0	0	0	0	0	0	0	0	0	0	0	0	0	0	0	0	1	0	0	1	0	0	0	0	0	0	0	0	0
1	38478354	G	A	UTP11L	1285	ELF5	M5379_1.02	799	7.777	1.791	6.71725	5.986	1	1	1	0	0	0	1	0	0	0	0	0	0	0	0	0	0	0	0	0	0	0	0	0	1	0	0	1	0	0	0	0	0	0	0	0	0
1	38478354	G	A	UTP11L	1285	FLI1	M2277_1.02	806	9.509	2.6	7.1612	6.909	1	1	1	0	0	0	1	0	0	0	0	0	0	0	0	0	0	0	0	0	0	0	0	0	1	0	0	1	0	0	0	0	0	0	0	0	0
1	38478354	G	A	UTP11L	1285	ETV4	M5423_1.02	836	6.601	-0.299	6.51511	6.9	1	1	1	0	0	0	1	0	0	0	0	0	0	0	0	0	0	0	0	0	0	0	0	0	1	0	0	1	0	0	0	0	0	0	0	0	0
1	42501645	C	T	HIVEP3	1390	INSM1	M1969_1.02	610	7.857	0.948	7.60657	6.909	1	1	1	0	0	0	2	0	0	0	0	0	0	0	0	0	0	0	0	0	0	0	0	0	2	0	0	1	0	0	0	0	0	0	0	0	0
1	42501645	C	T	HIVEP3	1390	INSM1	M6306_1.02	611	9.281	2.373	8.15359	6.908	1	1	1	0	0	0	2	0	0	0	0	0	0	0	0	0	0	0	0	0	0	0	0	0	2	0	0	1	0	0	0	0	0	0	0	0	0
1	42501646	C	T	HIVEP3	1390	INSM1	M1969_1.02	610	7.857	0.991	7.60657	6.866	1	1	1	0	0	0	1	0	0	0	0	0	0	0	0	0	0	0	0	0	0	0	0	0	1	0	0	1	0	0	0	0	0	0	0	0	0
1	42501646	C	T	HIVEP3	1390	INSM1	M6306_1.02	611	9.281	2.373	8.15359	6.908	1	1	1	0	0	0	1	0	0	0	0	0	0	0	0	0	0	0	0	0	0	0	0	0	1	0	0	1	0	0	0	0	0	0	0	0	0
1	42501646	C	T	HIVEP3	1390	EHF	M2390_1.02	795	9.706	3.475	6.92	6.231	1	1	1	0	0	0	1	0	0	0	0	0	0	0	0	0	0	0	0	0	0	0	0	0	1	0	0	1	0	0	0	0	0	0	0	0	0
1	42501647	C	T	HIVEP3	1390	INSM1	M1969_1.02	610	7.857	0.948	7.60657	6.909	1	1	1	0	0	0	1	0	0	0	0	0	0	0	0	0	0	0	0	0	0	0	0	0	1	0	0	1	0	0	0	0	0	0	0	0	0
1	42501647	C	T	HIVEP3	1390	INSM1	M6306_1.02	611	9.281	2.373	8.15359	6.908	1	1	1	0	0	0	1	0	0	0	0	0	0	0	0	0	0	0	0	0	0	0	0	0	1	0	0	1	0	0	0	0	0	0	0	0	0
1	42501647	C	T	HIVEP3	1390	EHF	M2390_1.02	795	9.706	2.797	6.92	6.909	1	1	1	0	0	0	1	0	0	0	0	0	0	0	0	0	0	0	0	0	0	0	0	0	1	0	0	1	0	0	0	0	0	0	0	0	0
1	42501650	C	T	HIVEP3	1390	INSM1	M1969_1.02	610	7.857	3.021	7.60657	4.836	1	1	1	0	0	0	1	0	0	0	0	0	0	0	0	0	0	0	0	0	0	0	0	0	1	0	0	1	0	0	0	0	0	0	0	0	0
1	42501650	C	T	HIVEP3	1390	INSM1	M6306_1.02	611	9.281	4.472	8.15359	4.809	1	1	1	0	0	0	1	0	0	0	0	0	0	0	0	0	0	0	0	0	0	0	0	0	1	0	0	1	0	0	0	0	0	0	0	0	0
1	42501650	C	T	HIVEP3	1390	EHF	M2390_1.02	795	9.706	2.797	6.92	6.909	1	1	1	0	0	0	1	0	0	0	0	0	0	0	0	0	0	0	0	0	0	0	0	0	1	0	0	1	0	0	0	0	0	0	0	0	0
1	42501651	C	T	HIVEP3	1390	INSM1	M1969_1.02	610	7.857	1.13	7.60657	6.727	1	1	1	0	0	0	1	0	0	0	0	0	0	0	0	0	0	0	0	0	0	0	0	0	1	0	0	1	0	0	0	0	0	0	0	0	0
1	42501651	C	T	HIVEP3	1390	INSM1	M6306_1.02	611	9.281	2.669	8.15359	6.612	1	1	1	0	0	0	1	0	0	0	0	0	0	0	0	0	0	0	0	0	0	0	0	0	1	0	0	1	0	0	0	0	0	0	0	0	0
1	42501651	C	T	HIVEP3	1390	EHF	M2390_1.02	795	9.706	2.797	6.92	6.909	1	1	1	0	0	0	1	0	0	0	0	0	0	0	0	0	0	0	0	0	0	0	0	0	1	0	0	1	0	0	0	0	0	0	0	0	0
1	42502270	C	T	HIVEP3	1390	INSM1	M1969_1.02	610	7.608	0.7	7.60657	6.908	1	1	1	0	0	0	1	0	0	0	0	0	0	0	0	0	0	0	0	1	0	0	0	0	0	0	0	1	0	0	0	0	0	0	0	0	0
1	43045671	C	T	CCDC30	1409	ETS1	M6220_1.02	794	6.371	1.937	5.959	4.434	1	1	1	0	0	0	1	0	0	0	0	0	0	0	0	0	0	0	0	0	0	0	0	0	1	0	0	0	0	0	0	0	0	0	0	0	0
1	43046266	G	A	CCDC30	1409	ETS1	M6220_1.02	794	6.897	-0.008	5.959	6.905	1	1	1	0	0	0	1	0	0	0	0	0	0	0	0	0	0	0	0	0	0	0	0	0	1	0	0	0	0	0	0	0	0	0	0	0	0
1	43047211	C	T	CCDC30	1409	ETS1	M6220_1.02	794	7.327	0.422	5.959	6.905	1	1	1	0	0	0	2	0	0	0	0	0	0	0	0	0	0	0	0	0	0	0	0	0	2	0	0	0	0	0	0	0	0	0	0	0	0
1	43312246	C	T	ZNF691	1427	EHF	M2390_1.02	795	9.706	3.475	6.92	6.231	1	1	1	0	0	0	1	0	0	0	0	0	0	0	0	0	0	0	0	0	0	0	0	0	1	0	0	0	0	0	0	0	0	0	0	0	0
1	43312247	C	T	ZNF691	1427	EHF	M2390_1.02	795	9.706	2.797	6.92	6.909	1	1	1	0	0	0	2	0	0	0	0	0	0	0	0	0	0	0	0	0	0	0	0	0	2	0	0	0	0	0	0	0	0	0	0	0	0
1	43312250	C	T	ZNF691	1427	EHF	M2390_1.02	795	9.706	2.797	6.92	6.909	1	1	1	0	0	0	2	0	0	0	0	0	0	0	0	0	0	0	0	0	0	0	0	0	2	0	0	0	0	0	0	0	0	0	0	0	0
1	43312251	C	T	ZNF691	1427	EHF	M2390_1.02	795	9.706	2.797	6.92	6.909	1	1	1	0	0	0	1	0	0	0	0	0	0	0	0	0	0	0	0	0	0	0	0	0	1	0	0	0	0	0	0	0	0	0	0	0	0
1	43823359	C	T	CDC20	1448	SP1	M1906_1.02	641	9.689	5.025	7.1856	4.664	1	1	1	0	0	0	1	0	0	0	0	0	0	0	0	0	0	0	0	0	0	0	0	0	0	1	0	1	0	0	0	0	0	0	0	0	0
1	43824520	C	T	CDC20	1448	TFAP2A	M5913_1.02	22	7.57	1.774	7.39878	5.796	1	1	1	0	0	0	1	0	0	0	0	0	0	0	0	0	0	0	0	0	0	0	0	0	1	0	0	1	0	0	0	0	0	0	0	0	0
1	43824525	G	A	CDC20	1448	TFAP2A	M5913_1.02	22	7.57	7.242	7.39878	0.328	1	0	0	0	0	0	1	0	0	0	0	0	0	0	0	0	0	0	0	0	0	0	0	0	1	0	0	1	0	0	0	0	0	0	0	0	0
1	43824525	G	A	CDC20	1448	PLAGL1	M6422_1.02	515	7.182	0.503	6.92439	6.679	1	1	1	0	0	0	1	0	0	0	0	0	0	0	0	0	0	0	0	0	0	0	0	0	1	0	0	1	0	0	0	0	0	0	0	0	0
1	43824528	G	A	CDC20	1448	RELB	M6448_1.02	1696	1.429	8.181	6.94457	6.752	0	0	0	1	1	1	11	0	0	0	0	0	0	0	0	0	0	0	0	0	0	0	0	0	11	0	0	1	0	0	0	0	0	0	0	0	0
1	43824528	G	A	CDC20	1448	RELA	M1930_1.02	1711	2.519	9.31	7.20495	6.791	0	0	0	1	1	1	11	0	0	0	0	0	0	0	0	0	0	0	0	0	0	0	0	0	11	0	0	1	0	0	0	0	0	0	0	0	0
1	43824528	G	A	CDC20	1448	RELA	M3623_1.02	1712	2.512	9.303	7.256	6.791	0	0	0	1	1	1	11	0	0	0	0	0	0	0	0	0	0	0	0	0	0	0	0	0	11	0	0	1	0	0	0	0	0	0	0	0	0
1	43824528	G	A	CDC20	1448	RELA	M6511_1.02	1723	4.323	8.106	7.3002	3.783	0	0	0	1	1	1	11	0	0	0	0	0	0	0	0	0	0	0	0	0	0	0	0	0	11	0	0	1	0	0	0	0	0	0	0	0	0
1	43824528	G	A	CDC20	1448	TFAP2A	M5913_1.02	22	7.57	0.661	7.39878	6.909	1	1	1	0	0	0	11	0	0	0	0	0	0	0	0	0	0	0	0	0	0	0	0	0	11	0	0	1	0	0	0	0	0	0	0	0	0
1	43824528	G	A	CDC20	1448	PLAGL1	M6422_1.02	515	7.182	0.273	6.92439	6.909	1	1	1	0	0	0	11	0	0	0	0	0	0	0	0	0	0	0	0	0	0	0	0	0	11	0	0	1	0	0	0	0	0	0	0	0	0
1	43824528	G	A	CDC20	1448	SP2	M6481_1.02	585	8.909	8.113	8.18663	0.796	1	0	0	0	0	0	11	0	0	0	0	0	0	0	0	0	0	0	0	0	0	0	0	0	11	0	0	1	0	0	0	0	0	0	0	0	0
1	43824529	G	A	CDC20	1448	SP4	M5855_1.02	503	8.691	12.721	9.6925	4.03	0	0	0	1	1	1	16	0	0	0	0	0	0	0	0	0	0	0	0	0	0	0	0	0	16	0	0	1	0	0	0	0	0	0	0	0	0
1	43824529	G	A	CDC20	1448	SP8	M5856_1.02	573	4.446	10.204	7.27743	5.758	0	0	0	1	1	1	16	0	0	0	0	0	0	0	0	0	0	0	0	0	0	0	0	0	16	0	0	1	0	0	0	0	0	0	0	0	0
1	43824529	G	A	CDC20	1448	SP7	M5856_1.02	594	4.446	10.204	7.27743	5.758	0	0	0	1	1	1	16	0	0	0	0	0	0	0	0	0	0	0	0	0	0	0	0	0	16	0	0	1	0	0	0	0	0	0	0	0	0
1	43824529	G	A	CDC20	1448	SP9	M5856_1.02	668	4.446	10.204	7.27743	5.758	0	0	0	1	1	1	16	0	0	0	0	0	0	0	0	0	0	0	0	0	0	0	0	0	16	0	0	1	0	0	0	0	0	0	0	0	0
1	43824529	G	A	CDC20	1448	TFAP2A	M5913_1.02	22	7.57	0.661	7.39878	6.909	1	1	1	0	0	0	16	0	0	0	0	0	0	0	0	0	0	0	0	0	0	0	0	0	16	0	0	1	0	0	0	0	0	0	0	0	0
1	43824529	G	A	CDC20	1448	PLAGL1	M6422_1.02	515	7.182	0.273	6.92439	6.909	1	1	1	0	0	0	16	0	0	0	0	0	0	0	0	0	0	0	0	0	0	0	0	0	16	0	0	1	0	0	0	0	0	0	0	0	0
1	43824529	G	A	CDC20	1448	SP2	M6481_1.02	585	8.909	3.798	8.18663	5.111	1	1	1	0	0	0	16	0	0	0	0	0	0	0	0	0	0	0	0	0	0	0	0	0	16	0	0	1	0	0	0	0	0	0	0	0	0
1	43824529	G	A	CDC20	1448	SP1	M1906_1.02	641	9.848	5.537	7.1856	4.311	1	1	1	0	0	0	16	0	0	0	0	0	0	0	0	0	0	0	0	0	0	0	0	0	16	0	0	1	0	0	0	0	0	0	0	0	0
1	43824537	C	T	CDC20	1448	SP2	M6481_1.02	585	8.909	7.782	8.18663	1.127	1	0	0	0	0	0	1	0	0	0	0	0	0	0	0	0	0	0	0	0	0	0	0	0	1	0	0	1	0	0	0	0	0	0	0	0	0
1	43855557	C	T	MED8	1450	SPI1	M5863_1.02	755	5.297	11.253	9.35522	5.956	0	0	0	1	1	1	5	0	0	0	0	0	0	0	0	0	0	0	0	0	0	0	0	0	5	0	0	1	0	0	0	0	0	0	0	0	0
1	43855557	C	T	SZT2	1451	SPI1	M5863_1.02	755	5.297	11.253	9.35522	5.956	0	0	0	1	1	1	5	0	0	0	0	0	0	0	0	0	0	0	0	0	0	0	0	0	5	0	0	1	0	0	0	0	0	0	0	0	0
1	43855557	C	T	MED8	1450	ELF1	M5374_1.02	771	5.824	10.256	8.21976	4.432	0	0	0	1	1	1	5	0	0	0	0	0	0	0	0	0	0	0	0	0	0	0	0	0	5	0	0	1	0	0	0	0	0	0	0	0	0
1	43855557	C	T	SZT2	1451	ELF1	M5374_1.02	771	5.824	10.256	8.21976	4.432	0	0	0	1	1	1	5	0	0	0	0	0	0	0	0	0	0	0	0	0	0	0	0	0	5	0	0	1	0	0	0	0	0	0	0	0	0
1	43855557	C	T	MED8	1450	SPIB	M5864_1.02	804	8.082	11.812	8.83547	3.73	0	0	0	1	1	1	5	0	0	0	0	0	0	0	0	0	0	0	0	0	0	0	0	0	5	0	0	1	0	0	0	0	0	0	0	0	0
1	43855557	C	T	SZT2	1451	SPIB	M5864_1.02	804	8.082	11.812	8.83547	3.73	0	0	0	1	1	1	5	0	0	0	0	0	0	0	0	0	0	0	0	0	0	0	0	0	5	0	0	1	0	0	0	0	0	0	0	0	0
1	44435517	C	T	DPH2	1482	NR2C2	M4554_1.02	1627	9.384	2.475	8.65353	6.909	1	1	1	0	0	0	2	0	0	0	0	0	0	0	0	0	0	0	0	0	0	0	0	0	2	0	0	0	0	0	0	0	0	0	0	0	0
1	44435517	C	T	DPH2	1482	ERF	M5398_1.02	760	9.483	2.588	7.017	6.895	1	1	1	0	0	0	2	0	0	0	0	0	0	0	0	0	0	0	0	0	0	0	0	0	2	0	0	0	0	0	0	0	0	0	0	0	0
1	44435517	C	T	DPH2	1482	ETV3	M5422_1.02	764	9.057	2.22	6.7945	6.837	1	1	1	0	0	0	2	0	0	0	0	0	0	0	0	0	0	0	0	0	0	0	0	0	2	0	0	0	0	0	0	0	0	0	0	0	0
1	44435517	C	T	DPH2	1482	ELF1	M2275_1.02	765	8.54	1.631	7.81263	6.909	1	1	1	0	0	0	2	0	0	0	0	0	0	0	0	0	0	0	0	0	0	0	0	0	2	0	0	0	0	0	0	0	0	0	0	0	0
1	44435517	C	T	DPH2	1482	ETS1	M3050_1.02	787	7.043	0.134	6.66409	6.909	1	1	1	0	0	0	2	0	0	0	0	0	0	0	0	0	0	0	0	0	0	0	0	0	2	0	0	0	0	0	0	0	0	0	0	0	0
1	44435517	C	T	DPH2	1482	EHF	M6202_1.02	797	10.517	3.67	7.81376	6.847	1	1	1	0	0	0	2	0	0	0	0	0	0	0	0	0	0	0	0	0	0	0	0	0	2	0	0	0	0	0	0	0	0	0	0	0	0
1	44435517	C	T	DPH2	1482	FLI1	M2277_1.02	806	8.443	1.534	7.1612	6.909	1	1	1	0	0	0	2	0	0	0	0	0	0	0	0	0	0	0	0	0	0	0	0	0	2	0	0	0	0	0	0	0	0	0	0	0	0
1	44435517	C	T	DPH2	1482	ETV5	M5424_1.02	839	8.767	1.869	6.289	6.898	1	1	1	0	0	0	2	0	0	0	0	0	0	0	0	0	0	0	0	0	0	0	0	0	2	0	0	0	0	0	0	0	0	0	0	0	0
1	44435518	C	T	DPH2	1482	NR2C2	M4554_1.02	1627	9.384	2.475	8.65353	6.909	1	1	1	0	0	0	1	0	0	0	0	0	0	0	0	0	0	0	0	0	0	0	0	0	1	0	0	0	0	0	0	0	0	0	0	0	0
1	44435518	C	T	DPH2	1482	ERF	M5398_1.02	760	9.483	2.574	7.017	6.909	1	1	1	0	0	0	1	0	0	0	0	0	0	0	0	0	0	0	0	0	0	0	0	0	1	0	0	0	0	0	0	0	0	0	0	0	0
1	44435518	C	T	DPH2	1482	ETV3	M5422_1.02	764	9.057	2.211	6.7945	6.846	1	1	1	0	0	0	1	0	0	0	0	0	0	0	0	0	0	0	0	0	0	0	0	0	1	0	0	0	0	0	0	0	0	0	0	0	0
1	44435518	C	T	DPH2	1482	ELF1	M2275_1.02	765	8.54	1.631	7.81263	6.909	1	1	1	0	0	0	1	0	0	0	0	0	0	0	0	0	0	0	0	0	0	0	0	0	1	0	0	0	0	0	0	0	0	0	0	0	0
1	44435518	C	T	DPH2	1482	ETS1	M3050_1.02	787	7.043	0.134	6.66409	6.909	1	1	1	0	0	0	1	0	0	0	0	0	0	0	0	0	0	0	0	0	0	0	0	0	1	0	0	0	0	0	0	0	0	0	0	0	0
1	44435518	C	T	DPH2	1482	EHF	M6202_1.02	797	10.517	3.608	7.81376	6.909	1	1	1	0	0	0	1	0	0	0	0	0	0	0	0	0	0	0	0	0	0	0	0	0	1	0	0	0	0	0	0	0	0	0	0	0	0
1	44435518	C	T	DPH2	1482	FLI1	M2277_1.02	806	8.443	1.534	7.1612	6.909	1	1	1	0	0	0	1	0	0	0	0	0	0	0	0	0	0	0	0	0	0	0	0	0	1	0	0	0	0	0	0	0	0	0	0	0	0
1	44435518	C	T	DPH2	1482	ETV5	M5424_1.02	839	8.767	1.862	6.289	6.905	1	1	1	0	0	0	1	0	0	0	0	0	0	0	0	0	0	0	0	0	0	0	0	0	1	0	0	0	0	0	0	0	0	0	0	0	0
1	44435642	G	A	DPH2	1482	NR2C2	M4554_1.02	1627	10.732	3.823	8.65353	6.909	1	1	1	0	0	0	1	0	0	0	0	0	0	0	0	0	0	0	0	0	0	0	0	0	1	0	0	0	0	0	0	0	0	0	0	0	0
1	44435642	G	A	DPH2	1482	ERF	M5398_1.02	760	7.425	0.53	7.017	6.895	1	1	1	0	0	0	1	0	0	0	0	0	0	0	0	0	0	0	0	0	0	0	0	0	1	0	0	0	0	0	0	0	0	0	0	0	0
1	44435642	G	A	DPH2	1482	ETV3	M5422_1.02	764	8.718	1.881	6.7945	6.837	1	1	1	0	0	0	1	0	0	0	0	0	0	0	0	0	0	0	0	0	0	0	0	0	1	0	0	0	0	0	0	0	0	0	0	0	0
1	44435642	G	A	DPH2	1482	ELF1	M2275_1.02	765	11.101	4.192	7.81263	6.909	1	1	1	0	0	0	1	0	0	0	0	0	0	0	0	0	0	0	0	0	0	0	0	0	1	0	0	0	0	0	0	0	0	0	0	0	0
1	44435642	G	A	DPH2	1482	ETS1	M3050_1.02	787	7.043	0.134	6.66409	6.909	1	1	1	0	0	0	1	0	0	0	0	0	0	0	0	0	0	0	0	0	0	0	0	0	1	0	0	0	0	0	0	0	0	0	0	0	0
1	44435642	G	A	DPH2	1482	EHF	M6202_1.02	797	13.559	6.712	7.81376	6.847	1	1	1	0	0	0	1	0	0	0	0	0	0	0	0	0	0	0	0	0	0	0	0	0	1	0	0	0	0	0	0	0	0	0	0	0	0
1	44435642	G	A	DPH2	1482	FLI1	M2277_1.02	806	7.296	0.388	7.1612	6.908	1	1	1	0	0	0	1	0	0	0	0	0	0	0	0	0	0	0	0	0	0	0	0	0	1	0	0	0	0	0	0	0	0	0	0	0	0
1	44435642	G	A	DPH2	1482	ETV5	M5424_1.02	839	7.881	0.983	6.289	6.898	1	1	1	0	0	0	1	0	0	0	0	0	0	0	0	0	0	0	0	0	0	0	0	0	1	0	0	0	0	0	0	0	0	0	0	0	0
1	44679134	G	A	DMAP1	1491	HSF2	M3444_1.02	1398	7.043	0.267	6.02421	6.776	1	1	1	0	0	0	3	0	0	0	0	0	0	0	0	0	0	0	0	0	0	0	0	0	3	0	0	1	0	0	0	0	0	0	0	0	0
1	44679134	G	A	DMAP1	1491	HSF1	M3439_1.02	1407	6.6	0.776	6.0822	5.824	1	1	1	0	0	0	3	0	0	0	0	0	0	0	0	0	0	0	0	0	0	0	0	0	3	0	0	1	0	0	0	0	0	0	0	0	0
1	44679967	G	T	DMAP1	1491	HSF2	M3444_1.02	1398	6.2	-0.709	6.02421	6.909	1	1	1	0	0	0	1	0	0	0	0	0	0	1	0	0	0	0	0	0	0	0	0	0	0	0	0	1	0	0	0	0	0	0	0	0	0
1	44679967	G	T	DMAP1	1491	HSF1	M3439_1.02	1407	7.197	0.288	6.0822	6.909	1	1	1	0	0	0	1	0	0	0	0	0	0	1	0	0	0	0	0	0	0	0	0	0	0	0	0	1	0	0	0	0	0	0	0	0	0
1	44679967	G	A	DMAP1	1491	HSF2	M3444_1.02	1398	6.2	-0.709	6.02421	6.909	1	1	1	0	0	0	1	0	0	0	0	0	0	1	0	0	0	0	0	0	0	0	0	0	0	0	0	1	0	0	0	0	0	0	0	0	0
1	44679967	G	A	DMAP1	1491	HSF1	M3439_1.02	1407	7.197	0.288	6.0822	6.909	1	1	1	0	0	0	1	0	0	0	0	0	0	1	0	0	0	0	0	0	0	0	0	0	0	0	0	1	0	0	0	0	0	0	0	0	0
1	47184849	G	A	EFCAB14	1606	TFAP2A	M5913_1.02	22	7.602	6.039	7.39878	1.563	1	0	0	0	0	0	1	0	0	0	0	0	0	0	0	0	0	0	0	0	0	0	0	0	1	0	0	0	0	0	0	0	0	0	0	0	0
1	47184849	G	A	EFCAB14	1606	ATF6	M6155_1.02	237	8.749	7.6	7.991	1.149	1	0	0	0	0	0	1	0	0	0	0	0	0	0	0	0	0	0	0	0	0	0	0	0	1	0	0	0	0	0	0	0	0	0	0	0	0
1	47184849	G	A	EFCAB14	1606	CREB1	M4012_1.02	242	9.186	2.471	8.74473	6.715	1	1	1	0	0	0	1	0	0	0	0	0	0	0	0	0	0	0	0	0	0	0	0	0	1	0	0	0	0	0	0	0	0	0	0	0	0
1	47184850	G	A	EFCAB14	1606	TFAP2A	M5913_1.02	22	7.602	0.693	7.39878	6.909	1	1	1	0	0	0	3	0	0	0	0	0	0	0	0	0	0	0	0	0	0	0	0	0	3	0	0	0	0	0	0	0	0	0	0	0	0
1	47184850	G	A	EFCAB14	1606	ATF6	M6155_1.02	237	8.749	2.969	7.991	5.78	1	1	1	0	0	0	3	0	0	0	0	0	0	0	0	0	0	0	0	0	0	0	0	0	3	0	0	0	0	0	0	0	0	0	0	0	0
1	47184850	G	A	EFCAB14	1606	CREB1	M4012_1.02	242	9.186	2.403	8.74473	6.783	1	1	1	0	0	0	3	0	0	0	0	0	0	0	0	0	0	0	0	0	0	0	0	0	3	0	0	0	0	0	0	0	0	0	0	0	0
1	47184851	G	A	EFCAB14	1606	TFAP2A	M5913_1.02	22	7.602	0.693	7.39878	6.909	1	1	1	0	0	0	1	0	0	0	0	0	0	0	0	0	0	0	0	0	0	0	0	0	1	0	0	0	0	0	0	0	0	0	0	0	0
1	47184851	G	A	EFCAB14	1606	ATF6	M6155_1.02	237	8.749	2.351	7.991	6.398	1	1	1	0	0	0	1	0	0	0	0	0	0	0	0	0	0	0	0	0	0	0	0	0	1	0	0	0	0	0	0	0	0	0	0	0	0
1	47184851	G	A	EFCAB14	1606	CREB1	M4012_1.02	242	9.186	6.429	8.74473	2.757	1	1	0	0	0	0	1	0	0	0	0	0	0	0	0	0	0	0	0	0	0	0	0	0	1	0	0	0	0	0	0	0	0	0	0	0	0
1	51770708	T	A	TTC39A	1666	MYB	M6350_1.02	1477	5.827	-1.082	5.35	6.909	1	1	1	0	0	0	2	0	0	0	0	0	0	0	0	0	0	0	0	0	1	0	1	0	0	0	0	1	0	0	0	0	0	0	0	0	0
1	51770709	T	A	TTC39A	1666	MYB	M6350_1.02	1477	5.827	-1.082	5.35	6.909	1	1	1	0	0	0	2	0	0	0	0	0	0	0	0	0	0	0	0	0	1	0	1	0	0	0	0	1	0	0	0	0	0	0	0	0	0
1	53686914	C	T	C1orf123	1736	HOXD9	M6304_1.02	1107	1.544	6.666	6.56707	5.122	0	0	0	1	1	1	1	0	0	0	0	0	0	1	0	0	0	0	0	0	0	0	0	0	0	0	0	0	0	0	0	0	0	0	1	0	0
1	53687801	C	T	C1orf123	1736	HSFY2	M5569_1.02	1403	7.195	0.29	6.2951	6.905	1	1	1	0	0	0	4	0	0	0	0	0	0	4	0	0	0	0	0	0	0	0	0	0	0	0	0	1	0	0	0	0	0	0	1	0	0
1	53687801	C	T	C1orf123	1736	HOXD9	M6304_1.02	1107	5.353	8.375	6.56707	3.022	0	0	0	1	1	1	4	0	0	0	0	0	0	4	0	0	0	0	0	0	0	0	0	0	0	0	0	1	0	0	0	0	0	0	1	0	0
1	55230324	C	T	PARS2	1793	ELK3	M5384_1.02	762	9.406	6.071	6.8546	3.335	1	1	1	0	0	0	2	0	0	0	0	0	0	0	0	0	0	0	0	0	0	0	0	0	2	0	0	1	0	0	0	0	0	0	0	0	0
1	55230324	C	T	PARS2	1793	ELF1	M6203_1.02	772	8.93	5.662	6.4957	3.268	1	1	1	0	0	0	2	0	0	0	0	0	0	0	0	0	0	0	0	0	0	0	0	0	2	0	0	1	0	0	0	0	0	0	0	0	0
1	55230324	C	T	PARS2	1793	ELK1	M5380_1.02	781	9.691	6.538	6.8815	3.153	1	1	1	0	0	0	2	0	0	0	0	0	0	0	0	0	0	0	0	0	0	0	0	0	2	0	0	1	0	0	0	0	0	0	0	0	0
1	55230324	C	T	PARS2	1793	ELK1	M5381_1.02	782	9.615	5.305	7.3853	4.31	1	1	1	0	0	0	2	0	0	0	0	0	0	0	0	0	0	0	0	0	0	0	0	0	2	0	0	1	0	0	0	0	0	0	0	0	0
1	55230324	C	T	PARS2	1793	ELK1	M5383_1.02	784	9.972	4.89	7.412	5.082	1	1	1	0	0	0	2	0	0	0	0	0	0	0	0	0	0	0	0	0	0	0	0	0	2	0	0	1	0	0	0	0	0	0	0	0	0
1	55230324	C	T	PARS2	1793	ETS1	M6220_1.02	794	8.061	3.628	5.959	4.433	1	1	1	0	0	0	2	0	0	0	0	0	0	0	0	0	0	0	0	0	0	0	0	0	2	0	0	1	0	0	0	0	0	0	0	0	0
1	55230324	C	T	PARS2	1793	ELF5	M5378_1.02	798	8.753	5.303	6.94201	3.45	1	1	1	0	0	0	2	0	0	0	0	0	0	0	0	0	0	0	0	0	0	0	0	0	2	0	0	1	0	0	0	0	0	0	0	0	0
1	55230324	C	T	PARS2	1793	ELF5	M5379_1.02	799	8.414	5.23	6.71725	3.184	1	1	1	0	0	0	2	0	0	0	0	0	0	0	0	0	0	0	0	0	0	0	0	0	2	0	0	1	0	0	0	0	0	0	0	0	0
1	55230324	C	T	PARS2	1793	FLI1	M5433_1.02	809	9.228	4.376	7.0497	4.852	1	1	1	0	0	0	2	0	0	0	0	0	0	0	0	0	0	0	0	0	0	0	0	0	2	0	0	1	0	0	0	0	0	0	0	0	0
1	55230324	C	T	PARS2	1793	GABPA	M5475_1.02	817	8.903	4.175	7.0648	4.728	1	1	1	0	0	0	2	0	0	0	0	0	0	0	0	0	0	0	0	0	0	0	0	0	2	0	0	1	0	0	0	0	0	0	0	0	0
1	55230324	C	T	PARS2	1793	ELK4	M4522_1.02	826	9.517	6.36	6.8377	3.157	1	1	1	0	0	0	2	0	0	0	0	0	0	0	0	0	0	0	0	0	0	0	0	0	2	0	0	1	0	0	0	0	0	0	0	0	0
1	55230324	C	T	PARS2	1793	ELK4	M5385_1.02	828	9.219	5.2	6.8372	4.019	1	1	1	0	0	0	2	0	0	0	0	0	0	0	0	0	0	0	0	0	0	0	0	0	2	0	0	1	0	0	0	0	0	0	0	0	0
1	55230324	C	T	PARS2	1793	ELK4	M6209_1.02	829	8.41	1.715	7.22393	6.695	1	1	1	0	0	0	2	0	0	0	0	0	0	0	0	0	0	0	0	0	0	0	0	0	2	0	0	1	0	0	0	0	0	0	0	0	0
1	55230324	C	T	PARS2	1793	FEV	M5429_1.02	833	9.376	6.017	6.74781	3.359	1	1	1	0	0	0	2	0	0	0	0	0	0	0	0	0	0	0	0	0	0	0	0	0	2	0	0	1	0	0	0	0	0	0	0	0	0
1	55230324	C	T	PARS2	1793	ETV4	M5423_1.02	836	8.896	5.744	6.51511	3.152	1	1	1	0	0	0	2	0	0	0	0	0	0	0	0	0	0	0	0	0	0	0	0	0	2	0	0	1	0	0	0	0	0	0	0	0	0
1	55230324	C	T	PARS2	1793	ETV1	M5420_1.02	750	8.985	6.065	6.5669	2.92	1	1	0	0	0	0	2	0	0	0	0	0	0	0	0	0	0	0	0	0	0	0	0	0	2	0	0	1	0	0	0	0	0	0	0	0	0
1	55230324	C	T	PARS2	1793	ELF4	M5377_1.02	758	9.389	3.238	8.13838	6.151	1	1	1	0	0	0	2	0	0	0	0	0	0	0	0	0	0	0	0	0	0	0	0	0	2	0	0	1	0	0	0	0	0	0	0	0	0
1	55230324	C	T	PARS2	1793	ERF	M5398_1.02	760	7.549	5.759	7.017	1.79	1	0	0	0	0	0	2	0	0	0	0	0	0	0	0	0	0	0	0	0	0	0	0	0	2	0	0	1	0	0	0	0	0	0	0	0	0
1	55230324	C	T	PARS2	1793	ELF1	M4617_1.02	768	9.321	5.261	7.4205	4.06	1	1	1	0	0	0	2	0	0	0	0	0	0	0	0	0	0	0	0	0	0	0	0	0	2	0	0	1	0	0	0	0	0	0	0	0	0
1	55230324	C	T	PARS2	1793	ELF1	M5373_1.02	770	8.794	1.983	8.10785	6.811	1	1	1	0	0	0	2	0	0	0	0	0	0	0	0	0	0	0	0	0	0	0	0	0	2	0	0	1	0	0	0	0	0	0	0	0	0
1	55230324	C	T	PARS2	1793	ELK1	M3186_1.02	780	7.703	5.414	7.40374	2.289	1	1	0	0	0	0	2	0	0	0	0	0	0	0	0	0	0	0	0	0	0	0	0	0	2	0	0	1	0	0	0	0	0	0	0	0	0
1	55230324	C	T	PARS2	1793	ELK1	M6207_1.02	785	8.301	5.114	6.0158	3.187	1	1	1	0	0	0	2	0	0	0	0	0	0	0	0	0	0	0	0	0	0	0	0	0	2	0	0	1	0	0	0	0	0	0	0	0	0
1	55230324	C	T	PARS2	1793	ETS1	M3049_1.02	786	8.669	1.829	6.38457	6.84	1	1	1	0	0	0	2	0	0	0	0	0	0	0	0	0	0	0	0	0	0	0	0	0	2	0	0	1	0	0	0	0	0	0	0	0	0
1	55230324	C	T	PARS2	1793	ETS1	M5416_1.02	790	8.631	3.962	6.7855	4.669	1	1	1	0	0	0	2	0	0	0	0	0	0	0	0	0	0	0	0	0	0	0	0	0	2	0	0	1	0	0	0	0	0	0	0	0	0
1	55230324	C	T	PARS2	1793	ETS1	M5418_1.02	792	8.575	3.966	6.6252	4.609	1	1	1	0	0	0	2	0	0	0	0	0	0	0	0	0	0	0	0	0	0	0	0	0	2	0	0	1	0	0	0	0	0	0	0	0	0
1	55230324	C	T	PARS2	1793	EHF	M5372_1.02	796	8.505	3.621	7.90111	4.884	1	1	1	0	0	0	2	0	0	0	0	0	0	0	0	0	0	0	0	0	0	0	0	0	2	0	0	1	0	0	0	0	0	0	0	0	0
1	55230324	C	T	PARS2	1793	FLI1	M5431_1.02	807	8.767	4.933	6.6738	3.834	1	1	1	0	0	0	2	0	0	0	0	0	0	0	0	0	0	0	0	0	0	0	0	0	2	0	0	1	0	0	0	0	0	0	0	0	0
1	55230324	C	T	PARS2	1793	ERG	M5399_1.02	819	9.264	5.468	6.7374	3.796	1	1	1	0	0	0	2	0	0	0	0	0	0	0	0	0	0	0	0	0	0	0	0	0	2	0	0	1	0	0	0	0	0	0	0	0	0
1	55230324	C	T	PARS2	1793	ERG	M5401_1.02	821	9.382	4.75	6.8883	4.632	1	1	1	0	0	0	2	0	0	0	0	0	0	0	0	0	0	0	0	0	0	0	0	0	2	0	0	1	0	0	0	0	0	0	0	0	0
1	55230324	C	T	PARS2	1793	ELK4	M1903_1.02	825	8.625	1.903	7.2078	6.722	1	1	1	0	0	0	2	0	0	0	0	0	0	0	0	0	0	0	0	0	0	0	0	0	2	0	0	1	0	0	0	0	0	0	0	0	0
1	55230324	C	T	PARS2	1793	ELK4	M4539_1.02	827	8.923	5.357	7.1766	3.566	1	1	1	0	0	0	2	0	0	0	0	0	0	0	0	0	0	0	0	0	0	0	0	0	2	0	0	1	0	0	0	0	0	0	0	0	0
1	55230327	G	A	PARS2	1793	ELK3	M5384_1.02	762	9.406	3.155	6.8546	6.251	1	1	1	0	0	0	1	0	0	0	0	0	0	0	0	0	0	0	0	0	0	0	0	0	1	0	0	1	0	0	0	0	0	0	0	0	0
1	55230327	G	A	PARS2	1793	ELF1	M6203_1.02	772	8.93	2.021	6.4957	6.909	1	1	1	0	0	0	1	0	0	0	0	0	0	0	0	0	0	0	0	0	0	0	0	0	1	0	0	1	0	0	0	0	0	0	0	0	0
1	55230327	G	A	PARS2	1793	ELK1	M5380_1.02	781	9.691	2.785	6.8815	6.906	1	1	1	0	0	0	1	0	0	0	0	0	0	0	0	0	0	0	0	0	0	0	0	0	1	0	0	1	0	0	0	0	0	0	0	0	0
1	55230327	G	A	PARS2	1793	ELK1	M5381_1.02	782	9.615	4.028	7.3853	5.587	1	1	1	0	0	0	1	0	0	0	0	0	0	0	0	0	0	0	0	0	0	0	0	0	1	0	0	1	0	0	0	0	0	0	0	0	0
1	55230327	G	A	PARS2	1793	ELK1	M5383_1.02	784	9.972	3.162	7.412	6.81	1	1	1	0	0	0	1	0	0	0	0	0	0	0	0	0	0	0	0	0	0	0	0	0	1	0	0	1	0	0	0	0	0	0	0	0	0
1	55230327	G	A	PARS2	1793	ETS1	M6220_1.02	794	8.061	1.163	5.959	6.898	1	1	1	0	0	0	1	0	0	0	0	0	0	0	0	0	0	0	0	0	0	0	0	0	1	0	0	1	0	0	0	0	0	0	0	0	0
1	55230327	G	A	PARS2	1793	ELF5	M5378_1.02	798	8.753	1.85	6.94201	6.903	1	1	1	0	0	0	1	0	0	0	0	0	0	0	0	0	0	0	0	0	0	0	0	0	1	0	0	1	0	0	0	0	0	0	0	0	0
1	55230327	G	A	PARS2	1793	ELF5	M5379_1.02	799	8.414	2.429	6.71725	5.985	1	1	1	0	0	0	1	0	0	0	0	0	0	0	0	0	0	0	0	0	0	0	0	0	1	0	0	1	0	0	0	0	0	0	0	0	0
1	55230327	G	A	PARS2	1793	FLI1	M5433_1.02	809	9.228	2.321	7.0497	6.907	1	1	1	0	0	0	1	0	0	0	0	0	0	0	0	0	0	0	0	0	0	0	0	0	1	0	0	1	0	0	0	0	0	0	0	0	0
1	55230327	G	A	PARS2	1793	GABPA	M5475_1.02	817	8.903	2.01	7.0648	6.893	1	1	1	0	0	0	1	0	0	0	0	0	0	0	0	0	0	0	0	0	0	0	0	0	1	0	0	1	0	0	0	0	0	0	0	0	0
1	55230327	G	A	PARS2	1793	ELK4	M4522_1.02	826	9.517	2.813	6.8377	6.704	1	1	1	0	0	0	1	0	0	0	0	0	0	0	0	0	0	0	0	0	0	0	0	0	1	0	0	1	0	0	0	0	0	0	0	0	0
1	55230327	G	A	PARS2	1793	ELK4	M5385_1.02	828	9.219	2.325	6.8372	6.894	1	1	1	0	0	0	1	0	0	0	0	0	0	0	0	0	0	0	0	0	0	0	0	0	1	0	0	1	0	0	0	0	0	0	0	0	0
1	55230327	G	A	PARS2	1793	ELK4	M6209_1.02	829	8.41	5.387	7.22393	3.023	1	1	1	0	0	0	1	0	0	0	0	0	0	0	0	0	0	0	0	0	0	0	0	0	1	0	0	1	0	0	0	0	0	0	0	0	0
1	55230327	G	A	PARS2	1793	FEV	M5429_1.02	833	9.376	2.712	6.74781	6.664	1	1	1	0	0	0	1	0	0	0	0	0	0	0	0	0	0	0	0	0	0	0	0	0	1	0	0	1	0	0	0	0	0	0	0	0	0
1	55230327	G	A	PARS2	1793	ETV4	M5423_1.02	836	8.896	2.092	6.51511	6.804	1	1	1	0	0	0	1	0	0	0	0	0	0	0	0	0	0	0	0	0	0	0	0	0	1	0	0	1	0	0	0	0	0	0	0	0	0
1	55230327	G	A	PARS2	1793	ETV1	M5420_1.02	750	8.985	2.202	6.5669	6.783	1	1	1	0	0	0	1	0	0	0	0	0	0	0	0	0	0	0	0	0	0	0	0	0	1	0	0	1	0	0	0	0	0	0	0	0	0
1	55230327	G	A	PARS2	1793	ELF4	M5377_1.02	758	9.389	2.482	8.13838	6.907	1	1	1	0	0	0	1	0	0	0	0	0	0	0	0	0	0	0	0	0	0	0	0	0	1	0	0	1	0	0	0	0	0	0	0	0	0
1	55230327	G	A	PARS2	1793	ERF	M5398_1.02	760	7.549	0.655	7.017	6.894	1	1	1	0	0	0	1	0	0	0	0	0	0	0	0	0	0	0	0	0	0	0	0	0	1	0	0	1	0	0	0	0	0	0	0	0	0
1	55230327	G	A	PARS2	1793	ETV3	M5422_1.02	764	9.233	2.396	6.7945	6.837	1	1	1	0	0	0	1	0	0	0	0	0	0	0	0	0	0	0	0	0	0	0	0	0	1	0	0	1	0	0	0	0	0	0	0	0	0
1	55230327	G	A	PARS2	1793	ELF1	M4617_1.02	768	9.321	2.413	7.4205	6.908	1	1	1	0	0	0	1	0	0	0	0	0	0	0	0	0	0	0	0	0	0	0	0	0	1	0	0	1	0	0	0	0	0	0	0	0	0
1	55230327	G	A	PARS2	1793	ELF1	M5373_1.02	770	8.794	1.885	8.10785	6.909	1	1	1	0	0	0	1	0	0	0	0	0	0	0	0	0	0	0	0	0	0	0	0	0	1	0	0	1	0	0	0	0	0	0	0	0	0
1	55230327	G	A	PARS2	1793	ELK1	M3186_1.02	780	7.703	3.347	7.40374	4.356	1	1	1	0	0	0	1	0	0	0	0	0	0	0	0	0	0	0	0	0	0	0	0	0	1	0	0	1	0	0	0	0	0	0	0	0	0
1	55230327	G	A	PARS2	1793	ELK1	M6207_1.02	785	8.301	4.091	6.0158	4.21	1	1	1	0	0	0	1	0	0	0	0	0	0	0	0	0	0	0	0	0	0	0	0	0	1	0	0	1	0	0	0	0	0	0	0	0	0
1	55230327	G	A	PARS2	1793	ETS1	M3049_1.02	786	8.669	1.76	6.38457	6.909	1	1	1	0	0	0	1	0	0	0	0	0	0	0	0	0	0	0	0	0	0	0	0	0	1	0	0	1	0	0	0	0	0	0	0	0	0
1	55230327	G	A	PARS2	1793	ETS1	M5416_1.02	790	8.631	1.727	6.7855	6.904	1	1	1	0	0	0	1	0	0	0	0	0	0	0	0	0	0	0	0	0	0	0	0	0	1	0	0	1	0	0	0	0	0	0	0	0	0
1	55230327	G	A	PARS2	1793	ETS1	M5418_1.02	792	8.575	1.671	6.6252	6.904	1	1	1	0	0	0	1	0	0	0	0	0	0	0	0	0	0	0	0	0	0	0	0	0	1	0	0	1	0	0	0	0	0	0	0	0	0
1	55230327	G	A	PARS2	1793	EHF	M5372_1.02	796	8.505	1.596	7.90111	6.909	1	1	1	0	0	0	1	0	0	0	0	0	0	0	0	0	0	0	0	0	0	0	0	0	1	0	0	1	0	0	0	0	0	0	0	0	0
1	55230327	G	A	PARS2	1793	FLI1	M5431_1.02	807	8.767	1.86	6.6738	6.907	1	1	1	0	0	0	1	0	0	0	0	0	0	0	0	0	0	0	0	0	0	0	0	0	1	0	0	1	0	0	0	0	0	0	0	0	0
1	55230327	G	A	PARS2	1793	ERG	M5399_1.02	819	9.264	2.361	6.7374	6.903	1	1	1	0	0	0	1	0	0	0	0	0	0	0	0	0	0	0	0	0	0	0	0	0	1	0	0	1	0	0	0	0	0	0	0	0	0
1	55230327	G	A	PARS2	1793	ERG	M5401_1.02	821	9.382	2.478	6.8883	6.904	1	1	1	0	0	0	1	0	0	0	0	0	0	0	0	0	0	0	0	0	0	0	0	0	1	0	0	1	0	0	0	0	0	0	0	0	0
1	55230327	G	A	PARS2	1793	ELK4	M1903_1.02	825	8.625	1.716	7.2078	6.909	1	1	1	0	0	0	1	0	0	0	0	0	0	0	0	0	0	0	0	0	0	0	0	0	1	0	0	1	0	0	0	0	0	0	0	0	0
1	55230327	G	A	PARS2	1793	ELK4	M4539_1.02	827	8.923	2.014	7.1766	6.909	1	1	1	0	0	0	1	0	0	0	0	0	0	0	0	0	0	0	0	0	0	0	0	0	1	0	0	1	0	0	0	0	0	0	0	0	0
1	55230327	G	A	PARS2	1793	ETV5	M5424_1.02	839	8.508	3.282	6.289	5.226	1	1	1	0	0	0	1	0	0	0	0	0	0	0	0	0	0	0	0	0	0	0	0	0	1	0	0	1	0	0	0	0	0	0	0	0	0
1	55230408	G	A	PARS2	1793	ELK3	M5384_1.02	762	9.586	3.047	6.8546	6.539	1	1	1	0	0	0	1	0	0	0	0	0	0	0	0	0	0	0	0	0	0	0	0	0	1	0	0	1	0	0	0	0	0	0	0	0	0
1	55230408	G	A	PARS2	1793	ELF1	M6203_1.02	772	8.136	1.227	6.4957	6.909	1	1	1	0	0	0	1	0	0	0	0	0	0	0	0	0	0	0	0	0	0	0	0	0	1	0	0	1	0	0	0	0	0	0	0	0	0
1	55230408	G	A	PARS2	1793	ELK1	M5380_1.02	781	9.736	2.829	6.8815	6.907	1	1	1	0	0	0	1	0	0	0	0	0	0	0	0	0	0	0	0	0	0	0	0	0	1	0	0	1	0	0	0	0	0	0	0	0	0
1	55230408	G	A	PARS2	1793	ELK1	M5381_1.02	782	9.647	2.738	7.3853	6.909	1	1	1	0	0	0	1	0	0	0	0	0	0	0	0	0	0	0	0	0	0	0	0	0	1	0	0	1	0	0	0	0	0	0	0	0	0
1	55230408	G	A	PARS2	1793	ELK1	M5383_1.02	784	9.709	2.801	7.412	6.908	1	1	1	0	0	0	1	0	0	0	0	0	0	0	0	0	0	0	0	0	0	0	0	0	1	0	0	1	0	0	0	0	0	0	0	0	0
1	55230408	G	A	PARS2	1793	ETS1	M6220_1.02	794	8.061	1.153	5.959	6.908	1	1	1	0	0	0	1	0	0	0	0	0	0	0	0	0	0	0	0	0	0	0	0	0	1	0	0	1	0	0	0	0	0	0	0	0	0
1	55230408	G	A	PARS2	1793	ELF5	M5378_1.02	798	8.915	2.012	6.94201	6.903	1	1	1	0	0	0	1	0	0	0	0	0	0	0	0	0	0	0	0	0	0	0	0	0	1	0	0	1	0	0	0	0	0	0	0	0	0
1	55230408	G	A	PARS2	1793	ELF5	M5379_1.02	799	8.644	2.384	6.71725	6.26	1	1	1	0	0	0	1	0	0	0	0	0	0	0	0	0	0	0	0	0	0	0	0	0	1	0	0	1	0	0	0	0	0	0	0	0	0
1	55230408	G	A	PARS2	1793	FLI1	M5433_1.02	809	8.674	1.874	7.0497	6.8	1	1	1	0	0	0	1	0	0	0	0	0	0	0	0	0	0	0	0	0	0	0	0	0	1	0	0	1	0	0	0	0	0	0	0	0	0
1	55230408	G	A	PARS2	1793	GABPA	M5475_1.02	817	9.07	2.161	7.0648	6.909	1	1	1	0	0	0	1	0	0	0	0	0	0	0	0	0	0	0	0	0	0	0	0	0	1	0	0	1	0	0	0	0	0	0	0	0	0
1	55230408	G	A	PARS2	1793	ELK4	M4522_1.02	826	9.436	2.527	6.8377	6.909	1	1	1	0	0	0	1	0	0	0	0	0	0	0	0	0	0	0	0	0	0	0	0	0	1	0	0	1	0	0	0	0	0	0	0	0	0
1	55230408	G	A	PARS2	1793	ELK4	M5385_1.02	828	8.93	2.023	6.8372	6.907	1	1	1	0	0	0	1	0	0	0	0	0	0	0	0	0	0	0	0	0	0	0	0	0	1	0	0	1	0	0	0	0	0	0	0	0	0
1	55230408	G	A	PARS2	1793	ELK4	M6209_1.02	829	8.482	3.99	7.22393	4.492	1	1	1	0	0	0	1	0	0	0	0	0	0	0	0	0	0	0	0	0	0	0	0	0	1	0	0	1	0	0	0	0	0	0	0	0	0
1	55230408	G	A	PARS2	1793	FEV	M5429_1.02	833	9.32	3.439	6.74781	5.881	1	1	1	0	0	0	1	0	0	0	0	0	0	0	0	0	0	0	0	0	0	0	0	0	1	0	0	1	0	0	0	0	0	0	0	0	0
1	55230408	G	A	PARS2	1793	ETV4	M5423_1.02	836	9.328	2.424	6.51511	6.904	1	1	1	0	0	0	1	0	0	0	0	0	0	0	0	0	0	0	0	0	0	0	0	0	1	0	0	1	0	0	0	0	0	0	0	0	0
1	55230408	G	A	PARS2	1793	ETV1	M5420_1.02	750	9.19	2.281	6.5669	6.909	1	1	1	0	0	0	1	0	0	0	0	0	0	0	0	0	0	0	0	0	0	0	0	0	1	0	0	1	0	0	0	0	0	0	0	0	0
1	55230408	G	A	PARS2	1793	ELF4	M5377_1.02	758	9.069	2.757	8.13838	6.312	1	1	1	0	0	0	1	0	0	0	0	0	0	0	0	0	0	0	0	0	0	0	0	0	1	0	0	1	0	0	0	0	0	0	0	0	0
1	55230408	G	A	PARS2	1793	ERF	M5398_1.02	760	7.156	0.247	7.017	6.909	1	1	1	0	0	0	1	0	0	0	0	0	0	0	0	0	0	0	0	0	0	0	0	0	1	0	0	1	0	0	0	0	0	0	0	0	0
1	55230408	G	A	PARS2	1793	ETV3	M5422_1.02	764	8.602	1.756	6.7945	6.846	1	1	1	0	0	0	1	0	0	0	0	0	0	0	0	0	0	0	0	0	0	0	0	0	1	0	0	1	0	0	0	0	0	0	0	0	0
1	55230408	G	A	PARS2	1793	ELF1	M4617_1.02	768	7.653	0.744	7.4205	6.909	1	1	1	0	0	0	1	0	0	0	0	0	0	0	0	0	0	0	0	0	0	0	0	0	1	0	0	1	0	0	0	0	0	0	0	0	0
1	55230408	G	A	PARS2	1793	ELF1	M5373_1.02	770	8.365	1.456	8.10785	6.909	1	1	1	0	0	0	1	0	0	0	0	0	0	0	0	0	0	0	0	0	0	0	0	0	1	0	0	1	0	0	0	0	0	0	0	0	0
1	55230408	G	A	PARS2	1793	ELK1	M3186_1.02	780	8.908	1.999	7.40374	6.909	1	1	1	0	0	0	1	0	0	0	0	0	0	0	0	0	0	0	0	0	0	0	0	0	1	0	0	1	0	0	0	0	0	0	0	0	0
1	55230408	G	A	PARS2	1793	ELK1	M6207_1.02	785	8.301	4.54	6.0158	3.761	1	1	1	0	0	0	1	0	0	0	0	0	0	0	0	0	0	0	0	0	0	0	0	0	1	0	0	1	0	0	0	0	0	0	0	0	0
1	55230408	G	A	PARS2	1793	ETS1	M3049_1.02	786	8.891	1.983	6.38457	6.908	1	1	1	0	0	0	1	0	0	0	0	0	0	0	0	0	0	0	0	0	0	0	0	0	1	0	0	1	0	0	0	0	0	0	0	0	0
1	55230408	G	A	PARS2	1793	ETS1	M5416_1.02	790	8.333	1.432	6.7855	6.901	1	1	1	0	0	0	1	0	0	0	0	0	0	0	0	0	0	0	0	0	0	0	0	0	1	0	0	1	0	0	0	0	0	0	0	0	0
1	55230408	G	A	PARS2	1793	ETS1	M5418_1.02	792	8.411	1.502	6.6252	6.909	1	1	1	0	0	0	1	0	0	0	0	0	0	0	0	0	0	0	0	0	0	0	0	0	1	0	0	1	0	0	0	0	0	0	0	0	0
1	55230408	G	A	PARS2	1793	EHF	M5372_1.02	796	8.516	2.471	7.90111	6.045	1	1	1	0	0	0	1	0	0	0	0	0	0	0	0	0	0	0	0	0	0	0	0	0	1	0	0	1	0	0	0	0	0	0	0	0	0
1	55230408	G	A	PARS2	1793	FLI1	M5431_1.02	807	8.239	1.33	6.6738	6.909	1	1	1	0	0	0	1	0	0	0	0	0	0	0	0	0	0	0	0	0	0	0	0	0	1	0	0	1	0	0	0	0	0	0	0	0	0
1	55230408	G	A	PARS2	1793	ERG	M5399_1.02	819	8.76	2.049	6.7374	6.711	1	1	1	0	0	0	1	0	0	0	0	0	0	0	0	0	0	0	0	0	0	0	0	0	1	0	0	1	0	0	0	0	0	0	0	0	0
1	55230408	G	A	PARS2	1793	ERG	M5401_1.02	821	8.872	1.965	6.8883	6.907	1	1	1	0	0	0	1	0	0	0	0	0	0	0	0	0	0	0	0	0	0	0	0	0	1	0	0	1	0	0	0	0	0	0	0	0	0
1	55230408	G	A	PARS2	1793	ELK4	M1903_1.02	825	8.489	1.58	7.2078	6.909	1	1	1	0	0	0	1	0	0	0	0	0	0	0	0	0	0	0	0	0	0	0	0	0	1	0	0	1	0	0	0	0	0	0	0	0	0
1	55230408	G	A	PARS2	1793	ELK4	M4539_1.02	827	7.807	0.898	7.1766	6.909	1	1	1	0	0	0	1	0	0	0	0	0	0	0	0	0	0	0	0	0	0	0	0	0	1	0	0	1	0	0	0	0	0	0	0	0	0
1	55230408	G	A	PARS2	1793	ETV5	M5424_1.02	839	8.441	1.536	6.289	6.905	1	1	1	0	0	0	1	0	0	0	0	0	0	0	0	0	0	0	0	0	0	0	0	0	1	0	0	1	0	0	0	0	0	0	0	0	0
1	55230409	G	A	PARS2	1793	ELK3	M5384_1.02	762	9.586	3.336	6.8546	6.25	1	1	1	0	0	0	3	0	0	0	0	0	0	0	0	0	0	0	0	0	0	0	0	0	3	0	0	1	0	0	0	0	0	0	0	0	0
1	55230409	G	A	PARS2	1793	ELF1	M6203_1.02	772	8.136	1.355	6.4957	6.781	1	1	1	0	0	0	3	0	0	0	0	0	0	0	0	0	0	0	0	0	0	0	0	0	3	0	0	1	0	0	0	0	0	0	0	0	0
1	55230409	G	A	PARS2	1793	ELK1	M5380_1.02	781	9.736	2.831	6.8815	6.905	1	1	1	0	0	0	3	0	0	0	0	0	0	0	0	0	0	0	0	0	0	0	0	0	3	0	0	1	0	0	0	0	0	0	0	0	0
1	55230409	G	A	PARS2	1793	ELK1	M5381_1.02	782	9.647	4.06	7.3853	5.587	1	1	1	0	0	0	3	0	0	0	0	0	0	0	0	0	0	0	0	0	0	0	0	0	3	0	0	1	0	0	0	0	0	0	0	0	0
1	55230409	G	A	PARS2	1793	ELK1	M5383_1.02	784	9.709	2.899	7.412	6.81	1	1	1	0	0	0	3	0	0	0	0	0	0	0	0	0	0	0	0	0	0	0	0	0	3	0	0	1	0	0	0	0	0	0	0	0	0
1	55230409	G	A	PARS2	1793	ETS1	M6220_1.02	794	8.061	1.156	5.959	6.905	1	1	1	0	0	0	3	0	0	0	0	0	0	0	0	0	0	0	0	0	0	0	0	0	3	0	0	1	0	0	0	0	0	0	0	0	0
1	55230409	G	A	PARS2	1793	ELF5	M5378_1.02	798	8.915	2.011	6.94201	6.904	1	1	1	0	0	0	3	0	0	0	0	0	0	0	0	0	0	0	0	0	0	0	0	0	3	0	0	1	0	0	0	0	0	0	0	0	0
1	55230409	G	A	PARS2	1793	ELF5	M5379_1.02	799	8.644	2.658	6.71725	5.986	1	1	1	0	0	0	3	0	0	0	0	0	0	0	0	0	0	0	0	0	0	0	0	0	3	0	0	1	0	0	0	0	0	0	0	0	0
1	55230409	G	A	PARS2	1793	FLI1	M5433_1.02	809	8.674	1.766	7.0497	6.908	1	1	1	0	0	0	3	0	0	0	0	0	0	0	0	0	0	0	0	0	0	0	0	0	3	0	0	1	0	0	0	0	0	0	0	0	0
1	55230409	G	A	PARS2	1793	GABPA	M5475_1.02	817	9.07	2.176	7.0648	6.894	1	1	1	0	0	0	3	0	0	0	0	0	0	0	0	0	0	0	0	0	0	0	0	0	3	0	0	1	0	0	0	0	0	0	0	0	0
1	55230409	G	A	PARS2	1793	ELK4	M4522_1.02	826	9.436	2.527	6.8377	6.909	1	1	1	0	0	0	3	0	0	0	0	0	0	0	0	0	0	0	0	0	0	0	0	0	3	0	0	1	0	0	0	0	0	0	0	0	0
1	55230409	G	A	PARS2	1793	ELK4	M5385_1.02	828	8.93	2.036	6.8372	6.894	1	1	1	0	0	0	3	0	0	0	0	0	0	0	0	0	0	0	0	0	0	0	0	0	3	0	0	1	0	0	0	0	0	0	0	0	0
1	55230409	G	A	PARS2	1793	ELK4	M6209_1.02	829	8.482	5.459	7.22393	3.023	1	1	1	0	0	0	3	0	0	0	0	0	0	0	0	0	0	0	0	0	0	0	0	0	3	0	0	1	0	0	0	0	0	0	0	0	0
1	55230409	G	A	PARS2	1793	FEV	M5429_1.02	833	9.32	2.656	6.74781	6.664	1	1	1	0	0	0	3	0	0	0	0	0	0	0	0	0	0	0	0	0	0	0	0	0	3	0	0	1	0	0	0	0	0	0	0	0	0
1	55230409	G	A	PARS2	1793	ETV4	M5423_1.02	836	9.328	2.429	6.51511	6.899	1	1	1	0	0	0	3	0	0	0	0	0	0	0	0	0	0	0	0	0	0	0	0	0	3	0	0	1	0	0	0	0	0	0	0	0	0
1	55230409	G	A	PARS2	1793	ETV1	M5420_1.02	750	9.19	2.3	6.5669	6.89	1	1	1	0	0	0	3	0	0	0	0	0	0	0	0	0	0	0	0	0	0	0	0	0	3	0	0	1	0	0	0	0	0	0	0	0	0
1	55230409	G	A	PARS2	1793	ELF4	M5377_1.02	758	9.069	2.162	8.13838	6.907	1	1	1	0	0	0	3	0	0	0	0	0	0	0	0	0	0	0	0	0	0	0	0	0	3	0	0	1	0	0	0	0	0	0	0	0	0
1	55230409	G	A	PARS2	1793	ERF	M5398_1.02	760	7.156	0.382	7.017	6.774	1	1	1	0	0	0	3	0	0	0	0	0	0	0	0	0	0	0	0	0	0	0	0	0	3	0	0	1	0	0	0	0	0	0	0	0	0
1	55230409	G	A	PARS2	1793	ETV3	M5422_1.02	764	8.602	1.765	6.7945	6.837	1	1	1	0	0	0	3	0	0	0	0	0	0	0	0	0	0	0	0	0	0	0	0	0	3	0	0	1	0	0	0	0	0	0	0	0	0
1	55230409	G	A	PARS2	1793	ELF1	M4617_1.02	768	7.653	0.744	7.4205	6.909	1	1	1	0	0	0	3	0	0	0	0	0	0	0	0	0	0	0	0	0	0	0	0	0	3	0	0	1	0	0	0	0	0	0	0	0	0
1	55230409	G	A	PARS2	1793	ELF1	M5373_1.02	770	8.365	1.456	8.10785	6.909	1	1	1	0	0	0	3	0	0	0	0	0	0	0	0	0	0	0	0	0	0	0	0	0	3	0	0	1	0	0	0	0	0	0	0	0	0
1	55230409	G	A	PARS2	1793	ELK1	M3186_1.02	780	8.908	2.593	7.40374	6.315	1	1	1	0	0	0	3	0	0	0	0	0	0	0	0	0	0	0	0	0	0	0	0	0	3	0	0	1	0	0	0	0	0	0	0	0	0
1	55230409	G	A	PARS2	1793	ELK1	M6207_1.02	785	8.301	4.091	6.0158	4.21	1	1	1	0	0	0	3	0	0	0	0	0	0	0	0	0	0	0	0	0	0	0	0	0	3	0	0	1	0	0	0	0	0	0	0	0	0
1	55230409	G	A	PARS2	1793	ETS1	M3049_1.02	786	8.891	1.983	6.38457	6.908	1	1	1	0	0	0	3	0	0	0	0	0	0	0	0	0	0	0	0	0	0	0	0	0	3	0	0	1	0	0	0	0	0	0	0	0	0
1	55230409	G	A	PARS2	1793	ETS1	M5416_1.02	790	8.333	1.429	6.7855	6.904	1	1	1	0	0	0	3	0	0	0	0	0	0	0	0	0	0	0	0	0	0	0	0	0	3	0	0	1	0	0	0	0	0	0	0	0	0
1	55230409	G	A	PARS2	1793	ETS1	M5418_1.02	792	8.411	1.507	6.6252	6.904	1	1	1	0	0	0	3	0	0	0	0	0	0	0	0	0	0	0	0	0	0	0	0	0	3	0	0	1	0	0	0	0	0	0	0	0	0
1	55230409	G	A	PARS2	1793	EHF	M5372_1.02	796	8.516	1.607	7.90111	6.909	1	1	1	0	0	0	3	0	0	0	0	0	0	0	0	0	0	0	0	0	0	0	0	0	3	0	0	1	0	0	0	0	0	0	0	0	0
1	55230409	G	A	PARS2	1793	FLI1	M5431_1.02	807	8.239	1.333	6.6738	6.906	1	1	1	0	0	0	3	0	0	0	0	0	0	0	0	0	0	0	0	0	0	0	0	0	3	0	0	1	0	0	0	0	0	0	0	0	0
1	55230409	G	A	PARS2	1793	ERG	M5399_1.02	819	8.76	1.857	6.7374	6.903	1	1	1	0	0	0	3	0	0	0	0	0	0	0	0	0	0	0	0	0	0	0	0	0	3	0	0	1	0	0	0	0	0	0	0	0	0
1	55230409	G	A	PARS2	1793	ERG	M5401_1.02	821	8.872	1.969	6.8883	6.903	1	1	1	0	0	0	3	0	0	0	0	0	0	0	0	0	0	0	0	0	0	0	0	0	3	0	0	1	0	0	0	0	0	0	0	0	0
1	55230409	G	A	PARS2	1793	ELK4	M1903_1.02	825	8.489	1.58	7.2078	6.909	1	1	1	0	0	0	3	0	0	0	0	0	0	0	0	0	0	0	0	0	0	0	0	0	3	0	0	1	0	0	0	0	0	0	0	0	0
1	55230409	G	A	PARS2	1793	ELK4	M4539_1.02	827	7.807	0.898	7.1766	6.909	1	1	1	0	0	0	3	0	0	0	0	0	0	0	0	0	0	0	0	0	0	0	0	0	3	0	0	1	0	0	0	0	0	0	0	0	0
1	55230409	G	A	PARS2	1793	ETV5	M5424_1.02	839	8.441	3.434	6.289	5.007	1	1	1	0	0	0	3	0	0	0	0	0	0	0	0	0	0	0	0	0	0	0	0	0	3	0	0	1	0	0	0	0	0	0	0	0	0
1	55230466	C	T	PARS2	1793	ELF1	M6203_1.02	772	8.093	1.185	6.4957	6.908	1	1	1	0	0	0	1	0	0	0	0	0	0	0	0	0	0	0	0	0	0	0	0	0	1	0	0	1	0	0	0	0	0	0	0	0	0
1	55230466	C	T	PARS2	1793	ETS1	M6220_1.02	794	7.013	0.108	5.959	6.905	1	1	1	0	0	0	1	0	0	0	0	0	0	0	0	0	0	0	0	0	0	0	0	0	1	0	0	1	0	0	0	0	0	0	0	0	0
1	55230467	C	T	PARS2	1793	ELF1	M6203_1.02	772	8.093	1.185	6.4957	6.908	1	1	1	0	0	0	2	0	0	0	0	0	0	0	0	0	0	0	0	0	0	0	0	0	2	0	0	1	0	0	0	0	0	0	0	0	0
1	55230467	C	T	PARS2	1793	ETS1	M6220_1.02	794	7.013	0.104	5.959	6.909	1	1	1	0	0	0	2	0	0	0	0	0	0	0	0	0	0	0	0	0	0	0	0	0	2	0	0	1	0	0	0	0	0	0	0	0	0
1	55230468	T	C	PARS2	1793	ELF1	M6203_1.02	772	8.093	1.934	6.4957	6.159	1	1	1	0	0	0	1	0	0	0	0	0	0	0	1	0	0	0	0	0	0	0	0	0	0	0	0	1	0	0	0	0	0	0	0	0	0
1	55230468	T	C	PARS2	1793	ETS1	M6220_1.02	794	7.013	4.275	5.959	2.738	1	1	0	0	0	0	1	0	0	0	0	0	0	0	1	0	0	0	0	0	0	0	0	0	0	0	0	1	0	0	0	0	0	0	0	0	0
1	55231821	C	A	PARS2	1793	ELF1	M6203_1.02	772	7.606	5.394	6.4957	2.212	1	1	0	0	0	0	1	0	0	0	0	0	0	0	0	0	0	0	1	0	0	0	0	0	0	0	0	1	0	0	0	0	0	0	0	0	0
1	55231821	C	A	PARS2	1793	ETS1	M6220_1.02	794	7.36	5.945	5.959	1.415	1	0	0	0	0	0	1	0	0	0	0	0	0	0	0	0	0	0	1	0	0	0	0	0	0	0	0	1	0	0	0	0	0	0	0	0	0
1	55231821	C	A	PARS2	1793	ELK4	M4522_1.02	826	7.154	3.606	6.8377	3.548	1	1	1	0	0	0	1	0	0	0	0	0	0	0	0	0	0	0	1	0	0	0	0	0	0	0	0	1	0	0	0	0	0	0	0	0	0
1	63833263	G	A	ALG6	1893	FLI1	M6227_1.02	811	8.496	2.318	8.07239	6.178	1	1	1	0	0	0	2	0	0	0	0	0	0	0	0	0	0	0	0	0	0	0	0	0	2	0	0	1	0	0	0	0	0	0	0	0	0
1	63833266	G	A	ALG6	1893	FLI1	M6227_1.02	811	8.496	3.495	8.07239	5.001	1	1	1	0	0	0	3	0	0	0	0	0	0	0	0	0	0	0	0	0	0	0	0	0	3	0	0	1	0	0	0	0	0	0	0	0	0
1	63833267	G	A	ALG6	1893	FLI1	M6227_1.02	811	8.496	7.865	8.07239	0.631	1	0	0	0	0	0	1	0	0	0	0	0	0	0	0	0	0	0	0	0	0	0	0	0	1	0	0	1	0	0	0	0	0	0	0	0	0
1	67518991	C	A	SLC35D1	1969	FOXJ2	M3256_1.02	849	6.622	10.342	8.90919	3.72	0	0	0	1	1	1	4	0	0	0	0	0	1	1	0	0	0	1	0	0	0	0	1	0	0	0	0	1	0	0	0	0	0	0	0	0	0
1	67518991	C	A	SLC35D1	1969	FOXF1	M3385_1.02	855	2.909	8.315	7.77357	5.406	0	0	0	1	1	1	4	0	0	0	0	0	1	1	0	0	0	1	0	0	0	0	1	0	0	0	0	1	0	0	0	0	0	0	0	0	0
1	67520439	C	T	SLC35D1	1969	FOXF1	M3385_1.02	855	2.498	9.407	7.77357	6.909	0	0	0	1	1	1	1	0	0	0	0	0	0	1	0	0	0	0	0	0	0	0	0	0	0	0	0	1	0	0	0	0	0	0	0	0	0
1	67520799	T	G	SLC35D1	1969	FOXJ2	M3256_1.02	849	3.969	9.873	8.90919	5.904	0	0	0	1	1	1	1	0	0	0	0	0	0	1	0	0	0	0	0	0	0	0	0	0	0	0	0	1	0	0	0	0	0	0	0	0	0
1	79086026	A	C	IFI44L	2098	IRF1	M6307_1.02	1415	7.76	5.045	7.74745	2.715	1	1	0	0	0	0	1	0	0	0	0	0	0	0	0	0	0	1	0	0	0	0	0	0	0	0	0	1	0	0	0	0	0	0	0	0	0
1	79086043	T	A	IFI44L	2098	IRF1	M6307_1.02	1415	8.463	5.693	7.74745	2.77	1	1	0	0	0	0	1	0	0	0	0	0	0	0	0	0	0	1	0	0	0	0	0	0	0	0	0	1	0	0	0	0	0	0	0	0	0
1	79086043	T	C	IFI44L	2098	IRF1	M6307_1.02	1415	8.463	2.978	7.74745	5.485	1	1	1	0	0	0	1	0	0	0	0	0	0	0	0	0	0	1	0	0	0	0	0	0	0	0	0	1	0	0	0	0	0	0	0	0	0
1	79086044	T	G	IFI44L	2098	IRF1	M6307_1.02	1415	8.463	4.996	7.74745	3.467	1	1	1	0	0	0	1	0	0	0	0	0	0	0	0	0	0	1	0	0	0	0	0	0	0	0	0	1	0	0	0	0	0	0	0	0	0
1	79086047	T	C	IFI44L	2098	IRF1	M6307_1.02	1415	8.463	6.977	7.74745	1.486	1	0	0	0	0	0	1	0	0	0	0	0	0	0	0	0	0	1	0	0	0	0	0	0	0	0	0	1	0	0	0	0	0	0	0	0	0
1	79086050	T	G	IFI44L	2098	IRF1	M6307_1.02	1415	8.463	1.566	7.74745	6.897	1	1	1	0	0	0	1	0	0	0	0	0	0	0	0	0	0	1	0	0	0	0	0	0	0	0	0	1	0	0	0	0	0	0	0	0	0
1	79086050	T	C	IFI44L	2098	IRF1	M6307_1.02	1415	8.463	3.728	7.74745	4.735	1	1	1	0	0	0	1	0	0	0	0	0	0	0	0	0	0	1	0	0	0	0	0	0	0	0	0	1	0	0	0	0	0	0	0	0	0
1	79086062	A	C	IFI44L	2098	IRF1	M6307_1.02	1415	10.682	3.786	7.74745	6.896	1	1	1	0	0	0	1	0	0	0	0	0	0	0	0	0	0	1	0	0	0	0	0	0	0	0	0	1	0	0	0	0	0	0	0	0	0
1	79086068	A	C	IFI44L	2098	IRF1	M6307_1.02	1415	10.682	6.313	7.74745	4.369	1	1	1	0	0	0	1	0	0	0	0	0	0	0	0	0	0	1	0	0	0	0	0	0	0	0	0	1	0	0	0	0	0	0	0	0	0
1	79086069	A	C	IFI44L	2098	IRF1	M6307_1.02	1415	10.682	3.773	7.74745	6.909	1	1	1	0	0	0	1	0	0	0	0	0	0	0	0	0	0	1	0	0	0	0	0	0	0	0	0	1	0	0	0	0	0	0	0	0	0
1	100598553	C	T	TRMT13	2342	NFATC3	M6364_1.02	1688	1.351	8.26	6.45	6.909	0	0	0	1	1	1	11	0	0	0	0	0	0	0	0	0	0	0	0	0	0	0	0	0	11	0	0	1	0	0	0	0	0	0	0	0	0
1	100598553	C	T	SASS6	2343	NFATC3	M6364_1.02	1688	1.351	8.26	6.45	6.909	0	0	0	1	1	1	11	0	0	0	0	0	0	0	0	0	0	0	0	0	0	0	0	0	11	0	0	1	0	0	0	0	0	0	0	0	0
1	100598553	C	T	TRMT13	2342	NFATC2	M6363_1.02	1693	3.855	7.24	6.501	3.385	0	0	0	1	1	1	11	0	0	0	0	0	0	0	0	0	0	0	0	0	0	0	0	0	11	0	0	1	0	0	0	0	0	0	0	0	0
1	100598553	C	T	SASS6	2343	NFATC2	M6363_1.02	1693	3.855	7.24	6.501	3.385	0	0	0	1	1	1	11	0	0	0	0	0	0	0	0	0	0	0	0	0	0	0	0	0	11	0	0	1	0	0	0	0	0	0	0	0	0
1	100598553	C	T	TRMT13	2342	REL	M3091_1.02	1709	3.151	6.566	6.565	3.415	0	0	0	1	1	1	11	0	0	0	0	0	0	0	0	0	0	0	0	0	0	0	0	0	11	0	0	1	0	0	0	0	0	0	0	0	0
1	100598553	C	T	SASS6	2343	REL	M3091_1.02	1709	3.151	6.566	6.565	3.415	0	0	0	1	1	1	11	0	0	0	0	0	0	0	0	0	0	0	0	0	0	0	0	0	11	0	0	1	0	0	0	0	0	0	0	0	0
1	100598553	C	T	TRMT13	2342	REL	M6449_1.02	1710	0.738	7.394	7.023	6.656	0	0	0	1	1	1	11	0	0	0	0	0	0	0	0	0	0	0	0	0	0	0	0	0	11	0	0	1	0	0	0	0	0	0	0	0	0
1	100598553	C	T	SASS6	2343	REL	M6449_1.02	1710	0.738	7.394	7.023	6.656	0	0	0	1	1	1	11	0	0	0	0	0	0	0	0	0	0	0	0	0	0	0	0	0	11	0	0	1	0	0	0	0	0	0	0	0	0
1	115229539	C	T	AMPD1	2598	HSFY2	M5569_1.02	1403	8.487	1.583	6.2951	6.904	1	1	1	0	0	0	3	0	0	0	0	0	0	0	0	0	0	0	0	0	0	0	2	1	0	0	0	1	0	0	0	0	0	0	0	0	0
1	115229540	G	A	AMPD1	2598	HSFY2	M5569_1.02	1403	8.487	2.839	6.2951	5.648	1	1	1	0	0	0	3	0	0	0	0	0	0	2	0	0	0	0	0	0	0	0	0	0	1	0	0	1	0	0	0	0	0	0	0	0	0
1	117602090	C	T	TTF2	2644	ELF1	M6203_1.02	772	8.273	5.006	6.4957	3.267	1	1	1	0	0	0	1	0	0	0	0	0	0	0	0	0	0	0	0	0	0	0	0	0	0	0	1	1	0	0	0	0	0	0	0	0	0
1	117602090	C	T	TTF2	2644	ETS1	M6220_1.02	794	8.393	3.959	5.959	4.434	1	1	1	0	0	0	1	0	0	0	0	0	0	0	0	0	0	0	0	0	0	0	0	0	0	0	1	1	0	0	0	0	0	0	0	0	0
1	117602090	C	T	TTF2	2644	ELK4	M1903_1.02	825	8.005	1.283	7.2078	6.722	1	1	1	0	0	0	1	0	0	0	0	0	0	0	0	0	0	0	0	0	0	0	0	0	0	0	1	1	0	0	0	0	0	0	0	0	0
1	117602090	C	T	TTF2	2644	ELK4	M4522_1.02	826	7.609	4.451	6.8377	3.158	1	1	1	0	0	0	1	0	0	0	0	0	0	0	0	0	0	0	0	0	0	0	0	0	0	0	1	1	0	0	0	0	0	0	0	0	0
1	117602090	C	T	TTF2	2644	ETV4	M5423_1.02	836	7.26	4.108	6.51511	3.152	1	1	1	0	0	0	1	0	0	0	0	0	0	0	0	0	0	0	0	0	0	0	0	0	0	0	1	1	0	0	0	0	0	0	0	0	0
1	117602611	C	T	TTF2	2644	ELF1	M4460_1.02	766	8.468	7.782	8.3877	0.686	1	0	0	0	0	0	1	0	0	0	0	0	0	0	0	0	0	0	0	0	0	0	0	0	1	0	0	0	0	0	0	0	0	0	0	0	0
1	117602915	A	C	TTF2	2644	ELF1	M2275_1.02	765	7.839	5.96	7.81263	1.879	1	0	0	0	0	0	1	0	0	0	0	0	0	0	0	0	0	0	0	0	0	0	0	0	1	0	0	1	0	0	0	0	0	0	0	0	0
1	117602915	A	C	TTF2	2644	ELF1	M4563_1.02	767	9.614	7.972	8.07523	1.642	1	0	0	0	0	0	1	0	0	0	0	0	0	0	0	0	0	0	0	0	0	0	0	0	1	0	0	1	0	0	0	0	0	0	0	0	0
1	117602915	A	C	TTF2	2644	ELF1	M4617_1.02	768	8.525	6.935	7.4205	1.59	1	0	0	0	0	0	1	0	0	0	0	0	0	0	0	0	0	0	0	0	0	0	0	0	1	0	0	1	0	0	0	0	0	0	0	0	0
1	117602915	A	C	TTF2	2644	ELF5	M5378_1.02	798	8.122	5.261	6.94201	2.861	1	1	0	0	0	0	1	0	0	0	0	0	0	0	0	0	0	0	0	0	0	0	0	0	1	0	0	1	0	0	0	0	0	0	0	0	0
1	117602915	A	C	TTF2	2644	ELF5	M5379_1.02	799	7.958	5.711	6.71725	2.247	1	1	0	0	0	0	1	0	0	0	0	0	0	0	0	0	0	0	0	0	0	0	0	0	1	0	0	1	0	0	0	0	0	0	0	0	0
1	117602915	A	C	TTF2	2644	SPIB	M5864_1.02	804	9.294	4.005	8.83547	5.289	1	1	1	0	0	0	1	0	0	0	0	0	0	0	0	0	0	0	0	0	0	0	0	0	1	0	0	1	0	0	0	0	0	0	0	0	0
1	117602915	A	C	TTF2	2644	GABPA	M6252_1.02	818	8.054	7.842	7.88467	0.212	1	0	0	0	0	0	1	0	0	0	0	0	0	0	0	0	0	0	0	0	0	0	0	0	1	0	0	1	0	0	0	0	0	0	0	0	0
1	117602915	A	C	TTF2	2644	ELF1	M4460_1.02	766	9.594	7.908	8.3877	1.686	1	0	0	0	0	0	1	0	0	0	0	0	0	0	0	0	0	0	0	0	0	0	0	0	1	0	0	1	0	0	0	0	0	0	0	0	0
1	117602920	G	A	TTF2	2644	ELF1	M2275_1.02	765	7.839	0.931	7.81263	6.908	1	1	1	0	0	0	4	0	0	0	0	0	0	0	0	0	0	0	0	0	0	0	0	0	4	0	0	1	0	0	0	0	0	0	0	0	0
1	117602920	G	A	TTF2	2644	ELF1	M4563_1.02	767	9.614	2.711	8.07523	6.903	1	1	1	0	0	0	4	0	0	0	0	0	0	0	0	0	0	0	0	0	0	0	0	0	4	0	0	1	0	0	0	0	0	0	0	0	0
1	117602920	G	A	TTF2	2644	ELF1	M4617_1.02	768	8.525	1.616	7.4205	6.909	1	1	1	0	0	0	4	0	0	0	0	0	0	0	0	0	0	0	0	0	0	0	0	0	4	0	0	1	0	0	0	0	0	0	0	0	0
1	117602920	G	A	TTF2	2644	ELF1	M6203_1.02	772	6.95	0.041	6.4957	6.909	1	1	1	0	0	0	4	0	0	0	0	0	0	0	0	0	0	0	0	0	0	0	0	0	4	0	0	1	0	0	0	0	0	0	0	0	0
1	117602920	G	A	TTF2	2644	ETS1	M6220_1.02	794	6.083	-0.822	5.959	6.905	1	1	1	0	0	0	4	0	0	0	0	0	0	0	0	0	0	0	0	0	0	0	0	0	4	0	0	1	0	0	0	0	0	0	0	0	0
1	117602920	G	A	TTF2	2644	ELF5	M5378_1.02	798	8.122	1.219	6.94201	6.903	1	1	1	0	0	0	4	0	0	0	0	0	0	0	0	0	0	0	0	0	0	0	0	0	4	0	0	1	0	0	0	0	0	0	0	0	0
1	117602920	G	A	TTF2	2644	ELF5	M5379_1.02	799	7.958	1.972	6.71725	5.986	1	1	1	0	0	0	4	0	0	0	0	0	0	0	0	0	0	0	0	0	0	0	0	0	4	0	0	1	0	0	0	0	0	0	0	0	0
1	117602920	G	A	TTF2	2644	SPIB	M5864_1.02	804	9.294	3.471	8.83547	5.823	1	1	1	0	0	0	4	0	0	0	0	0	0	0	0	0	0	0	0	0	0	0	0	0	4	0	0	1	0	0	0	0	0	0	0	0	0
1	117602920	G	A	TTF2	2644	GABPA	M6252_1.02	818	8.054	1.145	7.88467	6.909	1	1	1	0	0	0	4	0	0	0	0	0	0	0	0	0	0	0	0	0	0	0	0	0	4	0	0	1	0	0	0	0	0	0	0	0	0
1	117602920	G	A	TTF2	2644	ELK4	M1903_1.02	825	8.038	1.13	7.2078	6.908	1	1	1	0	0	0	4	0	0	0	0	0	0	0	0	0	0	0	0	0	0	0	0	0	4	0	0	1	0	0	0	0	0	0	0	0	0
1	117602920	G	A	TTF2	2644	ELK4	M4522_1.02	826	7.493	0.584	6.8377	6.909	1	1	1	0	0	0	4	0	0	0	0	0	0	0	0	0	0	0	0	0	0	0	0	0	4	0	0	1	0	0	0	0	0	0	0	0	0
1	117602920	G	A	TTF2	2644	ETV4	M5423_1.02	836	6.774	-0.126	6.51511	6.9	1	1	1	0	0	0	4	0	0	0	0	0	0	0	0	0	0	0	0	0	0	0	0	0	4	0	0	1	0	0	0	0	0	0	0	0	0
1	117602920	G	A	TTF2	2644	ETV1	M5420_1.02	750	6.65	-0.24	6.5669	6.89	1	1	1	0	0	0	4	0	0	0	0	0	0	0	0	0	0	0	0	0	0	0	0	0	4	0	0	1	0	0	0	0	0	0	0	0	0
1	117602920	G	A	TTF2	2644	ELF1	M4460_1.02	766	9.594	3.862	8.3877	5.732	1	1	1	0	0	0	4	0	0	0	0	0	0	0	0	0	0	0	0	0	0	0	0	0	4	0	0	1	0	0	0	0	0	0	0	0	0
1	117602920	G	A	TTF2	2644	ELK1	M6207_1.02	785	6.305	2.095	6.0158	4.21	1	1	1	0	0	0	4	0	0	0	0	0	0	0	0	0	0	0	0	0	0	0	0	0	4	0	0	1	0	0	0	0	0	0	0	0	0
1	117602920	G	A	TTF2	2644	ETV6	M5426_1.02	802	7.849	2.363	6.8986	5.486	1	1	1	0	0	0	4	0	0	0	0	0	0	0	0	0	0	0	0	0	0	0	0	0	4	0	0	1	0	0	0	0	0	0	0	0	0
1	117602920	G	A	TTF2	2644	GABPA	M4462_1.02	812	7.411	0.502	7.2686	6.909	1	1	1	0	0	0	4	0	0	0	0	0	0	0	0	0	0	0	0	0	0	0	0	0	4	0	0	1	0	0	0	0	0	0	0	0	0
1	117602920	G	A	TTF2	2644	GABPA	M4505_1.02	813	7.546	0.637	7.30378	6.909	1	1	1	0	0	0	4	0	0	0	0	0	0	0	0	0	0	0	0	0	0	0	0	0	4	0	0	1	0	0	0	0	0	0	0	0	0
1	117602920	G	A	TTF2	2644	GABPA	M4540_1.02	814	8.406	1.499	8.04582	6.907	1	1	1	0	0	0	4	0	0	0	0	0	0	0	0	0	0	0	0	0	0	0	0	0	4	0	0	1	0	0	0	0	0	0	0	0	0
1	117602920	G	A	TTF2	2644	ETV5	M5424_1.02	839	7.14	0.241	6.289	6.899	1	1	1	0	0	0	4	0	0	0	0	0	0	0	0	0	0	0	0	0	0	0	0	0	4	0	0	1	0	0	0	0	0	0	0	0	0
1	149752481	C	T	FCGR1A	2821	SPIB	M1908_1.02	803	7.844	4.04	5.52	3.804	1	1	1	0	0	0	1	0	0	0	0	0	0	0	0	0	0	0	0	0	0	0	0	0	1	0	0	0	0	0	0	0	0	0	0	0	0
1	149752663	G	A	FCGR1A	2821	SPIB	M1908_1.02	803	5.873	2.07	5.52	3.803	1	1	1	0	0	0	2	0	0	0	0	0	0	0	0	0	0	0	0	0	0	0	0	0	2	0	0	0	0	0	0	0	0	0	0	0	0
1	149752679	C	T	FCGR1A	2821	SPIB	M1908_1.02	803	5.873	2.07	5.52	3.803	1	1	1	0	0	0	3	0	0	0	0	0	0	0	0	0	0	0	0	0	0	0	0	0	3	0	0	0	0	0	0	0	0	0	0	0	0
1	152485617	T	C	CRCT1	2988	ATF5	M6154_1.02	302	5.162	8.623	7.58167	3.461	0	0	0	1	1	1	6	0	0	0	0	0	0	2	0	0	0	0	0	0	0	0	0	0	0	0	4	1	0	0	0	0	0	0	0	0	0
1	152485617	T	C	CRCT1	2988	ELF5	M6206_1.02	800	0.398	7.307	6.5893	6.909	0	0	0	1	1	1	6	0	0	0	0	0	0	2	0	0	0	0	0	0	0	0	0	0	0	0	4	1	0	0	0	0	0	0	0	0	0
1	152486069	T	C	CRCT1	2988	ELF5	M6206_1.02	800	0.259	7.168	6.5893	6.909	0	0	0	1	1	1	1	0	0	0	0	0	0	0	0	0	0	1	0	0	0	0	0	0	0	0	0	1	0	0	0	0	0	0	0	0	0
1	152486292	G	A	CRCT1	2988	ELF5	M6206_1.02	800	5.369	7.437	6.5893	2.068	0	0	0	1	1	0	1	0	0	0	0	0	0	0	0	0	0	0	0	0	0	0	0	0	1	0	0	1	0	0	0	0	0	0	0	0	0
1	152757592	G	A	LCE1E	3003	ELF5	M6206_1.02	800	8.667	1.758	6.5893	6.909	1	1	1	0	0	0	2	0	0	0	0	0	0	0	0	0	0	0	0	0	0	0	0	0	2	0	0	0	0	0	0	0	0	0	0	0	0
1	152757763	C	T	LCE1E	3003	ELF5	M6206_1.02	800	8.05	1.141	6.5893	6.909	1	1	1	0	0	0	1	0	0	0	0	0	0	0	0	0	0	0	0	0	0	0	0	0	1	0	0	0	0	0	0	0	0	0	0	0	0
1	152758490	G	A	LCE1E	3003	ELF5	M6206_1.02	800	7.167	0.258	6.5893	6.909	1	1	1	0	0	0	1	0	0	0	0	0	0	0	0	0	0	0	0	0	0	0	0	0	1	0	0	0	0	0	0	0	0	0	0	0	0
1	153013432	C	T	SPRR2D	3015	NFATC3	M1517_1.02	1687	7.876	4.426	6.27926	3.45	1	1	1	0	0	0	3	0	0	0	0	0	0	0	0	0	0	0	0	0	0	0	0	0	3	0	0	0	0	0	0	0	0	0	0	0	0
1	153013432	C	T	SPRR2D	3015	NFATC1	M6361_1.02	1706	8.57	1.662	8.12707	6.908	1	1	1	0	0	0	3	0	0	0	0	0	0	0	0	0	0	0	0	0	0	0	0	0	3	0	0	0	0	0	0	0	0	0	0	0	0
1	153013432	C	T	SPRR2D	3015	NFATC1	M6362_1.02	1707	10.137	3.229	7.33167	6.908	1	1	1	0	0	0	3	0	0	0	0	0	0	0	0	0	0	0	0	0	0	0	0	0	3	0	0	0	0	0	0	0	0	0	0	0	0
1	153013433	C	T	SPRR2D	3015	NFATC3	M1517_1.02	1687	7.876	3.306	6.27926	4.57	1	1	1	0	0	0	1	0	0	0	0	0	0	0	0	0	0	0	0	0	0	0	0	0	1	0	0	0	0	0	0	0	0	0	0	0	0
1	153013433	C	T	SPRR2D	3015	NFATC1	M6361_1.02	1706	8.57	1.662	8.12707	6.908	1	1	1	0	0	0	1	0	0	0	0	0	0	0	0	0	0	0	0	0	0	0	0	0	1	0	0	0	0	0	0	0	0	0	0	0	0
1	153013433	C	T	SPRR2D	3015	NFATC1	M6362_1.02	1707	10.137	3.229	7.33167	6.908	1	1	1	0	0	0	1	0	0	0	0	0	0	0	0	0	0	0	0	0	0	0	0	0	1	0	0	0	0	0	0	0	0	0	0	0	0
1	153014721	C	T	SPRR2D	3015	NFATC3	M1517_1.02	1687	7.356	3.906	6.27926	3.45	1	1	1	0	0	0	1	0	0	0	0	0	0	0	0	0	0	0	0	0	0	0	0	0	1	0	0	0	0	0	0	0	0	0	0	0	0
1	153015596	G	A	SPRR2D	3015	NFATC3	M1517_1.02	1687	7.256	3.806	6.27926	3.45	1	1	1	0	0	0	1	0	0	0	0	0	0	0	0	0	0	0	0	0	0	0	0	0	1	0	0	0	0	0	0	0	0	0	0	0	0
1	153113651	G	A	SPRR2B	3021	NFATC4	M6365_1.02	1691	7.859	1.004	6.65822	6.855	1	1	1	0	0	0	2	0	0	0	0	0	0	0	0	0	0	0	0	0	0	0	0	0	2	0	0	1	0	0	0	0	0	0	0	0	0
1	153113651	G	A	SPRR2B	3021	NFATC2	M6363_1.02	1693	8.131	1.222	6.501	6.909	1	1	1	0	0	0	2	0	0	0	0	0	0	0	0	0	0	0	0	0	0	0	0	0	2	0	0	1	0	0	0	0	0	0	0	0	0
1	153113651	G	A	SPRR2B	3021	NFATC3	M6364_1.02	1688	7.758	0.849	6.45	6.909	1	1	1	0	0	0	2	0	0	0	0	0	0	0	0	0	0	0	0	0	0	0	0	0	2	0	0	1	0	0	0	0	0	0	0	0	0
1	153113652	G	A	SPRR2B	3021	NFATC4	M6365_1.02	1691	7.859	1.264	6.65822	6.595	1	1	1	0	0	0	3	0	0	0	0	0	0	0	0	0	0	0	1	0	0	0	0	0	2	0	0	1	0	0	0	0	0	0	0	0	0
1	153113652	G	A	SPRR2B	3021	NFATC2	M6363_1.02	1693	8.131	1.222	6.501	6.909	1	1	1	0	0	0	3	0	0	0	0	0	0	0	0	0	0	0	1	0	0	0	0	0	2	0	0	1	0	0	0	0	0	0	0	0	0
1	153113652	G	A	SPRR2B	3021	NFATC3	M6364_1.02	1688	7.758	0.849	6.45	6.909	1	1	1	0	0	0	3	0	0	0	0	0	0	0	0	0	0	0	1	0	0	0	0	0	2	0	0	1	0	0	0	0	0	0	0	0	0
1	153114558	C	T	SPRR2B	3021	NFATC4	M6365_1.02	1691	8.312	1.403	6.65822	6.909	1	1	1	0	0	0	1	0	0	0	0	0	0	0	0	0	0	0	0	0	0	0	0	0	1	0	0	1	0	0	0	0	0	0	0	0	0
1	153114558	C	T	SPRR2B	3021	NFATC2	M6363_1.02	1693	7.747	0.838	6.501	6.909	1	1	1	0	0	0	1	0	0	0	0	0	0	0	0	0	0	0	0	0	0	0	0	0	1	0	0	1	0	0	0	0	0	0	0	0	0
1	153114558	C	T	SPRR2B	3021	NFATC3	M6364_1.02	1688	6.757	-0.152	6.45	6.909	1	1	1	0	0	0	1	0	0	0	0	0	0	0	0	0	0	0	0	0	0	0	0	0	1	0	0	1	0	0	0	0	0	0	0	0	0
1	153114574	C	T	SPRR2B	3021	NFATC4	M6365_1.02	1691	7.896	0.987	6.65822	6.909	1	1	1	0	0	0	1	0	0	0	0	0	0	0	0	0	0	0	0	0	0	0	0	0	1	0	0	1	0	0	0	0	0	0	0	0	0
1	153114574	C	T	SPRR2B	3021	NFATC2	M6363_1.02	1693	7.747	1.585	6.501	6.162	1	1	1	0	0	0	1	0	0	0	0	0	0	0	0	0	0	0	0	0	0	0	0	0	1	0	0	1	0	0	0	0	0	0	0	0	0
1	153114574	C	T	SPRR2B	3021	NFATC3	M6364_1.02	1688	6.757	1.478	6.45	5.279	1	1	1	0	0	0	1	0	0	0	0	0	0	0	0	0	0	0	0	0	0	0	0	0	1	0	0	1	0	0	0	0	0	0	0	0	0
1	153114700	C	T	SPRR2B	3021	NFATC4	M6365_1.02	1691	7.859	0.987	6.65822	6.872	1	1	1	0	0	0	1	0	0	0	0	0	0	0	0	0	0	0	0	0	0	0	0	0	1	0	0	1	0	0	0	0	0	0	0	0	0
1	153114700	C	T	SPRR2B	3021	NFATC2	M6363_1.02	1693	8.131	4.218	6.501	3.913	1	1	1	0	0	0	1	0	0	0	0	0	0	0	0	0	0	0	0	0	0	0	0	0	1	0	0	1	0	0	0	0	0	0	0	0	0
1	153114700	C	T	SPRR2B	3021	NFATC3	M6364_1.02	1688	7.758	4.665	6.45	3.093	1	1	1	0	0	0	1	0	0	0	0	0	0	0	0	0	0	0	0	0	0	0	0	0	1	0	0	1	0	0	0	0	0	0	0	0	0
1	153114912	C	T	SPRR2B	3021	NFATC4	M6365_1.02	1691	6.884	0.029	6.65822	6.855	1	1	1	0	0	0	1	0	0	0	0	0	0	0	0	0	0	0	0	0	0	0	0	0	1	0	0	1	0	0	0	0	0	0	0	0	0
1	153114912	C	T	SPRR2B	3021	NFATC2	M6363_1.02	1693	6.652	-0.257	6.501	6.909	1	1	1	0	0	0	1	0	0	0	0	0	0	0	0	0	0	0	0	0	0	0	0	0	1	0	0	1	0	0	0	0	0	0	0	0	0
1	153363768	G	A	S100A8	3030	ZNF384	M6557_1.02	539	10.22	7.123	7.31061	3.097	1	1	1	0	0	0	3	0	0	0	0	0	0	0	0	0	0	0	0	0	0	0	0	0	3	0	0	0	0	0	0	0	0	0	0	0	0
1	153962403	G	T	RPS27	3070	SPIB	M6485_1.02	805	8.474	5.823	7.5206	2.651	1	1	0	0	0	0	1	0	0	0	0	0	0	0	0	0	0	0	1	0	0	0	0	0	0	0	0	1	0	0	0	0	0	0	0	0	0
1	153963194	C	T	RPS27	3070	STAT4	M3982_1.02	1871	6.166	-0.556	4.91	6.722	1	1	1	0	0	0	2	0	0	0	0	0	0	0	0	0	0	0	0	0	0	0	0	0	2	0	0	1	0	0	0	0	0	0	0	0	0
1	153963194	C	T	RPS27	3070	ETV1	M5420_1.02	750	6.949	0.059	6.5669	6.89	1	1	1	0	0	0	2	0	0	0	0	0	0	0	0	0	0	0	0	0	0	0	0	0	2	0	0	1	0	0	0	0	0	0	0	0	0
1	153963194	C	T	RPS27	3070	ETV2	M5421_1.02	759	8.776	1.867	7.50766	6.909	1	1	1	0	0	0	2	0	0	0	0	0	0	0	0	0	0	0	0	0	0	0	0	0	2	0	0	1	0	0	0	0	0	0	0	0	0
1	153963194	C	T	RPS27	3070	ELF1	M6203_1.02	772	8.649	1.74	6.4957	6.909	1	1	1	0	0	0	2	0	0	0	0	0	0	0	0	0	0	0	0	0	0	0	0	0	2	0	0	1	0	0	0	0	0	0	0	0	0
1	153963194	C	T	RPS27	3070	ELK1	M6207_1.02	785	7.433	3.223	6.0158	4.21	1	1	1	0	0	0	2	0	0	0	0	0	0	0	0	0	0	0	0	0	0	0	0	0	2	0	0	1	0	0	0	0	0	0	0	0	0
1	153963194	C	T	RPS27	3070	ETS1	M5416_1.02	790	8.831	1.927	6.7855	6.904	1	1	1	0	0	0	2	0	0	0	0	0	0	0	0	0	0	0	0	0	0	0	0	0	2	0	0	1	0	0	0	0	0	0	0	0	0
1	153963194	C	T	RPS27	3070	ETS1	M5418_1.02	792	8.266	1.361	6.6252	6.905	1	1	1	0	0	0	2	0	0	0	0	0	0	0	0	0	0	0	0	0	0	0	0	0	2	0	0	1	0	0	0	0	0	0	0	0	0
1	153963194	C	T	RPS27	3070	ETS1	M6220_1.02	794	8.313	1.408	5.959	6.905	1	1	1	0	0	0	2	0	0	0	0	0	0	0	0	0	0	0	0	0	0	0	0	0	2	0	0	1	0	0	0	0	0	0	0	0	0
1	153963194	C	T	RPS27	3070	ELF5	M5379_1.02	799	7.044	1.058	6.71725	5.986	1	1	1	0	0	0	2	0	0	0	0	0	0	0	0	0	0	0	0	0	0	0	0	0	2	0	0	1	0	0	0	0	0	0	0	0	0
1	153963194	C	T	RPS27	3070	SPIB	M1908_1.02	803	7.117	3.314	5.52	3.803	1	1	1	0	0	0	2	0	0	0	0	0	0	0	0	0	0	0	0	0	0	0	0	0	2	0	0	1	0	0	0	0	0	0	0	0	0
1	153963194	C	T	RPS27	3070	FLI1	M5431_1.02	807	8.328	1.422	6.6738	6.906	1	1	1	0	0	0	2	0	0	0	0	0	0	0	0	0	0	0	0	0	0	0	0	0	2	0	0	1	0	0	0	0	0	0	0	0	0
1	153963194	C	T	RPS27	3070	FLI1	M5433_1.02	809	8.516	1.609	7.0497	6.907	1	1	1	0	0	0	2	0	0	0	0	0	0	0	0	0	0	0	0	0	0	0	0	0	2	0	0	1	0	0	0	0	0	0	0	0	0
1	153963194	C	T	RPS27	3070	ERG	M5399_1.02	819	8.628	1.726	6.7374	6.902	1	1	1	0	0	0	2	0	0	0	0	0	0	0	0	0	0	0	0	0	0	0	0	0	2	0	0	1	0	0	0	0	0	0	0	0	0
1	153963194	C	T	RPS27	3070	ERG	M5401_1.02	821	8.478	1.575	6.8883	6.903	1	1	1	0	0	0	2	0	0	0	0	0	0	0	0	0	0	0	0	0	0	0	0	0	2	0	0	1	0	0	0	0	0	0	0	0	0
1	153963194	C	T	RPS27	3070	ERG	M6213_1.02	823	9.305	2.397	7.21353	6.908	1	1	1	0	0	0	2	0	0	0	0	0	0	0	0	0	0	0	0	0	0	0	0	0	2	0	0	1	0	0	0	0	0	0	0	0	0
1	153963194	C	T	RPS27	3070	ELK4	M5385_1.02	828	7.65	0.756	6.8372	6.894	1	1	1	0	0	0	2	0	0	0	0	0	0	0	0	0	0	0	0	0	0	0	0	0	2	0	0	1	0	0	0	0	0	0	0	0	0
1	153963194	C	T	RPS27	3070	FEV	M5429_1.02	833	7.627	0.963	6.74781	6.664	1	1	1	0	0	0	2	0	0	0	0	0	0	0	0	0	0	0	0	0	0	0	0	0	2	0	0	1	0	0	0	0	0	0	0	0	0
1	153963194	C	T	RPS27	3070	ETV4	M5423_1.02	836	7.017	0.118	6.51511	6.899	1	1	1	0	0	0	2	0	0	0	0	0	0	0	0	0	0	0	0	0	0	0	0	0	2	0	0	1	0	0	0	0	0	0	0	0	0
1	153963221	G	A	RPS27	3070	FLI1	M5432_1.02	808	12.227	6.008	8.77343	6.219	1	1	1	0	0	0	1	0	0	0	0	0	0	0	0	0	0	0	0	0	0	0	0	0	1	0	0	1	0	0	0	0	0	0	0	0	0
1	153963221	G	A	RPS27	3070	FLI1	M5434_1.02	810	10.647	3.746	9.23654	6.901	1	1	1	0	0	0	1	0	0	0	0	0	0	0	0	0	0	0	0	0	0	0	0	0	1	0	0	1	0	0	0	0	0	0	0	0	0
1	153963221	G	A	RPS27	3070	GABPA	M4568_1.02	815	8.475	7.162	8.45475	1.313	1	0	0	0	0	0	1	0	0	0	0	0	0	0	0	0	0	0	0	0	0	0	0	0	1	0	0	1	0	0	0	0	0	0	0	0	0
1	153963221	G	A	RPS27	3070	ERG	M5400_1.02	820	11.942	5.382	8.85621	6.56	1	1	1	0	0	0	1	0	0	0	0	0	0	0	0	0	0	0	0	0	0	0	0	0	1	0	0	1	0	0	0	0	0	0	0	0	0
1	153963221	G	A	RPS27	3070	ERG	M5402_1.02	822	11.333	5.076	9.09568	6.257	1	1	1	0	0	0	1	0	0	0	0	0	0	0	0	0	0	0	0	0	0	0	0	0	1	0	0	1	0	0	0	0	0	0	0	0	0
1	153963221	G	A	RPS27	3070	ERG	M6213_1.02	823	9.929	7.743	7.21353	2.186	0	1	0	0	0	0	1	0	0	0	0	0	0	0	0	0	0	0	0	0	0	0	0	0	1	0	0	1	0	0	0	0	0	0	0	0	0
1	153963222	G	A	RPS27	3070	STAT4	M3982_1.02	1871	5.92	-0.296	4.91	6.216	1	1	1	0	0	0	1	0	0	0	0	0	0	0	0	0	0	0	0	0	0	0	0	0	1	0	0	1	0	0	0	0	0	0	0	0	0
1	153963222	G	A	RPS27	3070	FLI1	M5432_1.02	808	12.227	6.568	8.77343	5.659	1	1	1	0	0	0	1	0	0	0	0	0	0	0	0	0	0	0	0	0	0	0	0	0	1	0	0	1	0	0	0	0	0	0	0	0	0
1	153963222	G	A	RPS27	3070	FLI1	M5434_1.02	810	10.647	3.749	9.23654	6.898	1	1	1	0	0	0	1	0	0	0	0	0	0	0	0	0	0	0	0	0	0	0	0	0	1	0	0	1	0	0	0	0	0	0	0	0	0
1	153963222	G	A	RPS27	3070	GABPA	M4568_1.02	815	8.475	7.967	8.45475	0.508	1	0	0	0	0	0	1	0	0	0	0	0	0	0	0	0	0	0	0	0	0	0	0	0	1	0	0	1	0	0	0	0	0	0	0	0	0
1	153963222	G	A	RPS27	3070	ERG	M5400_1.02	820	11.942	5.382	8.85621	6.56	1	1	1	0	0	0	1	0	0	0	0	0	0	0	0	0	0	0	0	0	0	0	0	0	1	0	0	1	0	0	0	0	0	0	0	0	0
1	153963222	G	A	RPS27	3070	ERG	M5402_1.02	822	11.333	5.47	9.09568	5.863	1	1	1	0	0	0	1	0	0	0	0	0	0	0	0	0	0	0	0	0	0	0	0	0	1	0	0	1	0	0	0	0	0	0	0	0	0
1	153963222	G	A	RPS27	3070	ERG	M6213_1.02	823	9.929	7.667	7.21353	2.262	0	1	0	0	0	0	1	0	0	0	0	0	0	0	0	0	0	0	0	0	0	0	0	0	1	0	0	1	0	0	0	0	0	0	0	0	0
1	153963227	C	T	RPS27	3070	IRF1	M6307_1.02	1415	6.6	10.585	7.74745	3.985	0	0	0	1	1	1	10	0	0	0	0	0	0	0	0	0	0	0	0	0	0	0	0	0	10	0	0	1	0	0	0	0	0	0	0	0	0
1	153963227	C	T	RPS27	3070	IRF8	M5578_1.02	1424	4.102	10.178	9.00779	6.076	0	0	0	1	1	1	10	0	0	0	0	0	0	0	0	0	0	0	0	0	0	0	0	0	10	0	0	1	0	0	0	0	0	0	0	0	0
1	153963227	C	T	RPS27	3070	IRF2	M6308_1.02	1429	6.271	10.34	8.38104	4.069	0	0	0	1	1	1	10	0	0	0	0	0	0	0	0	0	0	0	0	0	0	0	0	0	10	0	0	1	0	0	0	0	0	0	0	0	0
1	153963227	C	T	RPS27	3070	IRF7	M3480_1.02	1430	2.194	9.067	9.00884	6.873	0	0	0	1	1	1	10	0	0	0	0	0	0	0	0	0	0	0	0	0	0	0	0	0	10	0	0	1	0	0	0	0	0	0	0	0	0
1	153963227	C	T	RPS27	3070	IRF7	M5576_1.02	1431	8.376	13.635	8.77952	5.259	0	0	0	1	1	1	10	0	0	0	0	0	0	0	0	0	0	0	0	0	0	0	0	0	10	0	0	1	0	0	0	0	0	0	0	0	0
1	153963227	C	T	RPS27	3070	NFATC3	M1517_1.02	1687	6.356	3.116	6.27926	3.24	1	1	1	0	0	0	10	0	0	0	0	0	0	0	0	0	0	0	0	0	0	0	0	0	10	0	0	1	0	0	0	0	0	0	0	0	0
1	153963227	C	T	RPS27	3070	STAT4	M3982_1.02	1871	5.92	-0.802	4.91	6.722	1	1	1	0	0	0	10	0	0	0	0	0	0	0	0	0	0	0	0	0	0	0	0	0	10	0	0	1	0	0	0	0	0	0	0	0	0
1	153963227	C	T	RPS27	3070	ETV1	M5420_1.02	750	6.922	1.249	6.5669	5.673	1	1	1	0	0	0	10	0	0	0	0	0	0	0	0	0	0	0	0	0	0	0	0	0	10	0	0	1	0	0	0	0	0	0	0	0	0
1	153963227	C	T	RPS27	3070	ETV2	M5421_1.02	759	8.875	1.966	7.50766	6.909	1	1	1	0	0	0	10	0	0	0	0	0	0	0	0	0	0	0	0	0	0	0	0	0	10	0	0	1	0	0	0	0	0	0	0	0	0
1	153963227	C	T	RPS27	3070	ELF1	M6203_1.02	772	6.551	1.323	6.4957	5.228	1	1	1	0	0	0	10	0	0	0	0	0	0	0	0	0	0	0	0	0	0	0	0	0	10	0	0	1	0	0	0	0	0	0	0	0	0
1	153963227	C	T	RPS27	3070	ELK1	M6207_1.02	785	6.69	2.48	6.0158	4.21	1	1	1	0	0	0	10	0	0	0	0	0	0	0	0	0	0	0	0	0	0	0	0	0	10	0	0	1	0	0	0	0	0	0	0	0	0
1	153963227	C	T	RPS27	3070	ETS1	M5416_1.02	790	7.487	1.002	6.7855	6.485	1	1	1	0	0	0	10	0	0	0	0	0	0	0	0	0	0	0	0	0	0	0	0	0	10	0	0	1	0	0	0	0	0	0	0	0	0
1	153963227	C	T	RPS27	3070	ETS1	M5418_1.02	792	7.367	0.462	6.6252	6.905	1	1	1	0	0	0	10	0	0	0	0	0	0	0	0	0	0	0	0	0	0	0	0	0	10	0	0	1	0	0	0	0	0	0	0	0	0
1	153963227	C	T	RPS27	3070	ETS1	M6220_1.02	794	6.97	0.065	5.959	6.905	1	1	1	0	0	0	10	0	0	0	0	0	0	0	0	0	0	0	0	0	0	0	0	0	10	0	0	1	0	0	0	0	0	0	0	0	0
1	153963227	C	T	RPS27	3070	ELF5	M5378_1.02	798	7.351	0.447	6.94201	6.904	1	1	1	0	0	0	10	0	0	0	0	0	0	0	0	0	0	0	0	0	0	0	0	0	10	0	0	1	0	0	0	0	0	0	0	0	0
1	153963227	C	T	RPS27	3070	ELF5	M5379_1.02	799	7.328	1.343	6.71725	5.985	1	1	1	0	0	0	10	0	0	0	0	0	0	0	0	0	0	0	0	0	0	0	0	0	10	0	0	1	0	0	0	0	0	0	0	0	0
1	153963227	C	T	RPS27	3070	ETV6	M5425_1.02	801	9.871	3.524	9.44002	6.347	1	1	1	0	0	0	10	0	0	0	0	0	0	0	0	0	0	0	0	0	0	0	0	0	10	0	0	1	0	0	0	0	0	0	0	0	0
1	153963227	C	T	RPS27	3070	SPIB	M1908_1.02	803	7.439	3.636	5.52	3.803	1	1	1	0	0	0	10	0	0	0	0	0	0	0	0	0	0	0	0	0	0	0	0	0	10	0	0	1	0	0	0	0	0	0	0	0	0
1	153963227	C	T	RPS27	3070	SPIB	M6485_1.02	805	8.549	4.252	7.5206	4.297	1	1	1	0	0	0	10	0	0	0	0	0	0	0	0	0	0	0	0	0	0	0	0	0	10	0	0	1	0	0	0	0	0	0	0	0	0
1	153963227	C	T	RPS27	3070	FLI1	M5431_1.02	807	8.018	1.243	6.6738	6.775	1	1	1	0	0	0	10	0	0	0	0	0	0	0	0	0	0	0	0	0	0	0	0	0	10	0	0	1	0	0	0	0	0	0	0	0	0
1	153963227	C	T	RPS27	3070	FLI1	M5432_1.02	808	12.227	5.72	8.77343	6.507	1	1	1	0	0	0	10	0	0	0	0	0	0	0	0	0	0	0	0	0	0	0	0	0	10	0	0	1	0	0	0	0	0	0	0	0	0
1	153963227	C	T	RPS27	3070	FLI1	M5433_1.02	809	7.239	0.332	7.0497	6.907	1	1	1	0	0	0	10	0	0	0	0	0	0	0	0	0	0	0	0	0	0	0	0	0	10	0	0	1	0	0	0	0	0	0	0	0	0
1	153963227	C	T	RPS27	3070	FLI1	M5434_1.02	810	10.647	3.739	9.23654	6.908	1	1	1	0	0	0	10	0	0	0	0	0	0	0	0	0	0	0	0	0	0	0	0	0	10	0	0	1	0	0	0	0	0	0	0	0	0
1	153963227	C	T	RPS27	3070	GABPA	M4568_1.02	815	8.475	1.66	8.45475	6.815	1	1	1	0	0	0	10	0	0	0	0	0	0	0	0	0	0	0	0	0	0	0	0	0	10	0	0	1	0	0	0	0	0	0	0	0	0
1	153963227	C	T	RPS27	3070	ERG	M5399_1.02	819	7.752	0.85	6.7374	6.902	1	1	1	0	0	0	10	0	0	0	0	0	0	0	0	0	0	0	0	0	0	0	0	0	10	0	0	1	0	0	0	0	0	0	0	0	0
1	153963227	C	T	RPS27	3070	ERG	M5400_1.02	820	11.942	5.513	8.85621	6.429	1	1	1	0	0	0	10	0	0	0	0	0	0	0	0	0	0	0	0	0	0	0	0	0	10	0	0	1	0	0	0	0	0	0	0	0	0
1	153963227	C	T	RPS27	3070	ERG	M5401_1.02	821	7.592	0.688	6.8883	6.904	1	1	1	0	0	0	10	0	0	0	0	0	0	0	0	0	0	0	0	0	0	0	0	0	10	0	0	1	0	0	0	0	0	0	0	0	0
1	153963227	C	T	RPS27	3070	ERG	M5402_1.02	822	11.333	4.425	9.09568	6.908	1	1	1	0	0	0	10	0	0	0	0	0	0	0	0	0	0	0	0	0	0	0	0	0	10	0	0	1	0	0	0	0	0	0	0	0	0
1	153963227	C	T	RPS27	3070	ERG	M6213_1.02	823	9.929	3.02	7.21353	6.909	1	1	1	0	0	0	10	0	0	0	0	0	0	0	0	0	0	0	0	0	0	0	0	0	10	0	0	1	0	0	0	0	0	0	0	0	0
1	153963227	C	T	RPS27	3070	ELK4	M5385_1.02	828	7.243	0.349	6.8372	6.894	1	1	1	0	0	0	10	0	0	0	0	0	0	0	0	0	0	0	0	0	0	0	0	0	10	0	0	1	0	0	0	0	0	0	0	0	0
1	153963227	C	T	RPS27	3070	FEV	M5429_1.02	833	7.277	1.019	6.74781	6.258	1	1	1	0	0	0	10	0	0	0	0	0	0	0	0	0	0	0	0	0	0	0	0	0	10	0	0	1	0	0	0	0	0	0	0	0	0
1	153963227	C	T	RPS27	3070	ETV4	M5423_1.02	836	7.008	2.28	6.51511	4.728	1	1	1	0	0	0	10	0	0	0	0	0	0	0	0	0	0	0	0	0	0	0	0	0	10	0	0	1	0	0	0	0	0	0	0	0	0
1	153963227	C	T	RPS27	3070	ETV5	M5424_1.02	839	6.925	2.728	6.289	4.197	1	1	1	0	0	0	10	0	0	0	0	0	0	0	0	0	0	0	0	0	0	0	0	0	10	0	0	1	0	0	0	0	0	0	0	0	0
1	153963228	C	T	RPS27	3070	NFATC3	M1517_1.02	1687	6.356	1.786	6.27926	4.57	1	1	1	0	0	0	1	0	0	0	0	0	0	0	0	0	0	0	0	0	0	0	0	0	1	0	0	1	0	0	0	0	0	0	0	0	0
1	153963228	C	T	RPS27	3070	ETV1	M5420_1.02	750	6.922	0.993	6.5669	5.929	1	1	1	0	0	0	1	0	0	0	0	0	0	0	0	0	0	0	0	0	0	0	0	0	1	0	0	1	0	0	0	0	0	0	0	0	0
1	153963228	C	T	RPS27	3070	ETV2	M5421_1.02	759	8.875	1.966	7.50766	6.909	1	1	1	0	0	0	1	0	0	0	0	0	0	0	0	0	0	0	0	0	0	0	0	0	1	0	0	1	0	0	0	0	0	0	0	0	0
1	153963228	C	T	RPS27	3070	ELF1	M6203_1.02	772	6.551	0.226	6.4957	6.325	1	1	1	0	0	0	1	0	0	0	0	0	0	0	0	0	0	0	0	0	0	0	0	0	1	0	0	1	0	0	0	0	0	0	0	0	0
1	153963228	C	T	RPS27	3070	ELK1	M6207_1.02	785	6.69	2.928	6.0158	3.762	1	1	1	0	0	0	1	0	0	0	0	0	0	0	0	0	0	0	0	0	0	0	0	0	1	0	0	1	0	0	0	0	0	0	0	0	0
1	153963228	C	T	RPS27	3070	ETS1	M5416_1.02	790	7.487	0.618	6.7855	6.869	1	1	1	0	0	0	1	0	0	0	0	0	0	0	0	0	0	0	0	0	0	0	0	0	1	0	0	1	0	0	0	0	0	0	0	0	0
1	153963228	C	T	RPS27	3070	ETS1	M5418_1.02	792	7.367	0.458	6.6252	6.909	1	1	1	0	0	0	1	0	0	0	0	0	0	0	0	0	0	0	0	0	0	0	0	0	1	0	0	1	0	0	0	0	0	0	0	0	0
1	153963228	C	T	RPS27	3070	ETS1	M6220_1.02	794	6.97	0.061	5.959	6.909	1	1	1	0	0	0	1	0	0	0	0	0	0	0	0	0	0	0	0	0	0	0	0	0	1	0	0	1	0	0	0	0	0	0	0	0	0
1	153963228	C	T	RPS27	3070	ELF5	M5378_1.02	798	7.351	0.448	6.94201	6.903	1	1	1	0	0	0	1	0	0	0	0	0	0	0	0	0	0	0	0	0	0	0	0	0	1	0	0	1	0	0	0	0	0	0	0	0	0
1	153963228	C	T	RPS27	3070	ELF5	M5379_1.02	799	7.328	1.069	6.71725	6.259	1	1	1	0	0	0	1	0	0	0	0	0	0	0	0	0	0	0	0	0	0	0	0	0	1	0	0	1	0	0	0	0	0	0	0	0	0
1	153963228	C	T	RPS27	3070	ETV6	M5425_1.02	801	9.871	4.858	9.44002	5.013	1	1	1	0	0	0	1	0	0	0	0	0	0	0	0	0	0	0	0	0	0	0	0	0	1	0	0	1	0	0	0	0	0	0	0	0	0
1	153963228	C	T	RPS27	3070	SPIB	M1908_1.02	803	7.439	4.306	5.52	3.133	1	1	1	0	0	0	1	0	0	0	0	0	0	0	0	0	0	0	0	0	0	0	0	0	1	0	0	1	0	0	0	0	0	0	0	0	0
1	153963228	C	T	RPS27	3070	SPIB	M6485_1.02	805	8.549	5.815	7.5206	2.734	1	1	0	0	0	0	1	0	0	0	0	0	0	0	0	0	0	0	0	0	0	0	0	0	1	0	0	1	0	0	0	0	0	0	0	0	0
1	153963228	C	T	RPS27	3070	FLI1	M5431_1.02	807	8.018	1.11	6.6738	6.908	1	1	1	0	0	0	1	0	0	0	0	0	0	0	0	0	0	0	0	0	0	0	0	0	1	0	0	1	0	0	0	0	0	0	0	0	0
1	153963228	C	T	RPS27	3070	FLI1	M5432_1.02	808	12.227	5.318	8.77343	6.909	1	1	1	0	0	0	1	0	0	0	0	0	0	0	0	0	0	0	0	0	0	0	0	0	1	0	0	1	0	0	0	0	0	0	0	0	0
1	153963228	C	T	RPS27	3070	FLI1	M5433_1.02	809	7.239	0.439	7.0497	6.8	1	1	1	0	0	0	1	0	0	0	0	0	0	0	0	0	0	0	0	0	0	0	0	0	1	0	0	1	0	0	0	0	0	0	0	0	0
1	153963228	C	T	RPS27	3070	FLI1	M5434_1.02	810	10.647	4.345	9.23654	6.302	1	1	1	0	0	0	1	0	0	0	0	0	0	0	0	0	0	0	0	0	0	0	0	0	1	0	0	1	0	0	0	0	0	0	0	0	0
1	153963228	C	T	RPS27	3070	GABPA	M4568_1.02	815	8.475	1.566	8.45475	6.909	1	1	1	0	0	0	1	0	0	0	0	0	0	0	0	0	0	0	0	0	0	0	0	0	1	0	0	1	0	0	0	0	0	0	0	0	0
1	153963228	C	T	RPS27	3070	ERG	M5399_1.02	819	7.752	1.041	6.7374	6.711	1	1	1	0	0	0	1	0	0	0	0	0	0	0	0	0	0	0	0	0	0	0	0	0	1	0	0	1	0	0	0	0	0	0	0	0	0
1	153963228	C	T	RPS27	3070	ERG	M5400_1.02	820	11.942	5.22	8.85621	6.722	1	1	1	0	0	0	1	0	0	0	0	0	0	0	0	0	0	0	0	0	0	0	0	0	1	0	0	1	0	0	0	0	0	0	0	0	0
1	153963228	C	T	RPS27	3070	ERG	M5401_1.02	821	7.592	0.685	6.8883	6.907	1	1	1	0	0	0	1	0	0	0	0	0	0	0	0	0	0	0	0	0	0	0	0	0	1	0	0	1	0	0	0	0	0	0	0	0	0
1	153963228	C	T	RPS27	3070	ERG	M5402_1.02	822	11.333	4.424	9.09568	6.909	1	1	1	0	0	0	1	0	0	0	0	0	0	0	0	0	0	0	0	0	0	0	0	0	1	0	0	1	0	0	0	0	0	0	0	0	0
1	153963228	C	T	RPS27	3070	ERG	M6213_1.02	823	9.929	3.073	7.21353	6.856	1	1	1	0	0	0	1	0	0	0	0	0	0	0	0	0	0	0	0	0	0	0	0	0	1	0	0	1	0	0	0	0	0	0	0	0	0
1	153963228	C	T	RPS27	3070	ELK4	M5385_1.02	828	7.243	0.607	6.8372	6.636	1	1	1	0	0	0	1	0	0	0	0	0	0	0	0	0	0	0	0	0	0	0	0	0	1	0	0	1	0	0	0	0	0	0	0	0	0
1	153963228	C	T	RPS27	3070	FEV	M5429_1.02	833	7.277	1.397	6.74781	5.88	1	1	1	0	0	0	1	0	0	0	0	0	0	0	0	0	0	0	0	0	0	0	0	0	1	0	0	1	0	0	0	0	0	0	0	0	0
1	153963228	C	T	RPS27	3070	ETV4	M5423_1.02	836	7.008	0.949	6.51511	6.059	1	1	1	0	0	0	1	0	0	0	0	0	0	0	0	0	0	0	0	0	0	0	0	0	1	0	0	1	0	0	0	0	0	0	0	0	0
1	153963228	C	T	RPS27	3070	ETV5	M5424_1.02	839	6.925	0.98	6.289	5.945	1	1	1	0	0	0	1	0	0	0	0	0	0	0	0	0	0	0	0	0	0	0	0	0	1	0	0	1	0	0	0	0	0	0	0	0	0
1	153963231	T	C	RPS27	3070	NFATC3	M1517_1.02	1687	6.356	5.716	6.27926	0.64	1	0	0	0	0	0	1	0	0	0	1	0	0	0	0	0	0	0	0	0	0	0	0	0	0	0	0	1	0	0	0	0	0	0	0	0	0
1	153963231	T	C	RPS27	3070	ETV1	M5420_1.02	750	6.922	5.689	6.5669	1.233	1	0	0	0	0	0	1	0	0	0	1	0	0	0	0	0	0	0	0	0	0	0	0	0	0	0	0	1	0	0	0	0	0	0	0	0	0
1	153963231	T	C	RPS27	3070	ETV2	M5421_1.02	759	8.875	4.985	7.50766	3.89	1	1	1	0	0	0	1	0	0	0	1	0	0	0	0	0	0	0	0	0	0	0	0	0	0	0	0	1	0	0	0	0	0	0	0	0	0
1	153963231	T	C	RPS27	3070	ELF1	M6203_1.02	772	6.551	6.365	6.4957	0.186	1	0	0	0	0	0	1	0	0	0	1	0	0	0	0	0	0	0	0	0	0	0	0	0	0	0	0	1	0	0	0	0	0	0	0	0	0
1	153963231	T	C	RPS27	3070	ETS1	M5416_1.02	790	7.487	6.058	6.7855	1.429	1	0	0	0	0	0	1	0	0	0	1	0	0	0	0	0	0	0	0	0	0	0	0	0	0	0	0	1	0	0	0	0	0	0	0	0	0
1	153963231	T	C	RPS27	3070	ETS1	M5418_1.02	792	7.367	5.858	6.6252	1.509	1	0	0	0	0	0	1	0	0	0	1	0	0	0	0	0	0	0	0	0	0	0	0	0	0	0	0	1	0	0	0	0	0	0	0	0	0
1	153963231	T	C	RPS27	3070	ETV6	M5425_1.02	801	9.871	5.312	9.44002	4.559	1	1	1	0	0	0	1	0	0	0	1	0	0	0	0	0	0	0	0	0	0	0	0	0	0	0	0	1	0	0	0	0	0	0	0	0	0
1	153963231	T	C	RPS27	3070	SPIB	M1908_1.02	803	7.439	0.988	5.52	6.451	1	1	1	0	0	0	1	0	0	0	1	0	0	0	0	0	0	0	0	0	0	0	0	0	0	0	0	1	0	0	0	0	0	0	0	0	0
1	153963231	T	C	RPS27	3070	SPIB	M6485_1.02	805	8.549	1.97	7.5206	6.579	1	1	1	0	0	0	1	0	0	0	1	0	0	0	0	0	0	0	0	0	0	0	0	0	0	0	0	1	0	0	0	0	0	0	0	0	0
1	153963231	T	C	RPS27	3070	FLI1	M5433_1.02	809	7.239	5.109	7.0497	2.13	1	1	0	0	0	0	1	0	0	0	1	0	0	0	0	0	0	0	0	0	0	0	0	0	0	0	0	1	0	0	0	0	0	0	0	0	0
1	153963231	T	C	RPS27	3070	GABPA	M4568_1.02	815	8.475	8.35	8.45475	0.125	1	0	0	0	0	0	1	0	0	0	1	0	0	0	0	0	0	0	0	0	0	0	0	0	0	0	0	1	0	0	0	0	0	0	0	0	0
1	153963231	T	C	RPS27	3070	ERG	M5399_1.02	819	7.752	6.075	6.7374	1.677	1	0	0	0	0	0	1	0	0	0	1	0	0	0	0	0	0	0	0	0	0	0	0	0	0	0	0	1	0	0	0	0	0	0	0	0	0
1	153963231	T	C	RPS27	3070	ERG	M5401_1.02	821	7.592	5.868	6.8883	1.724	1	0	0	0	0	0	1	0	0	0	1	0	0	0	0	0	0	0	0	0	0	0	0	0	0	0	0	1	0	0	0	0	0	0	0	0	0
1	153963231	T	C	RPS27	3070	ELK4	M5385_1.02	828	7.243	5.848	6.8372	1.395	1	0	0	0	0	0	1	0	0	0	1	0	0	0	0	0	0	0	0	0	0	0	0	0	0	0	0	1	0	0	0	0	0	0	0	0	0
1	153963231	T	C	RPS27	3070	FEV	M5429_1.02	833	7.277	5.743	6.74781	1.534	1	0	0	0	0	0	1	0	0	0	1	0	0	0	0	0	0	0	0	0	0	0	0	0	0	0	0	1	0	0	0	0	0	0	0	0	0
1	153963231	T	C	RPS27	3070	ETV4	M5423_1.02	836	7.008	5.933	6.51511	1.075	1	0	0	0	0	0	1	0	0	0	1	0	0	0	0	0	0	0	0	0	0	0	0	0	0	0	0	1	0	0	0	0	0	0	0	0	0
1	153963231	T	C	RPS27	3070	ETV5	M5424_1.02	839	6.925	6.186	6.289	0.739	1	0	0	0	0	0	1	0	0	0	1	0	0	0	0	0	0	0	0	0	0	0	0	0	0	0	0	1	0	0	0	0	0	0	0	0	0
1	153963238	C	T	RPS27	3070	IRF1	M6307_1.02	1415	4.438	9.173	7.74745	4.735	0	0	0	1	1	1	1	0	0	0	0	0	0	0	0	0	0	0	0	0	0	0	0	0	1	0	0	1	0	0	0	0	0	0	0	0	0
1	153963238	C	T	RPS27	3070	IRF2	M6308_1.02	1429	4.866	9.271	8.38104	4.405	0	0	0	1	1	1	1	0	0	0	0	0	0	0	0	0	0	0	0	0	0	0	0	0	1	0	0	1	0	0	0	0	0	0	0	0	0
1	153963238	C	T	RPS27	3070	FLI1	M5431_1.02	807	6.919	6.392	6.6738	0.527	1	0	0	0	0	0	1	0	0	0	0	0	0	0	0	0	0	0	0	0	0	0	0	0	1	0	0	1	0	0	0	0	0	0	0	0	0
1	153963240	T	A	RPS27	3070	ELK1	M6207_1.02	785	6.907	4.364	6.0158	2.543	1	1	0	0	0	0	1	0	0	0	0	0	0	0	0	0	0	0	0	0	0	0	0	0	1	0	0	1	0	0	0	0	0	0	0	0	0
1	153963240	T	A	RPS27	3070	FLI1	M5431_1.02	807	6.919	3.14	6.6738	3.779	1	1	1	0	0	0	1	0	0	0	0	0	0	0	0	0	0	0	0	0	0	0	0	0	1	0	0	1	0	0	0	0	0	0	0	0	0
1	155108031	G	A	SLC50A1	3141	IKZF4	M3450_1.02	532	8.315	1.407	7.48307	6.908	1	1	1	0	0	0	1	0	0	0	0	0	0	0	0	0	0	0	0	0	0	0	0	0	1	0	0	1	0	0	0	0	0	0	0	0	0
1	155108031	G	A	SLC50A1	3141	IKZF1	M3450_1.02	649	8.315	1.407	7.48307	6.908	1	1	1	0	0	0	1	0	0	0	0	0	0	0	0	0	0	0	0	0	0	0	0	0	1	0	0	1	0	0	0	0	0	0	0	0	0
1	155108032	G	A	SLC50A1	3141	IKZF4	M3450_1.02	532	8.315	1.407	7.48307	6.908	1	1	1	0	0	0	1	0	0	0	0	0	0	0	0	0	0	0	0	0	0	0	0	0	1	0	0	1	0	0	0	0	0	0	0	0	0
1	155108032	G	A	SLC50A1	3141	IKZF1	M3450_1.02	649	8.315	1.407	7.48307	6.908	1	1	1	0	0	0	1	0	0	0	0	0	0	0	0	0	0	0	0	0	0	0	0	0	1	0	0	1	0	0	0	0	0	0	0	0	0
1	155108034	A	G	SLC50A1	3141	IKZF4	M3450_1.02	532	8.315	1.494	7.48307	6.821	1	1	1	0	0	0	1	0	0	0	0	0	0	0	0	0	0	0	0	0	0	0	0	0	1	0	0	1	0	0	0	0	0	0	0	0	0
1	155108034	A	G	SLC50A1	3141	IKZF1	M3450_1.02	649	8.315	1.494	7.48307	6.821	1	1	1	0	0	0	1	0	0	0	0	0	0	0	0	0	0	0	0	0	0	0	0	0	1	0	0	1	0	0	0	0	0	0	0	0	0
1	156163702	G	A	SLC25A44	3223	TCF7	M6506_1.02	1791	0.7	7.554	6.95555	6.854	0	0	0	1	1	1	6	0	0	0	0	0	0	0	0	0	0	0	0	0	0	0	0	0	6	0	0	1	0	0	0	0	0	0	0	0	0
1	156163702	G	A	SLC25A44	3223	SOX4	M1578_1.02	1800	2.974	9.883	6.44	6.909	0	0	0	1	1	1	6	0	0	0	0	0	0	0	0	0	0	0	0	0	0	0	0	0	6	0	0	1	0	0	0	0	0	0	0	0	0
1	156163702	G	A	SLC25A44	3223	SOX2	M6475_1.02	1845	2.012	8.9	8.52467	6.888	0	0	0	1	1	1	6	0	0	0	0	0	0	0	0	0	0	0	0	0	0	0	0	0	6	0	0	1	0	0	0	0	0	0	0	0	0
1	156163702	G	A	SLC25A44	3223	SOX30	M1589_1.02	1788	0.16	5.83	5.7484	5.67	0	0	0	1	1	1	6	0	0	0	0	0	0	0	0	0	0	0	0	0	0	0	0	0	6	0	0	1	0	0	0	0	0	0	0	0	0
1	156163702	G	A	SLC25A44	3223	SOX10	M6470_1.02	1797	0.433	7.342	5.6	6.909	0	0	0	1	1	1	6	0	0	0	0	0	0	0	0	0	0	0	0	0	0	0	0	0	6	0	0	1	0	0	0	0	0	0	0	0	0
1	156163702	G	A	SLC25A44	3223	SOX9	M5846_1.02	1809	-0.592	6.31	6.1674	6.902	0	0	0	1	1	1	6	0	0	0	0	0	0	0	0	0	0	0	0	0	0	0	0	0	6	0	0	1	0	0	0	0	0	0	0	0	0
1	156163702	G	A	SLC25A44	3223	SOX15	M6472_1.02	1820	1.373	8.281	6.11	6.908	0	0	0	1	1	1	6	0	0	0	0	0	0	0	0	0	0	0	0	0	0	0	0	0	6	0	0	1	0	0	0	0	0	0	0	0	0
1	156163702	G	A	SLC25A44	3223	LEF1	M6327_1.02	1825	1.285	8.193	5.95	6.908	0	0	0	1	1	1	6	0	0	0	0	0	0	0	0	0	0	0	0	0	0	0	0	0	6	0	0	1	0	0	0	0	0	0	0	0	0
1	156163702	G	A	SLC25A44	3223	SOX13	M6471_1.02	1826	-0.863	6.045	5.77	6.908	0	0	0	1	1	1	6	0	0	0	0	0	0	0	0	0	0	0	0	0	0	0	0	0	6	0	0	1	0	0	0	0	0	0	0	0	0
1	156163702	G	A	SLC25A44	3223	SOX11	M1601_1.02	1837	0.625	5.835	5.29	5.21	0	0	0	1	1	1	6	0	0	0	0	0	0	0	0	0	0	0	0	0	0	0	0	0	6	0	0	1	0	0	0	0	0	0	0	0	0
1	156163702	G	A	SLC25A44	3223	SOX12	M1594_1.02	1838	2.255	6.095	5.469	3.84	0	0	0	1	1	1	6	0	0	0	0	0	0	0	0	0	0	0	0	0	0	0	0	0	6	0	0	1	0	0	0	0	0	0	0	0	0
1	156163702	G	A	SLC25A44	3223	SRY	M1911_1.02	1847	-0.503	6.405	5.945	6.908	0	0	0	1	1	1	6	0	0	0	0	0	0	0	0	0	0	0	0	0	0	0	0	0	6	0	0	1	0	0	0	0	0	0	0	0	0
1	156163702	G	A	SLC25A44	3223	SRY	M3962_1.02	1849	0.358	7.232	6.81234	6.874	0	0	0	1	1	1	6	0	0	0	0	0	0	0	0	0	0	0	0	0	0	0	0	0	6	0	0	1	0	0	0	0	0	0	0	0	0
1	156163702	G	A	SLC25A44	3223	SRY	M6490_1.02	1854	2.515	7.561	5.7604	5.046	0	0	0	1	1	1	6	0	0	0	0	0	0	0	0	0	0	0	0	0	0	0	0	0	6	0	0	1	0	0	0	0	0	0	0	0	0
1	156166130	C	T	SLC25A44	3223	SOX4	M1578_1.02	1800	0.951	7.811	6.44	6.86	0	0	0	1	1	1	1	0	0	0	0	0	0	0	0	0	0	0	0	0	0	0	0	0	1	0	0	1	0	0	0	0	0	0	0	0	0
1	156166130	C	T	SLC25A44	3223	SOX13	M6471_1.02	1826	-1.074	5.835	5.77	6.909	0	0	0	1	1	1	1	0	0	0	0	0	0	0	0	0	0	0	0	0	0	0	0	0	1	0	0	1	0	0	0	0	0	0	0	0	0
1	156166130	C	T	SLC25A44	3223	SOX12	M1594_1.02	1838	2.365	5.625	5.469	3.26	0	0	0	1	1	1	1	0	0	0	0	0	0	0	0	0	0	0	0	0	0	0	0	0	1	0	0	1	0	0	0	0	0	0	0	0	0
1	156166130	C	T	SLC25A44	3223	SRY	M6490_1.02	1854	1.697	6.75	5.7604	5.053	0	0	0	1	1	1	1	0	0	0	0	0	0	0	0	0	0	0	0	0	0	0	0	0	1	0	0	1	0	0	0	0	0	0	0	0	0
1	156710355	G	A	MRPL24	3267	ELF5	M5378_1.02	798	7.206	0.303	6.94201	6.903	1	1	1	0	0	0	1	0	0	0	0	0	0	0	0	0	0	0	0	0	0	0	0	0	1	0	0	0	0	0	0	0	0	0	0	0	0
1	156710355	G	A	MRPL24	3267	ELF5	M5379_1.02	799	7.162	1.176	6.71725	5.986	1	1	1	0	0	0	1	0	0	0	0	0	0	0	0	0	0	0	0	0	0	0	0	0	1	0	0	0	0	0	0	0	0	0	0	0	0
1	156710355	G	A	MRPL24	3267	ELF5	M6206_1.02	800	7.928	1.019	6.5893	6.909	1	1	1	0	0	0	1	0	0	0	0	0	0	0	0	0	0	0	0	0	0	0	0	0	1	0	0	0	0	0	0	0	0	0	0	0	0
1	156710949	G	A	MRPL24	3267	ETV1	M5420_1.02	750	6.96	0.051	6.5669	6.909	1	1	1	0	0	0	1	0	0	0	0	0	0	0	0	0	0	0	0	0	0	0	0	0	1	0	0	0	0	0	0	0	0	0	0	0	0
1	156710949	G	A	MRPL24	3267	ELK3	M5384_1.02	762	7.085	0.546	6.8546	6.539	1	1	1	0	0	0	1	0	0	0	0	0	0	0	0	0	0	0	0	0	0	0	0	0	1	0	0	0	0	0	0	0	0	0	0	0	0
1	156710949	G	A	MRPL24	3267	ELK1	M5380_1.02	781	7.347	0.44	6.8815	6.907	1	1	1	0	0	0	1	0	0	0	0	0	0	0	0	0	0	0	0	0	0	0	0	0	1	0	0	0	0	0	0	0	0	0	0	0	0
1	156710949	G	A	MRPL24	3267	ELK1	M6207_1.02	785	7.154	3.392	6.0158	3.762	1	1	1	0	0	0	1	0	0	0	0	0	0	0	0	0	0	0	0	0	0	0	0	0	1	0	0	0	0	0	0	0	0	0	0	0	0
1	156710949	G	A	MRPL24	3267	ETS1	M3050_1.02	787	7.298	0.39	6.66409	6.908	1	1	1	0	0	0	1	0	0	0	0	0	0	0	0	0	0	0	0	0	0	0	0	0	1	0	0	0	0	0	0	0	0	0	0	0	0
1	156710949	G	A	MRPL24	3267	ETS1	M5418_1.02	792	6.79	-0.119	6.6252	6.909	1	1	1	0	0	0	1	0	0	0	0	0	0	0	0	0	0	0	0	0	0	0	0	0	1	0	0	0	0	0	0	0	0	0	0	0	0
1	156710949	G	A	MRPL24	3267	ETS1	M6220_1.02	794	6.613	-0.296	5.959	6.909	1	1	1	0	0	0	1	0	0	0	0	0	0	0	0	0	0	0	0	0	0	0	0	0	1	0	0	0	0	0	0	0	0	0	0	0	0
1	156710949	G	A	MRPL24	3267	ELF5	M5378_1.02	798	7.496	0.593	6.94201	6.903	1	1	1	0	0	0	1	0	0	0	0	0	0	0	0	0	0	0	0	0	0	0	0	0	1	0	0	0	0	0	0	0	0	0	0	0	0
1	156710949	G	A	MRPL24	3267	ELF5	M5379_1.02	799	7.587	1.327	6.71725	6.26	1	1	1	0	0	0	1	0	0	0	0	0	0	0	0	0	0	0	0	0	0	0	0	0	1	0	0	0	0	0	0	0	0	0	0	0	0
1	156710949	G	A	MRPL24	3267	ELF5	M6206_1.02	800	7.515	0.607	6.5893	6.908	1	1	1	0	0	0	1	0	0	0	0	0	0	0	0	0	0	0	0	0	0	0	0	0	1	0	0	0	0	0	0	0	0	0	0	0	0
1	156710949	G	A	MRPL24	3267	SPIB	M6485_1.02	805	7.954	5.22	7.5206	2.734	1	1	0	0	0	0	1	0	0	0	0	0	0	0	0	0	0	0	0	0	0	0	0	0	1	0	0	0	0	0	0	0	0	0	0	0	0
1	156710949	G	A	MRPL24	3267	FLI1	M5431_1.02	807	6.709	-0.2	6.6738	6.909	1	1	1	0	0	0	1	0	0	0	0	0	0	0	0	0	0	0	0	0	0	0	0	0	1	0	0	0	0	0	0	0	0	0	0	0	0
1	156710949	G	A	MRPL24	3267	ERG	M5399_1.02	819	7.107	0.396	6.7374	6.711	1	1	1	0	0	0	1	0	0	0	0	0	0	0	0	0	0	0	0	0	0	0	0	0	1	0	0	0	0	0	0	0	0	0	0	0	0
1	156710949	G	A	MRPL24	3267	ERG	M5401_1.02	821	7.087	0.18	6.8883	6.907	1	1	1	0	0	0	1	0	0	0	0	0	0	0	0	0	0	0	0	0	0	0	0	0	1	0	0	0	0	0	0	0	0	0	0	0	0
1	156710949	G	A	MRPL24	3267	ELK4	M5385_1.02	828	7.125	0.217	6.8372	6.908	1	1	1	0	0	0	1	0	0	0	0	0	0	0	0	0	0	0	0	0	0	0	0	0	1	0	0	0	0	0	0	0	0	0	0	0	0
1	156710949	G	A	MRPL24	3267	FEV	M5429_1.02	833	7.257	1.376	6.74781	5.881	1	1	1	0	0	0	1	0	0	0	0	0	0	0	0	0	0	0	0	0	0	0	0	0	1	0	0	0	0	0	0	0	0	0	0	0	0
1	156710949	G	A	MRPL24	3267	ETV4	M5423_1.02	836	7.07	0.166	6.51511	6.904	1	1	1	0	0	0	1	0	0	0	0	0	0	0	0	0	0	0	0	0	0	0	0	0	1	0	0	0	0	0	0	0	0	0	0	0	0
1	156710949	G	A	MRPL24	3267	ETV5	M5424_1.02	839	7.203	0.298	6.289	6.905	1	1	1	0	0	0	1	0	0	0	0	0	0	0	0	0	0	0	0	0	0	0	0	0	1	0	0	0	0	0	0	0	0	0	0	0	0
1	156711021	G	A	MRPL24	3267	ETV1	M5420_1.02	750	7.436	0.546	6.5669	6.89	1	1	1	0	0	0	3	0	0	0	0	0	0	0	0	0	0	0	0	0	0	0	0	0	3	0	0	0	0	0	0	0	0	0	0	0	0
1	156711021	G	A	MRPL24	3267	ELK3	M5384_1.02	762	7.807	1.556	6.8546	6.251	1	1	1	0	0	0	3	0	0	0	0	0	0	0	0	0	0	0	0	0	0	0	0	0	3	0	0	0	0	0	0	0	0	0	0	0	0
1	156711021	G	A	MRPL24	3267	ELK1	M5380_1.02	781	7.849	0.943	6.8815	6.906	1	1	1	0	0	0	3	0	0	0	0	0	0	0	0	0	0	0	0	0	0	0	0	0	3	0	0	0	0	0	0	0	0	0	0	0	0
1	156711021	G	A	MRPL24	3267	ELK1	M6207_1.02	785	8.296	4.086	6.0158	4.21	1	1	1	0	0	0	3	0	0	0	0	0	0	0	0	0	0	0	0	0	0	0	0	0	3	0	0	0	0	0	0	0	0	0	0	0	0
1	156711021	G	A	MRPL24	3267	ETS1	M3050_1.02	787	8.461	1.552	6.66409	6.909	1	1	1	0	0	0	3	0	0	0	0	0	0	0	0	0	0	0	0	0	0	0	0	0	3	0	0	0	0	0	0	0	0	0	0	0	0
1	156711021	G	A	MRPL24	3267	ETS1	M5418_1.02	792	7.573	0.669	6.6252	6.904	1	1	1	0	0	0	3	0	0	0	0	0	0	0	0	0	0	0	0	0	0	0	0	0	3	0	0	0	0	0	0	0	0	0	0	0	0
1	156711021	G	A	MRPL24	3267	ETS1	M6220_1.02	794	9.379	2.474	5.959	6.905	1	1	1	0	0	0	3	0	0	0	0	0	0	0	0	0	0	0	0	0	0	0	0	0	3	0	0	0	0	0	0	0	0	0	0	0	0
1	156711021	G	A	MRPL24	3267	EHF	M5372_1.02	796	8.643	1.734	7.90111	6.909	1	1	1	0	0	0	3	0	0	0	0	0	0	0	0	0	0	0	0	0	0	0	0	0	3	0	0	0	0	0	0	0	0	0	0	0	0
1	156711021	G	A	MRPL24	3267	EHF	M6202_1.02	797	9.255	2.408	7.81376	6.847	1	1	1	0	0	0	3	0	0	0	0	0	0	0	0	0	0	0	0	0	0	0	0	0	3	0	0	0	0	0	0	0	0	0	0	0	0
1	156711021	G	A	MRPL24	3267	ELF5	M5378_1.02	798	9.373	2.469	6.94201	6.904	1	1	1	0	0	0	3	0	0	0	0	0	0	0	0	0	0	0	0	0	0	0	0	0	3	0	0	0	0	0	0	0	0	0	0	0	0
1	156711021	G	A	MRPL24	3267	ELF5	M5379_1.02	799	9.179	3.194	6.71725	5.985	1	1	1	0	0	0	3	0	0	0	0	0	0	0	0	0	0	0	0	0	0	0	0	0	3	0	0	0	0	0	0	0	0	0	0	0	0
1	156711021	G	A	MRPL24	3267	ELF5	M6206_1.02	800	9.131	2.222	6.5893	6.909	1	1	1	0	0	0	3	0	0	0	0	0	0	0	0	0	0	0	0	0	0	0	0	0	3	0	0	0	0	0	0	0	0	0	0	0	0
1	156711021	G	A	MRPL24	3267	SPIB	M5864_1.02	804	10.716	3.808	8.83547	6.908	1	1	1	0	0	0	3	0	0	0	0	0	0	0	0	0	0	0	0	0	0	0	0	0	3	0	0	0	0	0	0	0	0	0	0	0	0
1	156711021	G	A	MRPL24	3267	SPIB	M6485_1.02	805	10.822	6.525	7.5206	4.297	1	1	1	0	0	0	3	0	0	0	0	0	0	0	0	0	0	0	0	0	0	0	0	0	3	0	0	0	0	0	0	0	0	0	0	0	0
1	156711021	G	A	MRPL24	3267	FLI1	M5431_1.02	807	7.544	0.638	6.6738	6.906	1	1	1	0	0	0	3	0	0	0	0	0	0	0	0	0	0	0	0	0	0	0	0	0	3	0	0	0	0	0	0	0	0	0	0	0	0
1	156711021	G	A	MRPL24	3267	ERG	M5399_1.02	819	8.144	1.242	6.7374	6.902	1	1	1	0	0	0	3	0	0	0	0	0	0	0	0	0	0	0	0	0	0	0	0	0	3	0	0	0	0	0	0	0	0	0	0	0	0
1	156711021	G	A	MRPL24	3267	ERG	M5401_1.02	821	8.051	1.147	6.8883	6.904	1	1	1	0	0	0	3	0	0	0	0	0	0	0	0	0	0	0	0	0	0	0	0	0	3	0	0	0	0	0	0	0	0	0	0	0	0
1	156711021	G	A	MRPL24	3267	ELK4	M5385_1.02	828	7.532	0.637	6.8372	6.895	1	1	1	0	0	0	3	0	0	0	0	0	0	0	0	0	0	0	0	0	0	0	0	0	3	0	0	0	0	0	0	0	0	0	0	0	0
1	156711021	G	A	MRPL24	3267	ELF3	M6205_1.02	832	12.602	5.693	8.12436	6.909	1	1	1	0	0	0	3	0	0	0	0	0	0	0	0	0	0	0	0	0	0	0	0	0	3	0	0	0	0	0	0	0	0	0	0	0	0
1	156711021	G	A	MRPL24	3267	FEV	M5429_1.02	833	7.999	1.335	6.74781	6.664	1	1	1	0	0	0	3	0	0	0	0	0	0	0	0	0	0	0	0	0	0	0	0	0	3	0	0	0	0	0	0	0	0	0	0	0	0
1	156711021	G	A	MRPL24	3267	ETV4	M5423_1.02	836	7.513	0.614	6.51511	6.899	1	1	1	0	0	0	3	0	0	0	0	0	0	0	0	0	0	0	0	0	0	0	0	0	3	0	0	0	0	0	0	0	0	0	0	0	0
1	156711021	G	A	MRPL24	3267	ETV5	M5424_1.02	839	6.883	-0.015	6.289	6.898	1	1	1	0	0	0	3	0	0	0	0	0	0	0	0	0	0	0	0	0	0	0	0	0	3	0	0	0	0	0	0	0	0	0	0	0	0
1	158434213	C	T	OR10K1	3327	NFKB2	M6370_1.02	1690	6.747	1.088	6.58831	5.659	1	1	1	0	0	0	2	0	0	0	0	0	0	0	0	0	0	0	0	0	0	0	0	0	2	0	0	0	0	0	0	0	0	0	0	0	0
1	158435268	G	A	OR10K1	3327	NFKB2	M6370_1.02	1690	8.604	2.189	6.58831	6.415	1	1	1	0	0	0	2	0	0	0	0	0	0	0	0	0	0	0	0	0	0	0	0	0	2	0	0	0	0	0	0	0	0	0	0	0	0
1	158435275	C	T	OR10K1	3327	NFKB2	M6370_1.02	1690	8.604	1.798	6.58831	6.806	1	1	1	0	0	0	1	0	0	0	0	0	0	0	0	0	0	0	0	0	0	0	0	0	1	0	0	0	0	0	0	0	0	0	0	0	0
1	158435277	C	T	OR10K1	3327	NFKB2	M6370_1.02	1690	8.604	1.868	6.58831	6.736	1	1	1	0	0	0	1	0	0	0	0	0	0	0	0	0	0	0	0	0	0	0	0	0	1	0	0	0	0	0	0	0	0	0	0	0	0
1	160173149	T	C	PEA15	3401	FOXM1	M6244_1.02	857	2.753	7.216	6.97083	4.463	0	0	0	1	1	1	3	0	0	0	0	0	0	0	0	0	0	0	0	0	0	0	0	0	0	1	2	1	0	0	0	0	0	0	0	0	0
1	160173150	T	C	PEA15	3401	FOXM1	M6244_1.02	857	2.753	7.216	6.97083	4.463	0	0	0	1	1	1	2	0	0	0	0	0	0	0	0	0	0	0	0	0	0	0	0	0	0	1	1	1	0	0	0	0	0	0	0	0	0
1	161172033	G	A	NDUFS2	3460	ETV1	M5420_1.02	750	6.806	-0.084	6.5669	6.89	1	1	1	0	0	0	1	0	0	0	0	0	0	0	0	0	0	0	0	0	0	0	0	0	1	0	0	0	0	0	0	0	0	0	0	0	0
1	161172033	G	A	NDUFS2	3460	ELK3	M5384_1.02	762	6.855	0.605	6.8546	6.25	1	1	1	0	0	0	1	0	0	0	0	0	0	0	0	0	0	0	0	0	0	0	0	0	1	0	0	0	0	0	0	0	0	0	0	0	0
1	161172033	G	A	NDUFS2	3460	GABPA	M5475_1.02	817	7.99	1.096	7.0648	6.894	1	1	1	0	0	0	1	0	0	0	0	0	0	0	0	0	0	0	0	0	0	0	0	0	1	0	0	0	0	0	0	0	0	0	0	0	0
1	161172033	G	A	NDUFS2	3460	ETV5	M5424_1.02	839	7.273	0.375	6.289	6.898	1	1	1	0	0	0	1	0	0	0	0	0	0	0	0	0	0	0	0	0	0	0	0	0	1	0	0	0	0	0	0	0	0	0	0	0	0
1	161172136	C	T	NDUFS2	3460	ETV1	M5420_1.02	750	7.55	0.66	6.5669	6.89	1	1	1	0	0	0	2	0	0	0	0	0	0	0	0	0	0	0	0	0	0	0	0	0	2	0	0	0	0	0	0	0	0	0	0	0	0
1	161172136	C	T	NDUFS2	3460	ELK3	M5384_1.02	762	7.736	1.485	6.8546	6.251	1	1	1	0	0	0	2	0	0	0	0	0	0	0	0	0	0	0	0	0	0	0	0	0	2	0	0	0	0	0	0	0	0	0	0	0	0
1	161172136	C	T	NDUFS2	3460	GABPA	M5475_1.02	817	7.48	0.586	7.0648	6.894	1	1	1	0	0	0	2	0	0	0	0	0	0	0	0	0	0	0	0	0	0	0	0	0	2	0	0	0	0	0	0	0	0	0	0	0	0
1	161172136	C	T	NDUFS2	3460	ETV5	M5424_1.02	839	7.715	0.816	6.289	6.899	1	1	1	0	0	0	2	0	0	0	0	0	0	0	0	0	0	0	0	0	0	0	0	0	2	0	0	0	0	0	0	0	0	0	0	0	0
1	161172137	C	T	NDUFS2	3460	ETV1	M5420_1.02	750	7.55	0.641	6.5669	6.909	1	1	1	0	0	0	1	0	0	0	0	0	0	0	0	0	0	0	0	0	0	0	0	0	1	0	0	0	0	0	0	0	0	0	0	0	0
1	161172137	C	T	NDUFS2	3460	ELK3	M5384_1.02	762	7.736	1.197	6.8546	6.539	1	1	1	0	0	0	1	0	0	0	0	0	0	0	0	0	0	0	0	0	0	0	0	0	1	0	0	0	0	0	0	0	0	0	0	0	0
1	161172137	C	T	NDUFS2	3460	GABPA	M5475_1.02	817	7.48	0.571	7.0648	6.909	1	1	1	0	0	0	1	0	0	0	0	0	0	0	0	0	0	0	0	0	0	0	0	0	1	0	0	0	0	0	0	0	0	0	0	0	0
1	161172137	C	T	NDUFS2	3460	ETV5	M5424_1.02	839	7.715	0.81	6.289	6.905	1	1	1	0	0	0	1	0	0	0	0	0	0	0	0	0	0	0	0	0	0	0	0	0	1	0	0	0	0	0	0	0	0	0	0	0	0
1	171225048	C	T	FMO1	3653	SPIB	M1908_1.02	803	5.873	2.739	5.52	3.134	1	1	1	0	0	0	1	0	0	0	0	0	0	0	0	0	0	0	0	0	0	0	0	0	1	0	0	0	0	0	0	0	0	0	0	0	0
1	171225624	G	A	FMO1	3653	SPIB	M1908_1.02	803	6.617	3.483	5.52	3.134	1	1	1	0	0	0	1	0	0	0	0	0	0	0	0	0	0	0	0	0	0	0	0	0	1	0	0	0	0	0	0	0	0	0	0	0	0
1	171225625	G	A	FMO1	3653	SPIB	M1908_1.02	803	6.617	2.813	5.52	3.804	1	1	1	0	0	0	1	0	0	0	0	0	0	0	0	0	0	0	0	0	0	0	0	0	1	0	0	0	0	0	0	0	0	0	0	0	0
1	171225708	C	T	FMO1	3653	SPIB	M1908_1.02	803	6.074	2.271	5.52	3.803	1	1	1	0	0	0	1	0	0	0	0	0	0	0	0	0	0	0	0	0	0	0	0	0	1	0	0	0	0	0	0	0	0	0	0	0	0
1	171227458	G	A	FMO1	3653	SPIB	M1908_1.02	803	7.301	3.498	5.52	3.803	1	1	1	0	0	0	1	0	0	0	0	0	0	0	0	0	0	0	0	0	0	0	0	0	1	0	0	0	0	0	0	0	0	0	0	0	0
1	174126919	G	T	RABGAP1L	3706	LHX2	M5598_1.02	1040	4.652	8.941	8.91239	4.289	0	0	0	1	1	1	2	0	0	0	0	0	0	2	0	0	0	0	0	0	0	0	0	0	0	0	0	0	0	0	0	0	0	0	1	0	0
1	174127658	C	A	RABGAP1L	3706	LHX2	M5598_1.02	1040	6.458	9.968	8.91239	3.51	0	0	0	1	1	1	1	0	0	0	0	0	0	1	0	0	0	0	0	0	0	0	0	0	0	0	0	0	0	0	0	0	0	0	1	0	0
1	179846984	G	A	TOR1AIP2	3776	TFAP2A	M5911_1.02	20	7.119	3.512	6.96715	3.607	1	1	1	0	0	0	8	0	0	0	0	0	0	0	0	0	0	0	0	0	0	0	0	0	8	0	0	1	0	0	0	0	0	0	0	0	0
1	179846984	G	A	TOR1AIP2	3776	CTCF	M4445_1.02	447	8.936	4.258	8.69596	4.678	1	1	1	0	0	0	8	0	0	0	0	0	0	0	0	0	0	0	0	0	0	0	0	0	8	0	0	1	0	0	0	0	0	0	0	0	0
1	179846984	G	A	TOR1AIP2	3776	CTCF	M4581_1.02	473	9.402	4.903	9.17231	4.499	1	1	1	0	0	0	8	0	0	0	0	0	0	0	0	0	0	0	0	0	0	0	0	0	8	0	0	1	0	0	0	0	0	0	0	0	0
1	179846984	G	A	TOR1AIP2	3776	CTCF	M4650_1.02	491	9.08	4.773	8.40543	4.307	1	1	1	0	0	0	8	0	0	0	0	0	0	0	0	0	0	0	0	0	0	0	0	0	8	0	0	1	0	0	0	0	0	0	0	0	0
1	179846984	G	A	TOR1AIP2	3776	CTCFL	M4612_1.02	533	9.815	5.877	8.81972	3.938	1	1	1	0	0	0	8	0	0	0	0	0	0	0	0	0	0	0	0	0	0	0	0	0	8	0	0	1	0	0	0	0	0	0	0	0	0
1	179846984	G	A	TOR1AIP2	3776	E2F2	M0668_1.02	713	6.318	4.543	5.9481	1.775	1	0	0	0	0	0	8	0	0	0	0	0	0	0	0	0	0	0	0	0	0	0	0	0	8	0	0	1	0	0	0	0	0	0	0	0	0
1	179846984	G	C	TOR1AIP2	3776	TFAP2A	M5911_1.02	20	7.119	1.882	6.96715	5.237	1	1	1	0	0	0	1	0	0	0	0	0	0	0	0	0	0	0	0	0	0	0	0	0	1	0	0	1	0	0	0	0	0	0	0	0	0
1	179846984	G	C	TOR1AIP2	3776	CTCF	M4445_1.02	447	8.936	2.041	8.69596	6.895	1	1	1	0	0	0	1	0	0	0	0	0	0	0	0	0	0	0	0	0	0	0	0	0	1	0	0	1	0	0	0	0	0	0	0	0	0
1	179846984	G	C	TOR1AIP2	3776	CTCF	M4581_1.02	473	9.402	3.604	9.17231	5.798	1	1	1	0	0	0	1	0	0	0	0	0	0	0	0	0	0	0	0	0	0	0	0	0	1	0	0	1	0	0	0	0	0	0	0	0	0
1	179846984	G	C	TOR1AIP2	3776	CTCF	M4650_1.02	491	9.08	2.184	8.40543	6.896	1	1	1	0	0	0	1	0	0	0	0	0	0	0	0	0	0	0	0	0	0	0	0	0	1	0	0	1	0	0	0	0	0	0	0	0	0
1	179846984	G	C	TOR1AIP2	3776	CTCFL	M4612_1.02	533	9.815	2.932	8.81972	6.883	1	1	1	0	0	0	1	0	0	0	0	0	0	0	0	0	0	0	0	0	0	0	0	0	1	0	0	1	0	0	0	0	0	0	0	0	0
1	179846984	G	C	TOR1AIP2	3776	E2F2	M0668_1.02	713	6.318	5.583	5.9481	0.735	1	0	0	0	0	0	1	0	0	0	0	0	0	0	0	0	0	0	0	0	0	0	0	0	1	0	0	1	0	0	0	0	0	0	0	0	0
1	179846985	G	A	TOR1AIP2	3776	ETS1	M3049_1.02	786	2.388	6.603	6.38457	4.215	0	0	0	1	1	1	6	0	0	0	0	0	0	0	0	0	0	0	0	0	0	0	0	0	6	0	0	1	0	0	0	0	0	0	0	0	0
1	179846985	G	A	TOR1AIP2	3776	TFAP2A	M5911_1.02	20	7.119	0.521	6.96715	6.598	1	1	1	0	0	0	6	0	0	0	0	0	0	0	0	0	0	0	0	0	0	0	0	0	6	0	0	1	0	0	0	0	0	0	0	0	0
1	179846985	G	A	TOR1AIP2	3776	CTCF	M4445_1.02	447	8.936	7.204	8.69596	1.732	1	0	0	0	0	0	6	0	0	0	0	0	0	0	0	0	0	0	0	0	0	0	0	0	6	0	0	1	0	0	0	0	0	0	0	0	0
1	179846985	G	A	TOR1AIP2	3776	CTCF	M4581_1.02	473	9.402	7.634	9.17231	1.768	1	0	0	0	0	0	6	0	0	0	0	0	0	0	0	0	0	0	0	0	0	0	0	0	6	0	0	1	0	0	0	0	0	0	0	0	0
1	179846985	G	A	TOR1AIP2	3776	CTCF	M4650_1.02	491	9.08	7.052	8.40543	2.028	1	1	0	0	0	0	6	0	0	0	0	0	0	0	0	0	0	0	0	0	0	0	0	0	6	0	0	1	0	0	0	0	0	0	0	0	0
1	179846985	G	A	TOR1AIP2	3776	CTCFL	M4612_1.02	533	9.815	5.704	8.81972	4.111	1	1	1	0	0	0	6	0	0	0	0	0	0	0	0	0	0	0	0	0	0	0	0	0	6	0	0	1	0	0	0	0	0	0	0	0	0
1	179846985	G	A	TOR1AIP2	3776	E2F2	M0668_1.02	713	6.318	-2.499	5.9481	8.817	1	1	1	0	0	0	6	0	0	0	0	0	0	0	0	0	0	0	0	0	0	0	0	0	6	0	0	1	0	0	0	0	0	0	0	0	0
1	186368071	T	G	OCLM	3896	RUNX3	M6459_1.02	1752	4.277	9.882	8.29868	5.605	0	0	0	1	1	1	1	0	0	0	0	0	0	0	0	0	0	0	0	1	0	0	0	0	0	0	0	1	0	0	0	0	0	0	0	0	0
1	186368073	T	G	OCLM	3896	RUNX3	M6459_1.02	1752	4.277	9.276	8.29868	4.999	0	0	0	1	1	1	2	0	0	0	0	0	0	0	1	0	0	0	0	1	0	0	0	0	0	0	0	1	0	0	0	0	0	0	0	0	0
1	190195115	C	T	BRINP3	3904	NFATC3	M1517_1.02	1687	6.756	3.306	6.27926	3.45	1	1	1	0	0	0	1	0	0	0	0	0	0	0	0	0	0	0	0	0	0	0	0	0	1	0	0	0	0	0	0	0	0	0	0	0	0
1	190195115	C	T	BRINP3	3904	NFATC2	M6363_1.02	1693	6.935	0.49	6.501	6.445	1	1	1	0	0	0	1	0	0	0	0	0	0	0	0	0	0	0	0	0	0	0	0	0	1	0	0	0	0	0	0	0	0	0	0	0	0
1	190196289	G	A	BRINP3	3904	NFATC1	M6362_1.02	1707	8.131	1.223	7.33167	6.908	1	1	1	0	0	0	4	0	0	0	0	0	0	0	0	0	0	1	0	0	0	0	0	0	3	0	0	1	0	0	0	0	0	0	0	0	0
1	190196289	G	A	BRINP3	3904	NFATC3	M1517_1.02	1687	6.566	3.116	6.27926	3.45	1	1	1	0	0	0	4	0	0	0	0	0	0	0	0	0	0	1	0	0	0	0	0	0	3	0	0	1	0	0	0	0	0	0	0	0	0
1	190196289	G	A	BRINP3	3904	NFATC2	M6363_1.02	1693	8.741	1.832	6.501	6.909	1	1	1	0	0	0	4	0	0	0	0	0	0	0	0	0	0	1	0	0	0	0	0	0	3	0	0	1	0	0	0	0	0	0	0	0	0
1	190196291	A	G	BRINP3	3904	NFATC1	M6362_1.02	1707	8.131	1.223	7.33167	6.908	1	1	1	0	0	0	1	0	0	0	0	0	0	0	0	0	0	0	0	0	0	0	0	0	0	1	0	1	0	0	0	0	0	0	0	0	0
1	190196478	C	T	BRINP3	3904	NFATC1	M6362_1.02	1707	10.351	3.442	7.33167	6.909	1	1	1	0	0	0	3	0	0	0	0	0	0	0	0	0	0	0	0	0	0	0	0	0	3	0	0	1	0	0	0	0	0	0	0	0	0
1	190196478	C	T	BRINP3	3904	NFATC3	M1517_1.02	1687	6.406	2.956	6.27926	3.45	1	1	1	0	0	0	3	0	0	0	0	0	0	0	0	0	0	0	0	0	0	0	0	0	3	0	0	1	0	0	0	0	0	0	0	0	0
1	190196478	C	T	BRINP3	3904	NFATC2	M6363_1.02	1693	6.976	2.291	6.501	4.685	1	1	1	0	0	0	3	0	0	0	0	0	0	0	0	0	0	0	0	0	0	0	0	0	3	0	0	1	0	0	0	0	0	0	0	0	0
1	192285018	C	T	RGS21	3907	NFATC4	M6365_1.02	1691	9.017	2.108	6.65822	6.909	1	1	1	0	0	0	3	0	0	0	0	0	0	0	0	0	0	0	0	0	0	0	0	0	3	0	0	0	0	0	0	0	0	0	0	0	0
1	192285018	C	T	RGS21	3907	NFATC2	M6363_1.02	1693	8.205	1.832	6.501	6.373	1	1	1	0	0	0	3	0	0	0	0	0	0	0	0	0	0	0	0	0	0	0	0	0	3	0	0	0	0	0	0	0	0	0	0	0	0
1	192285018	C	T	RGS21	3907	NFATC1	M6362_1.02	1707	7.969	1.06	7.33167	6.909	1	1	1	0	0	0	3	0	0	0	0	0	0	0	0	0	0	0	0	0	0	0	0	0	3	0	0	0	0	0	0	0	0	0	0	0	0
1	192285018	C	T	RGS21	3907	ETS1	M3050_1.02	787	7.396	0.487	6.66409	6.909	1	1	1	0	0	0	3	0	0	0	0	0	0	0	0	0	0	0	0	0	0	0	0	0	3	0	0	0	0	0	0	0	0	0	0	0	0
1	192285019	C	T	RGS21	3907	NFATC4	M6365_1.02	1691	9.017	2.161	6.65822	6.856	1	1	1	0	0	0	1	0	0	0	0	0	0	0	0	0	0	0	0	0	0	0	0	0	1	0	0	0	0	0	0	0	0	0	0	0	0
1	192285019	C	T	RGS21	3907	NFATC2	M6363_1.02	1693	8.205	1.297	6.501	6.908	1	1	1	0	0	0	1	0	0	0	0	0	0	0	0	0	0	0	0	0	0	0	0	0	1	0	0	0	0	0	0	0	0	0	0	0	0
1	192285019	C	T	RGS21	3907	NFATC1	M6362_1.02	1707	7.969	1.55	7.33167	6.419	1	1	1	0	0	0	1	0	0	0	0	0	0	0	0	0	0	0	0	0	0	0	0	0	1	0	0	0	0	0	0	0	0	0	0	0	0
1	192285019	C	T	RGS21	3907	ETS1	M3050_1.02	787	7.396	0.487	6.66409	6.909	1	1	1	0	0	0	1	0	0	0	0	0	0	0	0	0	0	0	0	0	0	0	0	0	1	0	0	0	0	0	0	0	0	0	0	0	0
1	192285669	C	T	RGS21	3907	NFATC4	M6365_1.02	1691	6.805	2.656	6.65822	4.149	1	1	1	0	0	0	1	0	0	0	0	0	0	0	0	0	0	0	0	0	0	0	0	0	1	0	0	0	0	0	0	0	0	0	0	0	0
1	192285669	C	T	RGS21	3907	NFATC2	M6363_1.02	1693	6.976	3.038	6.501	3.938	1	1	1	0	0	0	1	0	0	0	0	0	0	0	0	0	0	0	0	0	0	0	0	0	1	0	0	0	0	0	0	0	0	0	0	0	0
1	192285669	C	T	RGS21	3907	NFATC1	M6362_1.02	1707	8.9	3.879	7.33167	5.021	1	1	1	0	0	0	1	0	0	0	0	0	0	0	0	0	0	0	0	0	0	0	0	0	1	0	0	0	0	0	0	0	0	0	0	0	0
1	192285670	C	T	RGS21	3907	NFATC4	M6365_1.02	1691	6.805	-0.05	6.65822	6.855	1	1	1	0	0	0	1	0	0	0	0	0	0	0	0	0	0	0	0	0	0	0	0	0	1	0	0	0	0	0	0	0	0	0	0	0	0
1	192285670	C	T	RGS21	3907	NFATC2	M6363_1.02	1693	6.976	0.068	6.501	6.908	1	1	1	0	0	0	1	0	0	0	0	0	0	0	0	0	0	0	0	0	0	0	0	0	1	0	0	0	0	0	0	0	0	0	0	0	0
1	192285670	C	T	RGS21	3907	NFATC1	M6362_1.02	1707	8.9	1.991	7.33167	6.909	1	1	1	0	0	0	1	0	0	0	0	0	0	0	0	0	0	0	0	0	0	0	0	0	1	0	0	0	0	0	0	0	0	0	0	0	0
1	196645215	A	C	CFH	3925	HOXA13	M5537_1.02	1030	8.855	1.998	7.5052	6.857	1	1	1	0	0	0	1	0	0	0	0	0	0	0	1	0	0	0	0	0	0	0	0	0	0	0	0	0	0	0	0	0	0	0	0	1	0
1	196645216	C	A	CFH	3925	HOXA13	M5537_1.02	1030	8.855	4.829	7.5052	4.026	1	1	1	0	0	0	1	0	0	0	0	0	0	0	1	0	0	0	0	0	0	0	0	0	0	0	0	0	0	0	0	0	0	0	0	1	0
1	196645217	A	C	CFH	3925	HOXA13	M5537_1.02	1030	8.855	3.747	7.5052	5.108	1	1	1	0	0	0	1	0	0	0	0	0	0	0	1	0	0	0	0	0	0	0	0	0	0	0	0	0	0	0	0	0	0	0	0	1	0
1	196645218	A	T	CFH	3925	HOXA13	M5537_1.02	1030	8.855	2.008	7.5052	6.847	1	1	1	0	0	0	1	0	0	0	0	0	0	0	1	0	0	0	0	0	0	0	0	0	0	0	0	0	0	0	0	0	0	0	0	1	0
1	202927427	G	A	ADIPOR1	4061	ZBTB7A	M4640_1.02	623	9.053	5.519	7.84363	3.534	1	1	1	0	0	0	5	0	0	0	0	0	0	0	0	0	0	0	0	0	0	0	0	0	5	0	0	1	0	0	0	0	0	0	0	0	0
1	202927427	G	A	ADIPOR1	4061	FLI1	M6227_1.02	811	8.49	1.67	8.07239	6.82	1	1	1	0	0	0	5	0	0	0	0	0	0	0	0	0	0	0	0	0	0	0	0	0	5	0	0	1	0	0	0	0	0	0	0	0	0
1	202927428	G	A	ADIPOR1	4061	ZBTB7A	M4640_1.02	623	9.053	3.762	7.84363	5.291	1	1	1	0	0	0	4	0	0	0	0	0	0	0	0	0	0	0	0	0	0	0	0	0	4	0	0	1	0	0	0	0	0	0	0	0	0
1	202927428	G	A	ADIPOR1	4061	ETS1	M3049_1.02	786	2.388	6.603	6.38457	4.215	0	0	0	1	1	1	4	0	0	0	0	0	0	0	0	0	0	0	0	0	0	0	0	0	4	0	0	1	0	0	0	0	0	0	0	0	0
1	202927428	G	A	ADIPOR1	4061	FLI1	M6227_1.02	811	8.49	7.859	8.07239	0.631	1	0	0	0	0	0	4	0	0	0	0	0	0	0	0	0	0	0	0	0	0	0	0	0	4	0	0	1	0	0	0	0	0	0	0	0	0
1	206280256	C	A	C1orf186	4187	FOXJ2	M3256_1.02	849	2.516	8.97	8.90919	6.454	0	0	0	1	1	1	3	0	0	0	0	0	0	3	0	0	0	0	0	0	0	0	0	0	0	0	0	0	0	0	0	0	0	0	1	0	0
1	207276428	G	A	C4BPA	4236	E2F6	M2273_1.02	735	9.413	2.504	7.17739	6.909	1	1	1	0	0	0	1	0	0	0	0	0	0	0	0	0	0	0	0	0	0	0	0	0	1	0	0	0	0	0	0	0	0	0	0	0	0
1	207276428	G	A	C4BPA	4236	E2F6	M4538_1.02	736	8.463	1.554	7.20944	6.909	1	1	1	0	0	0	1	0	0	0	0	0	0	0	0	0	0	0	0	0	0	0	0	0	1	0	0	0	0	0	0	0	0	0	0	0	0
1	207276428	G	A	C4BPA	4236	E2F6	M4615_1.02	738	7.839	0.93	7.24764	6.909	1	1	1	0	0	0	1	0	0	0	0	0	0	0	0	0	0	0	0	0	0	0	0	0	1	0	0	0	0	0	0	0	0	0	0	0	0
1	207276428	G	A	C4BPA	4236	E2F4	M6193_1.02	745	8.386	3.959	7.78928	4.427	1	1	1	0	0	0	1	0	0	0	0	0	0	0	0	0	0	0	0	0	0	0	0	0	1	0	0	0	0	0	0	0	0	0	0	0	0
1	207276429	G	A	C4BPA	4236	E2F6	M2273_1.02	735	9.413	4.633	7.17739	4.78	1	1	1	0	0	0	2	0	0	0	0	0	0	0	0	0	0	0	0	0	0	0	0	0	2	0	0	0	0	0	0	0	0	0	0	0	0
1	207276429	G	A	C4BPA	4236	E2F6	M4538_1.02	736	8.463	1.575	7.20944	6.888	1	1	1	0	0	0	2	0	0	0	0	0	0	0	0	0	0	0	0	0	0	0	0	0	2	0	0	0	0	0	0	0	0	0	0	0	0
1	207276429	G	A	C4BPA	4236	E2F6	M4615_1.02	738	7.839	0.938	7.24764	6.901	1	1	1	0	0	0	2	0	0	0	0	0	0	0	0	0	0	0	0	0	0	0	0	0	2	0	0	0	0	0	0	0	0	0	0	0	0
1	207276429	G	A	C4BPA	4236	E2F4	M6193_1.02	745	8.386	4.764	7.78928	3.622	1	1	1	0	0	0	2	0	0	0	0	0	0	0	0	0	0	0	0	0	0	0	0	0	2	0	0	0	0	0	0	0	0	0	0	0	0
1	207276430	A	G	C4BPA	4236	E2F6	M2273_1.02	735	9.413	2.504	7.17739	6.909	1	1	1	0	0	0	1	0	0	0	0	0	0	0	0	0	0	0	0	0	0	0	0	0	1	0	0	0	0	0	0	0	0	0	0	0	0
1	207276430	A	G	C4BPA	4236	E2F6	M4538_1.02	736	8.463	1.554	7.20944	6.909	1	1	1	0	0	0	1	0	0	0	0	0	0	0	0	0	0	0	0	0	0	0	0	0	1	0	0	0	0	0	0	0	0	0	0	0	0
1	207276430	A	G	C4BPA	4236	E2F6	M4615_1.02	738	7.839	0.93	7.24764	6.909	1	1	1	0	0	0	1	0	0	0	0	0	0	0	0	0	0	0	0	0	0	0	0	0	1	0	0	0	0	0	0	0	0	0	0	0	0
1	207276430	A	G	C4BPA	4236	E2F4	M6193_1.02	745	8.386	5.355	7.78928	3.031	1	1	1	0	0	0	1	0	0	0	0	0	0	0	0	0	0	0	0	0	0	0	0	0	1	0	0	0	0	0	0	0	0	0	0	0	0
1	211752341	G	T	SLC30A1	4295	E2F1	M1856_1.02	718	9.667	3.41	6.94353	6.257	1	1	1	0	0	0	1	0	0	0	1	0	0	0	0	0	0	0	0	0	0	0	0	0	0	0	0	1	0	0	0	0	0	0	0	0	0
1	211752341	G	T	SLC30A1	4295	E2F6	M4599_1.02	737	7.18	0.271	7.12586	6.909	1	1	1	0	0	0	1	0	0	0	1	0	0	0	0	0	0	0	0	0	0	0	0	0	0	0	0	1	0	0	0	0	0	0	0	0	0
1	211752663	C	T	SLC30A1	4295	E2F6	M4599_1.02	737	7.289	0.38	7.12586	6.909	1	1	1	0	0	0	1	0	0	0	0	0	0	0	0	0	0	0	0	0	0	0	0	0	1	0	0	1	0	0	0	0	0	0	0	0	0
1	211752708	G	A	SLC30A1	4295	EGR3	M6200_1.02	628	4.85	8.244	7.09133	3.394	0	0	0	1	1	1	6	0	0	0	0	0	0	0	0	0	0	0	0	0	0	0	0	0	6	0	0	1	0	0	0	0	0	0	0	0	0
1	211752708	G	A	SLC30A1	4295	PLAG1	M1972_1.02	636	3.576	9.739	8.92275	6.163	0	0	0	1	1	1	6	0	0	0	0	0	0	0	0	0	0	0	0	0	0	0	0	0	6	0	0	1	0	0	0	0	0	0	0	0	0
1	211752708	G	A	SLC30A1	4295	ZBTB7B	M6539_1.02	562	12.622	5.713	10.606	6.909	1	1	1	0	0	0	6	0	0	0	0	0	0	0	0	0	0	0	0	0	0	0	0	0	6	0	0	1	0	0	0	0	0	0	0	0	0
1	211752708	G	A	SLC30A1	4295	KLF15	M6321_1.02	570	8.563	4.08	8.5549	4.483	1	1	1	0	0	0	6	0	0	0	0	0	0	0	0	0	0	0	0	0	0	0	0	0	6	0	0	1	0	0	0	0	0	0	0	0	0
1	211752708	G	A	SLC30A1	4295	INSM1	M1969_1.02	610	9.225	4.389	7.60657	4.836	1	1	1	0	0	0	6	0	0	0	0	0	0	0	0	0	0	0	0	0	0	0	0	0	6	0	0	1	0	0	0	0	0	0	0	0	0
1	211752708	G	A	SLC30A1	4295	INSM1	M6306_1.02	611	10.536	5.726	8.15359	4.81	1	1	1	0	0	0	6	0	0	0	0	0	0	0	0	0	0	0	0	0	0	0	0	0	6	0	0	1	0	0	0	0	0	0	0	0	0
1	211752708	G	A	SLC30A1	4295	E2F1	M1856_1.02	718	10.655	4.061	6.94353	6.594	1	1	1	0	0	0	6	0	0	0	0	0	0	0	0	0	0	0	0	0	0	0	0	0	6	0	0	1	0	0	0	0	0	0	0	0	0
1	211752708	G	A	SLC30A1	4295	E2F6	M2273_1.02	735	11.328	6.548	7.17739	4.78	1	1	1	0	0	0	6	0	0	0	0	0	0	0	0	0	0	0	0	0	0	0	0	0	6	0	0	1	0	0	0	0	0	0	0	0	0
1	211752708	G	A	SLC30A1	4295	E2F6	M4599_1.02	737	11.1	4.191	7.12586	6.909	1	1	1	0	0	0	6	0	0	0	0	0	0	0	0	0	0	0	0	0	0	0	0	0	6	0	0	1	0	0	0	0	0	0	0	0	0
1	211752708	G	A	SLC30A1	4295	E2F6	M4615_1.02	738	11.526	4.625	7.24764	6.901	1	1	1	0	0	0	6	0	0	0	0	0	0	0	0	0	0	0	0	0	0	0	0	0	6	0	0	1	0	0	0	0	0	0	0	0	0
1	211752708	G	A	SLC30A1	4295	E2F4	M4537_1.02	741	8.83	5.277	7.75996	3.553	1	1	1	0	0	0	6	0	0	0	0	0	0	0	0	0	0	0	0	0	0	0	0	0	6	0	0	1	0	0	0	0	0	0	0	0	0
1	211752708	G	A	SLC30A1	4295	E2F4	M6193_1.02	745	9.491	5.868	7.78928	3.623	1	1	1	0	0	0	6	0	0	0	0	0	0	0	0	0	0	0	0	0	0	0	0	0	6	0	0	1	0	0	0	0	0	0	0	0	0
1	211752708	G	A	SLC30A1	4295	E2F1	M4536_1.02	721	9.893	6.565	7.78386	3.328	1	1	1	0	0	0	6	0	0	0	0	0	0	0	0	0	0	0	0	0	0	0	0	0	6	0	0	1	0	0	0	0	0	0	0	0	0
1	211752708	G	A	SLC30A1	4295	E2F6	M4538_1.02	736	11.117	4.23	7.20944	6.887	1	1	1	0	0	0	6	0	0	0	0	0	0	0	0	0	0	0	0	0	0	0	0	0	6	0	0	1	0	0	0	0	0	0	0	0	0
1	211752708	G	A	SLC30A1	4295	E2F4	M2272_1.02	740	11.295	6.613	7.21166	4.682	1	1	1	0	0	0	6	0	0	0	0	0	0	0	0	0	0	0	0	0	0	0	0	0	6	0	0	1	0	0	0	0	0	0	0	0	0
1	211752708	G	C	SLC30A1	4295	ZBTB7B	M6539_1.02	562	12.622	6.591	10.606	6.031	1	1	1	0	0	0	1	0	0	0	0	0	1	0	0	0	0	0	0	0	0	0	0	0	0	0	0	1	0	0	0	0	0	0	0	0	0
1	211752708	G	C	SLC30A1	4295	KLF15	M6321_1.02	570	8.563	6.259	8.5549	2.304	1	1	0	0	0	0	1	0	0	0	0	0	1	0	0	0	0	0	0	0	0	0	0	0	0	0	0	1	0	0	0	0	0	0	0	0	0
1	211752708	G	C	SLC30A1	4295	E2F6	M2273_1.02	735	11.328	6.881	7.17739	4.447	1	1	1	0	0	0	1	0	0	0	0	0	1	0	0	0	0	0	0	0	0	0	0	0	0	0	0	1	0	0	0	0	0	0	0	0	0
1	211752708	G	C	SLC30A1	4295	E2F6	M4599_1.02	737	11.1	4.191	7.12586	6.909	1	1	1	0	0	0	1	0	0	0	0	0	1	0	0	0	0	0	0	0	0	0	0	0	0	0	0	1	0	0	0	0	0	0	0	0	0
1	211752708	G	C	SLC30A1	4295	E2F6	M4615_1.02	738	11.526	4.625	7.24764	6.901	1	1	1	0	0	0	1	0	0	0	0	0	1	0	0	0	0	0	0	0	0	0	0	0	0	0	0	1	0	0	0	0	0	0	0	0	0
1	211752708	G	C	SLC30A1	4295	E2F4	M4537_1.02	741	8.83	7.248	7.75996	1.582	1	0	0	0	0	0	1	0	0	0	0	0	1	0	0	0	0	0	0	0	0	0	0	0	0	0	0	1	0	0	0	0	0	0	0	0	0
1	211752708	G	C	SLC30A1	4295	E2F4	M6193_1.02	745	9.491	7.052	7.78928	2.439	1	1	0	0	0	0	1	0	0	0	0	0	1	0	0	0	0	0	0	0	0	0	0	0	0	0	0	1	0	0	0	0	0	0	0	0	0
1	211752711	G	A	SLC30A1	4295	ZBTB7B	M6539_1.02	562	12.622	6.709	10.606	5.913	1	1	1	0	0	0	1	0	0	0	0	0	0	0	0	0	0	0	0	0	0	0	0	0	1	0	0	1	0	0	0	0	0	0	0	0	0
1	211752711	G	A	SLC30A1	4295	KLF15	M6321_1.02	570	8.563	7.918	8.5549	0.645	1	0	0	0	0	0	1	0	0	0	0	0	0	0	0	0	0	0	0	0	0	0	0	0	1	0	0	1	0	0	0	0	0	0	0	0	0
1	211752711	G	A	SLC30A1	4295	INSM1	M1969_1.02	610	9.225	2.317	7.60657	6.908	1	1	1	0	0	0	1	0	0	0	0	0	0	0	0	0	0	0	0	0	0	0	0	0	1	0	0	1	0	0	0	0	0	0	0	0	0
1	211752711	G	A	SLC30A1	4295	INSM1	M6306_1.02	611	10.536	3.627	8.15359	6.909	1	1	1	0	0	0	1	0	0	0	0	0	0	0	0	0	0	0	0	0	0	0	0	0	1	0	0	1	0	0	0	0	0	0	0	0	0
1	211752711	G	A	SLC30A1	4295	E2F1	M4536_1.02	721	9.893	7.703	7.78386	2.19	1	1	0	0	0	0	1	0	0	0	0	0	0	0	0	0	0	0	0	0	0	0	0	0	1	0	0	1	0	0	0	0	0	0	0	0	0
1	211753014	G	T	SLC30A1	4295	ZBTB7B	M6539_1.02	562	11.487	9.965	10.606	1.522	1	0	0	0	0	0	1	0	0	0	0	0	0	0	0	1	0	0	0	0	0	0	0	0	0	0	0	1	0	0	0	0	0	0	0	0	0
1	211753014	G	T	SLC30A1	4295	KLF15	M6321_1.02	570	10.373	5.547	8.5549	4.826	1	1	1	0	0	0	1	0	0	0	0	0	0	0	0	1	0	0	0	0	0	0	0	0	0	0	0	1	0	0	0	0	0	0	0	0	0
1	213185070	G	A	ANGEL2	4332	FOXA1	M6114_1.02	875	1.331	8.24	6.5905	6.909	0	0	0	1	1	1	1	0	0	0	0	0	0	1	0	0	0	0	0	0	0	0	0	0	0	0	0	0	0	0	0	0	0	0	1	0	0
1	213185304	C	A	ANGEL2	4332	FOXA1	M6114_1.02	875	0.662	6.808	6.5905	6.146	0	0	0	1	1	1	1	0	0	0	0	0	0	1	0	0	0	0	0	0	0	0	0	0	0	0	0	0	0	0	0	0	0	0	1	0	0
1	213186268	G	T	ANGEL2	4332	FOXA1	M6114_1.02	875	2.969	8.817	6.5905	5.848	0	0	0	1	1	1	2	0	0	0	0	0	0	2	0	0	0	0	0	0	0	0	0	0	0	0	0	0	0	0	0	0	0	0	1	0	0
1	213186955	C	A	ANGEL2	4332	FOXA1	M6114_1.02	875	0.323	7.232	6.5905	6.909	0	0	0	1	1	1	1	0	0	0	0	0	0	1	0	0	0	0	0	0	0	0	0	0	0	0	0	0	0	0	0	0	0	0	1	0	0
1	213189326	C	A	ANGEL2	4332	FOXA1	M6114_1.02	875	0.8	6.648	6.5905	5.848	0	0	0	1	1	1	1	0	0	0	0	0	0	1	0	0	0	0	0	0	0	0	0	0	0	0	0	0	0	0	0	0	0	0	1	0	0
1	216263782	A	G	USH2A	4356	FOXJ2	M5455_1.02	853	8.965	5.657	8.37817	3.308	1	1	1	0	0	0	5	0	0	0	0	0	0	1	0	0	0	2	0	0	0	0	0	0	0	1	1	1	0	0	0	0	0	0	0	0	0
1	222988345	C	T	DISP1	4424	ERF	M5398_1.02	760	10.512	3.618	7.017	6.894	1	1	1	0	0	0	1	0	0	0	0	0	0	0	0	0	0	0	0	0	0	0	0	0	1	0	0	0	0	0	0	0	0	0	0	0	0
1	222988345	C	T	DISP1	4424	ETV3	M5422_1.02	764	10.547	3.71	6.7945	6.837	1	1	1	0	0	0	1	0	0	0	0	0	0	0	0	0	0	0	0	0	0	0	0	0	1	0	0	0	0	0	0	0	0	0	0	0	0
1	222988345	C	T	DISP1	4424	ELK1	M1860_1.02	779	8.388	5.119	6.1754	3.269	1	1	1	0	0	0	1	0	0	0	0	0	0	0	0	0	0	0	0	0	0	0	0	0	1	0	0	0	0	0	0	0	0	0	0	0	0
1	222988345	C	T	DISP1	4424	ETS1	M3049_1.02	786	9.513	2.605	6.38457	6.908	1	1	1	0	0	0	1	0	0	0	0	0	0	0	0	0	0	0	0	0	0	0	0	0	1	0	0	0	0	0	0	0	0	0	0	0	0
1	222988345	C	T	DISP1	4424	ETS1	M3050_1.02	787	7.406	0.497	6.66409	6.909	1	1	1	0	0	0	1	0	0	0	0	0	0	0	0	0	0	0	0	0	0	0	0	0	1	0	0	0	0	0	0	0	0	0	0	0	0
1	222988346	C	T	DISP1	4424	ERF	M5398_1.02	760	10.512	3.603	7.017	6.909	1	1	1	0	0	0	2	0	0	0	0	0	0	0	0	0	0	0	0	0	0	0	0	0	2	0	0	0	0	0	0	0	0	0	0	0	0
1	222988346	C	T	DISP1	4424	ETV3	M5422_1.02	764	10.547	3.701	6.7945	6.846	1	1	1	0	0	0	2	0	0	0	0	0	0	0	0	0	0	0	0	0	0	0	0	0	2	0	0	0	0	0	0	0	0	0	0	0	0
1	222988346	C	T	DISP1	4424	ELK1	M1860_1.02	779	8.388	1.633	6.1754	6.755	1	1	1	0	0	0	2	0	0	0	0	0	0	0	0	0	0	0	0	0	0	0	0	0	2	0	0	0	0	0	0	0	0	0	0	0	0
1	222988346	C	T	DISP1	4424	ETS1	M3049_1.02	786	9.513	2.605	6.38457	6.908	1	1	1	0	0	0	2	0	0	0	0	0	0	0	0	0	0	0	0	0	0	0	0	0	2	0	0	0	0	0	0	0	0	0	0	0	0
1	222988346	C	T	DISP1	4424	ETS1	M3050_1.02	787	7.406	0.497	6.66409	6.909	1	1	1	0	0	0	2	0	0	0	0	0	0	0	0	0	0	0	0	0	0	0	0	0	2	0	0	0	0	0	0	0	0	0	0	0	0
1	231473649	C	T	SPRTN	4629	CEBPB	M4606_1.02	317	1.573	8.482	7.81063	6.909	0	0	0	1	1	1	1	0	0	0	0	0	0	0	0	0	0	0	0	0	0	0	0	0	1	0	0	1	0	0	0	0	0	0	0	0	0
1	231473649	C	T	EXOC8	4630	CEBPB	M4606_1.02	317	1.573	8.482	7.81063	6.909	0	0	0	1	1	1	1	0	0	0	0	0	0	0	0	0	0	0	0	0	0	0	0	0	1	0	0	1	0	0	0	0	0	0	0	0	0
1	231473649	C	T	SPRTN	4629	CEBPB	M5314_1.02	318	1.757	7.75	6.88488	5.993	0	0	0	1	1	1	1	0	0	0	0	0	0	0	0	0	0	0	0	0	0	0	0	0	1	0	0	1	0	0	0	0	0	0	0	0	0
1	231473649	C	T	SPRTN	4629	CEBPB	M5315_1.02	319	1.148	7.247	6.9748	6.099	0	0	0	1	1	1	1	0	0	0	0	0	0	0	0	0	0	0	0	0	0	0	0	0	1	0	0	1	0	0	0	0	0	0	0	0	0
1	231473649	C	T	SPRTN	4629	CEBPD	M5316_1.02	351	0.429	7.338	6.98047	6.909	0	0	0	1	1	1	1	0	0	0	0	0	0	0	0	0	0	0	0	0	0	0	0	0	1	0	0	1	0	0	0	0	0	0	0	0	0
1	231473649	C	T	SPRTN	4629	CEBPE	M5317_1.02	215	3.467	7.766	6.6933	4.299	0	0	0	1	1	1	1	0	0	0	0	0	0	0	0	0	0	0	0	0	0	0	0	0	1	0	0	1	0	0	0	0	0	0	0	0	0
1	231473649	C	T	EXOC8	4630	CEBPE	M5317_1.02	215	3.467	7.766	6.6933	4.299	0	0	0	1	1	1	1	0	0	0	0	0	0	0	0	0	0	0	0	0	0	0	0	0	1	0	0	1	0	0	0	0	0	0	0	0	0
1	231473649	C	T	SPRTN	4629	CEBPB	M3036_1.02	314	1.008	7.856	7.2357	6.848	0	0	0	1	1	1	1	0	0	0	0	0	0	0	0	0	0	0	0	0	0	0	0	0	1	0	0	1	0	0	0	0	0	0	0	0	0
1	231473649	C	T	EXOC8	4630	CEBPB	M3036_1.02	314	1.008	7.856	7.2357	6.848	0	0	0	1	1	1	1	0	0	0	0	0	0	0	0	0	0	0	0	0	0	0	0	0	1	0	0	1	0	0	0	0	0	0	0	0	0
1	231473649	C	T	SPRTN	4629	CEBPB	M4556_1.02	316	0.606	7.515	7.0798	6.909	0	0	0	1	1	1	1	0	0	0	0	0	0	0	0	0	0	0	0	0	0	0	0	0	1	0	0	1	0	0	0	0	0	0	0	0	0
1	231473649	C	T	EXOC8	4630	CEBPB	M4556_1.02	316	0.606	7.515	7.0798	6.909	0	0	0	1	1	1	1	0	0	0	0	0	0	0	0	0	0	0	0	0	0	0	0	0	1	0	0	1	0	0	0	0	0	0	0	0	0
1	231473649	C	T	EXOC8	4630	CEBPB	M5314_1.02	318	1.757	7.75	6.88488	5.993	0	0	0	1	1	1	1	0	0	0	0	0	0	0	0	0	0	0	0	0	0	0	0	0	1	0	0	1	0	0	0	0	0	0	0	0	0
1	231473649	C	T	EXOC8	4630	CEBPB	M5315_1.02	319	1.148	7.247	6.9748	6.099	0	0	0	1	1	1	1	0	0	0	0	0	0	0	0	0	0	0	0	0	0	0	0	0	1	0	0	1	0	0	0	0	0	0	0	0	0
1	231473649	C	T	EXOC8	4630	CEBPD	M5316_1.02	351	0.429	7.338	6.98047	6.909	0	0	0	1	1	1	1	0	0	0	0	0	0	0	0	0	0	0	0	0	0	0	0	0	1	0	0	1	0	0	0	0	0	0	0	0	0
1	231473732	G	A	SPRTN	4629	CEBPB	M4606_1.02	317	3.544	8.428	7.81063	4.884	0	0	0	1	1	1	4	0	0	0	0	0	0	0	0	0	0	0	0	0	0	0	0	0	4	0	0	1	0	0	0	0	0	0	0	0	0
1	231473732	G	A	EXOC8	4630	CEBPB	M4606_1.02	317	3.544	8.428	7.81063	4.884	0	0	0	1	1	1	4	0	0	0	0	0	0	0	0	0	0	0	0	0	0	0	0	0	4	0	0	1	0	0	0	0	0	0	0	0	0
1	231473732	G	A	SPRTN	4629	CEBPB	M5314_1.02	318	4.983	8.629	6.88488	3.646	0	0	0	1	1	1	4	0	0	0	0	0	0	0	0	0	0	0	0	0	0	0	0	0	4	0	0	1	0	0	0	0	0	0	0	0	0
1	231473732	G	A	SPRTN	4629	CEBPB	M5315_1.02	319	4.012	8.053	6.9748	4.041	0	0	0	1	1	1	4	0	0	0	0	0	0	0	0	0	0	0	0	0	0	0	0	0	4	0	0	1	0	0	0	0	0	0	0	0	0
1	231473732	G	A	SPRTN	4629	CEBPD	M5316_1.02	351	4.56	8.578	6.98047	4.018	0	0	0	1	1	1	4	0	0	0	0	0	0	0	0	0	0	0	0	0	0	0	0	0	4	0	0	1	0	0	0	0	0	0	0	0	0
1	231473732	G	A	SPRTN	4629	CEBPE	M5317_1.02	215	4.832	8.572	6.6933	3.74	0	0	0	1	1	1	4	0	0	0	0	0	0	0	0	0	0	0	0	0	0	0	0	0	4	0	0	1	0	0	0	0	0	0	0	0	0
1	231473732	G	A	EXOC8	4630	CEBPE	M5317_1.02	215	4.832	8.572	6.6933	3.74	0	0	0	1	1	1	4	0	0	0	0	0	0	0	0	0	0	0	0	0	0	0	0	0	4	0	0	1	0	0	0	0	0	0	0	0	0
1	231473732	G	A	SPRTN	4629	CEBPG	M5319_1.02	271	4.323	7.437	7.2151	3.114	0	0	0	1	1	1	4	0	0	0	0	0	0	0	0	0	0	0	0	0	0	0	0	0	4	0	0	1	0	0	0	0	0	0	0	0	0
1	231473732	G	A	EXOC8	4630	CEBPG	M5319_1.02	271	4.323	7.437	7.2151	3.114	0	0	0	1	1	1	4	0	0	0	0	0	0	0	0	0	0	0	0	0	0	0	0	0	4	0	0	1	0	0	0	0	0	0	0	0	0
1	231473732	G	A	SPRTN	4629	CEBPB	M3036_1.02	314	2.258	7.723	7.2357	5.465	0	0	0	1	1	1	4	0	0	0	0	0	0	0	0	0	0	0	0	0	0	0	0	0	4	0	0	1	0	0	0	0	0	0	0	0	0
1	231473732	G	A	EXOC8	4630	CEBPB	M3036_1.02	314	2.258	7.723	7.2357	5.465	0	0	0	1	1	1	4	0	0	0	0	0	0	0	0	0	0	0	0	0	0	0	0	0	4	0	0	1	0	0	0	0	0	0	0	0	0
1	231473732	G	A	SPRTN	4629	CEBPB	M4556_1.02	316	3.865	7.828	7.0798	3.963	0	0	0	1	1	1	4	0	0	0	0	0	0	0	0	0	0	0	0	0	0	0	0	0	4	0	0	1	0	0	0	0	0	0	0	0	0
1	231473732	G	A	EXOC8	4630	CEBPB	M4556_1.02	316	3.865	7.828	7.0798	3.963	0	0	0	1	1	1	4	0	0	0	0	0	0	0	0	0	0	0	0	0	0	0	0	0	4	0	0	1	0	0	0	0	0	0	0	0	0
1	231473732	G	A	EXOC8	4630	CEBPB	M5314_1.02	318	4.983	8.629	6.88488	3.646	0	0	0	1	1	1	4	0	0	0	0	0	0	0	0	0	0	0	0	0	0	0	0	0	4	0	0	1	0	0	0	0	0	0	0	0	0
1	231473732	G	A	EXOC8	4630	CEBPB	M5315_1.02	319	4.012	8.053	6.9748	4.041	0	0	0	1	1	1	4	0	0	0	0	0	0	0	0	0	0	0	0	0	0	0	0	0	4	0	0	1	0	0	0	0	0	0	0	0	0
1	231473732	G	A	EXOC8	4630	CEBPD	M5316_1.02	351	4.56	8.578	6.98047	4.018	0	0	0	1	1	1	4	0	0	0	0	0	0	0	0	0	0	0	0	0	0	0	0	0	4	0	0	1	0	0	0	0	0	0	0	0	0
1	234509179	G	A	COA6	4675	IRF1	M6307_1.02	1415	9.859	6.557	7.74745	3.302	1	1	1	0	0	0	5	0	0	0	0	0	0	0	0	0	0	0	0	0	0	0	0	0	5	0	0	0	0	0	0	0	0	0	0	0	0
1	234509179	G	A	COA6	4675	IRF2	M6308_1.02	1429	9.603	6.56	8.38104	3.043	1	1	1	0	0	0	5	0	0	0	0	0	0	0	0	0	0	0	0	0	0	0	0	0	5	0	0	0	0	0	0	0	0	0	0	0	0
1	237885270	G	A	RYR2	4740	NFATC2	M6363_1.02	1693	6.976	0.068	6.501	6.908	1	1	1	0	0	0	1	0	0	0	0	0	0	0	0	0	0	0	0	0	0	0	0	0	1	0	0	0	0	0	0	0	0	0	0	0	0
1	237886208	T	A	RYR2	4740	NFATC2	M6363_1.02	1693	7.723	0.842	6.501	6.881	1	1	1	0	0	0	1	0	0	0	0	0	0	0	0	0	0	0	0	0	0	0	0	0	1	0	0	0	0	0	0	0	0	0	0	0	0
1	237886210	C	T	RYR2	4740	NFATC2	M6363_1.02	1693	7.723	0.814	6.501	6.909	1	1	1	0	0	0	1	0	0	0	0	0	0	0	0	0	0	0	0	0	0	0	0	0	1	0	0	0	0	0	0	0	0	0	0	0	0
1	237886414	C	T	RYR2	4740	NFATC2	M6363_1.02	1693	6.719	0.906	6.501	5.813	1	1	1	0	0	0	1	0	0	0	0	0	0	0	0	0	0	0	0	0	0	0	0	0	1	0	0	0	0	0	0	0	0	0	0	0	0
1	239548447	G	T	CHRM3	4746	NKX3-1	M6378_1.02	1210	1.528	8.437	7.45293	6.909	0	0	0	1	1	1	1	0	0	0	0	0	0	1	0	0	0	0	0	0	0	0	0	0	0	0	0	0	0	0	0	0	0	0	1	0	0
1	239548454	G	T	CHRM3	4746	NKX3-1	M6378_1.02	1210	2.266	9.057	7.45293	6.791	0	0	0	1	1	1	1	0	0	0	0	0	0	1	0	0	0	0	0	0	0	0	0	0	0	0	0	0	0	0	0	0	0	0	1	0	0
1	239548801	G	T	CHRM3	4746	NKX3-1	M6378_1.02	1210	6.312	9.343	7.45293	3.031	0	0	0	1	1	1	3	0	0	0	0	0	0	3	0	0	0	0	0	0	0	0	0	0	0	0	0	0	0	0	0	0	0	0	1	0	0
1	241372678	G	A	RGS7	4761	IRF1	M6307_1.02	1415	9.604	6.167	7.74745	3.437	1	1	1	0	0	0	4	0	0	0	0	0	0	0	0	0	0	0	0	0	0	0	0	0	4	0	0	0	0	0	0	0	0	0	0	0	0
1	241372678	G	A	RGS7	4761	DDIT3	M6187_1.02	321	10.035	3.265	7.54883	6.77	1	1	1	0	0	0	4	0	0	0	0	0	0	0	0	0	0	0	0	0	0	0	0	0	4	0	0	0	0	0	0	0	0	0	0	0	0
1	242011463	C	T	EXO1	4779	FLI1	M6227_1.02	811	9.858	3.029	8.07239	6.829	1	1	1	0	0	0	3	0	0	0	0	0	0	0	0	0	0	0	0	0	0	0	0	0	3	0	0	0	0	0	0	0	0	0	0	0	0
1	242011464	C	T	EXO1	4779	FLI1	M6227_1.02	811	9.858	6.65	8.07239	3.208	1	1	1	0	0	0	1	0	0	0	0	0	0	0	0	0	0	0	0	0	0	0	0	0	1	0	0	0	0	0	0	0	0	0	0	0	0
1	244816356	C	T	DESI2	4821	FOXO4	M5470_1.02	919	9.456	6.152	7.77525	3.304	1	1	1	0	0	0	2	0	0	0	0	0	0	0	0	0	0	0	0	0	0	0	0	0	2	0	0	1	0	0	0	0	0	0	0	0	0
1	244816357	C	T	DESI2	4821	FOXO4	M5470_1.02	919	9.456	6.229	7.77525	3.227	1	1	1	0	0	0	1	0	0	0	0	0	0	0	0	0	0	0	0	0	0	0	0	0	1	0	0	1	0	0	0	0	0	0	0	0	0
1	244816358	C	T	DESI2	4821	FOXO4	M5470_1.02	919	9.456	4.917	7.77525	4.539	1	1	1	0	0	0	2	0	0	0	1	0	0	0	0	0	0	0	0	0	0	0	0	0	1	0	0	1	0	0	0	0	0	0	0	0	0
1	248199557	C	T	OR2L2	4891	NFATC3	M6364_1.02	1688	6.757	-0.152	6.45	6.909	1	1	1	0	0	0	3	0	0	0	0	0	0	0	0	0	0	0	0	0	0	0	0	0	3	0	0	0	0	0	0	0	0	0	0	0	0
1	248199557	C	T	OR2L2	4891	NFATC2	M6363_1.02	1693	7.747	0.838	6.501	6.909	1	1	1	0	0	0	3	0	0	0	0	0	0	0	0	0	0	0	0	0	0	0	0	0	3	0	0	0	0	0	0	0	0	0	0	0	0
1	248200826	C	T	OR2L2	4891	NFATC3	M6364_1.02	1688	8.26	1.478	6.45	6.782	1	1	1	0	0	0	2	0	0	0	0	0	0	0	0	0	0	0	0	0	0	0	0	0	2	0	0	0	0	0	0	0	0	0	0	0	0
1	248200826	C	T	OR2L2	4891	NFATC2	M6363_1.02	1693	8.741	1.832	6.501	6.909	1	1	1	0	0	0	2	0	0	0	0	0	0	0	0	0	0	0	0	0	0	0	0	0	2	0	0	0	0	0	0	0	0	0	0	0	0
1	248201100	G	A	OR2L2	4891	NFATC3	M6364_1.02	1688	8.311	1.402	6.45	6.909	1	1	1	0	0	0	1	0	0	0	0	0	0	0	0	0	0	0	0	0	0	0	0	0	1	0	0	0	0	0	0	0	0	0	0	0	0
1	248201100	G	A	OR2L2	4891	NFATC2	M6363_1.02	1693	8.393	1.484	6.501	6.909	1	1	1	0	0	0	1	0	0	0	0	0	0	0	0	0	0	0	0	0	0	0	0	0	1	0	0	0	0	0	0	0	0	0	0	0	0
1	248550145	A	C	OR2T6	4903	CREB1	M3084_1.02	239	0.628	7.472	7.17082	6.844	0	0	0	1	1	1	4	0	0	0	0	0	0	1	2	0	0	0	1	0	0	0	0	0	0	0	0	1	0	0	0	0	0	0	0	0	0
2	2332341	A	C	MYT1L	27054	POU2F1	M3680_1.02	1369	1.326	7.542	7.383	6.216	0	0	0	1	1	1	10	0	0	0	0	0	0	1	6	0	1	0	0	0	0	0	0	0	1	1	0	1	0	0	0	0	0	0	0	0	0
2	8822029	G	A	ID2	27099	ELF1	M2275_1.02	765	8.242	1.333	7.81263	6.909	1	1	1	0	0	0	3	0	0	0	0	0	0	0	0	0	0	0	0	0	0	0	0	0	3	0	0	1	0	0	0	0	0	0	0	0	0
2	8822029	G	A	ID2	27099	ELF1	M4460_1.02	766	9.859	2.951	8.3877	6.908	1	1	1	0	0	0	3	0	0	0	0	0	0	0	0	0	0	0	0	0	0	0	0	0	3	0	0	1	0	0	0	0	0	0	0	0	0
2	8822029	G	A	ID2	27099	ELF1	M4563_1.02	767	8.826	4.331	8.07523	4.495	1	1	1	0	0	0	3	0	0	0	0	0	0	0	0	0	0	0	0	0	0	0	0	0	3	0	0	1	0	0	0	0	0	0	0	0	0
2	8822029	G	A	ID2	27099	ELF1	M4617_1.02	768	7.751	0.842	7.4205	6.909	1	1	1	0	0	0	3	0	0	0	0	0	0	0	0	0	0	0	0	0	0	0	0	0	3	0	0	1	0	0	0	0	0	0	0	0	0
2	8822029	G	A	ID2	27099	EHF	M5372_1.02	796	8.89	2.846	7.90111	6.044	1	1	1	0	0	0	3	0	0	0	0	0	0	0	0	0	0	0	0	0	0	0	0	0	3	0	0	1	0	0	0	0	0	0	0	0	0
2	8822029	G	A	ID2	27099	ELF5	M5378_1.02	798	8.444	1.541	6.94201	6.903	1	1	1	0	0	0	3	0	0	0	0	0	0	0	0	0	0	0	0	0	0	0	0	0	3	0	0	1	0	0	0	0	0	0	0	0	0
2	8822029	G	A	ID2	27099	ELF5	M5379_1.02	799	8.429	2.17	6.71725	6.259	1	1	1	0	0	0	3	0	0	0	0	0	0	0	0	0	0	0	0	0	0	0	0	0	3	0	0	1	0	0	0	0	0	0	0	0	0
2	8822030	G	A	ID2	27099	ELF1	M2275_1.02	765	8.242	1.333	7.81263	6.909	1	1	1	0	0	0	5	0	0	0	0	0	0	0	0	0	0	0	0	0	0	0	0	0	5	0	0	1	0	0	0	0	0	0	0	0	0
2	8822030	G	A	ID2	27099	ELF1	M4460_1.02	766	9.859	4.127	8.3877	5.732	1	1	1	0	0	0	5	0	0	0	0	0	0	0	0	0	0	0	0	0	0	0	0	0	5	0	0	1	0	0	0	0	0	0	0	0	0
2	8822030	G	A	ID2	27099	ELF1	M4563_1.02	767	8.826	1.923	8.07523	6.903	1	1	1	0	0	0	5	0	0	0	0	0	0	0	0	0	0	0	0	0	0	0	0	0	5	0	0	1	0	0	0	0	0	0	0	0	0
2	8822030	G	A	ID2	27099	ELF1	M4617_1.02	768	7.751	0.842	7.4205	6.909	1	1	1	0	0	0	5	0	0	0	0	0	0	0	0	0	0	0	0	0	0	0	0	0	5	0	0	1	0	0	0	0	0	0	0	0	0
2	8822030	G	A	ID2	27099	EHF	M5372_1.02	796	8.89	1.981	7.90111	6.909	1	1	1	0	0	0	5	0	0	0	0	0	0	0	0	0	0	0	0	0	0	0	0	0	5	0	0	1	0	0	0	0	0	0	0	0	0
2	8822030	G	A	ID2	27099	ELF5	M5378_1.02	798	8.444	1.54	6.94201	6.904	1	1	1	0	0	0	5	0	0	0	0	0	0	0	0	0	0	0	0	0	0	0	0	0	5	0	0	1	0	0	0	0	0	0	0	0	0
2	8822030	G	A	ID2	27099	ELF5	M5379_1.02	799	8.429	2.444	6.71725	5.985	1	1	1	0	0	0	5	0	0	0	0	0	0	0	0	0	0	0	0	0	0	0	0	0	5	0	0	1	0	0	0	0	0	0	0	0	0
2	8822033	G	A	ID2	27099	ELF1	M2275_1.02	765	8.242	5.908	7.81263	2.334	1	1	0	0	0	0	3	0	0	0	0	0	0	0	0	0	0	0	0	0	0	0	0	0	3	0	0	1	0	0	0	0	0	0	0	0	0
2	8822033	G	A	ID2	27099	ELF1	M4460_1.02	766	9.859	7.374	8.3877	2.485	1	1	0	0	0	0	3	0	0	0	0	0	0	0	0	0	0	0	0	0	0	0	0	0	3	0	0	1	0	0	0	0	0	0	0	0	0
2	8822033	G	A	ID2	27099	ELF1	M4563_1.02	767	8.826	6.254	8.07523	2.572	1	1	0	0	0	0	3	0	0	0	0	0	0	0	0	0	0	0	0	0	0	0	0	0	3	0	0	1	0	0	0	0	0	0	0	0	0
2	8822033	G	A	ID2	27099	ELF1	M4617_1.02	768	7.751	4.949	7.4205	2.802	1	1	0	0	0	0	3	0	0	0	0	0	0	0	0	0	0	0	0	0	0	0	0	0	3	0	0	1	0	0	0	0	0	0	0	0	0
2	8822033	G	A	ID2	27099	EHF	M5372_1.02	796	8.89	6.988	7.90111	1.902	1	0	0	0	0	0	3	0	0	0	0	0	0	0	0	0	0	0	0	0	0	0	0	0	3	0	0	1	0	0	0	0	0	0	0	0	0
2	8822033	G	A	ID2	27099	ELF5	M5378_1.02	798	8.444	6.884	6.94201	1.56	1	0	0	0	0	0	3	0	0	0	0	0	0	0	0	0	0	0	0	0	0	0	0	0	3	0	0	1	0	0	0	0	0	0	0	0	0
2	21022857	G	A	C2orf43	27240	ERF	M5398_1.02	760	11.697	4.802	7.017	6.895	1	1	1	0	0	0	3	0	0	0	0	0	0	0	0	0	0	0	0	0	0	0	0	0	3	0	0	0	0	0	0	0	0	0	0	0	0
2	21022857	G	A	C2orf43	27240	ETV3	M5422_1.02	764	11.415	4.578	6.7945	6.837	1	1	1	0	0	0	3	0	0	0	0	0	0	0	0	0	0	0	0	0	0	0	0	0	3	0	0	0	0	0	0	0	0	0	0	0	0
2	21022857	G	A	C2orf43	27240	ETS1	M3050_1.02	787	7.74	0.831	6.66409	6.909	1	1	1	0	0	0	3	0	0	0	0	0	0	0	0	0	0	0	0	0	0	0	0	0	3	0	0	0	0	0	0	0	0	0	0	0	0
2	24275685	A	T	FKBP1B	27264	PROP1	M5751_1.02	1236	7.67	3.765	7.6552	3.905	1	1	1	0	0	0	4	0	0	0	0	0	0	0	0	0	0	0	1	1	0	0	0	1	0	0	1	1	0	0	0	0	0	0	0	0	0
2	26101488	C	T	ASXL2	27319	EGR4	M5371_1.02	546	7.214	10.263	9.63266	3.049	0	0	0	1	1	1	8	0	0	0	0	0	0	0	0	0	0	0	0	0	0	0	0	0	8	0	0	1	0	0	0	0	0	0	0	0	0
2	26101488	C	T	ASXL2	27319	EGR3	M6200_1.02	628	5.985	9.38	7.09133	3.395	0	0	0	1	1	1	8	0	0	0	0	0	0	0	0	0	0	0	0	0	0	0	0	0	8	0	0	1	0	0	0	0	0	0	0	0	0
2	26101488	C	T	ASXL2	27319	ETS1	M3049_1.02	786	3.232	7.447	6.38457	4.215	0	0	0	1	1	1	8	0	0	0	0	0	0	0	0	0	0	0	0	0	0	0	0	0	8	0	0	1	0	0	0	0	0	0	0	0	0
2	26101488	C	T	ASXL2	27319	ELK4	M6209_1.02	829	4.585	8.7	7.22393	4.115	0	0	0	1	1	1	8	0	0	0	0	0	0	0	0	0	0	0	0	0	0	0	0	0	8	0	0	1	0	0	0	0	0	0	0	0	0
2	26101488	C	T	ASXL2	27319	KLF6	M6325_1.02	387	6.153	-0.755	5.708	6.908	1	1	1	0	0	0	8	0	0	0	0	0	0	0	0	0	0	0	0	0	0	0	0	0	8	0	0	1	0	0	0	0	0	0	0	0	0
2	26101488	C	T	ASXL2	27319	KLF5	M2391_1.02	431	9.124	2.215	6.863	6.909	1	1	1	0	0	0	8	0	0	0	0	0	0	0	0	0	0	0	0	0	0	0	0	0	8	0	0	1	0	0	0	0	0	0	0	0	0
2	26101488	C	T	ASXL2	27319	KLF4	M6324_1.02	548	8.658	4.83	6.6646	3.828	1	1	1	0	0	0	8	0	0	0	0	0	0	0	0	0	0	0	0	0	0	0	0	0	8	0	0	1	0	0	0	0	0	0	0	0	0
2	26101488	C	T	ASXL2	27319	SP3	M5854_1.02	608	7.229	2.511	6.77354	4.718	1	1	1	0	0	0	8	0	0	0	0	0	0	0	0	0	0	0	0	0	0	0	0	0	8	0	0	1	0	0	0	0	0	0	0	0	0
2	26101488	C	T	ASXL2	27319	SP1	M3926_1.02	643	9.255	2.346	7.51996	6.909	1	1	1	0	0	0	8	0	0	0	0	0	0	0	0	0	0	0	0	0	0	0	0	0	8	0	0	1	0	0	0	0	0	0	0	0	0
2	26101488	C	T	ASXL2	27319	ERF	M5398_1.02	760	8.793	5.014	7.017	3.779	1	1	1	0	0	0	8	0	0	0	0	0	0	0	0	0	0	0	0	0	0	0	0	0	8	0	0	1	0	0	0	0	0	0	0	0	0
2	26101488	C	T	ASXL2	27319	ETV3	M5422_1.02	764	8.025	4.673	6.7945	3.352	1	1	1	0	0	0	8	0	0	0	0	0	0	0	0	0	0	0	0	0	0	0	0	0	8	0	0	1	0	0	0	0	0	0	0	0	0
2	26101488	C	T	ASXL2	27319	KLF7	M0405_1.02	514	8.024	-0.186	6.1449	8.21	1	1	1	0	0	0	8	0	0	0	0	0	0	0	0	0	0	0	0	0	0	0	0	0	8	0	0	1	0	0	0	0	0	0	0	0	0
2	26101488	C	T	ASXL2	27319	SP2	M2314_1.02	583	9.44	5.597	8.26899	3.843	1	1	1	0	0	0	8	0	0	0	0	0	0	0	0	0	0	0	0	0	0	0	0	0	8	0	0	1	0	0	0	0	0	0	0	0	0
2	26101488	C	T	ASXL2	27319	SP1	M1906_1.02	641	8.938	2.029	7.1856	6.909	1	1	1	0	0	0	8	0	0	0	0	0	0	0	0	0	0	0	0	0	0	0	0	0	8	0	0	1	0	0	0	0	0	0	0	0	0
2	26101488	C	T	ASXL2	27319	SP1	M6479_1.02	645	8.199	2.014	7.19916	6.185	1	1	1	0	0	0	8	0	0	0	0	0	0	0	0	0	0	0	0	0	0	0	0	0	8	0	0	1	0	0	0	0	0	0	0	0	0
2	26101489	C	T	ASXL2	27319	KLF6	M6325_1.02	387	6.153	-0.543	5.708	6.696	1	1	1	0	0	0	12	0	0	0	0	0	0	0	0	0	0	0	0	0	0	0	0	0	12	0	0	1	0	0	0	0	0	0	0	0	0
2	26101489	C	T	ASXL2	27319	KLF5	M2391_1.02	431	9.124	5.834	6.863	3.29	1	1	1	0	0	0	12	0	0	0	0	0	0	0	0	0	0	0	0	0	0	0	0	0	12	0	0	1	0	0	0	0	0	0	0	0	0
2	26101489	C	T	ASXL2	27319	KLF4	M6324_1.02	548	8.658	6.118	6.6646	2.54	1	1	0	0	0	0	12	0	0	0	0	0	0	0	0	0	0	0	0	0	0	0	0	0	12	0	0	1	0	0	0	0	0	0	0	0	0
2	26101489	C	T	ASXL2	27319	SP3	M5854_1.02	608	7.229	5.634	6.77354	1.595	1	0	0	0	0	0	12	0	0	0	0	0	0	0	0	0	0	0	0	0	0	0	0	0	12	0	0	1	0	0	0	0	0	0	0	0	0
2	26101489	C	T	ASXL2	27319	ETV3	M5422_1.02	764	8.025	6.718	6.7945	1.307	1	0	0	0	0	0	12	0	0	0	0	0	0	0	0	0	0	0	0	0	0	0	0	0	12	0	0	1	0	0	0	0	0	0	0	0	0
2	26101489	C	T	ASXL2	27319	FLI1	M6227_1.02	811	8.924	2.105	8.07239	6.819	1	1	1	0	0	0	12	0	0	0	0	0	0	0	0	0	0	0	0	0	0	0	0	0	12	0	0	1	0	0	0	0	0	0	0	0	0
2	26101489	C	T	ASXL2	27319	SP1	M6479_1.02	645	8.199	6.628	7.19916	1.571	1	0	0	0	0	0	12	0	0	0	0	0	0	0	0	0	0	0	0	0	0	0	0	0	12	0	0	1	0	0	0	0	0	0	0	0	0
2	26101492	C	T	ASXL2	27319	ERF	M5398_1.02	760	8.793	1.899	7.017	6.894	1	1	1	0	0	0	1	0	0	0	0	0	0	0	0	0	0	0	0	0	0	0	0	0	1	0	0	1	0	0	0	0	0	0	0	0	0
2	26101492	C	T	ASXL2	27319	ETV3	M5422_1.02	764	8.025	1.188	6.7945	6.837	1	1	1	0	0	0	1	0	0	0	0	0	0	0	0	0	0	0	0	0	0	0	0	0	1	0	0	1	0	0	0	0	0	0	0	0	0
2	26101492	C	T	ASXL2	27319	FLI1	M6227_1.02	811	8.924	2.094	8.07239	6.83	1	1	1	0	0	0	1	0	0	0	0	0	0	0	0	0	0	0	0	0	0	0	0	0	1	0	0	1	0	0	0	0	0	0	0	0	0
2	26101493	C	T	ASXL2	27319	ERF	M5398_1.02	760	8.793	1.885	7.017	6.908	1	1	1	0	0	0	1	0	0	0	0	0	0	0	0	0	0	0	0	0	0	0	0	0	1	0	0	1	0	0	0	0	0	0	0	0	0
2	26101493	C	T	ASXL2	27319	ETV3	M5422_1.02	764	8.025	1.179	6.7945	6.846	1	1	1	0	0	0	1	0	0	0	0	0	0	0	0	0	0	0	0	0	0	0	0	0	1	0	0	1	0	0	0	0	0	0	0	0	0
2	26101493	C	T	ASXL2	27319	FLI1	M6227_1.02	811	8.924	5.716	8.07239	3.208	1	1	1	0	0	0	1	0	0	0	0	0	0	0	0	0	0	0	0	0	0	0	0	0	1	0	0	1	0	0	0	0	0	0	0	0	0
2	32390859	C	T	SLC30A6	27508	EGR1	M1971_1.02	520	9.514	6.479	8.08983	3.035	1	1	1	0	0	0	1	0	0	0	0	0	0	0	0	0	0	0	0	0	0	0	0	0	1	0	0	1	0	0	0	0	0	0	0	0	0
2	32390862	C	T	SLC30A6	27508	EGR1	M1971_1.02	520	9.514	2.605	8.08983	6.909	1	1	1	0	0	0	1	0	0	0	0	0	0	0	0	0	0	0	0	0	0	0	0	0	1	0	0	1	0	0	0	0	0	0	0	0	0
2	32390903	C	T	SLC30A6	27508	SREBF2	M6488_1.02	201	7.373	6.345	6.81078	1.028	1	0	0	0	0	0	1	0	0	0	0	0	0	0	0	0	0	0	0	0	0	0	0	0	1	0	0	1	0	0	0	0	0	0	0	0	0
2	32390903	C	T	SLC30A6	27508	EGR1	M1971_1.02	520	8.474	5.124	8.08983	3.35	1	1	1	0	0	0	1	0	0	0	0	0	0	0	0	0	0	0	0	0	0	0	0	0	1	0	0	1	0	0	0	0	0	0	0	0	0
2	32390903	C	T	SLC30A6	27508	KLF16	M5593_1.02	542	8.848	3.785	7.25289	5.063	1	1	1	0	0	0	1	0	0	0	0	0	0	0	0	0	0	0	0	0	0	0	0	0	1	0	0	1	0	0	0	0	0	0	0	0	0
2	32390903	C	T	SLC30A6	27508	SP8	M5856_1.02	573	7.601	3.781	7.27743	3.82	1	1	1	0	0	0	1	0	0	0	0	0	0	0	0	0	0	0	0	0	0	0	0	0	1	0	0	1	0	0	0	0	0	0	0	0	0
2	32390903	C	T	SLC30A6	27508	SP7	M5856_1.02	594	7.601	3.781	7.27743	3.82	1	1	1	0	0	0	1	0	0	0	0	0	0	0	0	0	0	0	0	0	0	0	0	0	1	0	0	1	0	0	0	0	0	0	0	0	0
2	32390903	C	T	SLC30A6	27508	SP9	M5856_1.02	668	7.601	3.781	7.27743	3.82	1	1	1	0	0	0	1	0	0	0	0	0	0	0	0	0	0	0	0	0	0	0	0	0	1	0	0	1	0	0	0	0	0	0	0	0	0
2	32390904	C	T	SLC30A6	27508	SREBF2	M6488_1.02	201	7.373	4.477	6.81078	2.896	1	1	0	0	0	0	8	0	0	0	0	0	0	0	0	0	0	0	0	0	0	0	0	0	8	0	0	1	0	0	0	0	0	0	0	0	0
2	32390904	C	T	SLC30A6	27508	EGR1	M1971_1.02	520	8.474	6.563	8.08983	1.911	1	0	0	0	0	0	8	0	0	0	0	0	0	0	0	0	0	0	0	0	0	0	0	0	8	0	0	1	0	0	0	0	0	0	0	0	0
2	32390904	C	T	SLC30A6	27508	KLF16	M5593_1.02	542	8.848	6.054	7.25289	2.794	1	1	0	0	0	0	8	0	0	0	0	0	0	0	0	0	0	0	0	0	0	0	0	0	8	0	0	1	0	0	0	0	0	0	0	0	0
2	32390904	C	T	SLC30A6	27508	SP8	M5856_1.02	573	7.601	5.202	7.27743	2.399	1	1	0	0	0	0	8	0	0	0	0	0	0	0	0	0	0	0	0	0	0	0	0	0	8	0	0	1	0	0	0	0	0	0	0	0	0
2	32390904	C	T	SLC30A6	27508	SP7	M5856_1.02	594	7.601	5.202	7.27743	2.399	1	1	0	0	0	0	8	0	0	0	0	0	0	0	0	0	0	0	0	0	0	0	0	0	8	0	0	1	0	0	0	0	0	0	0	0	0
2	32390904	C	T	SLC30A6	27508	SP9	M5856_1.02	668	7.601	5.202	7.27743	2.399	1	1	0	0	0	0	8	0	0	0	0	0	0	0	0	0	0	0	0	0	0	0	0	0	8	0	0	1	0	0	0	0	0	0	0	0	0
2	32390905	C	T	SLC30A6	27508	NFATC1	M5657_1.02	1704	6.379	11.306	9.39535	4.927	0	0	0	1	1	1	9	0	0	0	0	0	0	0	0	0	0	0	0	0	0	0	0	0	9	0	0	1	0	0	0	0	0	0	0	0	0
2	32390905	C	T	SLC30A6	27508	SREBF2	M6488_1.02	201	7.373	3.626	6.81078	3.747	1	1	1	0	0	0	9	0	0	0	0	0	0	0	0	0	0	0	0	0	0	0	0	0	9	0	0	1	0	0	0	0	0	0	0	0	0
2	32390905	C	T	SLC30A6	27508	EGR1	M1971_1.02	520	8.474	4.984	8.08983	3.49	1	1	1	0	0	0	9	0	0	0	0	0	0	0	0	0	0	0	0	0	0	0	0	0	9	0	0	1	0	0	0	0	0	0	0	0	0
2	32390905	C	T	SLC30A6	27508	KLF16	M5593_1.02	542	8.848	5.507	7.25289	3.341	1	1	1	0	0	0	9	0	0	0	0	0	0	0	0	0	0	0	0	0	0	0	0	0	9	0	0	1	0	0	0	0	0	0	0	0	0
2	32390905	C	T	SLC30A6	27508	SP8	M5856_1.02	573	7.601	4.41	7.27743	3.191	1	1	1	0	0	0	9	0	0	0	0	0	0	0	0	0	0	0	0	0	0	0	0	0	9	0	0	1	0	0	0	0	0	0	0	0	0
2	32390905	C	T	SLC30A6	27508	SP7	M5856_1.02	594	7.601	4.41	7.27743	3.191	1	1	1	0	0	0	9	0	0	0	0	0	0	0	0	0	0	0	0	0	0	0	0	0	9	0	0	1	0	0	0	0	0	0	0	0	0
2	32390905	C	T	SLC30A6	27508	SP9	M5856_1.02	668	7.601	4.41	7.27743	3.191	1	1	1	0	0	0	9	0	0	0	0	0	0	0	0	0	0	0	0	0	0	0	0	0	9	0	0	1	0	0	0	0	0	0	0	0	0
2	32489885	C	T	NLRC4	27509	NFATC3	M1517_1.02	1687	6.936	3.486	6.27926	3.45	1	1	1	0	0	0	1	0	0	0	0	0	0	0	0	0	0	0	0	0	0	0	0	0	1	0	0	0	0	0	0	0	0	0	0	0	0
2	32489886	C	T	NLRC4	27509	NFATC3	M1517_1.02	1687	6.936	2.366	6.27926	4.57	1	1	1	0	0	0	1	0	0	0	0	0	0	0	0	0	0	0	0	0	0	0	0	0	1	0	0	0	0	0	0	0	0	0	0	0	0
2	32491831	C	T	NLRC4	27509	NFATC3	M1517_1.02	1687	6.516	3.066	6.27926	3.45	1	1	1	0	0	0	1	0	0	0	0	0	0	0	0	0	0	0	0	0	0	0	0	0	1	0	0	0	0	0	0	0	0	0	0	0	0
2	32492287	C	T	NLRC4	27509	NFATC3	M1517_1.02	1687	6.346	2.896	6.27926	3.45	1	1	1	0	0	0	1	0	0	0	0	0	0	0	0	0	0	0	0	0	0	0	0	0	1	0	0	0	0	0	0	0	0	0	0	0	0
2	33170240	G	A	LTBP1	27528	IRX1	M6037_1.02	1227	4.387	7.734	7.54505	3.347	0	0	0	1	1	1	3	0	0	0	0	0	0	3	0	0	0	0	0	0	0	0	0	0	0	0	0	1	0	0	0	0	0	0	0	0	0
2	33170240	G	A	LTBP1	27528	IRX3	M6037_1.02	1251	4.387	7.734	7.54505	3.347	0	0	0	1	1	1	3	0	0	0	0	0	0	3	0	0	0	0	0	0	0	0	0	0	0	0	0	1	0	0	0	0	0	0	0	0	0
2	33171166	C	T	LTBP1	27528	IRX1	M6037_1.02	1227	4.888	9.073	7.54505	4.185	0	0	0	1	1	1	1	0	0	0	0	0	0	0	0	0	0	0	0	0	0	0	0	0	0	0	1	1	0	0	0	0	0	0	0	0	0
2	33171166	C	T	LTBP1	27528	IRX3	M6037_1.02	1251	4.888	9.073	7.54505	4.185	0	0	0	1	1	1	1	0	0	0	0	0	0	0	0	0	0	0	0	0	0	0	0	0	0	0	1	1	0	0	0	0	0	0	0	0	0
2	37423609	G	A	SULT6B1	27575	KLF5	M2391_1.02	431	8.717	5.427	6.863	3.29	1	1	1	0	0	0	6	0	0	0	0	0	0	0	0	0	0	0	0	0	0	0	0	0	6	0	0	0	0	0	0	0	0	0	0	0	0
2	45838408	C	T	SRBD1	27729	ZEB1	M6543_1.02	370	6.125	1.175	5.9	4.95	1	1	1	0	0	0	3	0	0	0	0	0	0	0	0	0	0	0	0	0	0	0	0	0	3	0	0	1	0	0	0	0	0	0	0	0	0
2	45838409	C	T	SRBD1	27729	ZSCAN10	M0398_1.02	543	-0.819	8.378	7.129	9.197	0	0	0	1	1	1	5	0	0	0	0	0	0	0	0	0	0	0	0	0	0	0	0	0	5	0	0	1	0	0	0	0	0	0	0	0	0
2	45838409	C	T	SRBD1	27729	ZEB1	M6543_1.02	370	6.125	-0.735	5.9	6.86	1	1	1	0	0	0	5	0	0	0	0	0	0	0	0	0	0	0	0	0	0	0	0	0	5	0	0	1	0	0	0	0	0	0	0	0	0
2	45839597	G	T	SRBD1	27729	ZEB1	M6543_1.02	370	6.713	2.769	5.9	3.944	1	1	1	0	0	0	1	0	0	0	0	0	0	1	0	0	0	0	0	0	0	0	0	0	0	0	0	1	0	0	0	0	0	0	0	0	0
2	45841198	C	T	SRBD1	27729	ZEB1	M6543_1.02	370	6.125	4.351	5.9	1.774	1	0	0	0	0	0	1	0	0	0	0	0	0	0	0	0	0	0	0	0	0	0	0	0	1	0	0	1	0	0	0	0	0	0	0	0	0
2	55459516	C	T	CLHC1	27865	FEV	M6226_1.02	834	7.394	0.485	6.82	6.909	1	1	1	0	0	0	5	0	0	0	0	0	0	0	0	0	0	0	0	0	0	0	0	0	5	0	0	0	0	0	0	0	0	0	0	0	0
2	64247306	C	T	VPS54	27971	EPAS1	M6212_1.02	92	9.323	2.667	7.47386	6.656	1	1	1	0	0	0	5	0	0	0	0	0	0	0	0	0	0	0	0	0	0	0	1	0	0	2	2	1	0	0	0	0	0	0	0	0	0
2	65281637	G	A	CEP68	27980	E2F4	M6193_1.02	745	9.847	6.356	7.78928	3.491	1	1	1	0	0	0	1	0	0	0	0	0	0	0	0	0	1	0	0	0	0	0	0	0	0	0	0	1	0	0	0	0	0	0	0	0	0
2	65283478	G	A	CEP68	27980	ZBTB7B	M6539_1.02	562	12.918	6.009	10.606	6.909	1	1	1	0	0	0	1	0	0	0	0	0	0	0	0	0	0	0	0	0	0	0	0	0	1	0	0	0	0	0	0	0	0	0	0	0	0
2	65283480	G	A	CEP68	27980	ZBTB7B	M6539_1.02	562	12.918	6.009	10.606	6.909	1	1	1	0	0	0	1	0	0	0	0	0	0	0	0	0	0	0	0	0	0	0	0	0	1	0	0	0	0	0	0	0	0	0	0	0	0
2	65283489	G	A	CEP68	27980	TFDP2	M6515_1.02	710	10.632	4.022	8.0894	6.61	1	1	1	0	0	0	1	0	0	0	0	0	0	0	0	0	0	0	0	0	0	0	0	0	1	0	0	1	0	0	0	0	0	0	0	0	0
2	65283489	G	A	CEP68	27980	TFDP3	M6515_1.02	711	10.632	4.022	8.0894	6.61	1	1	1	0	0	0	1	0	0	0	0	0	0	0	0	0	0	0	0	0	0	0	0	0	1	0	0	1	0	0	0	0	0	0	0	0	0
2	65283489	G	A	CEP68	27980	TFDP1	M6515_1.02	712	10.632	4.022	8.0894	6.61	1	1	1	0	0	0	1	0	0	0	0	0	0	0	0	0	0	0	0	0	0	0	0	0	1	0	0	1	0	0	0	0	0	0	0	0	0
2	65283489	G	A	CEP68	27980	E2F4	M6193_1.02	745	10.121	5.693	7.78928	4.428	1	1	1	0	0	0	1	0	0	0	0	0	0	0	0	0	0	0	0	0	0	0	0	0	1	0	0	1	0	0	0	0	0	0	0	0	0
2	65283489	G	A	CEP68	27980	ZBTB7B	M6539_1.02	562	12.918	6.062	10.606	6.856	1	1	1	0	0	0	1	0	0	0	0	0	0	0	0	0	0	0	0	0	0	0	0	0	1	0	0	1	0	0	0	0	0	0	0	0	0
2	65283489	G	A	CEP68	27980	E2F4	M4537_1.02	741	9.238	2.677	7.75996	6.561	1	1	1	0	0	0	1	0	0	0	0	0	0	0	0	0	0	0	0	0	0	0	0	0	1	0	0	1	0	0	0	0	0	0	0	0	0
2	65283490	G	A	CEP68	27980	TFDP2	M6515_1.02	710	10.632	3.872	8.0894	6.76	1	1	1	0	0	0	4	0	0	0	0	0	0	0	0	0	0	0	0	0	0	0	0	0	4	0	0	1	0	0	0	0	0	0	0	0	0
2	65283490	G	A	CEP68	27980	TFDP3	M6515_1.02	711	10.632	3.872	8.0894	6.76	1	1	1	0	0	0	4	0	0	0	0	0	0	0	0	0	0	0	0	0	0	0	0	0	4	0	0	1	0	0	0	0	0	0	0	0	0
2	65283490	G	A	CEP68	27980	TFDP1	M6515_1.02	712	10.632	3.872	8.0894	6.76	1	1	1	0	0	0	4	0	0	0	0	0	0	0	0	0	0	0	0	0	0	0	0	0	4	0	0	1	0	0	0	0	0	0	0	0	0
2	65283490	G	A	CEP68	27980	E2F4	M6193_1.02	745	10.121	6.499	7.78928	3.622	1	1	1	0	0	0	4	0	0	0	0	0	0	0	0	0	0	0	0	0	0	0	0	0	4	0	0	1	0	0	0	0	0	0	0	0	0
2	65283490	G	A	CEP68	27980	ZBTB7B	M6539_1.02	562	12.918	6.434	10.606	6.484	1	1	1	0	0	0	4	0	0	0	0	0	0	0	0	0	0	0	0	0	0	0	0	0	4	0	0	1	0	0	0	0	0	0	0	0	0
2	65283490	G	A	CEP68	27980	E2F4	M4537_1.02	741	9.238	5.685	7.75996	3.553	1	1	1	0	0	0	4	0	0	0	0	0	0	0	0	0	0	0	0	0	0	0	0	0	4	0	0	1	0	0	0	0	0	0	0	0	0
2	68384919	C	T	WDR92	28001	GLIS3	M6267_1.02	508	4.205	7.51	6.647	3.305	0	0	0	1	1	1	5	0	0	0	0	0	0	0	0	0	0	0	0	0	0	0	0	0	5	0	0	1	0	0	0	0	0	0	0	0	0
2	68384919	C	T	PNO1	28000	ZNF384	M6557_1.02	539	2.044	8.952	7.31061	6.908	0	0	0	1	1	1	5	0	0	0	0	0	0	0	0	0	0	0	0	0	0	0	0	0	5	0	0	1	0	0	0	0	0	0	0	0	0
2	68384919	C	T	WDR92	28001	ZNF384	M6557_1.02	539	2.044	8.952	7.31061	6.908	0	0	0	1	1	1	5	0	0	0	0	0	0	0	0	0	0	0	0	0	0	0	0	0	5	0	0	1	0	0	0	0	0	0	0	0	0
2	68384919	C	T	WDR92	28001	ZNF740	M5978_1.02	550	10.142	5.898	7.2373	4.244	1	1	1	0	0	0	5	0	0	0	0	0	0	0	0	0	0	0	0	0	0	0	0	0	5	0	0	1	0	0	0	0	0	0	0	0	0
2	68384919	C	T	WDR92	28001	ZIC5	M0422_1.02	551	6.313	2.643	5.6367	3.67	1	1	1	0	0	0	5	0	0	0	0	0	0	0	0	0	0	0	0	0	0	0	0	0	5	0	0	1	0	0	0	0	0	0	0	0	0
2	68384919	C	T	PNO1	28000	GLIS3	M6267_1.02	508	4.205	7.51	6.647	3.305	0	0	0	1	1	1	5	0	0	0	0	0	0	0	0	0	0	0	0	0	0	0	0	0	5	0	0	1	0	0	0	0	0	0	0	0	0
2	68384919	C	T	PNO1	28000	EGR4	M6201_1.02	547	8.366	1.458	7.4817	6.908	1	1	1	0	0	0	5	0	0	0	0	0	0	0	0	0	0	0	0	0	0	0	0	0	5	0	0	1	0	0	0	0	0	0	0	0	0
2	68384919	C	T	PNO1	28000	ZNF740	M5978_1.02	550	10.142	5.898	7.2373	4.244	1	1	1	0	0	0	5	0	0	0	0	0	0	0	0	0	0	0	0	0	0	0	0	0	5	0	0	1	0	0	0	0	0	0	0	0	0
2	68479926	C	T	PPP3R1	28003	ETV3	M5422_1.02	764	8.025	4.673	6.7945	3.352	1	1	1	0	0	0	3	0	0	0	0	0	0	0	0	0	0	0	0	0	0	0	0	0	3	0	0	0	0	0	0	0	0	0	0	0	0
2	68479927	C	T	PPP3R1	28003	ETV3	M5422_1.02	764	8.025	6.718	6.7945	1.307	1	0	0	0	0	0	5	0	0	0	0	0	0	0	0	0	0	0	0	0	0	0	0	0	5	0	0	0	0	0	0	0	0	0	0	0	0
2	68479931	C	T	PPP3R1	28003	ETV3	M5422_1.02	764	8.025	1.179	6.7945	6.846	1	1	1	0	0	0	1	0	0	0	0	0	0	0	0	0	0	0	0	0	0	0	0	0	1	0	0	0	0	0	0	0	0	0	0	0	0
2	68694498	T	C	APLF	28009	NFATC3	M6364_1.02	1688	8.387	1.478	6.45	6.909	1	1	1	0	0	0	1	0	0	0	0	0	0	0	0	0	0	0	0	0	0	0	0	0	0	1	0	1	0	0	0	0	0	0	0	0	0
2	68694498	T	C	FBXO48	28010	NFATC3	M6364_1.02	1688	8.387	1.478	6.45	6.909	1	1	1	0	0	0	1	0	0	0	0	0	0	0	0	0	0	0	0	0	0	0	0	0	0	1	0	1	0	0	0	0	0	0	0	0	0
2	68694498	T	C	APLF	28009	NFATC2	M6363_1.02	1693	8.493	5.108	6.501	3.385	1	1	1	0	0	0	1	0	0	0	0	0	0	0	0	0	0	0	0	0	0	0	0	0	0	1	0	1	0	0	0	0	0	0	0	0	0
2	68694498	T	C	FBXO48	28010	NFATC2	M6363_1.02	1693	8.493	5.108	6.501	3.385	1	1	1	0	0	0	1	0	0	0	0	0	0	0	0	0	0	0	0	0	0	0	0	0	0	1	0	1	0	0	0	0	0	0	0	0	0
2	68694499	T	G	APLF	28009	NFATC3	M6364_1.02	1688	8.387	1.593	6.45	6.794	1	1	1	0	0	0	1	0	0	0	0	0	0	0	1	0	0	0	0	0	0	0	0	0	0	0	0	1	0	0	0	0	0	0	0	0	0
2	68694499	T	G	FBXO48	28010	NFATC3	M6364_1.02	1688	8.387	1.593	6.45	6.794	1	1	1	0	0	0	1	0	0	0	0	0	0	0	1	0	0	0	0	0	0	0	0	0	0	0	0	1	0	0	0	0	0	0	0	0	0
2	68694499	T	G	APLF	28009	NFATC2	M6363_1.02	1693	8.493	1.613	6.501	6.88	1	1	1	0	0	0	1	0	0	0	0	0	0	0	1	0	0	0	0	0	0	0	0	0	0	0	0	1	0	0	0	0	0	0	0	0	0
2	68694499	T	G	FBXO48	28010	NFATC2	M6363_1.02	1693	8.493	1.613	6.501	6.88	1	1	1	0	0	0	1	0	0	0	0	0	0	0	1	0	0	0	0	0	0	0	0	0	0	0	0	1	0	0	0	0	0	0	0	0	0
2	68694501	C	T	APLF	28009	NFATC3	M6364_1.02	1688	8.387	1.478	6.45	6.909	1	1	1	0	0	0	3	0	0	0	0	0	0	0	0	0	0	0	0	0	0	0	0	0	3	0	0	1	0	0	0	0	0	0	0	0	0
2	68694501	C	T	FBXO48	28010	NFATC3	M6364_1.02	1688	8.387	1.478	6.45	6.909	1	1	1	0	0	0	3	0	0	0	0	0	0	0	0	0	0	0	0	0	0	0	0	0	3	0	0	1	0	0	0	0	0	0	0	0	0
2	68694501	C	T	APLF	28009	NFATC2	M6363_1.02	1693	8.493	1.585	6.501	6.908	1	1	1	0	0	0	3	0	0	0	0	0	0	0	0	0	0	0	0	0	0	0	0	0	3	0	0	1	0	0	0	0	0	0	0	0	0
2	68694501	C	T	FBXO48	28010	NFATC2	M6363_1.02	1693	8.493	1.585	6.501	6.908	1	1	1	0	0	0	3	0	0	0	0	0	0	0	0	0	0	0	0	0	0	0	0	0	3	0	0	1	0	0	0	0	0	0	0	0	0
2	68694502	C	T	APLF	28009	NFATC3	M6364_1.02	1688	8.387	1.478	6.45	6.909	1	1	1	0	0	0	1	0	0	0	0	0	0	0	0	0	0	0	0	0	0	0	0	0	1	0	0	1	0	0	0	0	0	0	0	0	0
2	68694502	C	T	FBXO48	28010	NFATC3	M6364_1.02	1688	8.387	1.478	6.45	6.909	1	1	1	0	0	0	1	0	0	0	0	0	0	0	0	0	0	0	0	0	0	0	0	0	1	0	0	1	0	0	0	0	0	0	0	0	0
2	68694502	C	T	APLF	28009	NFATC2	M6363_1.02	1693	8.493	1.585	6.501	6.908	1	1	1	0	0	0	1	0	0	0	0	0	0	0	0	0	0	0	0	0	0	0	0	0	1	0	0	1	0	0	0	0	0	0	0	0	0
2	68694502	C	T	FBXO48	28010	NFATC2	M6363_1.02	1693	8.493	1.585	6.501	6.908	1	1	1	0	0	0	1	0	0	0	0	0	0	0	0	0	0	0	0	0	0	0	0	0	1	0	0	1	0	0	0	0	0	0	0	0	0
2	70055389	A	C	GMCL1	28040	EGR1	M1971_1.02	520	9.499	4.724	8.08983	4.775	1	1	1	0	0	0	1	0	0	0	0	0	0	0	0	0	1	0	0	0	0	0	0	0	0	0	0	1	0	0	0	0	0	0	0	0	0
2	70056671	G	A	GMCL1	28040	KLF6	M6325_1.02	387	6.393	-0.304	5.708	6.697	1	1	1	0	0	0	1	0	0	0	0	0	0	0	0	0	0	0	0	0	0	0	0	0	1	0	0	1	0	0	0	0	0	0	0	0	0
2	70056746	C	A	GMCL1	28040	KLF6	M6325_1.02	387	7.891	1.037	5.708	6.854	1	1	1	0	0	0	1	0	0	0	0	0	0	0	0	0	0	0	0	0	0	0	0	0	0	0	1	1	0	0	0	0	0	0	0	0	0
2	70056746	C	A	GMCL1	28040	EGR1	M1971_1.02	520	9.326	7.278	8.08983	2.048	1	1	0	0	0	0	1	0	0	0	0	0	0	0	0	0	0	0	0	0	0	0	0	0	0	0	1	1	0	0	0	0	0	0	0	0	0
2	70056746	C	A	GMCL1	28040	EGR4	M6201_1.02	547	8.04	6.318	7.4817	1.722	1	0	0	0	0	0	1	0	0	0	0	0	0	0	0	0	0	0	0	0	0	0	0	0	0	0	1	1	0	0	0	0	0	0	0	0	0
2	70056751	C	T	GMCL1	28040	ETS1	M3049_1.02	786	2.388	6.603	6.38457	4.215	0	0	0	1	1	1	9	0	0	0	0	0	0	0	0	0	0	0	0	0	0	0	0	0	9	0	0	1	0	0	0	0	0	0	0	0	0
2	70056751	C	T	GMCL1	28040	KLF6	M6325_1.02	387	7.891	1.194	5.708	6.697	1	1	1	0	0	0	9	0	0	0	0	0	0	0	0	0	0	0	0	0	0	0	0	0	9	0	0	1	0	0	0	0	0	0	0	0	0
2	70056751	C	T	GMCL1	28040	SP4	M5855_1.02	503	11.416	7.307	9.6925	4.109	1	1	1	0	0	0	9	0	0	0	0	0	0	0	0	0	0	0	0	0	0	0	0	0	9	0	0	1	0	0	0	0	0	0	0	0	0
2	70056751	C	T	GMCL1	28040	EGR1	M1971_1.02	520	9.326	7.415	8.08983	1.911	1	0	0	0	0	0	9	0	0	0	0	0	0	0	0	0	0	0	0	0	0	0	0	0	9	0	0	1	0	0	0	0	0	0	0	0	0
2	70056751	C	T	GMCL1	28040	KLF16	M5593_1.02	542	10.021	7.227	7.25289	2.794	1	1	0	0	0	0	9	0	0	0	0	0	0	0	0	0	0	0	0	0	0	0	0	0	9	0	0	1	0	0	0	0	0	0	0	0	0
2	70056751	C	T	GMCL1	28040	EGR4	M6201_1.02	547	8.04	2.222	7.4817	5.818	1	1	1	0	0	0	9	0	0	0	0	0	0	0	0	0	0	0	0	0	0	0	0	0	9	0	0	1	0	0	0	0	0	0	0	0	0
2	70056751	C	T	GMCL1	28040	SP8	M5856_1.02	573	9.491	7.092	7.27743	2.399	1	1	0	0	0	0	9	0	0	0	0	0	0	0	0	0	0	0	0	0	0	0	0	0	9	0	0	1	0	0	0	0	0	0	0	0	0
2	70056751	C	T	GMCL1	28040	SP7	M5856_1.02	594	9.491	7.092	7.27743	2.399	1	1	0	0	0	0	9	0	0	0	0	0	0	0	0	0	0	0	0	0	0	0	0	0	9	0	0	1	0	0	0	0	0	0	0	0	0
2	70056751	C	T	GMCL1	28040	KLF14	M5592_1.02	615	10.22	7.036	8.41416	3.184	1	1	1	0	0	0	9	0	0	0	0	0	0	0	0	0	0	0	0	0	0	0	0	0	9	0	0	1	0	0	0	0	0	0	0	0	0
2	70056751	C	T	GMCL1	28040	ZBTB7A	M4640_1.02	623	9.406	4.114	7.84363	5.292	1	1	1	0	0	0	9	0	0	0	0	0	0	0	0	0	0	0	0	0	0	0	0	0	9	0	0	1	0	0	0	0	0	0	0	0	0
2	70056751	C	T	GMCL1	28040	SP9	M5856_1.02	668	9.491	7.092	7.27743	2.399	1	1	0	0	0	0	9	0	0	0	0	0	0	0	0	0	0	0	0	0	0	0	0	0	9	0	0	1	0	0	0	0	0	0	0	0	0
2	70056752	C	T	GMCL1	28040	SP4	M5855_1.02	503	11.416	7.886	9.6925	3.53	1	1	1	0	0	0	11	0	0	0	0	0	0	0	0	0	0	0	0	0	0	0	0	0	11	0	0	1	0	0	0	0	0	0	0	0	0
2	70056752	C	T	GMCL1	28040	EGR1	M1971_1.02	520	9.326	5.836	8.08983	3.49	1	1	1	0	0	0	11	0	0	0	0	0	0	0	0	0	0	0	0	0	0	0	0	0	11	0	0	1	0	0	0	0	0	0	0	0	0
2	70056752	C	T	GMCL1	28040	KLF16	M5593_1.02	542	10.021	6.68	7.25289	3.341	1	1	1	0	0	0	11	0	0	0	0	0	0	0	0	0	0	0	0	0	0	0	0	0	11	0	0	1	0	0	0	0	0	0	0	0	0
2	70056752	C	T	GMCL1	28040	EGR4	M6201_1.02	547	8.04	1.131	7.4817	6.909	1	1	1	0	0	0	11	0	0	0	0	0	0	0	0	0	0	0	0	0	0	0	0	0	11	0	0	1	0	0	0	0	0	0	0	0	0
2	70056752	C	T	GMCL1	28040	SP8	M5856_1.02	573	9.491	6.3	7.27743	3.191	1	1	1	0	0	0	11	0	0	0	0	0	0	0	0	0	0	0	0	0	0	0	0	0	11	0	0	1	0	0	0	0	0	0	0	0	0
2	70056752	C	T	GMCL1	28040	SP7	M5856_1.02	594	9.491	6.3	7.27743	3.191	1	1	1	0	0	0	11	0	0	0	0	0	0	0	0	0	0	0	0	0	0	0	0	0	11	0	0	1	0	0	0	0	0	0	0	0	0
2	70056752	C	T	GMCL1	28040	KLF14	M5592_1.02	615	10.22	6.838	8.41416	3.382	1	1	1	0	0	0	11	0	0	0	0	0	0	0	0	0	0	0	0	0	0	0	0	0	11	0	0	1	0	0	0	0	0	0	0	0	0
2	70056752	C	T	GMCL1	28040	ZBTB7A	M4640_1.02	623	9.406	5.872	7.84363	3.534	1	1	1	0	0	0	11	0	0	0	0	0	0	0	0	0	0	0	0	0	0	0	0	0	11	0	0	1	0	0	0	0	0	0	0	0	0
2	70056752	C	T	GMCL1	28040	SP9	M5856_1.02	668	9.491	6.3	7.27743	3.191	1	1	1	0	0	0	11	0	0	0	0	0	0	0	0	0	0	0	0	0	0	0	0	0	11	0	0	1	0	0	0	0	0	0	0	0	0
2	71204529	G	A	ANKRD53	28078	IRF1	M6307_1.02	1415	3.178	10.075	7.74745	6.897	0	0	0	1	1	1	6	0	2	0	2	0	0	0	0	1	0	0	1	0	0	0	0	0	0	0	0	1	0	0	0	0	0	0	0	0	0
2	71204529	G	A	ANKRD53	28078	IRF3	M6309_1.02	1417	2.959	9.845	9.0995	6.886	0	0	0	1	1	1	6	0	2	0	2	0	0	0	0	1	0	0	1	0	0	0	0	0	0	0	0	1	0	0	0	0	0	0	0	0	0
2	71204529	G	A	ANKRD53	28078	IRF2	M6308_1.02	1429	3.476	10.367	8.38104	6.891	0	0	0	1	1	1	6	0	2	0	2	0	0	0	0	1	0	0	1	0	0	0	0	0	0	0	0	1	0	0	0	0	0	0	0	0	0
2	71204529	G	A	ANKRD53	28078	IRF7	M3480_1.02	1430	3.794	10.628	9.00884	6.834	0	0	0	1	1	1	6	0	2	0	2	0	0	0	0	1	0	0	1	0	0	0	0	0	0	0	0	1	0	0	0	0	0	0	0	0	0
2	71204529	G	A	ANKRD53	28078	IRF7	M5577_1.02	1432	1.961	9.908	9.63493	7.947	0	0	0	1	1	1	6	0	2	0	2	0	0	0	0	1	0	0	1	0	0	0	0	0	0	0	0	1	0	0	0	0	0	0	0	0	0
2	71204529	G	A	ANKRD53	28078	IRF7	M6312_1.02	1433	2.686	9.365	6.4665	6.679	0	0	0	1	1	1	6	0	2	0	2	0	0	0	0	1	0	0	1	0	0	0	0	0	0	0	0	1	0	0	0	0	0	0	0	0	0
2	71204529	G	A	ANKRD53	28078	NFKB1	M1928_1.02	1697	6.575	10.992	7.32043	4.417	0	0	0	1	1	1	6	0	2	0	2	0	0	0	0	1	0	0	1	0	0	0	0	0	0	0	0	1	0	0	0	0	0	0	0	0	0
2	71204529	G	A	ANKRD53	28078	NFATC1	M5656_1.02	1703	5.617	11.371	10.578	5.754	0	0	0	1	1	1	6	0	2	0	2	0	0	0	0	1	0	0	1	0	0	0	0	0	0	0	0	1	0	0	0	0	0	0	0	0	0
2	71204529	G	A	ANKRD53	28078	NFATC1	M6361_1.02	1706	1.503	8.411	8.12707	6.908	0	0	0	1	1	1	6	0	2	0	2	0	0	0	0	1	0	0	1	0	0	0	0	0	0	0	0	1	0	0	0	0	0	0	0	0	0
2	71204529	G	A	ANKRD53	28078	REL	M1924_1.02	1708	2.13	8.978	6.51336	6.848	0	0	0	1	1	1	6	0	2	0	2	0	0	0	0	1	0	0	1	0	0	0	0	0	0	0	0	1	0	0	0	0	0	0	0	0	0
2	71204529	G	A	ANKRD53	28078	REL	M3091_1.02	1709	2.194	9.042	6.565	6.848	0	0	0	1	1	1	6	0	2	0	2	0	0	0	0	1	0	0	1	0	0	0	0	0	0	0	0	1	0	0	0	0	0	0	0	0	0
2	71204529	G	A	ANKRD53	28078	REL	M6449_1.02	1710	2.959	9.839	7.023	6.88	0	0	0	1	1	1	6	0	2	0	2	0	0	0	0	1	0	0	1	0	0	0	0	0	0	0	0	1	0	0	0	0	0	0	0	0	0
2	71204529	G	A	ANKRD53	28078	RELA	M1930_1.02	1711	4.148	11.056	7.20495	6.908	0	0	0	1	1	1	6	0	2	0	2	0	0	0	0	1	0	0	1	0	0	0	0	0	0	0	0	1	0	0	0	0	0	0	0	0	0
2	71204529	G	A	ANKRD53	28078	RELA	M3623_1.02	1712	3.759	10.668	7.256	6.909	0	0	0	1	1	1	6	0	2	0	2	0	0	0	0	1	0	0	1	0	0	0	0	0	0	0	0	1	0	0	0	0	0	0	0	0	0
2	71204529	G	A	ANKRD53	28078	RELA	M4444_1.02	1713	6.582	9.84	8.2708	3.258	0	0	0	1	1	1	6	0	2	0	2	0	0	0	0	1	0	0	1	0	0	0	0	0	0	0	0	1	0	0	0	0	0	0	0	0	0
2	71204529	G	A	ANKRD53	28078	RELA	M4485_1.02	1715	6.873	10.091	8.45806	3.218	0	0	0	1	1	1	6	0	2	0	2	0	0	0	0	1	0	0	1	0	0	0	0	0	0	0	0	1	0	0	0	0	0	0	0	0	0
2	71204529	G	A	ANKRD53	28078	RELA	M4491_1.02	1716	6.153	9.838	8.49729	3.685	0	0	0	1	1	1	6	0	2	0	2	0	0	0	0	1	0	0	1	0	0	0	0	0	0	0	0	1	0	0	0	0	0	0	0	0	0
2	71204529	G	A	ANKRD53	28078	RELA	M4494_1.02	1717	6.351	9.792	8.24336	3.441	0	0	0	1	1	1	6	0	2	0	2	0	0	0	0	1	0	0	1	0	0	0	0	0	0	0	0	1	0	0	0	0	0	0	0	0	0
2	71204529	G	A	ANKRD53	28078	RELA	M4495_1.02	1718	6.948	10.383	8.44191	3.435	0	0	0	1	1	1	6	0	2	0	2	0	0	0	0	1	0	0	1	0	0	0	0	0	0	0	0	1	0	0	0	0	0	0	0	0	0
2	71204529	G	A	ANKRD53	28078	RELA	M4496_1.02	1719	6.243	9.782	8.41926	3.539	0	0	0	1	1	1	6	0	2	0	2	0	0	0	0	1	0	0	1	0	0	0	0	0	0	0	0	1	0	0	0	0	0	0	0	0	0
2	71204529	G	A	ANKRD53	28078	RELA	M4497_1.02	1720	6.257	10.689	7.4602	4.432	0	0	0	1	1	1	6	0	2	0	2	0	0	0	0	1	0	0	1	0	0	0	0	0	0	0	0	1	0	0	0	0	0	0	0	0	0
2	71204529	G	A	ANKRD53	28078	RELA	M4498_1.02	1721	6.54	9.862	7.98108	3.322	0	0	0	1	1	1	6	0	2	0	2	0	0	0	0	1	0	0	1	0	0	0	0	0	0	0	0	1	0	0	0	0	0	0	0	0	0
2	71204529	G	A	ANKRD53	28078	RELA	M4499_1.02	1722	5.986	9.55	8.44512	3.564	0	0	0	1	1	1	6	0	2	0	2	0	0	0	0	1	0	0	1	0	0	0	0	0	0	0	0	1	0	0	0	0	0	0	0	0	0
2	71204529	G	A	ANKRD53	28078	STAT2	M4635_1.02	1883	3.922	9.632	8.80438	5.71	0	0	0	1	1	1	6	0	2	0	2	0	0	0	0	1	0	0	1	0	0	0	0	0	0	0	0	1	0	0	0	0	0	0	0	0	0
2	71204529	G	A	ANKRD53	28078	STAT2	M6494_1.02	1884	7.439	10.879	8.03067	3.44	0	0	0	1	1	1	6	0	2	0	2	0	0	0	0	1	0	0	1	0	0	0	0	0	0	0	0	1	0	0	0	0	0	0	0	0	0
2	71204529	G	A	ANKRD53	28078	ATF5	M6154_1.02	302	7.675	4.124	7.58167	3.551	1	1	1	0	0	0	6	0	2	0	2	0	0	0	0	1	0	0	1	0	0	0	0	0	0	0	0	1	0	0	0	0	0	0	0	0	0
2	71204531	C	T	ANKRD53	28078	IRF7	M6312_1.02	1433	1.717	8.397	6.4665	6.68	0	0	0	1	1	1	1	0	0	0	1	0	0	0	0	0	0	0	0	0	0	0	0	0	0	0	0	1	0	0	0	0	0	0	0	0	0
2	71204531	C	T	ANKRD53	28078	NFKB1	M1928_1.02	1697	6.575	7.581	7.32043	1.006	0	0	0	1	0	0	1	0	0	0	1	0	0	0	0	0	0	0	0	0	0	0	0	0	0	0	0	1	0	0	0	0	0	0	0	0	0
2	71204531	C	T	ANKRD53	28078	REL	M1924_1.02	1708	2.13	8.286	6.51336	6.156	0	0	0	1	1	1	1	0	0	0	1	0	0	0	0	0	0	0	0	0	0	0	0	0	0	0	0	1	0	0	0	0	0	0	0	0	0
2	71204531	C	T	ANKRD53	28078	REL	M3091_1.02	1709	2.194	8.351	6.565	6.157	0	0	0	1	1	1	1	0	0	0	1	0	0	0	0	0	0	0	0	0	0	0	0	0	0	0	0	1	0	0	0	0	0	0	0	0	0
2	71204531	C	T	ANKRD53	28078	REL	M6449_1.02	1710	2.959	9.148	7.023	6.189	0	0	0	1	1	1	1	0	0	0	1	0	0	0	0	0	0	0	0	0	0	0	0	0	0	0	0	1	0	0	0	0	0	0	0	0	0
2	71204531	C	T	ANKRD53	28078	RELA	M1930_1.02	1711	4.148	8.985	7.20495	4.837	0	0	0	1	1	1	1	0	0	0	1	0	0	0	0	0	0	0	0	0	0	0	0	0	0	0	0	1	0	0	0	0	0	0	0	0	0
2	71204531	C	T	ANKRD53	28078	RELA	M3623_1.02	1712	3.759	8.596	7.256	4.837	0	0	0	1	1	1	1	0	0	0	1	0	0	0	0	0	0	0	0	0	0	0	0	0	0	0	0	1	0	0	0	0	0	0	0	0	0
2	71204531	C	T	ANKRD53	28078	RELA	M4485_1.02	1715	6.873	8.484	8.45806	1.611	0	0	0	1	0	0	1	0	0	0	1	0	0	0	0	0	0	0	0	0	0	0	0	0	0	0	0	1	0	0	0	0	0	0	0	0	0
2	71204531	C	T	ANKRD53	28078	RELA	M4494_1.02	1717	6.351	8.515	8.24336	2.164	0	0	0	1	1	0	1	0	0	0	1	0	0	0	0	0	0	0	0	0	0	0	0	0	0	0	0	1	0	0	0	0	0	0	0	0	0
2	71204531	C	T	ANKRD53	28078	RELA	M4495_1.02	1718	6.948	9.026	8.44191	2.078	0	0	0	1	1	0	1	0	0	0	1	0	0	0	0	0	0	0	0	0	0	0	0	0	0	0	0	1	0	0	0	0	0	0	0	0	0
2	71204531	C	T	ANKRD53	28078	RELA	M4496_1.02	1719	6.243	8.438	8.41926	2.195	0	0	0	1	1	0	1	0	0	0	1	0	0	0	0	0	0	0	0	0	0	0	0	0	0	0	0	1	0	0	0	0	0	0	0	0	0
2	71204531	C	T	ANKRD53	28078	RELA	M4497_1.02	1720	6.257	8.725	7.4602	2.468	0	0	0	1	1	0	1	0	0	0	1	0	0	0	0	0	0	0	0	0	0	0	0	0	0	0	0	1	0	0	0	0	0	0	0	0	0
2	71204531	C	T	ANKRD53	28078	RELA	M4498_1.02	1721	6.54	8.389	7.98108	1.849	0	0	0	1	0	0	1	0	0	0	1	0	0	0	0	0	0	0	0	0	0	0	0	0	0	0	0	1	0	0	0	0	0	0	0	0	0
2	71204531	C	T	ANKRD53	28078	STAT2	M6494_1.02	1884	7.439	8.477	8.03067	1.038	0	0	0	1	0	0	1	0	0	0	1	0	0	0	0	0	0	0	0	0	0	0	0	0	0	0	0	1	0	0	0	0	0	0	0	0	0
2	71204531	C	T	ANKRD53	28078	ATF5	M6154_1.02	302	7.675	6.314	7.58167	1.361	1	0	0	0	0	0	1	0	0	0	1	0	0	0	0	0	0	0	0	0	0	0	0	0	0	0	0	1	0	0	0	0	0	0	0	0	0
2	103119561	G	A	SLC9A4	28594	NFATC3	M1517_1.02	1687	6.566	3.116	6.27926	3.45	1	1	1	0	0	0	4	0	0	0	0	0	0	0	0	0	0	0	0	0	0	0	0	0	4	0	0	0	0	0	0	0	0	0	0	0	0
2	106810834	C	T	UXS1	28627	ETS1	M3049_1.02	786	8.018	1.109	6.38457	6.909	1	1	1	0	0	0	3	0	0	0	0	0	0	0	0	0	0	0	0	0	0	0	0	0	3	0	0	0	0	0	0	0	0	0	0	0	0
2	113873962	C	T	IL1RN	28753	STAT6	M3992_1.02	1873	5.142	1.752	5.101	3.39	1	1	1	0	0	0	2	0	0	0	0	0	0	0	0	0	0	0	0	0	0	0	0	0	2	0	0	0	0	0	0	0	0	0	0	0	0
2	113873962	C	A	IL1RN	28753	STAT6	M3992_1.02	1873	5.142	-1.174	5.101	6.316	1	1	1	0	0	0	1	0	0	0	0	0	0	0	0	0	0	0	0	0	0	0	0	0	1	0	0	0	0	0	0	0	0	0	0	0	0
2	113874022	G	A	IL1RN	28753	STAT6	M3992_1.02	1873	6.398	3.228	5.101	3.17	1	1	1	0	0	0	1	0	0	0	0	0	0	0	0	0	0	0	0	0	0	0	0	0	1	0	0	0	0	0	0	0	0	0	0	0	0
2	113874091	C	T	IL1RN	28753	STAT6	M3992_1.02	1873	6.763	2.405	5.101	4.358	1	1	1	0	0	0	2	0	0	0	0	0	0	0	0	0	0	0	0	0	0	0	0	0	2	0	0	0	0	0	0	0	0	0	0	0	0
2	113874852	G	A	IL1RN	28753	STAT6	M3992_1.02	1873	5.121	4.544	5.101	0.577	1	0	0	0	0	0	1	0	0	0	0	0	0	0	0	0	0	0	0	0	0	0	0	0	1	0	0	0	0	0	0	0	0	0	0	0	0
2	113875651	G	A	IL1RN	28753	STAT6	M3992_1.02	1873	5.365	3.869	5.101	1.496	1	0	0	0	0	0	1	0	0	0	0	0	0	0	0	0	0	0	0	0	0	0	0	0	1	0	0	0	0	0	0	0	0	0	0	0	0
2	114514284	G	A	SLC35F5	28780	NR2C2	M4549_1.02	1626	10.8	3.891	8.63975	6.909	1	1	1	0	0	0	4	0	0	0	0	0	0	0	0	0	0	0	0	0	0	0	0	0	4	0	0	0	0	0	0	0	0	0	0	0	0
2	114514284	G	A	SLC35F5	28780	NR2C2	M4554_1.02	1627	10.018	3.109	8.65353	6.909	1	1	1	0	0	0	4	0	0	0	0	0	0	0	0	0	0	0	0	0	0	0	0	0	4	0	0	0	0	0	0	0	0	0	0	0	0
2	114514284	G	A	SLC35F5	28780	NR2C2	M4602_1.02	1628	10.628	3.719	8.82833	6.909	1	1	1	0	0	0	4	0	0	0	0	0	0	0	0	0	0	0	0	0	0	0	0	0	4	0	0	0	0	0	0	0	0	0	0	0	0
2	114514284	G	A	SLC35F5	28780	NR2C2	M4700_1.02	1629	9.203	2.294	8.71271	6.909	1	1	1	0	0	0	4	0	0	0	0	0	0	0	0	0	0	0	0	0	0	0	0	0	4	0	0	0	0	0	0	0	0	0	0	0	0
2	114514284	G	A	SLC35F5	28780	ETV1	M5420_1.02	750	7.283	0.393	6.5669	6.89	1	1	1	0	0	0	4	0	0	0	0	0	0	0	0	0	0	0	0	0	0	0	0	0	4	0	0	0	0	0	0	0	0	0	0	0	0
2	114514284	G	A	SLC35F5	28780	ELK3	M5384_1.02	762	7.451	1.201	6.8546	6.25	1	1	1	0	0	0	4	0	0	0	0	0	0	0	0	0	0	0	0	0	0	0	0	0	4	0	0	0	0	0	0	0	0	0	0	0	0
2	114514284	G	A	SLC35F5	28780	ELK3	M6208_1.02	763	8.202	1.293	7.38341	6.909	1	1	1	0	0	0	4	0	0	0	0	0	0	0	0	0	0	0	0	0	0	0	0	0	4	0	0	0	0	0	0	0	0	0	0	0	0
2	114514284	G	A	SLC35F5	28780	ETV3	M5422_1.02	764	7.452	0.615	6.7945	6.837	1	1	1	0	0	0	4	0	0	0	0	0	0	0	0	0	0	0	0	0	0	0	0	0	4	0	0	0	0	0	0	0	0	0	0	0	0
2	114514284	G	A	SLC35F5	28780	ELF1	M2275_1.02	765	8.824	1.915	7.81263	6.909	1	1	1	0	0	0	4	0	0	0	0	0	0	0	0	0	0	0	0	0	0	0	0	0	4	0	0	0	0	0	0	0	0	0	0	0	0
2	114514284	G	A	SLC35F5	28780	ELF1	M4460_1.02	766	11.993	6.261	8.3877	5.732	1	1	1	0	0	0	4	0	0	0	0	0	0	0	0	0	0	0	0	0	0	0	0	0	4	0	0	0	0	0	0	0	0	0	0	0	0
2	114514284	G	A	SLC35F5	28780	ELF1	M4563_1.02	767	11.125	4.222	8.07523	6.903	1	1	1	0	0	0	4	0	0	0	0	0	0	0	0	0	0	0	0	0	0	0	0	0	4	0	0	0	0	0	0	0	0	0	0	0	0
2	114514284	G	A	SLC35F5	28780	ELF1	M4617_1.02	768	10.708	3.799	7.4205	6.909	1	1	1	0	0	0	4	0	0	0	0	0	0	0	0	0	0	0	0	0	0	0	0	0	4	0	0	0	0	0	0	0	0	0	0	0	0
2	114514284	G	A	SLC35F5	28780	ELF1	M4688_1.02	769	8.637	1.738	7.552	6.899	1	1	1	0	0	0	4	0	0	0	0	0	0	0	0	0	0	0	0	0	0	0	0	0	4	0	0	0	0	0	0	0	0	0	0	0	0
2	114514284	G	A	SLC35F5	28780	ELF1	M5373_1.02	770	8.692	1.783	8.10785	6.909	1	1	1	0	0	0	4	0	0	0	0	0	0	0	0	0	0	0	0	0	0	0	0	0	4	0	0	0	0	0	0	0	0	0	0	0	0
2	114514284	G	A	SLC35F5	28780	ELF1	M6203_1.02	772	8.849	1.94	6.4957	6.909	1	1	1	0	0	0	4	0	0	0	0	0	0	0	0	0	0	0	0	0	0	0	0	0	4	0	0	0	0	0	0	0	0	0	0	0	0
2	114514284	G	A	SLC35F5	28780	ELK1	M1860_1.02	779	7.226	3.956	6.1754	3.27	1	1	1	0	0	0	4	0	0	0	0	0	0	0	0	0	0	0	0	0	0	0	0	0	4	0	0	0	0	0	0	0	0	0	0	0	0
2	114514284	G	A	SLC35F5	28780	ELK1	M5380_1.02	781	7.669	0.764	6.8815	6.905	1	1	1	0	0	0	4	0	0	0	0	0	0	0	0	0	0	0	0	0	0	0	0	0	4	0	0	0	0	0	0	0	0	0	0	0	0
2	114514284	G	A	SLC35F5	28780	ELK1	M6207_1.02	785	7.473	3.263	6.0158	4.21	1	1	1	0	0	0	4	0	0	0	0	0	0	0	0	0	0	0	0	0	0	0	0	0	4	0	0	0	0	0	0	0	0	0	0	0	0
2	114514284	G	A	SLC35F5	28780	ETS1	M3049_1.02	786	7.979	1.07	6.38457	6.909	1	1	1	0	0	0	4	0	0	0	0	0	0	0	0	0	0	0	0	0	0	0	0	0	4	0	0	0	0	0	0	0	0	0	0	0	0
2	114514284	G	A	SLC35F5	28780	ETS1	M5416_1.02	790	7.481	0.776	6.7855	6.705	1	1	1	0	0	0	4	0	0	0	0	0	0	0	0	0	0	0	0	0	0	0	0	0	4	0	0	0	0	0	0	0	0	0	0	0	0
2	114514284	G	A	SLC35F5	28780	ETS1	M5418_1.02	792	7.962	1.057	6.6252	6.905	1	1	1	0	0	0	4	0	0	0	0	0	0	0	0	0	0	0	0	0	0	0	0	0	4	0	0	0	0	0	0	0	0	0	0	0	0
2	114514284	G	A	SLC35F5	28780	ETS1	M6220_1.02	794	6.607	-0.297	5.959	6.904	1	1	1	0	0	0	4	0	0	0	0	0	0	0	0	0	0	0	0	0	0	0	0	0	4	0	0	0	0	0	0	0	0	0	0	0	0
2	114514284	G	A	SLC35F5	28780	ELF5	M5378_1.02	798	7.087	0.184	6.94201	6.903	1	1	1	0	0	0	4	0	0	0	0	0	0	0	0	0	0	0	0	0	0	0	0	0	4	0	0	0	0	0	0	0	0	0	0	0	0
2	114514284	G	A	SLC35F5	28780	ELF5	M5379_1.02	799	7.191	1.206	6.71725	5.985	1	1	1	0	0	0	4	0	0	0	0	0	0	0	0	0	0	0	0	0	0	0	0	0	4	0	0	0	0	0	0	0	0	0	0	0	0
2	114514284	G	A	SLC35F5	28780	ETV6	M5426_1.02	802	8.049	2.562	6.8986	5.487	1	1	1	0	0	0	4	0	0	0	0	0	0	0	0	0	0	0	0	0	0	0	0	0	4	0	0	0	0	0	0	0	0	0	0	0	0
2	114514284	G	A	SLC35F5	28780	FLI1	M2277_1.02	806	8.008	1.1	7.1612	6.908	1	1	1	0	0	0	4	0	0	0	0	0	0	0	0	0	0	0	0	0	0	0	0	0	4	0	0	0	0	0	0	0	0	0	0	0	0
2	114514284	G	A	SLC35F5	28780	FLI1	M5431_1.02	807	7.511	0.605	6.6738	6.906	1	1	1	0	0	0	4	0	0	0	0	0	0	0	0	0	0	0	0	0	0	0	0	0	4	0	0	0	0	0	0	0	0	0	0	0	0
2	114514284	G	A	SLC35F5	28780	FLI1	M5433_1.02	809	7.069	0.161	7.0497	6.908	1	1	1	0	0	0	4	0	0	0	0	0	0	0	0	0	0	0	0	0	0	0	0	0	4	0	0	0	0	0	0	0	0	0	0	0	0
2	114514284	G	A	SLC35F5	28780	GABPA	M4462_1.02	812	9.817	2.908	7.2686	6.909	1	1	1	0	0	0	4	0	0	0	0	0	0	0	0	0	0	0	0	0	0	0	0	0	4	0	0	0	0	0	0	0	0	0	0	0	0
2	114514284	G	A	SLC35F5	28780	GABPA	M4505_1.02	813	9.472	2.563	7.30378	6.909	1	1	1	0	0	0	4	0	0	0	0	0	0	0	0	0	0	0	0	0	0	0	0	0	4	0	0	0	0	0	0	0	0	0	0	0	0
2	114514284	G	A	SLC35F5	28780	GABPA	M4540_1.02	814	9.661	2.754	8.04582	6.907	1	1	1	0	0	0	4	0	0	0	0	0	0	0	0	0	0	0	0	0	0	0	0	0	4	0	0	0	0	0	0	0	0	0	0	0	0
2	114514284	G	A	SLC35F5	28780	GABPA	M4568_1.02	815	10.015	3.107	8.45475	6.908	1	1	1	0	0	0	4	0	0	0	0	0	0	0	0	0	0	0	0	0	0	0	0	0	4	0	0	0	0	0	0	0	0	0	0	0	0
2	114514284	G	A	SLC35F5	28780	GABPA	M4620_1.02	816	8.994	3.742	7.93695	5.252	1	1	1	0	0	0	4	0	0	0	0	0	0	0	0	0	0	0	0	0	0	0	0	0	4	0	0	0	0	0	0	0	0	0	0	0	0
2	114514284	G	A	SLC35F5	28780	GABPA	M5475_1.02	817	8.276	1.383	7.0648	6.893	1	1	1	0	0	0	4	0	0	0	0	0	0	0	0	0	0	0	0	0	0	0	0	0	4	0	0	0	0	0	0	0	0	0	0	0	0
2	114514284	G	A	SLC35F5	28780	GABPA	M6252_1.02	818	9.828	2.919	7.88467	6.909	1	1	1	0	0	0	4	0	0	0	0	0	0	0	0	0	0	0	0	0	0	0	0	0	4	0	0	0	0	0	0	0	0	0	0	0	0
2	114514284	G	A	SLC35F5	28780	ERG	M5399_1.02	819	6.984	0.082	6.7374	6.902	1	1	1	0	0	0	4	0	0	0	0	0	0	0	0	0	0	0	0	0	0	0	0	0	4	0	0	0	0	0	0	0	0	0	0	0	0
2	114514284	G	A	SLC35F5	28780	ERG	M5401_1.02	821	7.424	0.52	6.8883	6.904	1	1	1	0	0	0	4	0	0	0	0	0	0	0	0	0	0	0	0	0	0	0	0	0	4	0	0	0	0	0	0	0	0	0	0	0	0
2	114514284	G	A	SLC35F5	28780	ELK4	M1903_1.02	825	10.36	3.452	7.2078	6.908	1	1	1	0	0	0	4	0	0	0	0	0	0	0	0	0	0	0	0	0	0	0	0	0	4	0	0	0	0	0	0	0	0	0	0	0	0
2	114514284	G	A	SLC35F5	28780	ELK4	M4522_1.02	826	10.627	3.719	6.8377	6.908	1	1	1	0	0	0	4	0	0	0	0	0	0	0	0	0	0	0	0	0	0	0	0	0	4	0	0	0	0	0	0	0	0	0	0	0	0
2	114514284	G	A	SLC35F5	28780	ELK4	M4539_1.02	827	10.485	3.576	7.1766	6.909	1	1	1	0	0	0	4	0	0	0	0	0	0	0	0	0	0	0	0	0	0	0	0	0	4	0	0	0	0	0	0	0	0	0	0	0	0
2	114514284	G	A	SLC35F5	28780	ELK4	M5385_1.02	828	7.862	0.967	6.8372	6.895	1	1	1	0	0	0	4	0	0	0	0	0	0	0	0	0	0	0	0	0	0	0	0	0	4	0	0	0	0	0	0	0	0	0	0	0	0
2	114514284	G	A	SLC35F5	28780	ELK4	M6209_1.02	829	7.483	4.46	7.22393	3.023	1	1	1	0	0	0	4	0	0	0	0	0	0	0	0	0	0	0	0	0	0	0	0	0	4	0	0	0	0	0	0	0	0	0	0	0	0
2	114514284	G	A	SLC35F5	28780	FEV	M5429_1.02	833	6.968	0.304	6.74781	6.664	1	1	1	0	0	0	4	0	0	0	0	0	0	0	0	0	0	0	0	0	0	0	0	0	4	0	0	0	0	0	0	0	0	0	0	0	0
2	114514284	G	A	SLC35F5	28780	ETV4	M5423_1.02	836	7.076	0.622	6.51511	6.454	1	1	1	0	0	0	4	0	0	0	0	0	0	0	0	0	0	0	0	0	0	0	0	0	4	0	0	0	0	0	0	0	0	0	0	0	0
2	114514284	G	A	SLC35F5	28780	ETV5	M5424_1.02	839	7.373	0.474	6.289	6.899	1	1	1	0	0	0	4	0	0	0	0	0	0	0	0	0	0	0	0	0	0	0	0	0	4	0	0	0	0	0	0	0	0	0	0	0	0
2	128615739	G	A	POLR2D	28899	FLI1	M6227_1.02	811	8.155	4.946	8.07239	3.209	1	1	1	0	0	0	1	0	0	0	0	0	0	0	0	0	0	0	0	0	0	0	0	0	1	0	0	1	0	0	0	0	0	0	0	0	0
2	128615743	G	A	POLR2D	28899	SP4	M5855_1.02	503	12.64	9.11	9.6925	3.53	1	1	1	0	0	0	5	0	0	0	0	0	0	0	0	0	0	0	0	0	0	0	0	0	5	0	0	1	0	0	0	0	0	0	0	0	0
2	128615743	G	A	POLR2D	28899	KLF13	M5591_1.02	591	10.995	6.026	10.0791	4.969	1	1	1	0	0	0	5	0	0	0	0	0	0	0	0	0	0	0	0	0	0	0	0	0	5	0	0	1	0	0	0	0	0	0	0	0	0
2	128615743	G	A	POLR2D	28899	FLI1	M6227_1.02	811	8.155	1.335	8.07239	6.82	1	1	1	0	0	0	5	0	0	0	0	0	0	0	0	0	0	0	0	0	0	0	0	0	5	0	0	1	0	0	0	0	0	0	0	0	0
2	128615744	G	A	POLR2D	28899	SP4	M5855_1.02	503	12.64	8.531	9.6925	4.109	1	1	1	0	0	0	4	0	0	0	0	0	0	0	0	0	0	0	0	0	0	0	0	0	4	0	0	1	0	0	0	0	0	0	0	0	0
2	128615744	G	A	POLR2D	28899	KLF13	M5591_1.02	591	10.995	6.399	10.0791	4.596	1	1	1	0	0	0	4	0	0	0	0	0	0	0	0	0	0	0	0	0	0	0	0	0	4	0	0	1	0	0	0	0	0	0	0	0	0
2	128615744	G	A	POLR2D	28899	FLI1	M6227_1.02	811	8.155	7.524	8.07239	0.631	1	0	0	0	0	0	4	0	0	0	0	0	0	0	0	0	0	0	0	0	0	0	0	0	4	0	0	1	0	0	0	0	0	0	0	0	0
2	128615753	C	A	POLR2D	28899	SP4	M5855_1.02	503	12.64	10.551	9.6925	2.089	0	1	0	0	0	0	1	0	0	0	0	0	0	0	0	0	0	0	0	0	0	0	1	0	0	0	0	1	0	0	0	0	0	0	0	0	0
2	134875585	G	A	MGAT5	28964	FOXJ2	M5454_1.02	852	1.775	7.804	6.027	6.029	0	0	0	1	1	1	1	0	0	0	0	0	0	1	0	0	0	0	0	0	0	0	0	0	0	0	0	1	0	0	0	0	0	0	0	0	0
2	134875585	G	A	MGAT5	28964	FOXF1	M3385_1.02	855	2.204	9.112	7.77357	6.908	0	0	0	1	1	1	1	0	0	0	0	0	0	1	0	0	0	0	0	0	0	0	0	0	0	0	0	1	0	0	0	0	0	0	0	0	0
2	134875585	G	A	MGAT5	28964	FOXI1	M1874_1.02	892	2.123	9.031	7.30536	6.908	0	0	0	1	1	1	1	0	0	0	0	0	0	1	0	0	0	0	0	0	0	0	0	0	0	0	0	1	0	0	0	0	0	0	0	0	0
2	134875585	G	A	MGAT5	28964	FOXI1	M3383_1.02	893	1.705	8.613	7.61255	6.908	0	0	0	1	1	1	1	0	0	0	0	0	0	1	0	0	0	0	0	0	0	0	0	0	0	0	0	1	0	0	0	0	0	0	0	0	0
2	134875585	G	A	MGAT5	28964	FOXI2	M1874_1.02	923	2.123	9.031	7.30536	6.908	0	0	0	1	1	1	1	0	0	0	0	0	0	1	0	0	0	0	0	0	0	0	0	0	0	0	0	1	0	0	0	0	0	0	0	0	0
2	134875766	G	A	MGAT5	28964	SOX13	M6471_1.02	1826	-1.074	5.835	5.77	6.909	0	0	0	1	1	1	4	0	0	0	0	0	0	3	0	0	0	0	0	0	0	0	0	0	0	0	1	1	0	0	0	0	0	0	0	0	0
2	134875766	G	A	MGAT5	28964	FOXJ2	M5454_1.02	852	2.665	7.268	6.027	4.603	0	0	0	1	1	1	4	0	0	0	0	0	0	3	0	0	0	0	0	0	0	0	0	0	0	0	1	1	0	0	0	0	0	0	0	0	0
2	134875766	G	A	MGAT5	28964	FOXF1	M3385_1.02	855	3.29	10.198	7.77357	6.908	0	0	0	1	1	1	4	0	0	0	0	0	0	3	0	0	0	0	0	0	0	0	0	0	0	0	1	1	0	0	0	0	0	0	0	0	0
2	134875766	G	A	MGAT5	28964	FOXI1	M1874_1.02	892	2.15	9.059	7.30536	6.909	0	0	0	1	1	1	4	0	0	0	0	0	0	3	0	0	0	0	0	0	0	0	0	0	0	0	1	1	0	0	0	0	0	0	0	0	0
2	134875766	G	A	MGAT5	28964	FOXI1	M3383_1.02	893	3.035	9.944	7.61255	6.909	0	0	0	1	1	1	4	0	0	0	0	0	0	3	0	0	0	0	0	0	0	0	0	0	0	0	1	1	0	0	0	0	0	0	0	0	0
2	134875766	G	A	MGAT5	28964	FOXI2	M1874_1.02	923	2.15	9.059	7.30536	6.909	0	0	0	1	1	1	4	0	0	0	0	0	0	3	0	0	0	0	0	0	0	0	0	0	0	0	1	1	0	0	0	0	0	0	0	0	0
2	134876540	G	A	MGAT5	28964	SOX13	M6471_1.02	1826	0.019	6.045	5.77	6.026	0	0	0	1	1	1	1	0	0	0	0	0	0	0	0	0	1	0	0	0	0	0	0	0	0	0	0	1	0	0	0	0	0	0	0	0	0
2	134876921	G	T	MGAT5	28964	SOX13	M6471_1.02	1826	1.306	6.678	5.77	5.372	0	0	0	1	1	1	1	0	0	0	0	0	0	1	0	0	0	0	0	0	0	0	0	0	0	0	0	1	0	0	0	0	0	0	0	0	0
2	134877068	C	A	MGAT5	28964	SOX13	M6471_1.02	1826	-0.441	5.835	5.77	6.276	0	0	0	1	1	1	1	0	0	0	0	0	0	0	0	0	0	0	0	0	0	0	0	0	0	0	1	1	0	0	0	0	0	0	0	0	0
2	134877068	C	A	MGAT5	28964	FOXJ2	M5454_1.02	852	1.848	6.479	6.027	4.631	0	0	0	1	1	1	1	0	0	0	0	0	0	0	0	0	0	0	0	0	0	0	0	0	0	0	1	1	0	0	0	0	0	0	0	0	0
2	136875087	A	G	CXCR4	29009	FOXI1	M1874_1.02	892	8.374	1.721	7.30536	6.653	1	1	1	0	0	0	1	0	0	0	0	0	0	0	0	0	0	0	0	1	0	0	0	0	0	0	0	1	0	0	0	0	0	0	0	0	0
2	136875087	A	G	CXCR4	29009	FOXI2	M1874_1.02	923	8.374	1.721	7.30536	6.653	1	1	1	0	0	0	1	0	0	0	0	0	0	0	0	0	0	0	0	1	0	0	0	0	0	0	0	1	0	0	0	0	0	0	0	0	0
2	136875088	C	G	CXCR4	29009	FOXI1	M1874_1.02	892	8.374	2.126	7.30536	6.248	1	1	1	0	0	0	3	0	0	0	0	0	0	0	0	0	0	0	0	3	0	0	0	0	0	0	0	1	0	0	0	0	0	0	0	0	0
2	136875088	C	G	CXCR4	29009	FOXI1	M3383_1.02	893	9.29	3.034	7.61255	6.256	1	1	1	0	0	0	3	0	0	0	0	0	0	0	0	0	0	0	0	3	0	0	0	0	0	0	0	1	0	0	0	0	0	0	0	0	0
2	136875088	C	G	CXCR4	29009	FOXI2	M1874_1.02	923	8.374	2.126	7.30536	6.248	1	1	1	0	0	0	3	0	0	0	0	0	0	0	0	0	0	0	0	3	0	0	0	0	0	0	0	1	0	0	0	0	0	0	0	0	0
2	136875089	A	C	CXCR4	29009	FOXI1	M1874_1.02	892	8.374	1.465	7.30536	6.909	1	1	1	0	0	0	1	0	0	0	0	0	0	1	0	0	0	0	0	0	0	0	0	0	0	0	0	1	0	0	0	0	0	0	0	0	0
2	136875089	A	C	CXCR4	29009	FOXI1	M3383_1.02	893	9.29	2.381	7.61255	6.909	1	1	1	0	0	0	1	0	0	0	0	0	0	1	0	0	0	0	0	0	0	0	0	0	0	0	0	1	0	0	0	0	0	0	0	0	0
2	136875089	A	C	CXCR4	29009	FOXI2	M1874_1.02	923	8.374	1.465	7.30536	6.909	1	1	1	0	0	0	1	0	0	0	0	0	0	1	0	0	0	0	0	0	0	0	0	0	0	0	0	1	0	0	0	0	0	0	0	0	0
2	136875091	A	T	CXCR4	29009	FOXI1	M1874_1.02	892	8.374	1.465	7.30536	6.909	1	1	1	0	0	0	1	0	0	0	0	0	0	0	0	0	0	0	0	1	0	0	0	0	0	0	0	1	0	0	0	0	0	0	0	0	0
2	136875091	A	T	CXCR4	29009	FOXI1	M3383_1.02	893	9.29	2.381	7.61255	6.909	1	1	1	0	0	0	1	0	0	0	0	0	0	0	0	0	0	0	0	1	0	0	0	0	0	0	0	1	0	0	0	0	0	0	0	0	0
2	136875091	A	T	CXCR4	29009	FOXI2	M1874_1.02	923	8.374	1.465	7.30536	6.909	1	1	1	0	0	0	1	0	0	0	0	0	0	0	0	0	0	0	0	1	0	0	0	0	0	0	0	1	0	0	0	0	0	0	0	0	0
2	136875091	A	G	CXCR4	29009	FOXI1	M1874_1.02	892	8.374	1.465	7.30536	6.909	1	1	1	0	0	0	1	0	0	0	0	0	0	0	0	0	0	0	0	1	0	0	0	0	0	0	0	1	0	0	0	0	0	0	0	0	0
2	136875091	A	G	CXCR4	29009	FOXI1	M3383_1.02	893	9.29	2.381	7.61255	6.909	1	1	1	0	0	0	1	0	0	0	0	0	0	0	0	0	0	0	0	1	0	0	0	0	0	0	0	1	0	0	0	0	0	0	0	0	0
2	136875091	A	G	CXCR4	29009	FOXI2	M1874_1.02	923	8.374	1.465	7.30536	6.909	1	1	1	0	0	0	1	0	0	0	0	0	0	0	0	0	0	0	0	1	0	0	0	0	0	0	0	1	0	0	0	0	0	0	0	0	0
2	136875287	C	G	CXCR4	29009	TP53	M1929_1.02	1666	5.043	10.713	8.79865	5.67	0	0	0	1	1	1	5	0	0	0	0	0	0	0	0	0	0	0	0	5	0	0	0	0	0	0	0	1	0	0	0	0	0	0	0	0	0
2	148600242	G	T	ACVR2A	29050	EMX1	M5387_1.02	1131	5.85	9.726	8.31424	3.876	0	0	0	1	1	1	3	0	0	0	0	0	0	3	0	0	0	0	0	0	0	0	0	0	0	0	0	1	0	0	0	0	0	0	1	0	0
2	148600242	G	T	ACVR2A	29050	ALX3	M5286_1.02	1166	1.561	7.689	7.59087	6.128	0	0	0	1	1	1	3	0	0	0	0	0	0	3	0	0	0	0	0	0	0	0	0	0	0	0	0	1	0	0	0	0	0	0	1	0	0
2	148600242	G	T	ACVR2A	29050	ALX1	M5311_1.02	1256	3.237	7.409	7.31329	4.172	0	0	0	1	1	1	3	0	0	0	0	0	0	3	0	0	0	0	0	0	0	0	0	0	0	0	0	1	0	0	0	0	0	0	1	0	0
2	148600242	G	T	ACVR2A	29050	FOXJ2	M3256_1.02	849	5.354	11.808	8.90919	6.454	0	0	0	1	1	1	3	0	0	0	0	0	0	3	0	0	0	0	0	0	0	0	0	0	0	0	0	1	0	0	0	0	0	0	1	0	0
2	148600242	G	T	ACVR2A	29050	FOXL1	M3298_1.02	906	2.119	8.937	8.438	6.818	0	0	0	1	1	1	3	0	0	0	0	0	0	3	0	0	0	0	0	0	0	0	0	0	0	0	0	1	0	0	0	0	0	0	1	0	0
2	148600242	G	T	ACVR2A	29050	FOXO4	M5469_1.02	918	2.238	5.97	5.9	3.732	0	0	0	1	1	1	3	0	0	0	0	0	0	3	0	0	0	0	0	0	0	0	0	0	0	0	0	1	0	0	0	0	0	0	1	0	0
2	148600242	G	T	ACVR2A	29050	ARX	M5291_1.02	989	3.021	8.048	7.62522	5.027	0	0	0	1	1	1	3	0	0	0	0	0	0	3	0	0	0	0	0	0	0	0	0	0	0	0	0	1	0	0	0	0	0	0	1	0	0
2	148600242	G	T	ACVR2A	29050	ALX4	M5287_1.02	996	1.706	7.674	7.37704	5.968	0	0	0	1	1	1	3	0	0	0	0	0	0	3	0	0	0	0	0	0	0	0	0	0	0	0	0	1	0	0	0	0	0	0	1	0	0
2	148600902	A	C	ACVR2A	29050	FOXO4	M5469_1.02	918	1.701	6.126	5.9	4.425	0	0	0	1	1	1	1	0	0	0	0	0	0	1	0	0	0	0	0	0	0	0	0	0	0	0	0	0	0	0	0	0	0	0	1	0	0
2	162078583	C	T	TANK	29208	NFATC4	M6365_1.02	1691	7.896	0.987	6.65822	6.909	1	1	1	0	0	0	1	0	0	0	0	0	0	0	0	0	0	0	0	0	0	0	0	0	1	0	0	0	0	0	0	0	0	0	0	0	0
2	162078583	C	T	TANK	29208	NFATC2	M6363_1.02	1693	7.747	1.585	6.501	6.162	1	1	1	0	0	0	1	0	0	0	0	0	0	0	0	0	0	0	0	0	0	0	0	0	1	0	0	0	0	0	0	0	0	0	0	0	0
2	162080342	T	A	TANK	29208	NFATC4	M6365_1.02	1691	7.598	0.69	6.65822	6.908	1	1	1	0	0	0	1	0	0	0	0	0	0	0	0	0	0	0	0	0	0	0	0	0	1	0	0	0	0	0	0	0	0	0	0	0	0
2	162080342	T	A	TANK	29208	NFATC2	M6363_1.02	1693	6.976	0.068	6.501	6.908	1	1	1	0	0	0	1	0	0	0	0	0	0	0	0	0	0	0	0	0	0	0	0	0	1	0	0	0	0	0	0	0	0	0	0	0	0
2	162080342	T	A	TANK	29208	NFATC1	M6361_1.02	1706	9.347	2.448	8.12707	6.899	1	1	1	0	0	0	1	0	0	0	0	0	0	0	0	0	0	0	0	0	0	0	0	0	1	0	0	0	0	0	0	0	0	0	0	0	0
2	162080342	T	A	TANK	29208	NFATC1	M6362_1.02	1707	10.351	3.443	7.33167	6.908	1	1	1	0	0	0	1	0	0	0	0	0	0	0	0	0	0	0	0	0	0	0	0	0	1	0	0	0	0	0	0	0	0	0	0	0	0
2	162080342	T	A	TANK	29208	ETS1	M3050_1.02	787	7.97	1.061	6.66409	6.909	1	1	1	0	0	0	1	0	0	0	0	0	0	0	0	0	0	0	0	0	0	0	0	0	1	0	0	0	0	0	0	0	0	0	0	0	0
2	162080342	T	A	TANK	29208	FEV	M6226_1.02	834	8.08	1.172	6.82	6.908	1	1	1	0	0	0	1	0	0	0	0	0	0	0	0	0	0	0	0	0	0	0	0	0	1	0	0	0	0	0	0	0	0	0	0	0	0
2	162080343	C	T	TANK	29208	NFATC4	M6365_1.02	1691	7.598	3.22	6.65822	4.378	1	1	1	0	0	0	3	0	0	0	0	0	0	0	0	0	0	0	0	0	0	0	0	0	3	0	0	0	0	0	0	0	0	0	0	0	0
2	162080343	C	T	TANK	29208	NFATC2	M6363_1.02	1693	6.976	2.291	6.501	4.685	1	1	1	0	0	0	3	0	0	0	0	0	0	0	0	0	0	0	0	0	0	0	0	0	3	0	0	0	0	0	0	0	0	0	0	0	0
2	162080343	C	T	TANK	29208	NFATC1	M6361_1.02	1706	9.347	2.438	8.12707	6.909	1	1	1	0	0	0	3	0	0	0	0	0	0	0	0	0	0	0	0	0	0	0	0	0	3	0	0	0	0	0	0	0	0	0	0	0	0
2	162080343	C	T	TANK	29208	NFATC1	M6362_1.02	1707	10.351	3.442	7.33167	6.909	1	1	1	0	0	0	3	0	0	0	0	0	0	0	0	0	0	0	0	0	0	0	0	0	3	0	0	0	0	0	0	0	0	0	0	0	0
2	162080343	C	T	TANK	29208	ETS1	M3050_1.02	787	7.97	1.061	6.66409	6.909	1	1	1	0	0	0	3	0	0	0	0	0	0	0	0	0	0	0	0	0	0	0	0	0	3	0	0	0	0	0	0	0	0	0	0	0	0
2	162080343	C	T	TANK	29208	FEV	M6226_1.02	834	8.08	1.172	6.82	6.908	1	1	1	0	0	0	3	0	0	0	0	0	0	0	0	0	0	0	0	0	0	0	0	0	3	0	0	0	0	0	0	0	0	0	0	0	0
2	166859412	C	A	SCN1A	29274	FOXD3	M3250_1.02	925	2.673	9.483	7.04631	6.81	0	0	0	1	1	1	1	0	0	0	0	0	0	0	1	0	0	0	0	0	0	0	0	0	0	0	0	1	0	0	0	0	0	0	0	0	0
2	166859458	C	A	SCN1A	29274	FOXD3	M3250_1.02	925	5.474	8.641	7.04631	3.167	0	0	0	1	1	1	1	0	0	0	0	0	0	0	0	0	0	0	1	0	0	0	0	0	0	0	0	1	0	0	0	0	0	0	0	0	0
2	166859499	A	T	SCN1A	29274	FOXD3	M3250_1.02	925	4.424	7.613	7.04631	3.189	0	0	0	1	1	1	9	0	0	2	0	0	0	1	0	0	0	1	0	1	0	1	0	1	0	2	0	1	0	0	0	0	0	0	0	0	0
2	166861221	C	A	SCN1A	29274	FOXD3	M3250_1.02	925	1.487	7.612	7.04631	6.125	0	0	0	1	1	1	1	0	0	0	0	0	0	1	0	0	0	0	0	0	0	0	0	0	0	0	0	1	0	0	0	0	0	0	0	0	0
2	173790927	T	G	RAPGEF4	29411	FOXJ2	M6241_1.02	854	8.417	1.508	6.8068	6.909	1	1	1	0	0	0	1	0	0	0	0	0	0	1	0	0	0	0	0	0	0	0	0	0	0	0	0	1	0	0	0	0	0	0	0	0	0
2	173791283	T	C	RAPGEF4	29411	FOXJ2	M6241_1.02	854	7.01	3.334	6.8068	3.676	1	1	1	0	0	0	1	0	0	0	0	0	0	1	0	0	0	0	0	0	0	0	0	0	0	0	0	1	0	0	0	0	0	0	0	0	0
2	173791285	T	G	RAPGEF4	29411	FOXJ2	M6241_1.02	854	7.01	3.334	6.8068	3.676	1	1	1	0	0	0	1	0	0	0	0	0	0	1	0	0	0	0	0	0	0	0	0	0	0	0	0	1	0	0	0	0	0	0	0	0	0
2	173791286	T	G	RAPGEF4	29411	FOXJ2	M6241_1.02	854	7.01	0.102	6.8068	6.908	1	1	1	0	0	0	1	0	0	0	0	0	0	1	0	0	0	0	0	0	0	0	0	0	0	0	0	1	0	0	0	0	0	0	0	0	0
2	173791298	T	G	RAPGEF4	29411	FOXJ2	M6241_1.02	854	9.793	3.292	6.8068	6.501	1	1	1	0	0	0	1	0	0	0	0	0	0	1	0	0	0	0	0	0	0	0	0	0	0	0	0	1	0	0	0	0	0	0	0	0	0
2	173791302	T	G	RAPGEF4	29411	FOXJ2	M6241_1.02	854	9.598	2.689	6.8068	6.909	1	1	1	0	0	0	1	0	0	0	0	0	0	1	0	0	0	0	0	0	0	0	0	0	0	0	0	1	0	0	0	0	0	0	0	0	0
2	176986481	G	A	HOXD9	29465	E2F2	M6191_1.02	717	7.954	1.046	6.89907	6.908	1	1	1	0	0	0	2	0	0	0	0	0	0	0	1	0	0	0	0	0	0	0	1	0	0	0	0	1	0	0	0	0	0	0	0	0	0
2	176986483	G	T	HOXD9	29465	E2F2	M6191_1.02	717	7.954	1.046	6.89907	6.908	1	1	1	0	0	0	1	0	0	0	0	0	0	0	0	0	0	1	0	0	0	0	0	0	0	0	0	1	0	0	0	0	0	0	0	0	0
2	176986485	G	A	HOXD9	29465	E2F2	M6191_1.02	717	7.954	1.084	6.89907	6.87	1	1	1	0	0	0	4	0	0	0	0	0	0	0	0	1	1	0	0	0	0	1	0	0	1	0	0	1	0	0	0	0	0	0	0	0	0
2	198318140	G	A	COQ10B	29729	ELF4	M5377_1.02	758	10.713	4.401	8.13838	6.312	1	1	1	0	0	0	1	0	0	0	0	0	0	0	0	0	0	0	0	0	0	0	0	0	1	0	0	1	0	0	0	0	0	0	0	0	0
2	198318141	G	A	COQ10B	29729	ELF4	M5377_1.02	758	10.713	3.806	8.13838	6.907	1	1	1	0	0	0	1	0	0	0	0	0	0	0	0	0	0	0	0	0	0	0	0	0	1	0	0	1	0	0	0	0	0	0	0	0	0
2	198318144	G	A	COQ10B	29729	ELF4	M5377_1.02	758	10.713	7.407	8.13838	3.306	1	1	1	0	0	0	5	0	0	0	0	0	0	0	0	0	0	0	0	0	0	0	0	0	5	0	0	1	0	0	0	0	0	0	0	0	0
2	198318144	G	A	COQ10B	29729	ATF5	M6154_1.02	302	5.021	11.84	7.58167	6.819	0	0	0	1	1	1	5	0	0	0	0	0	0	0	0	0	0	0	0	0	0	0	0	0	5	0	0	1	0	0	0	0	0	0	0	0	0
2	201682936	C	A	BZW1	29779	POU4F3	M5743_1.02	1357	4.048	9.124	8.68365	5.076	0	0	0	1	1	1	3	0	0	0	0	0	0	3	0	0	0	0	0	0	0	0	0	0	0	0	0	0	0	0	0	0	0	0	1	0	0
2	207024321	G	A	EEF1B2	29893	ETV5	M5424_1.02	839	8.834	1.929	6.289	6.905	1	1	1	0	0	0	1	0	0	0	0	0	0	0	0	0	0	0	0	0	0	0	0	0	1	0	0	0	0	0	0	0	0	0	0	0	0
2	207024322	G	A	EEF1B2	29893	ETV5	M5424_1.02	839	8.834	1.935	6.289	6.899	1	1	1	0	0	0	2	0	0	0	0	0	0	0	0	0	0	0	0	0	0	0	0	0	2	0	0	0	0	0	0	0	0	0	0	0	0
2	208031775	G	A	KLF7	29910	NANOG	M6357_1.02	1059	1.79	8.698	6.416	6.908	0	0	0	1	1	1	1	0	0	0	0	0	0	0	0	0	0	0	0	0	0	0	0	0	0	1	0	1	0	0	0	0	0	0	0	0	0
2	208033038	C	T	KLF7	29910	NANOG	M6357_1.02	1059	0.512	7.421	6.416	6.909	0	0	0	1	1	1	5	0	0	0	0	0	0	5	0	0	0	0	0	0	0	0	0	0	0	0	0	1	0	0	0	0	0	0	1	0	0
2	208033038	C	T	KLF7	29910	HSFY2	M5569_1.02	1403	7.728	2.08	6.2951	5.648	1	1	1	0	0	0	5	0	0	0	0	0	0	5	0	0	0	0	0	0	0	0	0	0	0	0	0	1	0	0	0	0	0	0	1	0	0
2	208033038	C	T	KLF7	29910	HBP1	M6269_1.02	1798	-0.455	6.454	6.418	6.909	0	0	0	1	1	1	5	0	0	0	0	0	0	5	0	0	0	0	0	0	0	0	0	0	0	0	0	1	0	0	0	0	0	0	1	0	0
2	208033038	C	T	KLF7	29910	LEF1	M6327_1.02	1825	1.025	7.933	5.95	6.908	0	0	0	1	1	1	5	0	0	0	0	0	0	5	0	0	0	0	0	0	0	0	0	0	0	0	0	1	0	0	0	0	0	0	1	0	0
2	210867245	C	T	RPE	29955	ELF1	M6203_1.02	772	6.609	-0.3	6.4957	6.909	1	1	1	0	0	0	3	0	0	0	0	0	0	0	0	0	0	0	0	0	0	0	0	0	3	0	0	0	0	0	0	0	0	0	0	0	0
2	210867245	C	T	RPE	29955	ETS1	M6220_1.02	794	7.448	0.543	5.959	6.905	1	1	1	0	0	0	3	0	0	0	0	0	0	0	0	0	0	0	0	0	0	0	0	0	3	0	0	0	0	0	0	0	0	0	0	0	0
2	210867268	C	T	RPE	29955	ELF1	M6203_1.02	772	8.384	1.475	6.4957	6.909	1	1	1	0	0	0	1	0	0	0	0	0	0	0	0	0	0	0	0	0	0	0	0	0	1	0	0	0	0	0	0	0	0	0	0	0	0
2	210867268	C	T	RPE	29955	ETS1	M6220_1.02	794	8.029	1.12	5.959	6.909	1	1	1	0	0	0	1	0	0	0	0	0	0	0	0	0	0	0	0	0	0	0	0	0	1	0	0	0	0	0	0	0	0	0	0	0	0
2	210867277	C	T	RPE	29955	ELF1	M6203_1.02	772	7.175	3.908	6.4957	3.267	1	1	1	0	0	0	1	0	0	0	0	0	0	0	0	0	0	0	0	0	0	0	0	0	1	0	0	0	0	0	0	0	0	0	0	0	0
2	210867277	C	T	RPE	29955	ETS1	M6220_1.02	794	7.076	2.642	5.959	4.434	1	1	1	0	0	0	1	0	0	0	0	0	0	0	0	0	0	0	0	0	0	0	0	0	1	0	0	0	0	0	0	0	0	0	0	0	0
2	210867279	G	A	RPE	29955	ELF1	M6203_1.02	772	7.175	0.266	6.4957	6.909	1	1	1	0	0	0	1	0	0	0	0	0	0	0	0	0	0	0	0	0	0	0	0	0	1	0	0	0	0	0	0	0	0	0	0	0	0
2	210867279	G	A	RPE	29955	ETS1	M6220_1.02	794	7.076	0.468	5.959	6.608	1	1	1	0	0	0	1	0	0	0	0	0	0	0	0	0	0	0	0	0	0	0	0	0	1	0	0	0	0	0	0	0	0	0	0	0	0
2	210867281	A	T	RPE	29955	ELF1	M6203_1.02	772	7.175	0.825	6.4957	6.35	1	1	1	0	0	0	1	0	0	0	0	0	0	0	0	0	0	0	0	0	0	0	0	0	1	0	0	0	0	0	0	0	0	0	0	0	0
2	210867281	A	T	RPE	29955	ETS1	M6220_1.02	794	7.076	4.045	5.959	3.031	1	1	1	0	0	0	1	0	0	0	0	0	0	0	0	0	0	0	0	0	0	0	0	0	1	0	0	0	0	0	0	0	0	0	0	0	0
2	219108881	C	T	ARPC2	30052	NFATC3	M1517_1.02	1687	6.546	3.096	6.27926	3.45	1	1	1	0	0	0	4	0	0	0	0	0	0	0	0	0	0	0	0	0	0	0	0	0	4	0	0	0	0	0	0	0	0	0	0	0	0
2	219108881	C	T	ARPC2	30052	NFATC3	M6364_1.02	1688	8.26	1.351	6.45	6.909	1	1	1	0	0	0	4	0	0	0	0	0	0	0	0	0	0	0	0	0	0	0	0	0	4	0	0	0	0	0	0	0	0	0	0	0	0
2	219108881	C	T	ARPC2	30052	NFATC4	M6365_1.02	1691	8.954	2.045	6.65822	6.909	1	1	1	0	0	0	4	0	0	0	0	0	0	0	0	0	0	0	0	0	0	0	0	0	4	0	0	0	0	0	0	0	0	0	0	0	0
2	219108881	C	T	ARPC2	30052	NFATC2	M6363_1.02	1693	8.741	1.832	6.501	6.909	1	1	1	0	0	0	4	0	0	0	0	0	0	0	0	0	0	0	0	0	0	0	0	0	4	0	0	0	0	0	0	0	0	0	0	0	0
2	219108881	C	T	ARPC2	30052	NFATC1	M6362_1.02	1707	7.958	1.049	7.33167	6.909	1	1	1	0	0	0	4	0	0	0	0	0	0	0	0	0	0	0	0	0	0	0	0	0	4	0	0	0	0	0	0	0	0	0	0	0	0
2	219364979	T	C	USP37	30078	FOXF2	M6239_1.02	880	8.274	4.201	7.1238	4.073	1	1	1	0	0	0	3	0	0	0	0	0	0	2	0	0	0	0	0	0	0	0	1	0	0	0	0	1	0	0	0	0	0	0	0	0	0
2	219364987	T	C	USP37	30078	FOXF2	M6239_1.02	880	8.274	5.191	7.1238	3.083	1	1	1	0	0	0	1	0	0	0	0	0	0	1	0	0	0	0	0	0	0	0	0	0	0	0	0	1	0	0	0	0	0	0	0	0	0
2	219365001	G	C	USP37	30078	FOXF2	M6239_1.02	880	8.232	4.761	7.1238	3.471	1	1	1	0	0	0	1	0	0	0	1	0	0	0	0	0	0	0	0	0	0	0	0	0	0	0	0	1	0	0	0	0	0	0	0	0	0
2	232653682	A	T	COPS7B	30342	ZFHX3	M6546_1.02	1144	0.935	7.701	7.3996	6.766	0	0	0	1	1	1	1	0	0	0	0	0	0	1	0	0	0	0	0	0	0	0	0	0	0	0	0	0	0	0	0	0	0	0	1	0	0
2	232657207	C	T	COPS7B	30342	ZFHX3	M6546_1.02	1144	1.273	8.182	7.3996	6.909	0	0	0	1	1	1	3	0	0	0	0	0	0	3	0	0	0	0	0	0	0	0	0	0	0	0	0	0	0	0	0	0	0	0	1	0	0
2	234735599	G	A	MROH2A	30446	FOXI1	M1874_1.02	892	6.972	10.121	7.30536	3.149	0	0	0	1	1	1	4	0	0	0	0	0	0	0	0	0	0	0	0	0	0	0	0	0	4	0	0	0	0	0	0	0	0	0	0	0	0
2	234735599	G	A	MROH2A	30446	FOXI1	M3383_1.02	893	6.45	9.664	7.61255	3.214	0	0	0	1	1	1	4	0	0	0	0	0	0	0	0	0	0	0	0	0	0	0	0	0	4	0	0	0	0	0	0	0	0	0	0	0	0
2	234735599	G	A	MROH2A	30446	FOXC2	M5443_1.02	910	6.348	10.821	7.3775	4.473	0	0	0	1	1	1	4	0	0	0	0	0	0	0	0	0	0	0	0	0	0	0	0	0	4	0	0	0	0	0	0	0	0	0	0	0	0
2	234735599	G	A	MROH2A	30446	FOXI2	M1874_1.02	923	6.972	10.121	7.30536	3.149	0	0	0	1	1	1	4	0	0	0	0	0	0	0	0	0	0	0	0	0	0	0	0	0	4	0	0	0	0	0	0	0	0	0	0	0	0
2	234735925	C	T	MROH2A	30446	FOXI1	M1874_1.02	892	2.271	9.18	7.30536	6.909	0	0	0	1	1	1	1	0	0	0	0	0	0	0	0	0	0	0	0	0	0	0	0	0	1	0	0	0	0	0	0	0	0	0	0	0	0
2	234735925	C	T	MROH2A	30446	FOXI1	M3383_1.02	893	2.152	9.061	7.61255	6.909	0	0	0	1	1	1	1	0	0	0	0	0	0	0	0	0	0	0	0	0	0	0	0	0	1	0	0	0	0	0	0	0	0	0	0	0	0
2	234735925	C	T	MROH2A	30446	FOXC2	M5443_1.02	910	3.832	8.305	7.3775	4.473	0	0	0	1	1	1	1	0	0	0	0	0	0	0	0	0	0	0	0	0	0	0	0	0	1	0	0	0	0	0	0	0	0	0	0	0	0
2	234735925	C	T	MROH2A	30446	FOXI2	M1874_1.02	923	2.271	9.18	7.30536	6.909	0	0	0	1	1	1	1	0	0	0	0	0	0	0	0	0	0	0	0	0	0	0	0	0	1	0	0	0	0	0	0	0	0	0	0	0	0
2	234763235	C	T	HJURP	30449	EHF	M2390_1.02	795	9.688	2.779	6.92	6.909	1	1	1	0	0	0	4	0	0	0	0	0	0	0	0	0	0	0	0	0	0	0	0	0	4	0	0	0	0	0	0	0	0	0	0	0	0
2	234763236	C	T	HJURP	30449	EHF	M2390_1.02	795	9.688	2.779	6.92	6.909	1	1	1	0	0	0	1	0	0	0	0	0	0	0	0	0	0	0	0	0	0	0	0	0	1	0	0	0	0	0	0	0	0	0	0	0	0
2	234763238	C	T	HJURP	30449	EHF	M2390_1.02	795	9.688	3.48	6.92	6.208	1	1	1	0	0	0	2	0	0	0	0	0	0	0	0	0	0	0	0	0	0	0	0	0	2	0	0	0	0	0	0	0	0	0	0	0	0
2	241500538	C	T	DUSP28	30590	FOXO3	M6246_1.02	864	4.904	9.315	7.35108	4.411	0	0	0	1	1	1	6	0	0	0	0	0	0	0	0	0	0	0	0	0	0	0	0	0	6	0	0	0	0	0	0	0	0	0	0	0	0
2	241500538	C	T	ANKMY1	30591	SMAD1	M6463_1.02	1778	7.726	1.018	7.18883	6.708	1	1	1	0	0	0	6	0	0	0	0	0	0	0	0	0	0	0	0	0	0	0	0	0	6	0	0	0	0	0	0	0	0	0	0	0	0
2	241500541	C	T	ANKMY1	30591	SMAD1	M6463_1.02	1778	7.726	6.469	7.18883	1.257	1	0	0	0	0	0	2	0	0	0	0	0	0	0	0	0	0	0	0	0	0	0	0	0	2	0	0	0	0	0	0	0	0	0	0	0	0
3	3151887	G	A	IL5RA	33597	SOX4	M1578_1.02	1800	0.902	7.811	6.44	6.909	0	0	0	1	1	1	1	0	0	0	0	0	0	0	0	0	0	0	0	0	0	0	0	0	1	0	0	0	0	0	0	0	0	0	0	0	0
3	3153683	G	A	IL5RA	33597	SOX4	M1578_1.02	1800	0.057	6.966	6.44	6.909	0	0	0	1	1	1	4	0	0	0	0	0	0	0	0	0	0	0	0	0	0	0	0	0	4	0	0	0	0	0	0	0	0	0	0	0	0
3	3153683	G	A	IL5RA	33597	HOMEZ	M5530_1.02	1291	7.847	3.741	7.48878	4.106	1	1	1	0	0	0	4	0	0	0	0	0	0	0	0	0	0	0	0	0	0	0	0	0	4	0	0	0	0	0	0	0	0	0	0	0	0
3	14691969	C	T	CCDC174	33833	HOXD10	M6301_1.02	1108	1.206	8.115	6.43126	6.909	0	0	0	1	1	1	1	0	0	0	0	0	0	0	0	0	0	0	0	0	0	0	0	0	1	0	0	0	0	0	0	0	0	0	0	0	0
3	14693050	C	T	CCDC174	33833	HOXD10	M6301_1.02	1108	4.39	7.43	6.43126	3.04	0	0	0	1	1	1	5	0	0	0	0	0	0	0	0	0	0	0	0	0	0	0	0	0	5	0	0	0	0	0	0	0	0	0	0	0	0
3	16306504	C	T	OXNAD1	33880	ETS1	M3049_1.02	786	2.388	6.603	6.38457	4.215	0	0	0	1	1	1	13	0	0	0	0	0	0	0	0	0	0	0	0	0	0	0	0	0	13	0	0	1	0	0	0	0	0	0	0	0	0
3	16306504	C	T	DPH3	33881	ETS1	M3049_1.02	786	2.388	6.603	6.38457	4.215	0	0	0	1	1	1	13	0	0	0	0	0	0	0	0	0	0	0	0	0	0	0	0	0	13	0	0	1	0	0	0	0	0	0	0	0	0
3	16306504	C	T	OXNAD1	33880	TFAP2A	M5913_1.02	22	7.748	0.839	7.39878	6.909	1	1	1	0	0	0	13	0	0	0	0	0	0	0	0	0	0	0	0	0	0	0	0	0	13	0	0	1	0	0	0	0	0	0	0	0	0
3	16306504	C	T	DPH3	33881	TFAP2A	M5913_1.02	22	7.748	0.839	7.39878	6.909	1	1	1	0	0	0	13	0	0	0	0	0	0	0	0	0	0	0	0	0	0	0	0	0	13	0	0	1	0	0	0	0	0	0	0	0	0
3	16306504	C	T	DPH3	33881	GABPA	M4568_1.02	815	8.802	8.126	8.45475	0.676	1	0	0	0	0	0	13	0	0	0	0	0	0	0	0	0	0	0	0	0	0	0	0	0	13	0	0	1	0	0	0	0	0	0	0	0	0
3	16306504	C	T	OXNAD1	33880	ETS1	M5416_1.02	790	6.854	6.532	6.7855	0.322	1	0	0	0	0	0	13	0	0	0	0	0	0	0	0	0	0	0	0	0	0	0	0	0	13	0	0	1	0	0	0	0	0	0	0	0	0
3	16306504	C	T	OXNAD1	33880	GABPA	M4568_1.02	815	8.802	8.126	8.45475	0.676	1	0	0	0	0	0	13	0	0	0	0	0	0	0	0	0	0	0	0	0	0	0	0	0	13	0	0	1	0	0	0	0	0	0	0	0	0
3	16306504	C	T	OXNAD1	33880	GABPA	M5475_1.02	817	7.424	6.323	7.0648	1.101	1	0	0	0	0	0	13	0	0	0	0	0	0	0	0	0	0	0	0	0	0	0	0	0	13	0	0	1	0	0	0	0	0	0	0	0	0
3	16306504	C	T	OXNAD1	33880	ELK4	M5385_1.02	828	7.042	6.821	6.8372	0.221	1	0	0	0	0	0	13	0	0	0	0	0	0	0	0	0	0	0	0	0	0	0	0	0	13	0	0	1	0	0	0	0	0	0	0	0	0
3	16306505	C	A	OXNAD1	33880	TFAP2A	M5913_1.02	22	7.748	5.71	7.39878	2.038	1	1	0	0	0	0	2	0	0	0	0	0	0	0	0	0	0	0	0	0	0	0	0	0	2	0	0	1	0	0	0	0	0	0	0	0	0
3	16306505	C	A	DPH3	33881	TFAP2A	M5913_1.02	22	7.748	5.71	7.39878	2.038	1	1	0	0	0	0	2	0	0	0	0	0	0	0	0	0	0	0	0	0	0	0	0	0	2	0	0	1	0	0	0	0	0	0	0	0	0
3	16306505	C	A	DPH3	33881	GABPA	M4568_1.02	815	8.802	2.01	8.45475	6.792	1	1	1	0	0	0	2	0	0	0	0	0	0	0	0	0	0	0	0	0	0	0	0	0	2	0	0	1	0	0	0	0	0	0	0	0	0
3	16306505	C	A	DPH3	33881	GABPA	M4620_1.02	816	9.154	2.355	7.93695	6.799	1	1	1	0	0	0	2	0	0	0	0	0	0	0	0	0	0	0	0	0	0	0	0	0	2	0	0	1	0	0	0	0	0	0	0	0	0
3	16306505	C	A	DPH3	33881	GABPA	M6252_1.02	818	9.371	2.649	7.88467	6.722	1	1	1	0	0	0	2	0	0	0	0	0	0	0	0	0	0	0	0	0	0	0	0	0	2	0	0	1	0	0	0	0	0	0	0	0	0
3	16306505	C	A	OXNAD1	33880	ETS1	M5416_1.02	790	6.854	2.176	6.7855	4.678	1	1	1	0	0	0	2	0	0	0	0	0	0	0	0	0	0	0	0	0	0	0	0	0	2	0	0	1	0	0	0	0	0	0	0	0	0
3	16306505	C	A	OXNAD1	33880	GABPA	M4568_1.02	815	8.802	2.01	8.45475	6.792	1	1	1	0	0	0	2	0	0	0	0	0	0	0	0	0	0	0	0	0	0	0	0	0	2	0	0	1	0	0	0	0	0	0	0	0	0
3	16306505	C	A	OXNAD1	33880	GABPA	M4620_1.02	816	9.154	2.355	7.93695	6.799	1	1	1	0	0	0	2	0	0	0	0	0	0	0	0	0	0	0	0	0	0	0	0	0	2	0	0	1	0	0	0	0	0	0	0	0	0
3	16306505	C	A	OXNAD1	33880	GABPA	M5475_1.02	817	7.424	0.725	7.0648	6.699	1	1	1	0	0	0	2	0	0	0	0	0	0	0	0	0	0	0	0	0	0	0	0	0	2	0	0	1	0	0	0	0	0	0	0	0	0
3	16306505	C	A	OXNAD1	33880	GABPA	M6252_1.02	818	9.371	2.649	7.88467	6.722	1	1	1	0	0	0	2	0	0	0	0	0	0	0	0	0	0	0	0	0	0	0	0	0	2	0	0	1	0	0	0	0	0	0	0	0	0
3	16306505	C	A	OXNAD1	33880	ELK4	M1903_1.02	825	8.542	1.876	7.2078	6.666	1	1	1	0	0	0	2	0	0	0	0	0	0	0	0	0	0	0	0	0	0	0	0	0	2	0	0	1	0	0	0	0	0	0	0	0	0
3	16306505	C	A	OXNAD1	33880	ELK4	M5385_1.02	828	7.042	2.409	6.8372	4.633	1	1	1	0	0	0	2	0	0	0	0	0	0	0	0	0	0	0	0	0	0	0	0	0	2	0	0	1	0	0	0	0	0	0	0	0	0
3	16306505	C	T	OXNAD1	33880	TFAP2A	M5913_1.02	22	7.748	6.185	7.39878	1.563	1	0	0	0	0	0	8	0	0	0	0	0	0	0	0	0	0	0	0	0	0	0	0	0	8	0	0	1	0	0	0	0	0	0	0	0	0
3	16306505	C	T	DPH3	33881	TFAP2A	M5913_1.02	22	7.748	6.185	7.39878	1.563	1	0	0	0	0	0	8	0	0	0	0	0	0	0	0	0	0	0	0	0	0	0	0	0	8	0	0	1	0	0	0	0	0	0	0	0	0
3	16306505	C	T	DPH3	33881	GABPA	M4568_1.02	815	8.802	6.616	8.45475	2.186	1	1	0	0	0	0	8	0	0	0	0	0	0	0	0	0	0	0	0	0	0	0	0	0	8	0	0	1	0	0	0	0	0	0	0	0	0
3	16306505	C	T	DPH3	33881	GABPA	M4620_1.02	816	9.154	6.85	7.93695	2.304	1	1	0	0	0	0	8	0	0	0	0	0	0	0	0	0	0	0	0	0	0	0	0	0	8	0	0	1	0	0	0	0	0	0	0	0	0
3	16306505	C	T	DPH3	33881	GABPA	M6252_1.02	818	9.371	6.86	7.88467	2.511	1	1	0	0	0	0	8	0	0	0	0	0	0	0	0	0	0	0	0	0	0	0	0	0	8	0	0	1	0	0	0	0	0	0	0	0	0
3	16306505	C	T	OXNAD1	33880	ETS1	M5416_1.02	790	6.854	6.495	6.7855	0.359	1	0	0	0	0	0	8	0	0	0	0	0	0	0	0	0	0	0	0	0	0	0	0	0	8	0	0	1	0	0	0	0	0	0	0	0	0
3	16306505	C	T	OXNAD1	33880	GABPA	M4568_1.02	815	8.802	6.616	8.45475	2.186	1	1	0	0	0	0	8	0	0	0	0	0	0	0	0	0	0	0	0	0	0	0	0	0	8	0	0	1	0	0	0	0	0	0	0	0	0
3	16306505	C	T	OXNAD1	33880	GABPA	M4620_1.02	816	9.154	6.85	7.93695	2.304	1	1	0	0	0	0	8	0	0	0	0	0	0	0	0	0	0	0	0	0	0	0	0	0	8	0	0	1	0	0	0	0	0	0	0	0	0
3	16306505	C	T	OXNAD1	33880	GABPA	M5475_1.02	817	7.424	5.778	7.0648	1.646	1	0	0	0	0	0	8	0	0	0	0	0	0	0	0	0	0	0	0	0	0	0	0	0	8	0	0	1	0	0	0	0	0	0	0	0	0
3	16306505	C	T	OXNAD1	33880	GABPA	M6252_1.02	818	9.371	6.86	7.88467	2.511	1	1	0	0	0	0	8	0	0	0	0	0	0	0	0	0	0	0	0	0	0	0	0	0	8	0	0	1	0	0	0	0	0	0	0	0	0
3	16306505	C	T	OXNAD1	33880	ELK4	M5385_1.02	828	7.042	6.375	6.8372	0.667	1	0	0	0	0	0	8	0	0	0	0	0	0	0	0	0	0	0	0	0	0	0	0	0	8	0	0	1	0	0	0	0	0	0	0	0	0
3	16306505	C	G	OXNAD1	33880	TFAP2A	M5913_1.02	22	7.748	6.117	7.39878	1.631	1	0	0	0	0	0	1	0	0	0	0	0	0	0	0	0	0	0	0	0	0	0	0	0	1	0	0	1	0	0	0	0	0	0	0	0	0
3	16306505	C	G	DPH3	33881	TFAP2A	M5913_1.02	22	7.748	6.117	7.39878	1.631	1	0	0	0	0	0	1	0	0	0	0	0	0	0	0	0	0	0	0	0	0	0	0	0	1	0	0	1	0	0	0	0	0	0	0	0	0
3	16306505	C	G	DPH3	33881	GABPA	M4568_1.02	815	8.802	4.496	8.45475	4.306	1	1	1	0	0	0	1	0	0	0	0	0	0	0	0	0	0	0	0	0	0	0	0	0	1	0	0	1	0	0	0	0	0	0	0	0	0
3	16306505	C	G	DPH3	33881	GABPA	M4620_1.02	816	9.154	5.113	7.93695	4.041	1	1	1	0	0	0	1	0	0	0	0	0	0	0	0	0	0	0	0	0	0	0	0	0	1	0	0	1	0	0	0	0	0	0	0	0	0
3	16306505	C	G	DPH3	33881	GABPA	M6252_1.02	818	9.371	4.99	7.88467	4.381	1	1	1	0	0	0	1	0	0	0	0	0	0	0	0	0	0	0	0	0	0	0	0	0	1	0	0	1	0	0	0	0	0	0	0	0	0
3	16306505	C	G	OXNAD1	33880	ETS1	M5416_1.02	790	6.854	2.654	6.7855	4.2	1	1	1	0	0	0	1	0	0	0	0	0	0	0	0	0	0	0	0	0	0	0	0	0	1	0	0	1	0	0	0	0	0	0	0	0	0
3	16306505	C	G	OXNAD1	33880	GABPA	M4568_1.02	815	8.802	4.496	8.45475	4.306	1	1	1	0	0	0	1	0	0	0	0	0	0	0	0	0	0	0	0	0	0	0	0	0	1	0	0	1	0	0	0	0	0	0	0	0	0
3	16306505	C	G	OXNAD1	33880	GABPA	M4620_1.02	816	9.154	5.113	7.93695	4.041	1	1	1	0	0	0	1	0	0	0	0	0	0	0	0	0	0	0	0	0	0	0	0	0	1	0	0	1	0	0	0	0	0	0	0	0	0
3	16306505	C	G	OXNAD1	33880	GABPA	M5475_1.02	817	7.424	4.269	7.0648	3.155	1	1	1	0	0	0	1	0	0	0	0	0	0	0	0	0	0	0	0	0	0	0	0	0	1	0	0	1	0	0	0	0	0	0	0	0	0
3	16306505	C	G	OXNAD1	33880	GABPA	M6252_1.02	818	9.371	4.99	7.88467	4.381	1	1	1	0	0	0	1	0	0	0	0	0	0	0	0	0	0	0	0	0	0	0	0	0	1	0	0	1	0	0	0	0	0	0	0	0	0
3	16306505	C	G	OXNAD1	33880	ELK4	M1903_1.02	825	8.542	3.611	7.2078	4.931	1	1	1	0	0	0	1	0	0	0	0	0	0	0	0	0	0	0	0	0	0	0	0	0	1	0	0	1	0	0	0	0	0	0	0	0	0
3	16306505	C	G	OXNAD1	33880	ELK4	M5385_1.02	828	7.042	4.011	6.8372	3.031	1	1	1	0	0	0	1	0	0	0	0	0	0	0	0	0	0	0	0	0	0	0	0	0	1	0	0	1	0	0	0	0	0	0	0	0	0
3	16306508	C	T	OXNAD1	33880	TFAP2A	M5913_1.02	22	7.748	6.996	7.39878	0.752	1	0	0	0	0	0	3	0	0	0	0	0	0	0	0	0	0	0	0	0	0	0	0	0	3	0	0	1	0	0	0	0	0	0	0	0	0
3	16306508	C	T	DPH3	33881	TFAP2A	M5913_1.02	22	7.748	6.996	7.39878	0.752	1	0	0	0	0	0	3	0	0	0	0	0	0	0	0	0	0	0	0	0	0	0	0	0	3	0	0	1	0	0	0	0	0	0	0	0	0
3	16306508	C	T	DPH3	33881	GABPA	M4568_1.02	815	8.802	1.893	8.45475	6.909	1	1	1	0	0	0	3	0	0	0	0	0	0	0	0	0	0	0	0	0	0	0	0	0	3	0	0	1	0	0	0	0	0	0	0	0	0
3	16306508	C	T	DPH3	33881	GABPA	M4620_1.02	816	9.154	3.902	7.93695	5.252	1	1	1	0	0	0	3	0	0	0	0	0	0	0	0	0	0	0	0	0	0	0	0	0	3	0	0	1	0	0	0	0	0	0	0	0	0
3	16306508	C	T	DPH3	33881	GABPA	M6252_1.02	818	9.371	2.462	7.88467	6.909	1	1	1	0	0	0	3	0	0	0	0	0	0	0	0	0	0	0	0	0	0	0	0	0	3	0	0	1	0	0	0	0	0	0	0	0	0
3	16306508	C	T	OXNAD1	33880	ETS1	M5416_1.02	790	6.854	-0.05	6.7855	6.904	1	1	1	0	0	0	3	0	0	0	0	0	0	0	0	0	0	0	0	0	0	0	0	0	3	0	0	1	0	0	0	0	0	0	0	0	0
3	16306508	C	T	OXNAD1	33880	GABPA	M4568_1.02	815	8.802	1.893	8.45475	6.909	1	1	1	0	0	0	3	0	0	0	0	0	0	0	0	0	0	0	0	0	0	0	0	0	3	0	0	1	0	0	0	0	0	0	0	0	0
3	16306508	C	T	OXNAD1	33880	GABPA	M4620_1.02	816	9.154	3.902	7.93695	5.252	1	1	1	0	0	0	3	0	0	0	0	0	0	0	0	0	0	0	0	0	0	0	0	0	3	0	0	1	0	0	0	0	0	0	0	0	0
3	16306508	C	T	OXNAD1	33880	GABPA	M5475_1.02	817	7.424	0.531	7.0648	6.893	1	1	1	0	0	0	3	0	0	0	0	0	0	0	0	0	0	0	0	0	0	0	0	0	3	0	0	1	0	0	0	0	0	0	0	0	0
3	16306508	C	T	OXNAD1	33880	GABPA	M6252_1.02	818	9.371	2.462	7.88467	6.909	1	1	1	0	0	0	3	0	0	0	0	0	0	0	0	0	0	0	0	0	0	0	0	0	3	0	0	1	0	0	0	0	0	0	0	0	0
3	16306508	C	T	OXNAD1	33880	ELK4	M1903_1.02	825	8.542	1.633	7.2078	6.909	1	1	1	0	0	0	3	0	0	0	0	0	0	0	0	0	0	0	0	0	0	0	0	0	3	0	0	1	0	0	0	0	0	0	0	0	0
3	16306508	C	T	OXNAD1	33880	ELK4	M5385_1.02	828	7.042	0.147	6.8372	6.895	1	1	1	0	0	0	3	0	0	0	0	0	0	0	0	0	0	0	0	0	0	0	0	0	3	0	0	1	0	0	0	0	0	0	0	0	0
3	21793723	C	T	ZNF385D	33931	ELF5	M6206_1.02	800	7.347	0.438	6.5893	6.909	1	1	1	0	0	0	1	0	0	0	0	0	0	0	0	0	0	0	0	0	0	0	0	0	1	0	0	0	0	0	0	0	0	0	0	0	0
3	21793724	C	T	ZNF385D	33931	ELF5	M6206_1.02	800	7.347	3.473	6.5893	3.874	1	1	1	0	0	0	1	0	0	0	0	0	0	0	0	0	0	0	0	0	0	0	0	0	1	0	0	0	0	0	0	0	0	0	0	0	0
3	21793940	C	T	ZNF385D	33931	ELF5	M6206_1.02	800	6.616	-0.293	6.5893	6.909	1	1	1	0	0	0	2	0	0	0	0	0	0	0	0	0	0	0	0	0	0	0	0	0	2	0	0	0	0	0	0	0	0	0	0	0	0
3	21794236	G	A	ZNF385D	33931	ELF5	M6206_1.02	800	7.994	1.085	6.5893	6.909	1	1	1	0	0	0	1	0	0	0	0	0	0	0	0	0	0	0	0	0	0	0	0	0	1	0	0	0	0	0	0	0	0	0	0	0	0
3	21794237	G	A	ZNF385D	33931	ELF5	M6206_1.02	800	7.994	1.085	6.5893	6.909	1	1	1	0	0	0	1	0	0	0	0	0	0	0	0	0	0	0	0	0	0	0	0	0	1	0	0	0	0	0	0	0	0	0	0	0	0
3	23958582	A	T	RPL15	33939	ERF	M5398_1.02	760	7.486	1.884	7.017	5.602	1	1	1	0	0	0	1	0	0	0	0	0	0	0	0	0	0	0	0	0	0	0	0	0	1	0	0	1	0	0	0	0	0	0	0	0	0
3	23958582	A	T	NKIRAS1	33940	ERF	M5398_1.02	760	7.486	1.884	7.017	5.602	1	1	1	0	0	0	1	0	0	0	0	0	0	0	0	0	0	0	0	0	0	0	0	0	1	0	0	1	0	0	0	0	0	0	0	0	0
3	23958583	G	A	RPL15	33939	ZNF384	M6557_1.02	539	1.849	8.757	7.31061	6.908	0	0	0	1	1	1	9	0	0	0	0	0	0	0	0	0	0	0	0	0	0	0	0	0	9	0	0	1	0	0	0	0	0	0	0	0	0
3	23958583	G	A	NKIRAS1	33940	ZNF384	M6557_1.02	539	1.849	8.757	7.31061	6.908	0	0	0	1	1	1	9	0	0	0	0	0	0	0	0	0	0	0	0	0	0	0	0	0	9	0	0	1	0	0	0	0	0	0	0	0	0
3	23958583	G	A	RPL15	33939	ETS1	M3049_1.02	786	2.541	6.755	6.38457	4.214	0	0	0	1	1	1	9	0	0	0	0	0	0	0	0	0	0	0	0	0	0	0	0	0	9	0	0	1	0	0	0	0	0	0	0	0	0
3	23958583	G	A	NKIRAS1	33940	ETS1	M3049_1.02	786	2.541	6.755	6.38457	4.214	0	0	0	1	1	1	9	0	0	0	0	0	0	0	0	0	0	0	0	0	0	0	0	0	9	0	0	1	0	0	0	0	0	0	0	0	0
3	23958583	G	A	RPL15	33939	ELK4	M6209_1.02	829	3.812	7.928	7.22393	4.116	0	0	0	1	1	1	9	0	0	0	0	0	0	0	0	0	0	0	0	0	0	0	0	0	9	0	0	1	0	0	0	0	0	0	0	0	0
3	23958583	G	A	NKIRAS1	33940	ELK4	M6209_1.02	829	3.812	7.928	7.22393	4.116	0	0	0	1	1	1	9	0	0	0	0	0	0	0	0	0	0	0	0	0	0	0	0	0	9	0	0	1	0	0	0	0	0	0	0	0	0
3	23958583	G	A	RPL15	33939	ERF	M5398_1.02	760	7.486	3.706	7.017	3.78	1	1	1	0	0	0	9	0	0	0	0	0	0	0	0	0	0	0	0	0	0	0	0	0	9	0	0	1	0	0	0	0	0	0	0	0	0
3	23958583	G	A	NKIRAS1	33940	ERF	M5398_1.02	760	7.486	3.706	7.017	3.78	1	1	1	0	0	0	9	0	0	0	0	0	0	0	0	0	0	0	0	0	0	0	0	0	9	0	0	1	0	0	0	0	0	0	0	0	0
3	37216008	C	A	LRRFIP2	34103	NOTO	M5672_1.02	1290	0.131	6.402	6.24831	6.271	0	0	0	1	1	1	3	0	0	0	0	0	0	3	0	0	0	0	0	0	0	0	0	0	0	0	0	1	0	0	0	0	0	0	1	0	0
3	37216008	C	A	LRRFIP2	34103	VSX1	M5949_1.02	1009	2.933	6.202	5.688	3.269	0	0	0	1	1	1	3	0	0	0	0	0	0	3	0	0	0	0	0	0	0	0	0	0	0	0	0	1	0	0	0	0	0	0	1	0	0
3	37216008	C	A	LRRFIP2	34103	DLX2	M5340_1.02	1068	1.906	5.105	5.0936	3.199	0	0	0	1	1	1	3	0	0	0	0	0	0	3	0	0	0	0	0	0	0	0	0	0	0	0	0	1	0	0	0	0	0	0	1	0	0
3	37216008	C	A	LRRFIP2	34103	VSX2	M5951_1.02	1077	2.217	5.978	5.853	3.761	0	0	0	1	1	1	3	0	0	0	0	0	0	3	0	0	0	0	0	0	0	0	0	0	0	0	0	1	0	0	0	0	0	0	1	0	0
3	37216008	C	A	LRRFIP2	34103	DLX1	M5339_1.02	1156	2.517	6.199	5.8666	3.682	0	0	0	1	1	1	3	0	0	0	0	0	0	3	0	0	0	0	0	0	0	0	0	0	0	0	0	1	0	0	0	0	0	0	1	0	0
3	37219004	C	A	LRRFIP2	34103	NOTO	M5672_1.02	1290	-0.127	6.254	6.24831	6.381	0	0	0	1	1	1	1	0	0	0	0	0	0	1	0	0	0	0	0	0	0	0	0	0	0	0	0	1	0	0	0	0	0	0	1	0	0
3	37219004	C	A	LRRFIP2	34103	VSX1	M5949_1.02	1009	2.933	6.202	5.688	3.269	0	0	0	1	1	1	1	0	0	0	0	0	0	1	0	0	0	0	0	0	0	0	0	0	0	0	0	1	0	0	0	0	0	0	1	0	0
3	37219004	C	A	LRRFIP2	34103	DLX2	M5340_1.02	1068	1.906	5.105	5.0936	3.199	0	0	0	1	1	1	1	0	0	0	0	0	0	1	0	0	0	0	0	0	0	0	0	0	0	0	0	1	0	0	0	0	0	0	1	0	0
3	37219004	C	A	LRRFIP2	34103	VSX2	M5951_1.02	1077	2.217	5.978	5.853	3.761	0	0	0	1	1	1	1	0	0	0	0	0	0	1	0	0	0	0	0	0	0	0	0	0	0	0	0	1	0	0	0	0	0	0	1	0	0
3	37219004	C	A	LRRFIP2	34103	DLX1	M5339_1.02	1156	2.431	6.356	5.8666	3.925	0	0	0	1	1	1	1	0	0	0	0	0	0	1	0	0	0	0	0	0	0	0	0	0	0	0	0	1	0	0	0	0	0	0	1	0	0
3	37219112	G	T	LRRFIP2	34103	NOTO	M5672_1.02	1290	3.849	7.018	6.24831	3.169	0	0	0	1	1	1	1	0	0	0	0	0	0	1	0	0	0	0	0	0	0	0	0	0	0	0	0	1	0	0	0	0	0	0	1	0	0
3	37219112	G	T	LRRFIP2	34103	VSX1	M5949_1.02	1009	5.028	7.653	5.688	2.625	0	0	0	1	1	0	1	0	0	0	0	0	0	1	0	0	0	0	0	0	0	0	0	0	0	0	0	1	0	0	0	0	0	0	1	0	0
3	37219112	G	T	LRRFIP2	34103	DLX2	M5340_1.02	1068	4.667	6.212	5.0936	1.545	0	0	0	1	0	0	1	0	0	0	0	0	0	1	0	0	0	0	0	0	0	0	0	0	0	0	0	1	0	0	0	0	0	0	1	0	0
3	37219112	G	T	LRRFIP2	34103	VSX2	M5951_1.02	1077	4.244	7.674	5.853	3.43	0	0	0	1	1	1	1	0	0	0	0	0	0	1	0	0	0	0	0	0	0	0	0	0	0	0	0	1	0	0	0	0	0	0	1	0	0
3	37219112	G	T	LRRFIP2	34103	DLX1	M5339_1.02	1156	3.716	6.165	5.8666	2.449	0	0	0	1	1	0	1	0	0	0	0	0	0	1	0	0	0	0	0	0	0	0	0	0	0	0	0	1	0	0	0	0	0	0	1	0	0
3	37219245	A	C	LRRFIP2	34103	NOTO	M5672_1.02	1290	5.733	6.367	6.24831	0.634	0	0	0	1	0	0	1	0	0	0	0	0	0	0	0	0	0	0	0	1	0	0	0	0	0	0	0	1	0	0	0	0	0	0	0	0	0
3	39091591	C	T	WDR48	34156	FEV	M6226_1.02	834	6.903	1.271	6.82	5.632	1	1	1	0	0	0	1	0	0	0	0	0	0	0	1	0	0	0	0	0	0	0	0	0	0	0	0	1	0	0	0	0	0	0	0	0	0
3	39091591	C	A	WDR48	34156	FEV	M6226_1.02	834	6.903	-0.006	6.82	6.909	1	1	1	0	0	0	1	0	0	0	0	0	0	0	0	0	0	0	0	0	0	0	1	0	0	0	0	1	0	0	0	0	0	0	0	0	0
3	39091787	C	T	WDR48	34156	FEV	M6226_1.02	834	9.648	2.739	6.82	6.909	1	1	1	0	0	0	1	0	0	0	0	0	0	0	0	0	0	0	0	0	0	0	0	0	1	0	0	1	0	0	0	0	0	0	0	0	0
3	39091787	C	T	WDR48	34156	ETV1	M5420_1.02	750	8.108	1.219	6.5669	6.889	1	1	1	0	0	0	1	0	0	0	0	0	0	0	0	0	0	0	0	0	0	0	0	0	1	0	0	1	0	0	0	0	0	0	0	0	0
3	39091787	C	T	WDR48	34156	ERF	M5398_1.02	760	9.207	2.313	7.017	6.894	1	1	1	0	0	0	1	0	0	0	0	0	0	0	0	0	0	0	0	0	0	0	0	0	1	0	0	1	0	0	0	0	0	0	0	0	0
3	39091787	C	T	WDR48	34156	ELK3	M5384_1.02	762	8.263	2.013	6.8546	6.25	1	1	1	0	0	0	1	0	0	0	0	0	0	0	0	0	0	0	0	0	0	0	0	0	1	0	0	1	0	0	0	0	0	0	0	0	0
3	39091787	C	T	WDR48	34156	ETV3	M5422_1.02	764	7.635	0.798	6.7945	6.837	1	1	1	0	0	0	1	0	0	0	0	0	0	0	0	0	0	0	0	0	0	0	0	0	1	0	0	1	0	0	0	0	0	0	0	0	0
3	39091787	C	T	WDR48	34156	ELF1	M2275_1.02	765	10.417	3.509	7.81263	6.908	1	1	1	0	0	0	1	0	0	0	0	0	0	0	0	0	0	0	0	0	0	0	0	0	1	0	0	1	0	0	0	0	0	0	0	0	0
3	39091787	C	T	WDR48	34156	ELF1	M6203_1.02	772	9.067	2.159	6.4957	6.908	1	1	1	0	0	0	1	0	0	0	0	0	0	0	0	0	0	0	0	0	0	0	0	0	1	0	0	1	0	0	0	0	0	0	0	0	0
3	39091787	C	T	WDR48	34156	ELK1	M5380_1.02	781	8.23	1.324	6.8815	6.906	1	1	1	0	0	0	1	0	0	0	0	0	0	0	0	0	0	0	0	0	0	0	0	0	1	0	0	1	0	0	0	0	0	0	0	0	0
3	39091787	C	T	WDR48	34156	ELK1	M5381_1.02	782	8.128	2.541	7.3853	5.587	1	1	1	0	0	0	1	0	0	0	0	0	0	0	0	0	0	0	0	0	0	0	0	0	1	0	0	1	0	0	0	0	0	0	0	0	0
3	39091787	C	T	WDR48	34156	ETS1	M3050_1.02	787	7.548	0.64	6.66409	6.908	1	1	1	0	0	0	1	0	0	0	0	0	0	0	0	0	0	0	0	0	0	0	0	0	1	0	0	1	0	0	0	0	0	0	0	0	0
3	39091787	C	T	WDR48	34156	ETS1	M5416_1.02	790	8.892	1.988	6.7855	6.904	1	1	1	0	0	0	1	0	0	0	0	0	0	0	0	0	0	0	0	0	0	0	0	0	1	0	0	1	0	0	0	0	0	0	0	0	0
3	39091787	C	T	WDR48	34156	ETS1	M5418_1.02	792	8.182	1.277	6.6252	6.905	1	1	1	0	0	0	1	0	0	0	0	0	0	0	0	0	0	0	0	0	0	0	0	0	1	0	0	1	0	0	0	0	0	0	0	0	0
3	39091787	C	T	WDR48	34156	ELF5	M5378_1.02	798	7.447	0.543	6.94201	6.904	1	1	1	0	0	0	1	0	0	0	0	0	0	0	0	0	0	0	0	0	0	0	0	0	1	0	0	1	0	0	0	0	0	0	0	0	0
3	39091787	C	T	WDR48	34156	ELF5	M5379_1.02	799	7.475	1.49	6.71725	5.985	1	1	1	0	0	0	1	0	0	0	0	0	0	0	0	0	0	0	0	0	0	0	0	0	1	0	0	1	0	0	0	0	0	0	0	0	0
3	39091787	C	T	WDR48	34156	ETV6	M5426_1.02	802	8.577	3.09	6.8986	5.487	1	1	1	0	0	0	1	0	0	0	0	0	0	0	0	0	0	0	0	0	0	0	0	0	1	0	0	1	0	0	0	0	0	0	0	0	0
3	39091787	C	T	WDR48	34156	FLI1	M2277_1.02	806	9.353	2.444	7.1612	6.909	1	1	1	0	0	0	1	0	0	0	0	0	0	0	0	0	0	0	0	0	0	0	0	0	1	0	0	1	0	0	0	0	0	0	0	0	0
3	39091787	C	T	WDR48	34156	FLI1	M5431_1.02	807	7.908	1.002	6.6738	6.906	1	1	1	0	0	0	1	0	0	0	0	0	0	0	0	0	0	0	0	0	0	0	0	0	1	0	0	1	0	0	0	0	0	0	0	0	0
3	39091787	C	T	WDR48	34156	FLI1	M5433_1.02	809	8.21	1.302	7.0497	6.908	1	1	1	0	0	0	1	0	0	0	0	0	0	0	0	0	0	0	0	0	0	0	0	0	1	0	0	1	0	0	0	0	0	0	0	0	0
3	39091787	C	T	WDR48	34156	GABPA	M4462_1.02	812	7.551	0.642	7.2686	6.909	1	1	1	0	0	0	1	0	0	0	0	0	0	0	0	0	0	0	0	0	0	0	0	0	1	0	0	1	0	0	0	0	0	0	0	0	0
3	39091787	C	T	WDR48	34156	GABPA	M4505_1.02	813	7.593	0.685	7.30378	6.908	1	1	1	0	0	0	1	0	0	0	0	0	0	0	0	0	0	0	0	0	0	0	0	0	1	0	0	1	0	0	0	0	0	0	0	0	0
3	39091787	C	T	WDR48	34156	GABPA	M5475_1.02	817	8.382	1.489	7.0648	6.893	1	1	1	0	0	0	1	0	0	0	0	0	0	0	0	0	0	0	0	0	0	0	0	0	1	0	0	1	0	0	0	0	0	0	0	0	0
3	39091787	C	T	WDR48	34156	ERG	M5399_1.02	819	8.382	1.479	6.7374	6.903	1	1	1	0	0	0	1	0	0	0	0	0	0	0	0	0	0	0	0	0	0	0	0	0	1	0	0	1	0	0	0	0	0	0	0	0	0
3	39091787	C	T	WDR48	34156	ERG	M5401_1.02	821	8.466	1.562	6.8883	6.904	1	1	1	0	0	0	1	0	0	0	0	0	0	0	0	0	0	0	0	0	0	0	0	0	1	0	0	1	0	0	0	0	0	0	0	0	0
3	39091787	C	T	WDR48	34156	ELK4	M4539_1.02	827	8.156	1.248	7.1766	6.908	1	1	1	0	0	0	1	0	0	0	0	0	0	0	0	0	0	0	0	0	0	0	0	0	1	0	0	1	0	0	0	0	0	0	0	0	0
3	39091787	C	T	WDR48	34156	ELK4	M5385_1.02	828	8.029	1.134	6.8372	6.895	1	1	1	0	0	0	1	0	0	0	0	0	0	0	0	0	0	0	0	0	0	0	0	0	1	0	0	1	0	0	0	0	0	0	0	0	0
3	39091787	C	T	WDR48	34156	ELK4	M6209_1.02	829	8.655	5.632	7.22393	3.023	1	1	1	0	0	0	1	0	0	0	0	0	0	0	0	0	0	0	0	0	0	0	0	0	1	0	0	1	0	0	0	0	0	0	0	0	0
3	39091787	C	T	WDR48	34156	FEV	M5429_1.02	833	8.351	1.687	6.74781	6.664	1	1	1	0	0	0	1	0	0	0	0	0	0	0	0	0	0	0	0	0	0	0	0	0	1	0	0	1	0	0	0	0	0	0	0	0	0
3	39091787	C	T	WDR48	34156	ETV4	M5423_1.02	836	8.286	1.387	6.51511	6.899	1	1	1	0	0	0	1	0	0	0	0	0	0	0	0	0	0	0	0	0	0	0	0	0	1	0	0	1	0	0	0	0	0	0	0	0	0
3	39091787	C	T	WDR48	34156	ETV5	M5424_1.02	839	7.153	0.254	6.289	6.899	1	1	1	0	0	0	1	0	0	0	0	0	0	0	0	0	0	0	0	0	0	0	0	0	1	0	0	1	0	0	0	0	0	0	0	0	0
3	39093488	G	A	WDR48	34156	FEV	M6226_1.02	834	9.115	2.207	6.82	6.908	1	1	1	0	0	0	3	0	0	0	0	0	0	0	0	0	0	0	0	0	0	0	0	0	3	0	0	1	0	0	0	0	0	0	0	0	0
3	39093488	G	A	WDR48	34156	ETV1	M5420_1.02	750	8.985	2.095	6.5669	6.89	1	1	1	0	0	0	3	0	0	0	0	0	0	0	0	0	0	0	0	0	0	0	0	0	3	0	0	1	0	0	0	0	0	0	0	0	0
3	39093488	G	A	WDR48	34156	ERF	M5398_1.02	760	7.549	0.655	7.017	6.894	1	1	1	0	0	0	3	0	0	0	0	0	0	0	0	0	0	0	0	0	0	0	0	0	3	0	0	1	0	0	0	0	0	0	0	0	0
3	39093488	G	A	WDR48	34156	ELK3	M5384_1.02	762	9.406	3.155	6.8546	6.251	1	1	1	0	0	0	3	0	0	0	0	0	0	0	0	0	0	0	0	0	0	0	0	0	3	0	0	1	0	0	0	0	0	0	0	0	0
3	39093488	G	A	WDR48	34156	ETV3	M5422_1.02	764	9.233	2.396	6.7945	6.837	1	1	1	0	0	0	3	0	0	0	0	0	0	0	0	0	0	0	0	0	0	0	0	0	3	0	0	1	0	0	0	0	0	0	0	0	0
3	39093488	G	A	WDR48	34156	ELF1	M2275_1.02	765	7.845	0.936	7.81263	6.909	1	1	1	0	0	0	3	0	0	0	0	0	0	0	0	0	0	0	0	0	0	0	0	0	3	0	0	1	0	0	0	0	0	0	0	0	0
3	39093488	G	A	WDR48	34156	ELF1	M6203_1.02	772	8.93	2.021	6.4957	6.909	1	1	1	0	0	0	3	0	0	0	0	0	0	0	0	0	0	0	0	0	0	0	0	0	3	0	0	1	0	0	0	0	0	0	0	0	0
3	39093488	G	A	WDR48	34156	ELK1	M5380_1.02	781	9.691	2.785	6.8815	6.906	1	1	1	0	0	0	3	0	0	0	0	0	0	0	0	0	0	0	0	0	0	0	0	0	3	0	0	1	0	0	0	0	0	0	0	0	0
3	39093488	G	A	WDR48	34156	ELK1	M5381_1.02	782	9.615	4.028	7.3853	5.587	1	1	1	0	0	0	3	0	0	0	0	0	0	0	0	0	0	0	0	0	0	0	0	0	3	0	0	1	0	0	0	0	0	0	0	0	0
3	39093488	G	A	WDR48	34156	ETS1	M3050_1.02	787	7.998	1.09	6.66409	6.908	1	1	1	0	0	0	3	0	0	0	0	0	0	0	0	0	0	0	0	0	0	0	0	0	3	0	0	1	0	0	0	0	0	0	0	0	0
3	39093488	G	A	WDR48	34156	ETS1	M5416_1.02	790	8.631	1.727	6.7855	6.904	1	1	1	0	0	0	3	0	0	0	0	0	0	0	0	0	0	0	0	0	0	0	0	0	3	0	0	1	0	0	0	0	0	0	0	0	0
3	39093488	G	A	WDR48	34156	ETS1	M5418_1.02	792	8.575	1.671	6.6252	6.904	1	1	1	0	0	0	3	0	0	0	0	0	0	0	0	0	0	0	0	0	0	0	0	0	3	0	0	1	0	0	0	0	0	0	0	0	0
3	39093488	G	A	WDR48	34156	ELF5	M5378_1.02	798	7.101	0.197	6.94201	6.904	1	1	1	0	0	0	3	0	0	0	0	0	0	0	0	0	0	0	0	0	0	0	0	0	3	0	0	1	0	0	0	0	0	0	0	0	0
3	39093488	G	A	WDR48	34156	ELF5	M5379_1.02	799	7.278	1.293	6.71725	5.985	1	1	1	0	0	0	3	0	0	0	0	0	0	0	0	0	0	0	0	0	0	0	0	0	3	0	0	1	0	0	0	0	0	0	0	0	0
3	39093488	G	A	WDR48	34156	ETV6	M5426_1.02	802	8.943	3.456	6.8986	5.487	1	1	1	0	0	0	3	0	0	0	0	0	0	0	0	0	0	0	0	0	0	0	0	0	3	0	0	1	0	0	0	0	0	0	0	0	0
3	39093488	G	A	WDR48	34156	FLI1	M2277_1.02	806	8.188	1.279	7.1612	6.909	1	1	1	0	0	0	3	0	0	0	0	0	0	0	0	0	0	0	0	0	0	0	0	0	3	0	0	1	0	0	0	0	0	0	0	0	0
3	39093488	G	A	WDR48	34156	FLI1	M5431_1.02	807	8.767	1.86	6.6738	6.907	1	1	1	0	0	0	3	0	0	0	0	0	0	0	0	0	0	0	0	0	0	0	0	0	3	0	0	1	0	0	0	0	0	0	0	0	0
3	39093488	G	A	WDR48	34156	FLI1	M5433_1.02	809	9.228	2.321	7.0497	6.907	1	1	1	0	0	0	3	0	0	0	0	0	0	0	0	0	0	0	0	0	0	0	0	0	3	0	0	1	0	0	0	0	0	0	0	0	0
3	39093488	G	A	WDR48	34156	GABPA	M4462_1.02	812	9.614	2.705	7.2686	6.909	1	1	1	0	0	0	3	0	0	0	0	0	0	0	0	0	0	0	0	0	0	0	0	0	3	0	0	1	0	0	0	0	0	0	0	0	0
3	39093488	G	A	WDR48	34156	GABPA	M4505_1.02	813	9.244	2.335	7.30378	6.909	1	1	1	0	0	0	3	0	0	0	0	0	0	0	0	0	0	0	0	0	0	0	0	0	3	0	0	1	0	0	0	0	0	0	0	0	0
3	39093488	G	A	WDR48	34156	GABPA	M5475_1.02	817	8.903	2.01	7.0648	6.893	1	1	1	0	0	0	3	0	0	0	0	0	0	0	0	0	0	0	0	0	0	0	0	0	3	0	0	1	0	0	0	0	0	0	0	0	0
3	39093488	G	A	WDR48	34156	ERG	M5399_1.02	819	9.264	2.361	6.7374	6.903	1	1	1	0	0	0	3	0	0	0	0	0	0	0	0	0	0	0	0	0	0	0	0	0	3	0	0	1	0	0	0	0	0	0	0	0	0
3	39093488	G	A	WDR48	34156	ERG	M5401_1.02	821	9.382	2.478	6.8883	6.904	1	1	1	0	0	0	3	0	0	0	0	0	0	0	0	0	0	0	0	0	0	0	0	0	3	0	0	1	0	0	0	0	0	0	0	0	0
3	39093488	G	A	WDR48	34156	ELK4	M4539_1.02	827	9.55	2.642	7.1766	6.908	1	1	1	0	0	0	3	0	0	0	0	0	0	0	0	0	0	0	0	0	0	0	0	0	3	0	0	1	0	0	0	0	0	0	0	0	0
3	39093488	G	A	WDR48	34156	ELK4	M5385_1.02	828	9.219	2.325	6.8372	6.894	1	1	1	0	0	0	3	0	0	0	0	0	0	0	0	0	0	0	0	0	0	0	0	0	3	0	0	1	0	0	0	0	0	0	0	0	0
3	39093488	G	A	WDR48	34156	ELK4	M6209_1.02	829	9.435	6.412	7.22393	3.023	1	1	1	0	0	0	3	0	0	0	0	0	0	0	0	0	0	0	0	0	0	0	0	0	3	0	0	1	0	0	0	0	0	0	0	0	0
3	39093488	G	A	WDR48	34156	FEV	M5429_1.02	833	9.376	2.712	6.74781	6.664	1	1	1	0	0	0	3	0	0	0	0	0	0	0	0	0	0	0	0	0	0	0	0	0	3	0	0	1	0	0	0	0	0	0	0	0	0
3	39093488	G	A	WDR48	34156	ETV4	M5423_1.02	836	8.896	1.996	6.51511	6.9	1	1	1	0	0	0	3	0	0	0	0	0	0	0	0	0	0	0	0	0	0	0	0	0	3	0	0	1	0	0	0	0	0	0	0	0	0
3	39093488	G	A	WDR48	34156	ETV5	M5424_1.02	839	8.508	3.629	6.289	4.879	1	1	1	0	0	0	3	0	0	0	0	0	0	0	0	0	0	0	0	0	0	0	0	0	3	0	0	1	0	0	0	0	0	0	0	0	0
3	46409928	G	T	CCR5	34332	ZFHX3	M6546_1.02	1144	0.863	7.772	7.3996	6.909	0	0	0	1	1	1	1	0	0	0	0	0	0	1	0	0	0	0	0	0	0	0	0	0	0	0	0	0	0	0	0	0	0	0	1	0	0
3	46412105	C	A	CCR5	34332	ZFHX3	M6546_1.02	1144	1.366	8.275	7.3996	6.909	0	0	0	1	1	1	2	0	0	0	0	0	0	2	0	0	0	0	0	0	0	0	0	0	0	0	0	0	0	0	0	0	0	0	1	0	0
3	46413226	C	A	CCR5	34332	ZFHX3	M6546_1.02	1144	1.283	8.192	7.3996	6.909	0	0	0	1	1	1	2	0	0	0	0	0	0	2	0	0	0	0	0	0	0	0	0	0	0	0	0	0	0	0	0	0	0	0	1	0	0
3	48481602	C	T	CCDC51	34420	EHF	M2390_1.02	795	9.676	2.768	6.92	6.908	1	1	1	0	0	0	5	0	0	0	0	0	0	0	0	0	0	0	0	0	0	0	0	0	5	0	0	1	0	0	0	0	0	0	0	0	0
3	48481602	C	T	TMA7	34421	ELF5	M6206_1.02	800	6.845	-0.064	6.5893	6.909	1	1	1	0	0	0	5	0	0	0	0	0	0	0	0	0	0	0	0	0	0	0	0	0	5	0	0	1	0	0	0	0	0	0	0	0	0
3	48481602	C	T	TMA7	34421	FEV	M6226_1.02	834	9.426	2.517	6.82	6.909	1	1	1	0	0	0	5	0	0	0	0	0	0	0	0	0	0	0	0	0	0	0	0	0	5	0	0	1	0	0	0	0	0	0	0	0	0
3	48481602	C	T	CCDC51	34420	MAF	M6332_1.02	333	5.97	2.187	5.87	3.783	1	1	1	0	0	0	5	0	0	0	0	0	0	0	0	0	0	0	0	0	0	0	0	0	5	0	0	1	0	0	0	0	0	0	0	0	0
3	48481602	C	T	TMA7	34421	MAF	M6332_1.02	333	5.97	2.187	5.87	3.783	1	1	1	0	0	0	5	0	0	0	0	0	0	0	0	0	0	0	0	0	0	0	0	0	5	0	0	1	0	0	0	0	0	0	0	0	0
3	48481602	C	T	CCDC51	34420	ELF1	M6203_1.02	772	8.102	1.193	6.4957	6.909	1	1	1	0	0	0	5	0	0	0	0	0	0	0	0	0	0	0	0	0	0	0	0	0	5	0	0	1	0	0	0	0	0	0	0	0	0
3	48481602	C	T	TMA7	34421	ELF1	M6203_1.02	772	8.102	1.193	6.4957	6.909	1	1	1	0	0	0	5	0	0	0	0	0	0	0	0	0	0	0	0	0	0	0	0	0	5	0	0	1	0	0	0	0	0	0	0	0	0
3	48481602	C	T	CCDC51	34420	ELK1	M6207_1.02	785	7.069	2.859	6.0158	4.21	1	1	1	0	0	0	5	0	0	0	0	0	0	0	0	0	0	0	0	0	0	0	0	0	5	0	0	1	0	0	0	0	0	0	0	0	0
3	48481602	C	T	TMA7	34421	ELK1	M6207_1.02	785	7.069	2.859	6.0158	4.21	1	1	1	0	0	0	5	0	0	0	0	0	0	0	0	0	0	0	0	0	0	0	0	0	5	0	0	1	0	0	0	0	0	0	0	0	0
3	48481602	C	T	CCDC51	34420	ETS1	M3049_1.02	786	7.393	0.484	6.38457	6.909	1	1	1	0	0	0	5	0	0	0	0	0	0	0	0	0	0	0	0	0	0	0	0	0	5	0	0	1	0	0	0	0	0	0	0	0	0
3	48481602	C	T	TMA7	34421	ETS1	M3049_1.02	786	7.393	0.484	6.38457	6.909	1	1	1	0	0	0	5	0	0	0	0	0	0	0	0	0	0	0	0	0	0	0	0	0	5	0	0	1	0	0	0	0	0	0	0	0	0
3	48481602	C	T	CCDC51	34420	ETS1	M3050_1.02	787	7.18	0.271	6.66409	6.909	1	1	1	0	0	0	5	0	0	0	0	0	0	0	0	0	0	0	0	0	0	0	0	0	5	0	0	1	0	0	0	0	0	0	0	0	0
3	48481602	C	T	CCDC51	34420	ETS1	M6220_1.02	794	8.426	1.521	5.959	6.905	1	1	1	0	0	0	5	0	0	0	0	0	0	0	0	0	0	0	0	0	0	0	0	0	5	0	0	1	0	0	0	0	0	0	0	0	0
3	48481602	C	T	TMA7	34421	EHF	M2390_1.02	795	9.676	2.768	6.92	6.908	1	1	1	0	0	0	5	0	0	0	0	0	0	0	0	0	0	0	0	0	0	0	0	0	5	0	0	1	0	0	0	0	0	0	0	0	0
3	48481602	C	T	CCDC51	34420	ELF5	M5379_1.02	799	6.766	0.78	6.71725	5.986	1	1	1	0	0	0	5	0	0	0	0	0	0	0	0	0	0	0	0	0	0	0	0	0	5	0	0	1	0	0	0	0	0	0	0	0	0
3	48481602	C	T	TMA7	34421	ELF5	M5379_1.02	799	6.766	0.78	6.71725	5.986	1	1	1	0	0	0	5	0	0	0	0	0	0	0	0	0	0	0	0	0	0	0	0	0	5	0	0	1	0	0	0	0	0	0	0	0	0
3	48481602	C	T	CCDC51	34420	ELF5	M6206_1.02	800	6.845	-0.064	6.5893	6.909	1	1	1	0	0	0	5	0	0	0	0	0	0	0	0	0	0	0	0	0	0	0	0	0	5	0	0	1	0	0	0	0	0	0	0	0	0
3	48481602	C	T	CCDC51	34420	FLI1	M2277_1.02	806	8.145	1.236	7.1612	6.909	1	1	1	0	0	0	5	0	0	0	0	0	0	0	0	0	0	0	0	0	0	0	0	0	5	0	0	1	0	0	0	0	0	0	0	0	0
3	48481602	C	T	TMA7	34421	FLI1	M2277_1.02	806	8.145	1.236	7.1612	6.909	1	1	1	0	0	0	5	0	0	0	0	0	0	0	0	0	0	0	0	0	0	0	0	0	5	0	0	1	0	0	0	0	0	0	0	0	0
3	48481602	C	T	CCDC51	34420	FEV	M6226_1.02	834	9.426	2.517	6.82	6.909	1	1	1	0	0	0	5	0	0	0	0	0	0	0	0	0	0	0	0	0	0	0	0	0	5	0	0	1	0	0	0	0	0	0	0	0	0
3	49207355	G	A	KLHDC8B	34483	ZNF263	M4666_1.02	374	9.286	7.354	8.34342	1.932	1	0	0	0	0	0	1	0	0	0	0	0	0	0	0	0	0	0	0	0	0	0	0	0	1	0	0	0	0	0	0	0	0	0	0	0	0
3	49208965	G	A	KLHDC8B	34483	ZNF263	M4604_1.02	373	12.869	9.737	10.1667	3.132	1	1	1	0	0	0	1	0	0	0	0	0	0	0	0	0	0	0	0	0	0	0	0	0	1	0	0	0	0	0	0	0	0	0	0	0	0
3	49208965	G	A	KLHDC8B	34483	ZNF263	M4666_1.02	374	11.32	7.513	8.34342	3.807	1	1	1	0	0	0	1	0	0	0	0	0	0	0	0	0	0	0	0	0	0	0	0	0	1	0	0	0	0	0	0	0	0	0	0	0	0
3	49208966	G	A	KLHDC8B	34483	ZNF263	M4604_1.02	373	12.869	8.514	10.1667	4.355	1	1	1	0	0	0	2	0	0	0	0	0	0	0	0	0	0	0	0	0	0	0	0	0	2	0	0	0	0	0	0	0	0	0	0	0	0
3	49208966	G	A	KLHDC8B	34483	ZNF263	M4666_1.02	374	11.32	8.126	8.34342	3.194	1	1	1	0	0	0	2	0	0	0	0	0	0	0	0	0	0	0	0	0	0	0	0	0	2	0	0	0	0	0	0	0	0	0	0	0	0
3	49211257	C	T	KLHDC8B	34483	ZNF263	M4604_1.02	373	11.208	8.077	10.1667	3.131	1	1	1	0	0	0	1	0	0	0	0	0	0	0	0	0	0	0	0	0	0	0	0	0	1	0	0	0	0	0	0	0	0	0	0	0	0
3	49211257	C	T	KLHDC8B	34483	ZNF263	M4666_1.02	374	11.313	7.506	8.34342	3.807	1	1	1	0	0	0	1	0	0	0	0	0	0	0	0	0	0	0	0	0	0	0	0	0	1	0	0	0	0	0	0	0	0	0	0	0	0
3	49893998	C	T	TRAIP	34528	ELF1	M2275_1.02	765	8.749	1.84	7.81263	6.909	1	1	1	0	0	0	3	0	0	0	0	0	0	0	0	0	0	0	0	0	0	0	0	0	3	0	0	1	0	0	0	0	0	0	0	0	0
3	49893998	C	T	TRAIP	34528	ELF1	M4460_1.02	766	8.958	3.226	8.3877	5.732	1	1	1	0	0	0	3	0	0	0	0	0	0	0	0	0	0	0	0	0	0	0	0	0	3	0	0	1	0	0	0	0	0	0	0	0	0
3	49893998	C	T	TRAIP	34528	ELF1	M4563_1.02	767	8.705	1.803	8.07523	6.902	1	1	1	0	0	0	3	0	0	0	0	0	0	0	0	0	0	0	0	0	0	0	0	0	3	0	0	1	0	0	0	0	0	0	0	0	0
3	49893998	C	T	TRAIP	34528	ETS1	M3049_1.02	786	7.68	0.771	6.38457	6.909	1	1	1	0	0	0	3	0	0	0	0	0	0	0	0	0	0	0	0	0	0	0	0	0	3	0	0	1	0	0	0	0	0	0	0	0	0
3	49893998	C	T	TRAIP	34528	ELK4	M1903_1.02	825	8.095	1.186	7.2078	6.909	1	1	1	0	0	0	3	0	0	0	0	0	0	0	0	0	0	0	0	0	0	0	0	0	3	0	0	1	0	0	0	0	0	0	0	0	0
3	49893998	C	T	TRAIP	34528	ETV7	M6224_1.02	751	10.466	3.558	9.42442	6.908	1	1	1	0	0	0	3	0	0	0	0	0	0	0	0	0	0	0	0	0	0	0	0	0	3	0	0	1	0	0	0	0	0	0	0	0	0
3	49893998	C	T	TRAIP	34528	ELK3	M6208_1.02	763	8.422	1.514	7.38341	6.908	1	1	1	0	0	0	3	0	0	0	0	0	0	0	0	0	0	0	0	0	0	0	0	0	3	0	0	1	0	0	0	0	0	0	0	0	0
3	49893998	C	T	TRAIP	34528	ELK1	M6207_1.02	785	7.194	2.984	6.0158	4.21	1	1	1	0	0	0	3	0	0	0	0	0	0	0	0	0	0	0	0	0	0	0	0	0	3	0	0	1	0	0	0	0	0	0	0	0	0
3	49893998	C	T	TRAIP	34528	ELF5	M5378_1.02	798	8.458	1.554	6.94201	6.904	1	1	1	0	0	0	3	0	0	0	0	0	0	0	0	0	0	0	0	0	0	0	0	0	3	0	0	1	0	0	0	0	0	0	0	0	0
3	49893998	C	T	TRAIP	34528	ELF5	M5379_1.02	799	8.121	2.136	6.71725	5.985	1	1	1	0	0	0	3	0	0	0	0	0	0	0	0	0	0	0	0	0	0	0	0	0	3	0	0	1	0	0	0	0	0	0	0	0	0
3	49893998	C	T	TRAIP	34528	ELK4	M4522_1.02	826	8.062	1.153	6.8377	6.909	1	1	1	0	0	0	3	0	0	0	0	0	0	0	0	0	0	0	0	0	0	0	0	0	3	0	0	1	0	0	0	0	0	0	0	0	0
3	49894001	G	A	TRAIP	34528	ELF1	M2275_1.02	765	8.749	2.14	7.81263	6.609	1	1	1	0	0	0	1	0	0	0	0	0	0	0	0	0	0	0	0	0	0	0	0	0	1	0	0	1	0	0	0	0	0	0	0	0	0
3	49894001	G	A	TRAIP	34528	ELF1	M4460_1.02	766	8.958	4.15	8.3877	4.808	1	1	1	0	0	0	1	0	0	0	0	0	0	0	0	0	0	0	0	0	0	0	0	0	1	0	0	1	0	0	0	0	0	0	0	0	0
3	49894001	G	A	TRAIP	34528	ELF1	M4563_1.02	767	8.705	5.159	8.07523	3.546	1	1	1	0	0	0	1	0	0	0	0	0	0	0	0	0	0	0	0	0	0	0	0	0	1	0	0	1	0	0	0	0	0	0	0	0	0
3	49894001	G	A	TRAIP	34528	ETS1	M3049_1.02	786	7.68	0.84	6.38457	6.84	1	1	1	0	0	0	1	0	0	0	0	0	0	0	0	0	0	0	0	0	0	0	0	0	1	0	0	1	0	0	0	0	0	0	0	0	0
3	49894001	G	A	TRAIP	34528	ELK4	M1903_1.02	825	8.095	1.373	7.2078	6.722	1	1	1	0	0	0	1	0	0	0	0	0	0	0	0	0	0	0	0	0	0	0	0	0	1	0	0	1	0	0	0	0	0	0	0	0	0
3	49894001	G	A	TRAIP	34528	ETV7	M6224_1.02	751	10.466	3.715	9.42442	6.751	1	1	1	0	0	0	1	0	0	0	0	0	0	0	0	0	0	0	0	0	0	0	0	0	1	0	0	1	0	0	0	0	0	0	0	0	0
3	49894001	G	A	TRAIP	34528	ELK3	M6208_1.02	763	8.422	1.613	7.38341	6.809	1	1	1	0	0	0	1	0	0	0	0	0	0	0	0	0	0	0	0	0	0	0	0	0	1	0	0	1	0	0	0	0	0	0	0	0	0
3	49894001	G	A	TRAIP	34528	ELK1	M6207_1.02	785	7.194	4.006	6.0158	3.188	1	1	1	0	0	0	1	0	0	0	0	0	0	0	0	0	0	0	0	0	0	0	0	0	1	0	0	1	0	0	0	0	0	0	0	0	0
3	49894001	G	A	TRAIP	34528	ELF5	M5378_1.02	798	8.458	5.007	6.94201	3.451	1	1	1	0	0	0	1	0	0	0	0	0	0	0	0	0	0	0	0	0	0	0	0	0	1	0	0	1	0	0	0	0	0	0	0	0	0
3	49894001	G	A	TRAIP	34528	ELF5	M5379_1.02	799	8.121	4.937	6.71725	3.184	1	1	1	0	0	0	1	0	0	0	0	0	0	0	0	0	0	0	0	0	0	0	0	0	1	0	0	1	0	0	0	0	0	0	0	0	0
3	49894001	G	A	TRAIP	34528	ELK4	M4522_1.02	826	8.062	4.905	6.8377	3.157	1	1	1	0	0	0	1	0	0	0	0	0	0	0	0	0	0	0	0	0	0	0	0	0	1	0	0	1	0	0	0	0	0	0	0	0	0
3	49894012	G	A	TRAIP	34528	ELF1	M2275_1.02	765	9.29	2.381	7.81263	6.909	1	1	1	0	0	0	1	0	0	0	0	0	0	0	0	0	0	0	0	0	0	0	0	0	1	0	0	1	0	0	0	0	0	0	0	0	0
3	49894012	G	A	TRAIP	34528	ELF1	M4460_1.02	766	10.177	4.446	8.3877	5.731	1	1	1	0	0	0	1	0	0	0	0	0	0	0	0	0	0	0	0	0	0	0	0	0	1	0	0	1	0	0	0	0	0	0	0	0	0
3	49894012	G	A	TRAIP	34528	ELF1	M4563_1.02	767	10.157	3.255	8.07523	6.902	1	1	1	0	0	0	1	0	0	0	0	0	0	0	0	0	0	0	0	0	0	0	0	0	1	0	0	1	0	0	0	0	0	0	0	0	0
3	49894012	G	A	TRAIP	34528	ETS1	M3049_1.02	786	8.669	1.76	6.38457	6.909	1	1	1	0	0	0	1	0	0	0	0	0	0	0	0	0	0	0	0	0	0	0	0	0	1	0	0	1	0	0	0	0	0	0	0	0	0
3	49894012	G	A	TRAIP	34528	ELK4	M1903_1.02	825	11.041	4.132	7.2078	6.909	1	1	1	0	0	0	1	0	0	0	0	0	0	0	0	0	0	0	0	0	0	0	0	0	1	0	0	1	0	0	0	0	0	0	0	0	0
3	49894012	G	A	TRAIP	34528	ELK1	M6207_1.02	785	9.233	5.023	6.0158	4.21	1	1	1	0	0	0	1	0	0	0	0	0	0	0	0	0	0	0	0	0	0	0	0	0	1	0	0	1	0	0	0	0	0	0	0	0	0
3	49894012	G	A	TRAIP	34528	ELF5	M5378_1.02	798	7.706	0.803	6.94201	6.903	1	1	1	0	0	0	1	0	0	0	0	0	0	0	0	0	0	0	0	0	0	0	0	0	1	0	0	1	0	0	0	0	0	0	0	0	0
3	49894012	G	A	TRAIP	34528	ELF5	M5379_1.02	799	7.551	1.565	6.71725	5.986	1	1	1	0	0	0	1	0	0	0	0	0	0	0	0	0	0	0	0	0	0	0	0	0	1	0	0	1	0	0	0	0	0	0	0	0	0
3	49894012	G	A	TRAIP	34528	ELK4	M4522_1.02	826	10.173	3.264	6.8377	6.909	1	1	1	0	0	0	1	0	0	0	0	0	0	0	0	0	0	0	0	0	0	0	0	0	1	0	0	1	0	0	0	0	0	0	0	0	0
3	49894015	G	C	TRAIP	34528	ELF1	M2275_1.02	765	9.29	2.472	7.81263	6.818	1	1	1	0	0	0	1	0	0	0	1	0	0	0	0	0	0	0	0	0	0	0	0	0	0	0	0	1	0	0	0	0	0	0	0	0	0
3	49894015	G	C	TRAIP	34528	ELF1	M4460_1.02	766	10.177	6.62	8.3877	3.557	1	1	1	0	0	0	1	0	0	0	1	0	0	0	0	0	0	0	0	0	0	0	0	0	0	0	0	1	0	0	0	0	0	0	0	0	0
3	49894015	G	C	TRAIP	34528	ELF1	M4563_1.02	767	10.157	6.571	8.07523	3.586	1	1	1	0	0	0	1	0	0	0	1	0	0	0	0	0	0	0	0	0	0	0	0	0	0	0	0	1	0	0	0	0	0	0	0	0	0
3	49894015	G	C	TRAIP	34528	ETS1	M3049_1.02	786	8.669	6.38	6.38457	2.289	1	1	0	0	0	0	1	0	0	0	1	0	0	0	0	0	0	0	0	0	0	0	0	0	0	0	0	1	0	0	0	0	0	0	0	0	0
3	49894015	G	C	TRAIP	34528	ELK4	M1903_1.02	825	11.041	6.11	7.2078	4.931	1	1	1	0	0	0	1	0	0	0	1	0	0	0	0	0	0	0	0	0	0	0	0	0	0	0	0	1	0	0	0	0	0	0	0	0	0
3	49894016	T	G	TRAIP	34528	ELF1	M2275_1.02	765	9.29	5.371	7.81263	3.919	1	1	1	0	0	0	1	0	0	0	1	0	0	0	0	0	0	0	0	0	0	0	0	0	0	0	0	1	0	0	0	0	0	0	0	0	0
3	49894016	T	G	TRAIP	34528	ELF1	M4460_1.02	766	10.177	8.175	8.3877	2.002	1	1	0	0	0	0	1	0	0	0	1	0	0	0	0	0	0	0	0	0	0	0	0	0	0	0	0	1	0	0	0	0	0	0	0	0	0
3	49894016	T	G	TRAIP	34528	ELF1	M4563_1.02	767	10.157	7.747	8.07523	2.41	1	1	0	0	0	0	1	0	0	0	1	0	0	0	0	0	0	0	0	0	0	0	0	0	0	0	0	1	0	0	0	0	0	0	0	0	0
3	49894016	T	G	TRAIP	34528	ETS1	M3049_1.02	786	8.669	2.388	6.38457	6.281	1	1	1	0	0	0	1	0	0	0	1	0	0	0	0	0	0	0	0	0	0	0	0	0	0	0	0	1	0	0	0	0	0	0	0	0	0
3	49894016	T	G	TRAIP	34528	ELK4	M1903_1.02	825	11.041	8.422	7.2078	2.619	0	1	0	0	0	0	1	0	0	0	1	0	0	0	0	0	0	0	0	0	0	0	0	0	0	0	0	1	0	0	0	0	0	0	0	0	0
3	49894017	G	T	TRAIP	34528	ELF1	M2275_1.02	765	9.29	7.23	7.81263	2.06	1	1	0	0	0	0	1	0	0	0	0	0	0	0	0	0	0	0	0	1	0	0	0	0	0	0	0	1	0	0	0	0	0	0	0	0	0
3	49894017	G	T	TRAIP	34528	ELF1	M4460_1.02	766	10.177	7.845	8.3877	2.332	1	1	0	0	0	0	1	0	0	0	0	0	0	0	0	0	0	0	0	1	0	0	0	0	0	0	0	1	0	0	0	0	0	0	0	0	0
3	49894017	G	T	TRAIP	34528	ELF1	M4563_1.02	767	10.157	7.86	8.07523	2.297	1	1	0	0	0	0	1	0	0	0	0	0	0	0	0	0	0	0	0	1	0	0	0	0	0	0	0	1	0	0	0	0	0	0	0	0	0
3	52029909	G	A	RPL29	34620	PRDM1	M6435_1.02	385	9.521	4.541	8.7391	4.98	1	1	1	0	0	0	4	0	0	0	0	0	0	0	0	0	0	0	0	0	0	0	0	0	4	0	0	0	0	0	0	0	0	0	0	0	0
3	52322052	C	T	GLYCTK	34635	PRDM1	M4687_1.02	383	3.231	10.139	7.04	6.908	0	0	0	1	1	1	4	0	0	0	0	0	0	0	0	0	0	0	0	0	0	0	0	0	4	0	0	1	0	0	0	0	0	0	0	0	0
3	52322052	C	T	WDR82	34636	PRDM1	M4687_1.02	383	3.231	10.139	7.04	6.908	0	0	0	1	1	1	4	0	0	0	0	0	0	0	0	0	0	0	0	0	0	0	0	0	4	0	0	1	0	0	0	0	0	0	0	0	0
3	52322052	C	T	GLYCTK	34635	ETV7	M6224_1.02	751	10.277	3.368	9.42442	6.909	1	1	1	0	0	0	4	0	0	0	0	0	0	0	0	0	0	0	0	0	0	0	0	0	4	0	0	1	0	0	0	0	0	0	0	0	0
3	52322059	C	T	GLYCTK	34635	ETV7	M6224_1.02	751	10.277	9.162	9.42442	1.115	1	0	0	0	0	0	1	0	0	0	0	0	0	0	0	0	0	0	0	0	0	0	0	0	1	0	0	0	0	0	0	0	0	0	0	0	0
3	67048537	C	T	KBTBD8	34894	STAT4	M3982_1.02	1871	6.166	-0.05	4.91	6.216	1	1	1	0	0	0	1	0	0	0	0	0	0	0	0	0	0	0	0	0	0	0	0	0	1	0	0	0	0	0	0	0	0	0	0	0	0
3	67048640	A	G	KBTBD8	34894	STAT4	M3982_1.02	1871	6.166	3.77	4.91	2.396	1	1	0	0	0	0	1	0	0	0	0	0	0	0	0	0	0	0	0	0	0	0	0	0	1	0	0	0	0	0	0	0	0	0	0	0	0
3	67048644	C	T	KBTBD8	34894	STAT4	M3982_1.02	1871	6.166	-0.05	4.91	6.216	1	1	1	0	0	0	5	0	0	0	0	0	0	0	0	0	0	0	0	0	0	0	0	0	5	0	0	0	0	0	0	0	0	0	0	0	0
3	75834723	C	T	ZNF717	34963	STAT6	M6497_1.02	1874	4.259	7.498	7.38109	3.239	0	0	0	1	1	1	3	0	0	0	0	0	0	0	0	0	0	0	0	0	0	0	0	0	3	0	0	1	0	0	0	0	0	0	0	0	0
3	75834723	C	T	ZNF717	34963	ELK1	M5382_1.02	783	10.605	4.256	10.2991	6.349	1	1	1	0	0	0	3	0	0	0	0	0	0	0	0	0	0	0	0	0	0	0	0	0	3	0	0	1	0	0	0	0	0	0	0	0	0
3	75834729	G	A	ZNF717	34963	STAT6	M6497_1.02	1874	4.259	8.698	7.38109	4.439	0	0	0	1	1	1	4	0	0	0	0	0	0	0	0	0	0	0	0	0	0	0	0	0	4	0	0	1	0	0	0	0	0	0	0	0	0
3	75834729	G	A	ZNF717	34963	ELK1	M5382_1.02	783	10.605	4.767	10.2991	5.838	1	1	1	0	0	0	4	0	0	0	0	0	0	0	0	0	0	0	0	0	0	0	0	0	4	0	0	1	0	0	0	0	0	0	0	0	0
3	75834729	G	A	ZNF717	34963	NFATC4	M6365_1.02	1691	8.501	1.592	6.65822	6.909	1	1	1	0	0	0	4	0	0	0	0	0	0	0	0	0	0	0	0	0	0	0	0	0	4	0	0	1	0	0	0	0	0	0	0	0	0
3	75834729	G	A	ZNF717	34963	NFATC2	M6363_1.02	1693	8.273	2.717	6.501	5.556	1	1	1	0	0	0	4	0	0	0	0	0	0	0	0	0	0	0	0	0	0	0	0	0	4	0	0	1	0	0	0	0	0	0	0	0	0
3	88108321	A	C	CGGBP1	34992	SPDEF	M5857_1.02	773	8.874	5.024	7.4956	3.85	1	1	1	0	0	0	1	0	0	0	0	0	0	0	1	0	0	0	0	0	0	0	0	0	0	0	0	1	0	0	0	0	0	0	0	0	0
3	88108321	A	C	CGGBP1	34992	SPDEF	M5860_1.02	776	8.806	5.036	7.48489	3.77	1	1	1	0	0	0	1	0	0	0	0	0	0	0	1	0	0	0	0	0	0	0	0	0	0	0	0	1	0	0	0	0	0	0	0	0	0
3	88108321	A	C	CGGBP1	34992	EHF	M5372_1.02	796	10.92	7.679	7.90111	3.241	1	1	1	0	0	0	1	0	0	0	0	0	0	0	1	0	0	0	0	0	0	0	0	0	0	0	0	1	0	0	0	0	0	0	0	0	0
3	88108321	A	C	CGGBP1	34992	ELF3	M5375_1.02	830	10.907	5.691	8.21704	5.216	1	1	1	0	0	0	1	0	0	0	0	0	0	0	1	0	0	0	0	0	0	0	0	0	0	0	0	1	0	0	0	0	0	0	0	0	0
3	88108321	A	C	CGGBP1	34992	ELF3	M5376_1.02	831	11.516	6.988	8.52407	4.528	1	1	1	0	0	0	1	0	0	0	0	0	0	0	1	0	0	0	0	0	0	0	0	0	0	0	0	1	0	0	0	0	0	0	0	0	0
3	88108326	G	A	CGGBP1	34992	SPDEF	M5857_1.02	773	8.874	5.014	7.4956	3.86	1	1	1	0	0	0	5	0	0	0	0	0	0	0	0	0	0	0	0	0	0	0	0	0	5	0	0	1	0	0	0	0	0	0	0	0	0
3	88108326	G	A	CGGBP1	34992	SPDEF	M5860_1.02	776	8.806	2.73	7.48489	6.076	1	1	1	0	0	0	5	0	0	0	0	0	0	0	0	0	0	0	0	0	0	0	0	0	5	0	0	1	0	0	0	0	0	0	0	0	0
3	88108326	G	A	CGGBP1	34992	EHF	M5372_1.02	796	10.92	4.011	7.90111	6.909	1	1	1	0	0	0	5	0	0	0	0	0	0	0	0	0	0	0	0	0	0	0	0	0	5	0	0	1	0	0	0	0	0	0	0	0	0
3	88108326	G	A	CGGBP1	34992	ELF3	M5375_1.02	830	10.907	3.999	8.21704	6.908	1	1	1	0	0	0	5	0	0	0	0	0	0	0	0	0	0	0	0	0	0	0	0	0	5	0	0	1	0	0	0	0	0	0	0	0	0
3	88108326	G	A	CGGBP1	34992	ELF3	M5376_1.02	831	11.516	4.614	8.52407	6.902	1	1	1	0	0	0	5	0	0	0	0	0	0	0	0	0	0	0	0	0	0	0	0	0	5	0	0	1	0	0	0	0	0	0	0	0	0
3	88108326	G	A	CGGBP1	34992	NR2C2	M4549_1.02	1626	10.903	3.994	8.63975	6.909	1	1	1	0	0	0	5	0	0	0	0	0	0	0	0	0	0	0	0	0	0	0	0	0	5	0	0	1	0	0	0	0	0	0	0	0	0
3	88108326	G	A	RP11-159G9.5	34993	NR2C2	M4549_1.02	1626	10.903	3.994	8.63975	6.909	1	1	1	0	0	0	5	0	0	0	0	0	0	0	0	0	0	0	0	0	0	0	0	0	5	0	0	1	0	0	0	0	0	0	0	0	0
3	88108326	G	A	CGGBP1	34992	NR2C2	M4554_1.02	1627	10.144	3.235	8.65353	6.909	1	1	1	0	0	0	5	0	0	0	0	0	0	0	0	0	0	0	0	0	0	0	0	0	5	0	0	1	0	0	0	0	0	0	0	0	0
3	88108326	G	A	RP11-159G9.5	34993	NR2C2	M4554_1.02	1627	10.144	3.235	8.65353	6.909	1	1	1	0	0	0	5	0	0	0	0	0	0	0	0	0	0	0	0	0	0	0	0	0	5	0	0	1	0	0	0	0	0	0	0	0	0
3	88108326	G	A	CGGBP1	34992	ETV1	M5420_1.02	750	9.412	2.523	6.5669	6.889	1	1	1	0	0	0	5	0	0	0	0	0	0	0	0	0	0	0	0	0	0	0	0	0	5	0	0	1	0	0	0	0	0	0	0	0	0
3	88108326	G	A	RP11-159G9.5	34993	ETV1	M5420_1.02	750	9.412	2.523	6.5669	6.889	1	1	1	0	0	0	5	0	0	0	0	0	0	0	0	0	0	0	0	0	0	0	0	0	5	0	0	1	0	0	0	0	0	0	0	0	0
3	88108326	G	A	CGGBP1	34992	ELF4	M5377_1.02	758	10.277	3.37	8.13838	6.907	1	1	1	0	0	0	5	0	0	0	0	0	0	0	0	0	0	0	0	0	0	0	0	0	5	0	0	1	0	0	0	0	0	0	0	0	0
3	88108326	G	A	RP11-159G9.5	34993	ELF4	M5377_1.02	758	10.277	3.37	8.13838	6.907	1	1	1	0	0	0	5	0	0	0	0	0	0	0	0	0	0	0	0	0	0	0	0	0	5	0	0	1	0	0	0	0	0	0	0	0	0
3	88108326	G	A	CGGBP1	34992	ETV2	M5421_1.02	759	7.961	1.052	7.50766	6.909	1	1	1	0	0	0	5	0	0	0	0	0	0	0	0	0	0	0	0	0	0	0	0	0	5	0	0	1	0	0	0	0	0	0	0	0	0
3	88108326	G	A	RP11-159G9.5	34993	ETV2	M5421_1.02	759	7.961	1.052	7.50766	6.909	1	1	1	0	0	0	5	0	0	0	0	0	0	0	0	0	0	0	0	0	0	0	0	0	5	0	0	1	0	0	0	0	0	0	0	0	0
3	88108326	G	A	CGGBP1	34992	ERF	M5398_1.02	760	9.483	2.588	7.017	6.895	1	1	1	0	0	0	5	0	0	0	0	0	0	0	0	0	0	0	0	0	0	0	0	0	5	0	0	1	0	0	0	0	0	0	0	0	0
3	88108326	G	A	RP11-159G9.5	34993	ERF	M5398_1.02	760	9.483	2.588	7.017	6.895	1	1	1	0	0	0	5	0	0	0	0	0	0	0	0	0	0	0	0	0	0	0	0	0	5	0	0	1	0	0	0	0	0	0	0	0	0
3	88108326	G	A	CGGBP1	34992	ELF2	M6204_1.02	761	8.823	1.914	8.38	6.909	1	1	1	0	0	0	5	0	0	0	0	0	0	0	0	0	0	0	0	0	0	0	0	0	5	0	0	1	0	0	0	0	0	0	0	0	0
3	88108326	G	A	RP11-159G9.5	34993	ELF2	M6204_1.02	761	8.823	1.914	8.38	6.909	1	1	1	0	0	0	5	0	0	0	0	0	0	0	0	0	0	0	0	0	0	0	0	0	5	0	0	1	0	0	0	0	0	0	0	0	0
3	88108326	G	A	CGGBP1	34992	ELK3	M5384_1.02	762	10.03	3.78	6.8546	6.25	1	1	1	0	0	0	5	0	0	0	0	0	0	0	0	0	0	0	0	0	0	0	0	0	5	0	0	1	0	0	0	0	0	0	0	0	0
3	88108326	G	A	RP11-159G9.5	34993	ELK3	M5384_1.02	762	10.03	3.78	6.8546	6.25	1	1	1	0	0	0	5	0	0	0	0	0	0	0	0	0	0	0	0	0	0	0	0	0	5	0	0	1	0	0	0	0	0	0	0	0	0
3	88108326	G	A	CGGBP1	34992	ETV3	M5422_1.02	764	9.057	2.22	6.7945	6.837	1	1	1	0	0	0	5	0	0	0	0	0	0	0	0	0	0	0	0	0	0	0	0	0	5	0	0	1	0	0	0	0	0	0	0	0	0
3	88108326	G	A	RP11-159G9.5	34993	ETV3	M5422_1.02	764	9.057	2.22	6.7945	6.837	1	1	1	0	0	0	5	0	0	0	0	0	0	0	0	0	0	0	0	0	0	0	0	0	5	0	0	1	0	0	0	0	0	0	0	0	0
3	88108326	G	A	CGGBP1	34992	ELF1	M2275_1.02	765	10.342	3.433	7.81263	6.909	1	1	1	0	0	0	5	0	0	0	0	0	0	0	0	0	0	0	0	0	0	0	0	0	5	0	0	1	0	0	0	0	0	0	0	0	0
3	88108326	G	A	CGGBP1	34992	ELF1	M4460_1.02	766	12.181	6.449	8.3877	5.732	1	1	1	0	0	0	5	0	0	0	0	0	0	0	0	0	0	0	0	0	0	0	0	0	5	0	0	1	0	0	0	0	0	0	0	0	0
3	88108326	G	A	RP11-159G9.5	34993	ELF1	M4460_1.02	766	12.181	6.449	8.3877	5.732	1	1	1	0	0	0	5	0	0	0	0	0	0	0	0	0	0	0	0	0	0	0	0	0	5	0	0	1	0	0	0	0	0	0	0	0	0
3	88108326	G	A	CGGBP1	34992	ELF1	M4563_1.02	767	11.562	4.659	8.07523	6.903	1	1	1	0	0	0	5	0	0	0	0	0	0	0	0	0	0	0	0	0	0	0	0	0	5	0	0	1	0	0	0	0	0	0	0	0	0
3	88108326	G	A	RP11-159G9.5	34993	ELF1	M4563_1.02	767	11.562	4.659	8.07523	6.903	1	1	1	0	0	0	5	0	0	0	0	0	0	0	0	0	0	0	0	0	0	0	0	0	5	0	0	1	0	0	0	0	0	0	0	0	0
3	88108326	G	A	CGGBP1	34992	ELF1	M4617_1.02	768	10.27	3.362	7.4205	6.908	1	1	1	0	0	0	5	0	0	0	0	0	0	0	0	0	0	0	0	0	0	0	0	0	5	0	0	1	0	0	0	0	0	0	0	0	0
3	88108326	G	A	RP11-159G9.5	34993	ELF1	M4617_1.02	768	10.27	3.362	7.4205	6.908	1	1	1	0	0	0	5	0	0	0	0	0	0	0	0	0	0	0	0	0	0	0	0	0	5	0	0	1	0	0	0	0	0	0	0	0	0
3	88108326	G	A	CGGBP1	34992	ELF1	M5373_1.02	770	10.123	3.215	8.10785	6.908	1	1	1	0	0	0	5	0	0	0	0	0	0	0	0	0	0	0	0	0	0	0	0	0	5	0	0	1	0	0	0	0	0	0	0	0	0
3	88108326	G	A	RP11-159G9.5	34993	ELF1	M5373_1.02	770	10.123	3.215	8.10785	6.908	1	1	1	0	0	0	5	0	0	0	0	0	0	0	0	0	0	0	0	0	0	0	0	0	5	0	0	1	0	0	0	0	0	0	0	0	0
3	88108326	G	A	CGGBP1	34992	ELF1	M6203_1.02	772	8.993	2.085	6.4957	6.908	1	1	1	0	0	0	5	0	0	0	0	0	0	0	0	0	0	0	0	0	0	0	0	0	5	0	0	1	0	0	0	0	0	0	0	0	0
3	88108326	G	A	RP11-159G9.5	34993	SPDEF	M5857_1.02	773	8.874	5.014	7.4956	3.86	1	1	1	0	0	0	5	0	0	0	0	0	0	0	0	0	0	0	0	0	0	0	0	0	5	0	0	1	0	0	0	0	0	0	0	0	0
3	88108326	G	A	RP11-159G9.5	34993	SPDEF	M5860_1.02	776	8.806	2.73	7.48489	6.076	1	1	1	0	0	0	5	0	0	0	0	0	0	0	0	0	0	0	0	0	0	0	0	0	5	0	0	1	0	0	0	0	0	0	0	0	0
3	88108326	G	A	CGGBP1	34992	ELK1	M3186_1.02	780	9.003	2.094	7.40374	6.909	1	1	1	0	0	0	5	0	0	0	0	0	0	0	0	0	0	0	0	0	0	0	0	0	5	0	0	1	0	0	0	0	0	0	0	0	0
3	88108326	G	A	RP11-159G9.5	34993	ELK1	M3186_1.02	780	9.003	2.094	7.40374	6.909	1	1	1	0	0	0	5	0	0	0	0	0	0	0	0	0	0	0	0	0	0	0	0	0	5	0	0	1	0	0	0	0	0	0	0	0	0
3	88108326	G	A	CGGBP1	34992	ELK1	M5380_1.02	781	9.914	3.009	6.8815	6.905	1	1	1	0	0	0	5	0	0	0	0	0	0	0	0	0	0	0	0	0	0	0	0	0	5	0	0	1	0	0	0	0	0	0	0	0	0
3	88108326	G	A	RP11-159G9.5	34993	ELK1	M5380_1.02	781	9.914	3.009	6.8815	6.905	1	1	1	0	0	0	5	0	0	0	0	0	0	0	0	0	0	0	0	0	0	0	0	0	5	0	0	1	0	0	0	0	0	0	0	0	0
3	88108326	G	A	CGGBP1	34992	ELK1	M5381_1.02	782	10.102	4.515	7.3853	5.587	1	1	1	0	0	0	5	0	0	0	0	0	0	0	0	0	0	0	0	0	0	0	0	0	5	0	0	1	0	0	0	0	0	0	0	0	0
3	88108326	G	A	RP11-159G9.5	34993	ELK1	M5381_1.02	782	10.102	4.515	7.3853	5.587	1	1	1	0	0	0	5	0	0	0	0	0	0	0	0	0	0	0	0	0	0	0	0	0	5	0	0	1	0	0	0	0	0	0	0	0	0
3	88108326	G	A	CGGBP1	34992	ELK1	M5383_1.02	784	10.521	3.711	7.412	6.81	1	1	1	0	0	0	5	0	0	0	0	0	0	0	0	0	0	0	0	0	0	0	0	0	5	0	0	1	0	0	0	0	0	0	0	0	0
3	88108326	G	A	RP11-159G9.5	34993	ELK1	M5383_1.02	784	10.521	3.711	7.412	6.81	1	1	1	0	0	0	5	0	0	0	0	0	0	0	0	0	0	0	0	0	0	0	0	0	5	0	0	1	0	0	0	0	0	0	0	0	0
3	88108326	G	A	CGGBP1	34992	ETS1	M3049_1.02	786	8.891	1.983	6.38457	6.908	1	1	1	0	0	0	5	0	0	0	0	0	0	0	0	0	0	0	0	0	0	0	0	0	5	0	0	1	0	0	0	0	0	0	0	0	0
3	88108326	G	A	RP11-159G9.5	34993	ETS1	M3049_1.02	786	8.891	1.983	6.38457	6.908	1	1	1	0	0	0	5	0	0	0	0	0	0	0	0	0	0	0	0	0	0	0	0	0	5	0	0	1	0	0	0	0	0	0	0	0	0
3	88108326	G	A	CGGBP1	34992	ETS1	M5416_1.02	790	9.3	2.396	6.7855	6.904	1	1	1	0	0	0	5	0	0	0	0	0	0	0	0	0	0	0	0	0	0	0	0	0	5	0	0	1	0	0	0	0	0	0	0	0	0
3	88108326	G	A	RP11-159G9.5	34993	ETS1	M5416_1.02	790	9.3	2.396	6.7855	6.904	1	1	1	0	0	0	5	0	0	0	0	0	0	0	0	0	0	0	0	0	0	0	0	0	5	0	0	1	0	0	0	0	0	0	0	0	0
3	88108326	G	A	CGGBP1	34992	ETS1	M5418_1.02	792	8.683	1.778	6.6252	6.905	1	1	1	0	0	0	5	0	0	0	0	0	0	0	0	0	0	0	0	0	0	0	0	0	5	0	0	1	0	0	0	0	0	0	0	0	0
3	88108326	G	A	RP11-159G9.5	34993	ETS1	M5418_1.02	792	8.683	1.778	6.6252	6.905	1	1	1	0	0	0	5	0	0	0	0	0	0	0	0	0	0	0	0	0	0	0	0	0	5	0	0	1	0	0	0	0	0	0	0	0	0
3	88108326	G	A	RP11-159G9.5	34993	EHF	M5372_1.02	796	10.92	4.011	7.90111	6.909	1	1	1	0	0	0	5	0	0	0	0	0	0	0	0	0	0	0	0	0	0	0	0	0	5	0	0	1	0	0	0	0	0	0	0	0	0
3	88108326	G	A	CGGBP1	34992	EHF	M6202_1.02	797	9.153	2.306	7.81376	6.847	1	1	1	0	0	0	5	0	0	0	0	0	0	0	0	0	0	0	0	0	0	0	0	0	5	0	0	1	0	0	0	0	0	0	0	0	0
3	88108326	G	A	RP11-159G9.5	34993	EHF	M6202_1.02	797	9.153	2.306	7.81376	6.847	1	1	1	0	0	0	5	0	0	0	0	0	0	0	0	0	0	0	0	0	0	0	0	0	5	0	0	1	0	0	0	0	0	0	0	0	0
3	88108326	G	A	CGGBP1	34992	ELF5	M5378_1.02	798	10.249	3.345	6.94201	6.904	1	1	1	0	0	0	5	0	0	0	0	0	0	0	0	0	0	0	0	0	0	0	0	0	5	0	0	1	0	0	0	0	0	0	0	0	0
3	88108326	G	A	RP11-159G9.5	34993	ELF5	M5378_1.02	798	10.249	3.345	6.94201	6.904	1	1	1	0	0	0	5	0	0	0	0	0	0	0	0	0	0	0	0	0	0	0	0	0	5	0	0	1	0	0	0	0	0	0	0	0	0
3	88108326	G	A	CGGBP1	34992	ELF5	M5379_1.02	799	9.852	3.866	6.71725	5.986	1	1	1	0	0	0	5	0	0	0	0	0	0	0	0	0	0	0	0	0	0	0	0	0	5	0	0	1	0	0	0	0	0	0	0	0	0
3	88108326	G	A	CGGBP1	34992	ELF5	M6206_1.02	800	7.521	0.612	6.5893	6.909	1	1	1	0	0	0	5	0	0	0	0	0	0	0	0	0	0	0	0	0	0	0	0	0	5	0	0	1	0	0	0	0	0	0	0	0	0
3	88108326	G	A	RP11-159G9.5	34993	ELF5	M6206_1.02	800	7.521	0.612	6.5893	6.909	1	1	1	0	0	0	5	0	0	0	0	0	0	0	0	0	0	0	0	0	0	0	0	0	5	0	0	1	0	0	0	0	0	0	0	0	0
3	88108326	G	A	CGGBP1	34992	ETV6	M5425_1.02	801	11.305	4.958	9.44002	6.347	1	1	1	0	0	0	5	0	0	0	0	0	0	0	0	0	0	0	0	0	0	0	0	0	5	0	0	1	0	0	0	0	0	0	0	0	0
3	88108326	G	A	RP11-159G9.5	34993	ETV6	M5425_1.02	801	11.305	4.958	9.44002	6.347	1	1	1	0	0	0	5	0	0	0	0	0	0	0	0	0	0	0	0	0	0	0	0	0	5	0	0	1	0	0	0	0	0	0	0	0	0
3	88108326	G	A	CGGBP1	34992	ETV6	M5426_1.02	802	9.34	3.854	6.8986	5.486	1	1	1	0	0	0	5	0	0	0	0	0	0	0	0	0	0	0	0	0	0	0	0	0	5	0	0	1	0	0	0	0	0	0	0	0	0
3	88108326	G	A	RP11-159G9.5	34993	ETV6	M5426_1.02	802	9.34	3.854	6.8986	5.486	1	1	1	0	0	0	5	0	0	0	0	0	0	0	0	0	0	0	0	0	0	0	0	0	5	0	0	1	0	0	0	0	0	0	0	0	0
3	88108326	G	A	CGGBP1	34992	FLI1	M2277_1.02	806	9.838	2.929	7.1612	6.909	1	1	1	0	0	0	5	0	0	0	0	0	0	0	0	0	0	0	0	0	0	0	0	0	5	0	0	1	0	0	0	0	0	0	0	0	0
3	88108326	G	A	RP11-159G9.5	34993	FLI1	M2277_1.02	806	9.838	2.929	7.1612	6.909	1	1	1	0	0	0	5	0	0	0	0	0	0	0	0	0	0	0	0	0	0	0	0	0	5	0	0	1	0	0	0	0	0	0	0	0	0
3	88108326	G	A	CGGBP1	34992	FLI1	M5431_1.02	807	8.789	1.883	6.6738	6.906	1	1	1	0	0	0	5	0	0	0	0	0	0	0	0	0	0	0	0	0	0	0	0	0	5	0	0	1	0	0	0	0	0	0	0	0	0
3	88108326	G	A	RP11-159G9.5	34993	FLI1	M5431_1.02	807	8.789	1.883	6.6738	6.906	1	1	1	0	0	0	5	0	0	0	0	0	0	0	0	0	0	0	0	0	0	0	0	0	5	0	0	1	0	0	0	0	0	0	0	0	0
3	88108326	G	A	CGGBP1	34992	FLI1	M5433_1.02	809	8.807	1.9	7.0497	6.907	1	1	1	0	0	0	5	0	0	0	0	0	0	0	0	0	0	0	0	0	0	0	0	0	5	0	0	1	0	0	0	0	0	0	0	0	0
3	88108326	G	A	RP11-159G9.5	34993	FLI1	M5433_1.02	809	8.807	1.9	7.0497	6.907	1	1	1	0	0	0	5	0	0	0	0	0	0	0	0	0	0	0	0	0	0	0	0	0	5	0	0	1	0	0	0	0	0	0	0	0	0
3	88108326	G	A	CGGBP1	34992	GABPA	M4462_1.02	812	10.146	3.237	7.2686	6.909	1	1	1	0	0	0	5	0	0	0	0	0	0	0	0	0	0	0	0	0	0	0	0	0	5	0	0	1	0	0	0	0	0	0	0	0	0
3	88108326	G	A	RP11-159G9.5	34993	GABPA	M4462_1.02	812	10.146	3.237	7.2686	6.909	1	1	1	0	0	0	5	0	0	0	0	0	0	0	0	0	0	0	0	0	0	0	0	0	5	0	0	1	0	0	0	0	0	0	0	0	0
3	88108326	G	A	CGGBP1	34992	GABPA	M4505_1.02	813	10.456	3.547	7.30378	6.909	1	1	1	0	0	0	5	0	0	0	0	0	0	0	0	0	0	0	0	0	0	0	0	0	5	0	0	1	0	0	0	0	0	0	0	0	0
3	88108326	G	A	RP11-159G9.5	34993	GABPA	M4505_1.02	813	10.456	3.547	7.30378	6.909	1	1	1	0	0	0	5	0	0	0	0	0	0	0	0	0	0	0	0	0	0	0	0	0	5	0	0	1	0	0	0	0	0	0	0	0	0
3	88108326	G	A	CGGBP1	34992	GABPA	M4540_1.02	814	11.677	4.771	8.04582	6.906	1	1	1	0	0	0	5	0	0	0	0	0	0	0	0	0	0	0	0	0	0	0	0	0	5	0	0	1	0	0	0	0	0	0	0	0	0
3	88108326	G	A	RP11-159G9.5	34993	GABPA	M4540_1.02	814	11.677	4.771	8.04582	6.906	1	1	1	0	0	0	5	0	0	0	0	0	0	0	0	0	0	0	0	0	0	0	0	0	5	0	0	1	0	0	0	0	0	0	0	0	0
3	88108326	G	A	CGGBP1	34992	GABPA	M4568_1.02	815	12.774	5.865	8.45475	6.909	1	1	1	0	0	0	5	0	0	0	0	0	0	0	0	0	0	0	0	0	0	0	0	0	5	0	0	1	0	0	0	0	0	0	0	0	0
3	88108326	G	A	RP11-159G9.5	34993	GABPA	M4568_1.02	815	12.774	5.865	8.45475	6.909	1	1	1	0	0	0	5	0	0	0	0	0	0	0	0	0	0	0	0	0	0	0	0	0	5	0	0	1	0	0	0	0	0	0	0	0	0
3	88108326	G	A	CGGBP1	34992	GABPA	M4620_1.02	816	11.627	6.374	7.93695	5.253	1	1	1	0	0	0	5	0	0	0	0	0	0	0	0	0	0	0	0	0	0	0	0	0	5	0	0	1	0	0	0	0	0	0	0	0	0
3	88108326	G	A	RP11-159G9.5	34993	GABPA	M4620_1.02	816	11.627	6.374	7.93695	5.253	1	1	1	0	0	0	5	0	0	0	0	0	0	0	0	0	0	0	0	0	0	0	0	0	5	0	0	1	0	0	0	0	0	0	0	0	0
3	88108326	G	A	CGGBP1	34992	GABPA	M5475_1.02	817	10.579	3.686	7.0648	6.893	1	1	1	0	0	0	5	0	0	0	0	0	0	0	0	0	0	0	0	0	0	0	0	0	5	0	0	1	0	0	0	0	0	0	0	0	0
3	88108326	G	A	RP11-159G9.5	34993	GABPA	M5475_1.02	817	10.579	3.686	7.0648	6.893	1	1	1	0	0	0	5	0	0	0	0	0	0	0	0	0	0	0	0	0	0	0	0	0	5	0	0	1	0	0	0	0	0	0	0	0	0
3	88108326	G	A	CGGBP1	34992	GABPA	M6252_1.02	818	11.474	4.565	7.88467	6.909	1	1	1	0	0	0	5	0	0	0	0	0	0	0	0	0	0	0	0	0	0	0	0	0	5	0	0	1	0	0	0	0	0	0	0	0	0
3	88108326	G	A	RP11-159G9.5	34993	GABPA	M6252_1.02	818	11.474	4.565	7.88467	6.909	1	1	1	0	0	0	5	0	0	0	0	0	0	0	0	0	0	0	0	0	0	0	0	0	5	0	0	1	0	0	0	0	0	0	0	0	0
3	88108326	G	A	CGGBP1	34992	ERG	M5399_1.02	819	8.67	1.768	6.7374	6.902	1	1	1	0	0	0	5	0	0	0	0	0	0	0	0	0	0	0	0	0	0	0	0	0	5	0	0	1	0	0	0	0	0	0	0	0	0
3	88108326	G	A	RP11-159G9.5	34993	ERG	M5399_1.02	819	8.67	1.768	6.7374	6.902	1	1	1	0	0	0	5	0	0	0	0	0	0	0	0	0	0	0	0	0	0	0	0	0	5	0	0	1	0	0	0	0	0	0	0	0	0
3	88108326	G	A	CGGBP1	34992	ERG	M5401_1.02	821	9.017	2.113	6.8883	6.904	1	1	1	0	0	0	5	0	0	0	0	0	0	0	0	0	0	0	0	0	0	0	0	0	5	0	0	1	0	0	0	0	0	0	0	0	0
3	88108326	G	A	RP11-159G9.5	34993	ERG	M5401_1.02	821	9.017	2.113	6.8883	6.904	1	1	1	0	0	0	5	0	0	0	0	0	0	0	0	0	0	0	0	0	0	0	0	0	5	0	0	1	0	0	0	0	0	0	0	0	0
3	88108326	G	A	CGGBP1	34992	ERG	M6213_1.02	823	7.328	0.419	7.21353	6.909	1	1	1	0	0	0	5	0	0	0	0	0	0	0	0	0	0	0	0	0	0	0	0	0	5	0	0	1	0	0	0	0	0	0	0	0	0
3	88108326	G	A	RP11-159G9.5	34993	ERG	M6213_1.02	823	7.328	0.419	7.21353	6.909	1	1	1	0	0	0	5	0	0	0	0	0	0	0	0	0	0	0	0	0	0	0	0	0	5	0	0	1	0	0	0	0	0	0	0	0	0
3	88108326	G	A	CGGBP1	34992	ELK4	M1903_1.02	825	10.44	3.531	7.2078	6.909	1	1	1	0	0	0	5	0	0	0	0	0	0	0	0	0	0	0	0	0	0	0	0	0	5	0	0	1	0	0	0	0	0	0	0	0	0
3	88108326	G	A	RP11-159G9.5	34993	ELK4	M1903_1.02	825	10.44	3.531	7.2078	6.909	1	1	1	0	0	0	5	0	0	0	0	0	0	0	0	0	0	0	0	0	0	0	0	0	5	0	0	1	0	0	0	0	0	0	0	0	0
3	88108326	G	A	CGGBP1	34992	ELK4	M4522_1.02	826	9.866	2.957	6.8377	6.909	1	1	1	0	0	0	5	0	0	0	0	0	0	0	0	0	0	0	0	0	0	0	0	0	5	0	0	1	0	0	0	0	0	0	0	0	0
3	88108326	G	A	CGGBP1	34992	ELK4	M4539_1.02	827	9.681	2.772	7.1766	6.909	1	1	1	0	0	0	5	0	0	0	0	0	0	0	0	0	0	0	0	0	0	0	0	0	5	0	0	1	0	0	0	0	0	0	0	0	0
3	88108326	G	A	CGGBP1	34992	ELK4	M5385_1.02	828	9.358	2.463	6.8372	6.895	1	1	1	0	0	0	5	0	0	0	0	0	0	0	0	0	0	0	0	0	0	0	0	0	5	0	0	1	0	0	0	0	0	0	0	0	0
3	88108326	G	A	RP11-159G9.5	34993	ELK4	M5385_1.02	828	9.358	2.463	6.8372	6.895	1	1	1	0	0	0	5	0	0	0	0	0	0	0	0	0	0	0	0	0	0	0	0	0	5	0	0	1	0	0	0	0	0	0	0	0	0
3	88108326	G	A	CGGBP1	34992	ELK4	M6209_1.02	829	9.265	6.243	7.22393	3.022	1	1	1	0	0	0	5	0	0	0	0	0	0	0	0	0	0	0	0	0	0	0	0	0	5	0	0	1	0	0	0	0	0	0	0	0	0
3	88108326	G	A	RP11-159G9.5	34993	ELK4	M6209_1.02	829	9.265	6.243	7.22393	3.022	1	1	1	0	0	0	5	0	0	0	0	0	0	0	0	0	0	0	0	0	0	0	0	0	5	0	0	1	0	0	0	0	0	0	0	0	0
3	88108326	G	A	RP11-159G9.5	34993	ELF3	M5375_1.02	830	10.907	3.999	8.21704	6.908	1	1	1	0	0	0	5	0	0	0	0	0	0	0	0	0	0	0	0	0	0	0	0	0	5	0	0	1	0	0	0	0	0	0	0	0	0
3	88108326	G	A	RP11-159G9.5	34993	ELF3	M5376_1.02	831	11.516	4.614	8.52407	6.902	1	1	1	0	0	0	5	0	0	0	0	0	0	0	0	0	0	0	0	0	0	0	0	0	5	0	0	1	0	0	0	0	0	0	0	0	0
3	88108326	G	A	CGGBP1	34992	FEV	M5429_1.02	833	9.274	2.61	6.74781	6.664	1	1	1	0	0	0	5	0	0	0	0	0	0	0	0	0	0	0	0	0	0	0	0	0	5	0	0	1	0	0	0	0	0	0	0	0	0
3	88108326	G	A	RP11-159G9.5	34993	FEV	M5429_1.02	833	9.274	2.61	6.74781	6.664	1	1	1	0	0	0	5	0	0	0	0	0	0	0	0	0	0	0	0	0	0	0	0	0	5	0	0	1	0	0	0	0	0	0	0	0	0
3	88108326	G	A	CGGBP1	34992	FEV	M6226_1.02	834	8.552	1.644	6.82	6.908	1	1	1	0	0	0	5	0	0	0	0	0	0	0	0	0	0	0	0	0	0	0	0	0	5	0	0	1	0	0	0	0	0	0	0	0	0
3	88108326	G	A	RP11-159G9.5	34993	FEV	M6226_1.02	834	8.552	1.644	6.82	6.908	1	1	1	0	0	0	5	0	0	0	0	0	0	0	0	0	0	0	0	0	0	0	0	0	5	0	0	1	0	0	0	0	0	0	0	0	0
3	88108326	G	A	CGGBP1	34992	ETV4	M5423_1.02	836	9.485	2.585	6.51511	6.9	1	1	1	0	0	0	5	0	0	0	0	0	0	0	0	0	0	0	0	0	0	0	0	0	5	0	0	1	0	0	0	0	0	0	0	0	0
3	88108326	G	A	RP11-159G9.5	34993	ETV4	M5423_1.02	836	9.485	2.585	6.51511	6.9	1	1	1	0	0	0	5	0	0	0	0	0	0	0	0	0	0	0	0	0	0	0	0	0	5	0	0	1	0	0	0	0	0	0	0	0	0
3	88108326	G	A	CGGBP1	34992	ETV5	M5424_1.02	839	8.767	1.869	6.289	6.898	1	1	1	0	0	0	5	0	0	0	0	0	0	0	0	0	0	0	0	0	0	0	0	0	5	0	0	1	0	0	0	0	0	0	0	0	0
3	88108326	G	A	RP11-159G9.5	34993	ETV5	M5424_1.02	839	8.767	1.869	6.289	6.898	1	1	1	0	0	0	5	0	0	0	0	0	0	0	0	0	0	0	0	0	0	0	0	0	5	0	0	1	0	0	0	0	0	0	0	0	0
3	88108962	C	T	CGGBP1	34992	ELF1	M6203_1.02	772	6.774	5.561	6.4957	1.213	1	0	0	0	0	0	1	0	0	0	0	0	0	0	0	0	0	0	0	0	0	0	0	0	1	0	0	0	0	0	0	0	0	0	0	0	0
3	88109091	C	T	CGGBP1	34992	ELF5	M5379_1.02	799	6.815	1.898	6.71725	4.917	1	1	1	0	0	0	1	0	0	0	0	0	0	0	0	0	0	0	0	0	0	0	0	0	1	0	0	0	0	0	0	0	0	0	0	0	0
3	97158917	G	A	EPHA6	35010	ETS1	M3050_1.02	787	6.777	-0.132	6.66409	6.909	1	1	1	0	0	0	2	0	0	0	0	0	0	0	0	0	0	0	0	0	0	0	0	0	2	0	0	0	0	0	0	0	0	0	0	0	0
3	97159056	C	T	EPHA6	35010	ETS1	M3050_1.02	787	6.939	0.869	6.66409	6.07	1	1	1	0	0	0	3	0	0	0	0	0	0	0	0	0	0	0	0	0	0	0	0	0	3	0	0	0	0	0	0	0	0	0	0	0	0
3	97159346	C	T	EPHA6	35010	ETS1	M3050_1.02	787	8.661	1.752	6.66409	6.909	1	1	1	0	0	0	2	0	0	0	0	0	0	0	0	0	0	0	0	0	0	0	0	0	2	0	0	0	0	0	0	0	0	0	0	0	0
3	99536543	C	T	CMSS1	35053	NR2E3	M6391_1.02	1490	5.54	8.812	8.26232	3.272	0	0	0	1	1	1	3	0	0	0	0	0	0	0	0	0	0	0	0	0	0	0	0	0	3	0	0	0	0	0	0	0	0	0	0	0	0
3	101280670	G	A	TRMT10C	35102	ATF5	M6154_1.02	302	10.595	3.747	7.58167	6.848	1	1	1	0	0	0	18	0	0	0	0	0	0	0	0	0	0	0	0	0	0	0	0	0	18	0	0	1	0	0	0	0	0	0	0	0	0
3	101280670	G	T	TRMT10C	35102	ATF5	M6154_1.02	302	10.595	7.842	7.58167	2.753	0	1	0	0	0	0	1	0	0	0	0	0	0	0	0	0	0	0	0	0	0	0	0	0	1	0	0	1	0	0	0	0	0	0	0	0	0
3	101280671	G	A	TRMT10C	35102	ETS1	M3049_1.02	786	2.388	6.603	6.38457	4.215	0	0	0	1	1	1	12	0	0	0	0	0	0	0	0	0	0	0	0	0	0	0	0	0	12	0	0	1	0	0	0	0	0	0	0	0	0
3	101280671	G	A	TRMT10C	35102	ATF5	M6154_1.02	302	10.595	7.134	7.58167	3.461	1	1	1	0	0	0	12	0	0	0	0	0	0	0	0	0	0	0	0	0	0	0	0	0	12	0	0	1	0	0	0	0	0	0	0	0	0
3	101380086	A	C	ZBTB11	35105	FOXJ2	M5453_1.02	851	4.389	9.361	9.07379	4.972	0	0	0	1	1	1	4	0	0	0	1	0	0	0	0	2	0	0	0	0	0	0	0	1	0	0	0	1	0	0	0	0	0	0	0	0	0
3	101380086	A	C	ZBTB11	35105	FOXO3	M3280_1.02	860	1.699	8.608	8.52829	6.909	0	0	0	1	1	1	4	0	0	0	1	0	0	0	0	2	0	0	0	0	0	0	0	1	0	0	0	1	0	0	0	0	0	0	0	0	0
3	101380088	A	C	ZBTB11	35105	FOXJ2	M5453_1.02	851	4.389	9.361	9.07379	4.972	0	0	0	1	1	1	1	0	0	0	0	0	0	1	0	0	0	0	0	0	0	0	0	0	0	0	0	1	0	0	0	0	0	0	0	0	0
3	101380088	A	C	ZBTB11	35105	FOXO3	M3280_1.02	860	1.699	8.608	8.52829	6.909	0	0	0	1	1	1	1	0	0	0	0	0	0	1	0	0	0	0	0	0	0	0	0	0	0	0	0	1	0	0	0	0	0	0	0	0	0
3	108539901	C	T	TRAT1	35159	IRF1	M6307_1.02	1415	9.894	6.457	7.74745	3.437	1	1	1	0	0	0	1	0	0	0	0	0	0	0	0	0	0	0	0	0	0	0	0	0	1	0	0	0	0	0	0	0	0	0	0	0	0
3	108540367	C	T	TRAT1	35159	IRF1	M6307_1.02	1415	8.483	5.046	7.74745	3.437	1	1	1	0	0	0	2	0	0	0	0	0	0	0	0	0	0	0	0	0	0	0	0	0	2	0	0	0	0	0	0	0	0	0	0	0	0
3	108540559	T	A	TRAT1	35159	IRF1	M6307_1.02	1415	10.287	3.396	7.74745	6.891	1	1	1	0	0	0	1	0	0	0	0	0	0	0	0	0	0	0	0	0	0	0	0	0	1	0	0	0	0	0	0	0	0	0	0	0	0
3	108540560	C	T	TRAT1	35159	IRF1	M6307_1.02	1415	10.287	6.851	7.74745	3.436	1	1	1	0	0	0	1	0	0	0	0	0	0	0	0	0	0	0	0	0	0	0	0	0	1	0	0	0	0	0	0	0	0	0	0	0	0
3	108837223	G	A	MORC1	35161	NFATC4	M6365_1.02	1691	7.937	4.633	6.65822	3.304	1	1	1	0	0	0	2	0	0	0	0	0	0	0	0	0	0	0	0	0	0	0	0	0	2	0	0	0	0	0	0	0	0	0	0	0	0
3	108838166	C	T	MORC1	35161	NFATC4	M6365_1.02	1691	9.658	2.75	6.65822	6.908	1	1	1	0	0	0	2	0	0	0	0	0	0	0	0	0	0	0	0	0	0	0	0	0	2	0	0	0	0	0	0	0	0	0	0	0	0
3	108838167	C	T	MORC1	35161	NFATC4	M6365_1.02	1691	9.658	2.803	6.65822	6.855	1	1	1	0	0	0	1	0	0	0	0	0	0	0	0	0	0	0	0	0	0	0	0	0	1	0	0	0	0	0	0	0	0	0	0	0	0
3	108838262	C	T	MORC1	35161	NFATC4	M6365_1.02	1691	9.37	2.462	6.65822	6.908	1	1	1	0	0	0	1	0	0	0	0	0	0	0	0	0	0	0	0	0	0	0	0	0	1	0	0	0	0	0	0	0	0	0	0	0	0
3	119182617	C	T	TMEM39A	35304	KLF14	M5592_1.02	615	9.342	6.157	8.41416	3.185	1	1	1	0	0	0	6	0	0	0	0	0	0	0	0	0	0	0	0	0	0	0	0	0	6	0	0	1	0	0	0	0	0	0	0	0	0
3	119182617	C	T	TMEM39A	35304	ELF2	M6204_1.02	761	9.679	4.27	8.38	5.409	1	1	1	0	0	0	6	0	0	0	0	0	0	0	0	0	0	0	0	0	0	0	0	0	6	0	0	1	0	0	0	0	0	0	0	0	0
3	119182617	C	T	TMEM39A	35304	ETS1	M3049_1.02	786	2.388	6.603	6.38457	4.215	0	0	0	1	1	1	6	0	0	0	0	0	0	0	0	0	0	0	0	0	0	0	0	0	6	0	0	1	0	0	0	0	0	0	0	0	0
3	119182617	C	T	TMEM39A	35304	KLF6	M6325_1.02	387	7.891	1.194	5.708	6.697	1	1	1	0	0	0	6	0	0	0	0	0	0	0	0	0	0	0	0	0	0	0	0	0	6	0	0	1	0	0	0	0	0	0	0	0	0
3	119182617	C	T	TMEM39A	35304	KLF5	M2391_1.02	431	8.816	5.526	6.863	3.29	1	1	1	0	0	0	6	0	0	0	0	0	0	0	0	0	0	0	0	0	0	0	0	0	6	0	0	1	0	0	0	0	0	0	0	0	0
3	119182617	C	T	TMEM39A	35304	EGR1	M1971_1.02	520	8.339	6.428	8.08983	1.911	1	0	0	0	0	0	6	0	0	0	0	0	0	0	0	0	0	0	0	0	0	0	0	0	6	0	0	1	0	0	0	0	0	0	0	0	0
3	119182618	C	T	TMEM39A	35304	KLF14	M5592_1.02	615	9.342	5.96	8.41416	3.382	1	1	1	0	0	0	4	0	0	0	0	0	0	0	0	0	0	0	0	0	0	0	0	0	4	0	0	1	0	0	0	0	0	0	0	0	0
3	119182618	C	T	TMEM39A	35304	ELF2	M6204_1.02	761	9.679	7.607	8.38	2.072	1	1	0	0	0	0	4	0	0	0	0	0	0	0	0	0	0	0	0	0	0	0	0	0	4	0	0	1	0	0	0	0	0	0	0	0	0
3	119182618	C	T	TMEM39A	35304	EGR1	M1971_1.02	520	8.339	4.849	8.08983	3.49	1	1	1	0	0	0	4	0	0	0	0	0	0	0	0	0	0	0	0	0	0	0	0	0	4	0	0	1	0	0	0	0	0	0	0	0	0
3	122134718	C	A	WDR5B	35375	STAT4	M3982_1.02	1871	5.091	4.185	4.91	0.906	1	0	0	0	0	0	1	0	0	0	0	0	0	1	0	0	0	0	0	0	0	0	0	0	0	0	0	1	0	0	0	0	0	0	0	0	0
3	122134938	A	T	WDR5B	35375	ELF1	M6203_1.02	772	6.992	4.283	6.4957	2.709	1	1	0	0	0	0	1	0	0	0	0	0	0	0	0	0	0	0	0	0	0	0	0	0	1	0	0	1	0	0	0	0	0	0	0	0	0
3	122134938	A	T	WDR5B	35375	ELK1	M1860_1.02	779	8.573	6.033	6.1754	2.54	1	1	0	0	0	0	1	0	0	0	0	0	0	0	0	0	0	0	0	0	0	0	0	0	1	0	0	1	0	0	0	0	0	0	0	0	0
3	122134938	A	T	WDR5B	35375	ELK1	M6207_1.02	785	6.169	3.626	6.0158	2.543	1	1	0	0	0	0	1	0	0	0	0	0	0	0	0	0	0	0	0	0	0	0	0	0	1	0	0	1	0	0	0	0	0	0	0	0	0
3	122134938	A	T	WDR5B	35375	ELK4	M1903_1.02	825	7.596	2.239	7.2078	5.357	1	1	1	0	0	0	1	0	0	0	0	0	0	0	0	0	0	0	0	0	0	0	0	0	1	0	0	1	0	0	0	0	0	0	0	0	0
3	122134938	A	T	WDR5B	35375	ELK4	M4522_1.02	826	7.221	1.832	6.8377	5.389	1	1	1	0	0	0	1	0	0	0	0	0	0	0	0	0	0	0	0	0	0	0	0	0	1	0	0	1	0	0	0	0	0	0	0	0	0
3	122135048	C	T	WDR5B	35375	IRF7	M5576_1.02	1431	3.452	9.644	8.77952	6.192	0	0	0	1	1	1	8	0	0	0	0	0	0	0	0	0	0	0	0	0	0	0	0	0	8	0	0	1	0	0	0	0	0	0	0	0	0
3	122135048	C	T	WDR5B	35375	STAT4	M3982_1.02	1871	5.506	-1.217	4.91	6.723	1	1	1	0	0	0	8	0	0	0	0	0	0	0	0	0	0	0	0	0	0	0	0	0	8	0	0	1	0	0	0	0	0	0	0	0	0
3	122135048	C	T	WDR5B	35375	ETV1	M5420_1.02	750	9.486	2.597	6.5669	6.889	1	1	1	0	0	0	8	0	0	0	0	0	0	0	0	0	0	0	0	0	0	0	0	0	8	0	0	1	0	0	0	0	0	0	0	0	0
3	122135048	C	T	WDR5B	35375	ETV2	M5421_1.02	759	11.164	4.256	7.50766	6.908	1	1	1	0	0	0	8	0	0	0	0	0	0	0	0	0	0	0	0	0	0	0	0	0	8	0	0	1	0	0	0	0	0	0	0	0	0
3	122135048	C	T	WDR5B	35375	ERF	M5398_1.02	760	10.782	3.888	7.017	6.894	1	1	1	0	0	0	8	0	0	0	0	0	0	0	0	0	0	0	0	0	0	0	0	0	8	0	0	1	0	0	0	0	0	0	0	0	0
3	122135048	C	T	WDR5B	35375	ELK3	M5384_1.02	762	9.492	3.242	6.8546	6.25	1	1	1	0	0	0	8	0	0	0	0	0	0	0	0	0	0	0	0	0	0	0	0	0	8	0	0	1	0	0	0	0	0	0	0	0	0
3	122135048	C	T	WDR5B	35375	ETV3	M5422_1.02	764	10.108	3.271	6.7945	6.837	1	1	1	0	0	0	8	0	0	0	0	0	0	0	0	0	0	0	0	0	0	0	0	0	8	0	0	1	0	0	0	0	0	0	0	0	0
3	122135048	C	T	WDR5B	35375	ELF1	M2275_1.02	765	8.542	1.633	7.81263	6.909	1	1	1	0	0	0	8	0	0	0	0	0	0	0	0	0	0	0	0	0	0	0	0	0	8	0	0	1	0	0	0	0	0	0	0	0	0
3	122135048	C	T	WDR5B	35375	ELF1	M4617_1.02	768	7.468	0.559	7.4205	6.909	1	1	1	0	0	0	8	0	0	0	0	0	0	0	0	0	0	0	0	0	0	0	0	0	8	0	0	1	0	0	0	0	0	0	0	0	0
3	122135048	C	T	WDR5B	35375	ELF1	M6203_1.02	772	8.76	1.852	6.4957	6.908	1	1	1	0	0	0	8	0	0	0	0	0	0	0	0	0	0	0	0	0	0	0	0	0	8	0	0	1	0	0	0	0	0	0	0	0	0
3	122135048	C	T	WDR5B	35375	ELK1	M1860_1.02	779	7.959	4.689	6.1754	3.27	1	1	1	0	0	0	8	0	0	0	0	0	0	0	0	0	0	0	0	0	0	0	0	0	8	0	0	1	0	0	0	0	0	0	0	0	0
3	122135048	C	T	WDR5B	35375	ELK1	M5380_1.02	781	9.448	2.542	6.8815	6.906	1	1	1	0	0	0	8	0	0	0	0	0	0	0	0	0	0	0	0	0	0	0	0	0	8	0	0	1	0	0	0	0	0	0	0	0	0
3	122135048	C	T	WDR5B	35375	ELK1	M5381_1.02	782	9.911	4.324	7.3853	5.587	1	1	1	0	0	0	8	0	0	0	0	0	0	0	0	0	0	0	0	0	0	0	0	0	8	0	0	1	0	0	0	0	0	0	0	0	0
3	122135048	C	T	WDR5B	35375	ELK1	M5383_1.02	784	9.337	2.527	7.412	6.81	1	1	1	0	0	0	8	0	0	0	0	0	0	0	0	0	0	0	0	0	0	0	0	0	8	0	0	1	0	0	0	0	0	0	0	0	0
3	122135048	C	T	WDR5B	35375	ELK1	M6207_1.02	785	8.665	4.455	6.0158	4.21	1	1	1	0	0	0	8	0	0	0	0	0	0	0	0	0	0	0	0	0	0	0	0	0	8	0	0	1	0	0	0	0	0	0	0	0	0
3	122135048	C	T	WDR5B	35375	ETS1	M3049_1.02	786	8.599	1.691	6.38457	6.908	1	1	1	0	0	0	8	0	0	0	0	0	0	0	0	0	0	0	0	0	0	0	0	0	8	0	0	1	0	0	0	0	0	0	0	0	0
3	122135048	C	T	WDR5B	35375	ETS1	M3050_1.02	787	7.94	1.031	6.66409	6.909	1	1	1	0	0	0	8	0	0	0	0	0	0	0	0	0	0	0	0	0	0	0	0	0	8	0	0	1	0	0	0	0	0	0	0	0	0
3	122135048	C	T	WDR5B	35375	ETS1	M5416_1.02	790	10.668	3.763	6.7855	6.905	1	1	1	0	0	0	8	0	0	0	0	0	0	0	0	0	0	0	0	0	0	0	0	0	8	0	0	1	0	0	0	0	0	0	0	0	0
3	122135048	C	T	WDR5B	35375	ETS1	M5418_1.02	792	10.276	3.371	6.6252	6.905	1	1	1	0	0	0	8	0	0	0	0	0	0	0	0	0	0	0	0	0	0	0	0	0	8	0	0	1	0	0	0	0	0	0	0	0	0
3	122135048	C	T	WDR5B	35375	ETS1	M6220_1.02	794	7.948	1.043	5.959	6.905	1	1	1	0	0	0	8	0	0	0	0	0	0	0	0	0	0	0	0	0	0	0	0	0	8	0	0	1	0	0	0	0	0	0	0	0	0
3	122135048	C	T	WDR5B	35375	EHF	M6202_1.02	797	9.608	2.761	7.81376	6.847	1	1	1	0	0	0	8	0	0	0	0	0	0	0	0	0	0	0	0	0	0	0	0	0	8	0	0	1	0	0	0	0	0	0	0	0	0
3	122135048	C	T	WDR5B	35375	ETV6	M5426_1.02	802	8.327	2.84	6.8986	5.487	1	1	1	0	0	0	8	0	0	0	0	0	0	0	0	0	0	0	0	0	0	0	0	0	8	0	0	1	0	0	0	0	0	0	0	0	0
3	122135048	C	T	WDR5B	35375	SPIB	M1908_1.02	803	6.713	2.91	5.52	3.803	1	1	1	0	0	0	8	0	0	0	0	0	0	0	0	0	0	0	0	0	0	0	0	0	8	0	0	1	0	0	0	0	0	0	0	0	0
3	122135048	C	T	WDR5B	35375	FLI1	M2277_1.02	806	8.798	1.89	7.1612	6.908	1	1	1	0	0	0	8	0	0	0	0	0	0	0	0	0	0	0	0	0	0	0	0	0	8	0	0	1	0	0	0	0	0	0	0	0	0
3	122135048	C	T	WDR5B	35375	FLI1	M5431_1.02	807	10.485	3.579	6.6738	6.906	1	1	1	0	0	0	8	0	0	0	0	0	0	0	0	0	0	0	0	0	0	0	0	0	8	0	0	1	0	0	0	0	0	0	0	0	0
3	122135048	C	T	WDR5B	35375	FLI1	M5433_1.02	809	11.244	4.337	7.0497	6.907	1	1	1	0	0	0	8	0	0	0	0	0	0	0	0	0	0	0	0	0	0	0	0	0	8	0	0	1	0	0	0	0	0	0	0	0	0
3	122135048	C	T	WDR5B	35375	GABPA	M4462_1.02	812	9.259	2.35	7.2686	6.909	1	1	1	0	0	0	8	0	0	0	0	0	0	0	0	0	0	0	0	0	0	0	0	0	8	0	0	1	0	0	0	0	0	0	0	0	0
3	122135048	C	T	WDR5B	35375	GABPA	M4505_1.02	813	9.278	2.369	7.30378	6.909	1	1	1	0	0	0	8	0	0	0	0	0	0	0	0	0	0	0	0	0	0	0	0	0	8	0	0	1	0	0	0	0	0	0	0	0	0
3	122135048	C	T	WDR5B	35375	GABPA	M4540_1.02	814	8.437	1.53	8.04582	6.907	1	1	1	0	0	0	8	0	0	0	0	0	0	0	0	0	0	0	0	0	0	0	0	0	8	0	0	1	0	0	0	0	0	0	0	0	0
3	122135048	C	T	WDR5B	35375	GABPA	M4620_1.02	816	8.22	2.967	7.93695	5.253	1	1	1	0	0	0	8	0	0	0	0	0	0	0	0	0	0	0	0	0	0	0	0	0	8	0	0	1	0	0	0	0	0	0	0	0	0
3	122135048	C	T	WDR5B	35375	GABPA	M5475_1.02	817	9.791	2.898	7.0648	6.893	1	1	1	0	0	0	8	0	0	0	0	0	0	0	0	0	0	0	0	0	0	0	0	0	8	0	0	1	0	0	0	0	0	0	0	0	0
3	122135048	C	T	WDR5B	35375	GABPA	M6252_1.02	818	9.076	2.168	7.88467	6.908	1	1	1	0	0	0	8	0	0	0	0	0	0	0	0	0	0	0	0	0	0	0	0	0	8	0	0	1	0	0	0	0	0	0	0	0	0
3	122135048	C	T	WDR5B	35375	ERG	M5399_1.02	819	10.594	3.691	6.7374	6.903	1	1	1	0	0	0	8	0	0	0	0	0	0	0	0	0	0	0	0	0	0	0	0	0	8	0	0	1	0	0	0	0	0	0	0	0	0
3	122135048	C	T	WDR5B	35375	ERG	M5401_1.02	821	10.753	3.85	6.8883	6.903	1	1	1	0	0	0	8	0	0	0	0	0	0	0	0	0	0	0	0	0	0	0	0	0	8	0	0	1	0	0	0	0	0	0	0	0	0
3	122135048	C	T	WDR5B	35375	ERG	M6213_1.02	823	10.92	4.012	7.21353	6.908	1	1	1	0	0	0	8	0	0	0	0	0	0	0	0	0	0	0	0	0	0	0	0	0	8	0	0	1	0	0	0	0	0	0	0	0	0
3	122135048	C	T	WDR5B	35375	ELK4	M1903_1.02	825	9.701	2.793	7.2078	6.908	1	1	1	0	0	0	8	0	0	0	0	0	0	0	0	0	0	0	0	0	0	0	0	0	8	0	0	1	0	0	0	0	0	0	0	0	0
3	122135048	C	T	WDR5B	35375	ELK4	M4522_1.02	826	8.94	2.031	6.8377	6.909	1	1	1	0	0	0	8	0	0	0	0	0	0	0	0	0	0	0	0	0	0	0	0	0	8	0	0	1	0	0	0	0	0	0	0	0	0
3	122135048	C	T	WDR5B	35375	ELK4	M4539_1.02	827	10.301	3.392	7.1766	6.909	1	1	1	0	0	0	8	0	0	0	0	0	0	0	0	0	0	0	0	0	0	0	0	0	8	0	0	1	0	0	0	0	0	0	0	0	0
3	122135048	C	T	WDR5B	35375	ELK4	M5385_1.02	828	10.374	3.48	6.8372	6.894	1	1	1	0	0	0	8	0	0	0	0	0	0	0	0	0	0	0	0	0	0	0	0	0	8	0	0	1	0	0	0	0	0	0	0	0	0
3	122135048	C	T	WDR5B	35375	ELK4	M6209_1.02	829	9.821	6.798	7.22393	3.023	1	1	1	0	0	0	8	0	0	0	0	0	0	0	0	0	0	0	0	0	0	0	0	0	8	0	0	1	0	0	0	0	0	0	0	0	0
3	122135048	C	T	WDR5B	35375	FEV	M5429_1.02	833	10.084	3.42	6.74781	6.664	1	1	1	0	0	0	8	0	0	0	0	0	0	0	0	0	0	0	0	0	0	0	0	0	8	0	0	1	0	0	0	0	0	0	0	0	0
3	122135048	C	T	WDR5B	35375	FEV	M6226_1.02	834	9.269	2.361	6.82	6.908	1	1	1	0	0	0	8	0	0	0	0	0	0	0	0	0	0	0	0	0	0	0	0	0	8	0	0	1	0	0	0	0	0	0	0	0	0
3	122135048	C	T	WDR5B	35375	ETV4	M5423_1.02	836	9.291	2.392	6.51511	6.899	1	1	1	0	0	0	8	0	0	0	0	0	0	0	0	0	0	0	0	0	0	0	0	0	8	0	0	1	0	0	0	0	0	0	0	0	0
3	122135048	C	T	WDR5B	35375	ETV5	M5424_1.02	839	8.409	1.51	6.289	6.899	1	1	1	0	0	0	8	0	0	0	0	0	0	0	0	0	0	0	0	0	0	0	0	0	8	0	0	1	0	0	0	0	0	0	0	0	0
3	122135674	C	T	WDR5B	35375	SPIB	M1908_1.02	803	6.074	4.104	5.52	1.97	1	0	0	0	0	0	1	0	0	0	0	0	0	0	0	0	0	0	0	0	0	0	0	0	1	0	0	1	0	0	0	0	0	0	0	0	0
3	122136494	T	C	WDR5B	35375	STAT4	M3982_1.02	1871	5.752	-0.05	4.91	5.802	1	1	1	0	0	0	1	0	0	0	0	0	0	0	0	0	0	1	0	0	0	0	0	0	0	0	0	1	0	0	0	0	0	0	0	0	0
3	122696206	C	A	SEMA5B	35397	ESX1	M5415_1.02	1099	2.392	6.014	5.9345	3.622	0	0	0	1	1	1	5	0	0	0	0	0	0	4	0	0	0	0	0	0	0	0	0	0	0	0	1	1	0	0	0	0	0	0	1	0	0
3	122696206	C	A	SEMA5B	35397	RAX	M5771_1.02	1123	2.779	6.493	6.38471	3.714	0	0	0	1	1	1	5	0	0	0	0	0	0	4	0	0	0	0	0	0	0	0	0	0	0	0	1	1	0	0	0	0	0	0	1	0	0
3	122696206	C	A	SEMA5B	35397	POU6F1	M0899_1.02	1267	3.505	8.297	6.65	4.792	0	0	0	1	1	1	5	0	0	0	0	0	0	4	0	0	0	0	0	0	0	0	0	0	0	0	1	1	0	0	0	0	0	0	1	0	0
3	122696206	C	A	SEMA5B	35397	ZFHX3	M6546_1.02	1144	2.028	8.493	7.3996	6.465	0	0	0	1	1	1	5	0	0	0	0	0	0	4	0	0	0	0	0	0	0	0	0	0	0	0	1	1	0	0	0	0	0	0	1	0	0
3	122696206	C	A	SEMA5B	35397	NKX3-1	M6378_1.02	1210	5.729	9.166	7.45293	3.437	0	0	0	1	1	1	5	0	0	0	0	0	0	4	0	0	0	0	0	0	0	0	0	0	0	0	1	1	0	0	0	0	0	0	1	0	0
3	128598291	G	A	ACAD9	35566	E2F2	M6191_1.02	717	7.788	0.918	6.89907	6.87	1	1	1	0	0	0	3	0	0	0	0	0	0	0	0	0	0	0	0	0	0	0	0	0	3	0	0	0	0	0	0	0	0	0	0	0	0
3	128879967	G	A	ISY1	35581	ETV1	M5420_1.02	750	8.346	1.457	6.5669	6.889	1	1	1	0	0	0	1	0	0	0	0	0	0	0	0	0	0	0	0	0	0	0	0	0	1	0	0	0	0	0	0	0	0	0	0	0	0
3	128879967	G	A	ISY1-RAB43	35582	ETV1	M5420_1.02	750	8.346	1.457	6.5669	6.889	1	1	1	0	0	0	1	0	0	0	0	0	0	0	0	0	0	0	0	0	0	0	0	0	1	0	0	0	0	0	0	0	0	0	0	0	0
3	128879967	G	A	ISY1	35581	ERF	M5398_1.02	760	9.223	2.329	7.017	6.894	1	1	1	0	0	0	1	0	0	0	0	0	0	0	0	0	0	0	0	0	0	0	0	0	1	0	0	0	0	0	0	0	0	0	0	0	0
3	128879967	G	A	ISY1-RAB43	35582	ERF	M5398_1.02	760	9.223	2.329	7.017	6.894	1	1	1	0	0	0	1	0	0	0	0	0	0	0	0	0	0	0	0	0	0	0	0	0	1	0	0	0	0	0	0	0	0	0	0	0	0
3	128879967	G	A	ISY1	35581	ELK3	M5384_1.02	762	8.789	2.538	6.8546	6.251	1	1	1	0	0	0	1	0	0	0	0	0	0	0	0	0	0	0	0	0	0	0	0	0	1	0	0	0	0	0	0	0	0	0	0	0	0
3	128879967	G	A	ISY1-RAB43	35582	ELK3	M5384_1.02	762	8.789	2.538	6.8546	6.251	1	1	1	0	0	0	1	0	0	0	0	0	0	0	0	0	0	0	0	0	0	0	0	0	1	0	0	0	0	0	0	0	0	0	0	0	0
3	128879967	G	A	ISY1	35581	ETV3	M5422_1.02	764	8.702	1.865	6.7945	6.837	1	1	1	0	0	0	1	0	0	0	0	0	0	0	0	0	0	0	0	0	0	0	0	0	1	0	0	0	0	0	0	0	0	0	0	0	0
3	128879967	G	A	ISY1-RAB43	35582	ETV3	M5422_1.02	764	8.702	1.865	6.7945	6.837	1	1	1	0	0	0	1	0	0	0	0	0	0	0	0	0	0	0	0	0	0	0	0	0	1	0	0	0	0	0	0	0	0	0	0	0	0
3	128879967	G	A	ISY1	35581	ELK1	M5380_1.02	781	8.685	1.779	6.8815	6.906	1	1	1	0	0	0	1	0	0	0	0	0	0	0	0	0	0	0	0	0	0	0	0	0	1	0	0	0	0	0	0	0	0	0	0	0	0
3	128879967	G	A	ISY1-RAB43	35582	ELK1	M5380_1.02	781	8.685	1.779	6.8815	6.906	1	1	1	0	0	0	1	0	0	0	0	0	0	0	0	0	0	0	0	0	0	0	0	0	1	0	0	0	0	0	0	0	0	0	0	0	0
3	128879967	G	A	ISY1	35581	ELK1	M5381_1.02	782	8.656	3.069	7.3853	5.587	1	1	1	0	0	0	1	0	0	0	0	0	0	0	0	0	0	0	0	0	0	0	0	0	1	0	0	0	0	0	0	0	0	0	0	0	0
3	128879967	G	A	ISY1-RAB43	35582	ELK1	M5381_1.02	782	8.656	3.069	7.3853	5.587	1	1	1	0	0	0	1	0	0	0	0	0	0	0	0	0	0	0	0	0	0	0	0	0	1	0	0	0	0	0	0	0	0	0	0	0	0
3	128879967	G	A	ISY1	35581	ELK1	M5383_1.02	784	9.097	2.287	7.412	6.81	1	1	1	0	0	0	1	0	0	0	0	0	0	0	0	0	0	0	0	0	0	0	0	0	1	0	0	0	0	0	0	0	0	0	0	0	0
3	128879967	G	A	ISY1-RAB43	35582	ELK1	M5383_1.02	784	9.097	2.287	7.412	6.81	1	1	1	0	0	0	1	0	0	0	0	0	0	0	0	0	0	0	0	0	0	0	0	0	1	0	0	0	0	0	0	0	0	0	0	0	0
3	128879967	G	A	ISY1	35581	ETS1	M3050_1.02	787	6.847	-0.062	6.66409	6.909	1	1	1	0	0	0	1	0	0	0	0	0	0	0	0	0	0	0	0	0	0	0	0	0	1	0	0	0	0	0	0	0	0	0	0	0	0
3	128879967	G	A	ISY1-RAB43	35582	ETS1	M3050_1.02	787	6.847	-0.062	6.66409	6.909	1	1	1	0	0	0	1	0	0	0	0	0	0	0	0	0	0	0	0	0	0	0	0	0	1	0	0	0	0	0	0	0	0	0	0	0	0
3	128879967	G	A	ISY1	35581	ETS1	M5416_1.02	790	6.826	-0.078	6.7855	6.904	1	1	1	0	0	0	1	0	0	0	0	0	0	0	0	0	0	0	0	0	0	0	0	0	1	0	0	0	0	0	0	0	0	0	0	0	0
3	128879967	G	A	ISY1-RAB43	35582	ETS1	M5416_1.02	790	6.826	-0.078	6.7855	6.904	1	1	1	0	0	0	1	0	0	0	0	0	0	0	0	0	0	0	0	0	0	0	0	0	1	0	0	0	0	0	0	0	0	0	0	0	0
3	128879967	G	A	ISY1	35581	ETS1	M5418_1.02	792	7.688	0.783	6.6252	6.905	1	1	1	0	0	0	1	0	0	0	0	0	0	0	0	0	0	0	0	0	0	0	0	0	1	0	0	0	0	0	0	0	0	0	0	0	0
3	128879967	G	A	ISY1-RAB43	35582	ETS1	M5418_1.02	792	7.688	0.783	6.6252	6.905	1	1	1	0	0	0	1	0	0	0	0	0	0	0	0	0	0	0	0	0	0	0	0	0	1	0	0	0	0	0	0	0	0	0	0	0	0
3	128879967	G	A	ISY1	35581	FLI1	M5431_1.02	807	7.695	0.788	6.6738	6.907	1	1	1	0	0	0	1	0	0	0	0	0	0	0	0	0	0	0	0	0	0	0	0	0	1	0	0	0	0	0	0	0	0	0	0	0	0
3	128879967	G	A	ISY1-RAB43	35582	FLI1	M5431_1.02	807	7.695	0.788	6.6738	6.907	1	1	1	0	0	0	1	0	0	0	0	0	0	0	0	0	0	0	0	0	0	0	0	0	1	0	0	0	0	0	0	0	0	0	0	0	0
3	128879967	G	A	ISY1	35581	FLI1	M5433_1.02	809	7.793	0.886	7.0497	6.907	1	1	1	0	0	0	1	0	0	0	0	0	0	0	0	0	0	0	0	0	0	0	0	0	1	0	0	0	0	0	0	0	0	0	0	0	0
3	128879967	G	A	ISY1-RAB43	35582	FLI1	M5433_1.02	809	7.793	0.886	7.0497	6.907	1	1	1	0	0	0	1	0	0	0	0	0	0	0	0	0	0	0	0	0	0	0	0	0	1	0	0	0	0	0	0	0	0	0	0	0	0
3	128879967	G	A	ISY1	35581	GABPA	M4462_1.02	812	8.679	1.77	7.2686	6.909	1	1	1	0	0	0	1	0	0	0	0	0	0	0	0	0	0	0	0	0	0	0	0	0	1	0	0	0	0	0	0	0	0	0	0	0	0
3	128879967	G	A	ISY1-RAB43	35582	GABPA	M4462_1.02	812	8.679	1.77	7.2686	6.909	1	1	1	0	0	0	1	0	0	0	0	0	0	0	0	0	0	0	0	0	0	0	0	0	1	0	0	0	0	0	0	0	0	0	0	0	0
3	128879967	G	A	ISY1	35581	GABPA	M4505_1.02	813	8.465	1.556	7.30378	6.909	1	1	1	0	0	0	1	0	0	0	0	0	0	0	0	0	0	0	0	0	0	0	0	0	1	0	0	0	0	0	0	0	0	0	0	0	0
3	128879967	G	A	ISY1-RAB43	35582	GABPA	M4505_1.02	813	8.465	1.556	7.30378	6.909	1	1	1	0	0	0	1	0	0	0	0	0	0	0	0	0	0	0	0	0	0	0	0	0	1	0	0	0	0	0	0	0	0	0	0	0	0
3	128879967	G	A	ISY1	35581	GABPA	M4540_1.02	814	8.777	1.871	8.04582	6.906	1	1	1	0	0	0	1	0	0	0	0	0	0	0	0	0	0	0	0	0	0	0	0	0	1	0	0	0	0	0	0	0	0	0	0	0	0
3	128879967	G	A	ISY1-RAB43	35582	GABPA	M4540_1.02	814	8.777	1.871	8.04582	6.906	1	1	1	0	0	0	1	0	0	0	0	0	0	0	0	0	0	0	0	0	0	0	0	0	1	0	0	0	0	0	0	0	0	0	0	0	0
3	128879967	G	A	ISY1	35581	GABPA	M5475_1.02	817	8.283	1.389	7.0648	6.894	1	1	1	0	0	0	1	0	0	0	0	0	0	0	0	0	0	0	0	0	0	0	0	0	1	0	0	0	0	0	0	0	0	0	0	0	0
3	128879967	G	A	ISY1-RAB43	35582	GABPA	M5475_1.02	817	8.283	1.389	7.0648	6.894	1	1	1	0	0	0	1	0	0	0	0	0	0	0	0	0	0	0	0	0	0	0	0	0	1	0	0	0	0	0	0	0	0	0	0	0	0
3	128879967	G	A	ISY1	35581	GABPA	M6252_1.02	818	7.921	1.013	7.88467	6.908	1	1	1	0	0	0	1	0	0	0	0	0	0	0	0	0	0	0	0	0	0	0	0	0	1	0	0	0	0	0	0	0	0	0	0	0	0
3	128879967	G	A	ISY1-RAB43	35582	GABPA	M6252_1.02	818	7.921	1.013	7.88467	6.908	1	1	1	0	0	0	1	0	0	0	0	0	0	0	0	0	0	0	0	0	0	0	0	0	1	0	0	0	0	0	0	0	0	0	0	0	0
3	128879967	G	A	ISY1	35581	ERG	M5399_1.02	819	7.646	0.744	6.7374	6.902	1	1	1	0	0	0	1	0	0	0	0	0	0	0	0	0	0	0	0	0	0	0	0	0	1	0	0	0	0	0	0	0	0	0	0	0	0
3	128879967	G	A	ISY1-RAB43	35582	ERG	M5399_1.02	819	7.646	0.744	6.7374	6.902	1	1	1	0	0	0	1	0	0	0	0	0	0	0	0	0	0	0	0	0	0	0	0	0	1	0	0	0	0	0	0	0	0	0	0	0	0
3	128879967	G	A	ISY1	35581	ERG	M5401_1.02	821	7.542	0.638	6.8883	6.904	1	1	1	0	0	0	1	0	0	0	0	0	0	0	0	0	0	0	0	0	0	0	0	0	1	0	0	0	0	0	0	0	0	0	0	0	0
3	128879967	G	A	ISY1-RAB43	35582	ERG	M5401_1.02	821	7.542	0.638	6.8883	6.904	1	1	1	0	0	0	1	0	0	0	0	0	0	0	0	0	0	0	0	0	0	0	0	0	1	0	0	0	0	0	0	0	0	0	0	0	0
3	128879967	G	A	ISY1	35581	ELK4	M4522_1.02	826	7.021	0.112	6.8377	6.909	1	1	1	0	0	0	1	0	0	0	0	0	0	0	0	0	0	0	0	0	0	0	0	0	1	0	0	0	0	0	0	0	0	0	0	0	0
3	128879967	G	A	ISY1-RAB43	35582	ELK4	M4522_1.02	826	7.021	0.112	6.8377	6.909	1	1	1	0	0	0	1	0	0	0	0	0	0	0	0	0	0	0	0	0	0	0	0	0	1	0	0	0	0	0	0	0	0	0	0	0	0
3	128879967	G	A	ISY1	35581	ELK4	M4539_1.02	827	8.352	1.443	7.1766	6.909	1	1	1	0	0	0	1	0	0	0	0	0	0	0	0	0	0	0	0	0	0	0	0	0	1	0	0	0	0	0	0	0	0	0	0	0	0
3	128879967	G	A	ISY1-RAB43	35582	ELK4	M4539_1.02	827	8.352	1.443	7.1766	6.909	1	1	1	0	0	0	1	0	0	0	0	0	0	0	0	0	0	0	0	0	0	0	0	0	1	0	0	0	0	0	0	0	0	0	0	0	0
3	128879967	G	A	ISY1	35581	ELK4	M5385_1.02	828	8.011	1.116	6.8372	6.895	1	1	1	0	0	0	1	0	0	0	0	0	0	0	0	0	0	0	0	0	0	0	0	0	1	0	0	0	0	0	0	0	0	0	0	0	0
3	128879967	G	A	ISY1-RAB43	35582	ELK4	M5385_1.02	828	8.011	1.116	6.8372	6.895	1	1	1	0	0	0	1	0	0	0	0	0	0	0	0	0	0	0	0	0	0	0	0	0	1	0	0	0	0	0	0	0	0	0	0	0	0
3	128879967	G	A	ISY1	35581	FEV	M5429_1.02	833	7.906	1.242	6.74781	6.664	1	1	1	0	0	0	1	0	0	0	0	0	0	0	0	0	0	0	0	0	0	0	0	0	1	0	0	0	0	0	0	0	0	0	0	0	0
3	128879967	G	A	ISY1-RAB43	35582	FEV	M5429_1.02	833	7.906	1.242	6.74781	6.664	1	1	1	0	0	0	1	0	0	0	0	0	0	0	0	0	0	0	0	0	0	0	0	0	1	0	0	0	0	0	0	0	0	0	0	0	0
3	128879967	G	A	ISY1	35581	ETV4	M5423_1.02	836	8.023	1.123	6.51511	6.9	1	1	1	0	0	0	1	0	0	0	0	0	0	0	0	0	0	0	0	0	0	0	0	0	1	0	0	0	0	0	0	0	0	0	0	0	0
3	128879967	G	A	ISY1-RAB43	35582	ETV4	M5423_1.02	836	8.023	1.123	6.51511	6.9	1	1	1	0	0	0	1	0	0	0	0	0	0	0	0	0	0	0	0	0	0	0	0	0	1	0	0	0	0	0	0	0	0	0	0	0	0
3	128879967	G	A	ISY1	35581	ETV5	M5424_1.02	839	7.73	0.832	6.289	6.898	1	1	1	0	0	0	1	0	0	0	0	0	0	0	0	0	0	0	0	0	0	0	0	0	1	0	0	0	0	0	0	0	0	0	0	0	0
3	128879967	G	A	ISY1-RAB43	35582	ETV5	M5424_1.02	839	7.73	0.832	6.289	6.898	1	1	1	0	0	0	1	0	0	0	0	0	0	0	0	0	0	0	0	0	0	0	0	0	1	0	0	0	0	0	0	0	0	0	0	0	0
3	128879985	G	A	ISY1	35581	ETV1	M5420_1.02	750	10.441	3.532	6.5669	6.909	1	1	1	0	0	0	1	0	0	0	0	0	0	0	0	0	0	0	0	0	0	0	0	0	1	0	0	0	0	0	0	0	0	0	0	0	0
3	128879985	G	A	ISY1-RAB43	35582	ETV1	M5420_1.02	750	10.441	3.532	6.5669	6.909	1	1	1	0	0	0	1	0	0	0	0	0	0	0	0	0	0	0	0	0	0	0	0	0	1	0	0	0	0	0	0	0	0	0	0	0	0
3	128879985	G	A	ISY1	35581	ETV2	M5421_1.02	759	10.171	3.262	7.50766	6.909	1	1	1	0	0	0	1	0	0	0	0	0	0	0	0	0	0	0	0	0	0	0	0	0	1	0	0	0	0	0	0	0	0	0	0	0	0
3	128879985	G	A	ISY1-RAB43	35582	ETV2	M5421_1.02	759	10.171	3.262	7.50766	6.909	1	1	1	0	0	0	1	0	0	0	0	0	0	0	0	0	0	0	0	0	0	0	0	0	1	0	0	0	0	0	0	0	0	0	0	0	0
3	128879985	G	A	ISY1	35581	ERF	M5398_1.02	760	11.697	4.788	7.017	6.909	1	1	1	0	0	0	1	0	0	0	0	0	0	0	0	0	0	0	0	0	0	0	0	0	1	0	0	0	0	0	0	0	0	0	0	0	0
3	128879985	G	A	ISY1-RAB43	35582	ERF	M5398_1.02	760	11.697	4.788	7.017	6.909	1	1	1	0	0	0	1	0	0	0	0	0	0	0	0	0	0	0	0	0	0	0	0	0	1	0	0	0	0	0	0	0	0	0	0	0	0
3	128879985	G	A	ISY1	35581	ELK3	M5384_1.02	762	10.99	4.451	6.8546	6.539	1	1	1	0	0	0	1	0	0	0	0	0	0	0	0	0	0	0	0	0	0	0	0	0	1	0	0	0	0	0	0	0	0	0	0	0	0
3	128879985	G	A	ISY1-RAB43	35582	ELK3	M5384_1.02	762	10.99	4.451	6.8546	6.539	1	1	1	0	0	0	1	0	0	0	0	0	0	0	0	0	0	0	0	0	0	0	0	0	1	0	0	0	0	0	0	0	0	0	0	0	0
3	128879985	G	A	ISY1	35581	ETV3	M5422_1.02	764	11.415	4.569	6.7945	6.846	1	1	1	0	0	0	1	0	0	0	0	0	0	0	0	0	0	0	0	0	0	0	0	0	1	0	0	0	0	0	0	0	0	0	0	0	0
3	128879985	G	A	ISY1-RAB43	35582	ETV3	M5422_1.02	764	11.415	4.569	6.7945	6.846	1	1	1	0	0	0	1	0	0	0	0	0	0	0	0	0	0	0	0	0	0	0	0	0	1	0	0	0	0	0	0	0	0	0	0	0	0
3	128879985	G	A	ISY1	35581	ELF1	M4460_1.02	766	9.948	3.039	8.3877	6.909	1	1	1	0	0	0	1	0	0	0	0	0	0	0	0	0	0	0	0	0	0	0	0	0	1	0	0	0	0	0	0	0	0	0	0	0	0
3	128879985	G	A	ISY1-RAB43	35582	ELF1	M4460_1.02	766	9.948	3.039	8.3877	6.909	1	1	1	0	0	0	1	0	0	0	0	0	0	0	0	0	0	0	0	0	0	0	0	0	1	0	0	0	0	0	0	0	0	0	0	0	0
3	128879985	G	A	ISY1	35581	ELF1	M4563_1.02	767	9.509	5.015	8.07523	4.494	1	1	1	0	0	0	1	0	0	0	0	0	0	0	0	0	0	0	0	0	0	0	0	0	1	0	0	0	0	0	0	0	0	0	0	0	0
3	128879985	G	A	ISY1-RAB43	35582	ELF1	M4563_1.02	767	9.509	5.015	8.07523	4.494	1	1	1	0	0	0	1	0	0	0	0	0	0	0	0	0	0	0	0	0	0	0	0	0	1	0	0	0	0	0	0	0	0	0	0	0	0
3	128879985	G	A	ISY1	35581	ELF1	M4617_1.02	768	10.068	3.159	7.4205	6.909	1	1	1	0	0	0	1	0	0	0	0	0	0	0	0	0	0	0	0	0	0	0	0	0	1	0	0	0	0	0	0	0	0	0	0	0	0
3	128879985	G	A	ISY1-RAB43	35582	ELF1	M4617_1.02	768	10.068	3.159	7.4205	6.909	1	1	1	0	0	0	1	0	0	0	0	0	0	0	0	0	0	0	0	0	0	0	0	0	1	0	0	0	0	0	0	0	0	0	0	0	0
3	128879985	G	A	ISY1	35581	ELK1	M1860_1.02	779	8.388	1.633	6.1754	6.755	1	1	1	0	0	0	1	0	0	0	0	0	0	0	0	0	0	0	0	0	0	0	0	0	1	0	0	0	0	0	0	0	0	0	0	0	0
3	128879985	G	A	ISY1-RAB43	35582	ELK1	M1860_1.02	779	8.388	1.633	6.1754	6.755	1	1	1	0	0	0	1	0	0	0	0	0	0	0	0	0	0	0	0	0	0	0	0	0	1	0	0	0	0	0	0	0	0	0	0	0	0
3	128879985	G	A	ISY1	35581	ELK1	M3186_1.02	780	8.554	1.645	7.40374	6.909	1	1	1	0	0	0	1	0	0	0	0	0	0	0	0	0	0	0	0	0	0	0	0	0	1	0	0	0	0	0	0	0	0	0	0	0	0
3	128879985	G	A	ISY1-RAB43	35582	ELK1	M3186_1.02	780	8.554	1.645	7.40374	6.909	1	1	1	0	0	0	1	0	0	0	0	0	0	0	0	0	0	0	0	0	0	0	0	0	1	0	0	0	0	0	0	0	0	0	0	0	0
3	128879985	G	A	ISY1	35581	ELK1	M5380_1.02	781	11.083	4.175	6.8815	6.908	1	1	1	0	0	0	1	0	0	0	0	0	0	0	0	0	0	0	0	0	0	0	0	0	1	0	0	0	0	0	0	0	0	0	0	0	0
3	128879985	G	A	ISY1-RAB43	35582	ELK1	M5380_1.02	781	11.083	4.175	6.8815	6.908	1	1	1	0	0	0	1	0	0	0	0	0	0	0	0	0	0	0	0	0	0	0	0	0	1	0	0	0	0	0	0	0	0	0	0	0	0
3	128879985	G	A	ISY1	35581	ELK1	M5381_1.02	782	11.933	5.024	7.3853	6.909	1	1	1	0	0	0	1	0	0	0	0	0	0	0	0	0	0	0	0	0	0	0	0	0	1	0	0	0	0	0	0	0	0	0	0	0	0
3	128879985	G	A	ISY1-RAB43	35582	ELK1	M5381_1.02	782	11.933	5.024	7.3853	6.909	1	1	1	0	0	0	1	0	0	0	0	0	0	0	0	0	0	0	0	0	0	0	0	0	1	0	0	0	0	0	0	0	0	0	0	0	0
3	128879985	G	A	ISY1	35581	ELK1	M5383_1.02	784	12.042	5.134	7.412	6.908	1	1	1	0	0	0	1	0	0	0	0	0	0	0	0	0	0	0	0	0	0	0	0	0	1	0	0	0	0	0	0	0	0	0	0	0	0
3	128879985	G	A	ISY1-RAB43	35582	ELK1	M5383_1.02	784	12.042	5.134	7.412	6.908	1	1	1	0	0	0	1	0	0	0	0	0	0	0	0	0	0	0	0	0	0	0	0	0	1	0	0	0	0	0	0	0	0	0	0	0	0
3	128879985	G	A	ISY1	35581	ETS1	M3050_1.02	787	8.144	1.235	6.66409	6.909	1	1	1	0	0	0	1	0	0	0	0	0	0	0	0	0	0	0	0	0	0	0	0	0	1	0	0	0	0	0	0	0	0	0	0	0	0
3	128879985	G	A	ISY1-RAB43	35582	ETS1	M3050_1.02	787	8.144	1.235	6.66409	6.909	1	1	1	0	0	0	1	0	0	0	0	0	0	0	0	0	0	0	0	0	0	0	0	0	1	0	0	0	0	0	0	0	0	0	0	0	0
3	128879985	G	A	ISY1	35581	ETS1	M5416_1.02	790	11.027	4.126	6.7855	6.901	1	1	1	0	0	0	1	0	0	0	0	0	0	0	0	0	0	0	0	0	0	0	0	0	1	0	0	0	0	0	0	0	0	0	0	0	0
3	128879985	G	A	ISY1-RAB43	35582	ETS1	M5416_1.02	790	11.027	4.126	6.7855	6.901	1	1	1	0	0	0	1	0	0	0	0	0	0	0	0	0	0	0	0	0	0	0	0	0	1	0	0	0	0	0	0	0	0	0	0	0	0
[truncated: 12,997 more rows]
[truncated: 11 more columns]

## Sheet: Notes
List of TF-ABT NCVs
This document contains the list of TFA-BT NCVs, associated genes, TFs, and frequencies per cancer-type.
Comments should be addressed to:
Juan Fuxman Bass (fuxman@bu.edu)
The columns in the 'TFA-BT NCVs' worksheet indicate:
chr	Chromosome where the TFA-BT is located
coordinate	Genomic coordinate (hg19) where the TFA-BT is located
REF	Reference allele
ALT	Alternate/mutant allele
Promoter name	Gene associated with the promoter. More than one gene can be associated with a TFA-BT NCV in cases where the NCVs is close to the TSS of more than one gene.
Promoter ID	Internal ID for the promoter
TF name	Name of the TF associated with the predicted differential binding
PWM (CISBP ID)	CIS-BP ID for the corresponding PWM
PWM ID	Internal ID for the PWM
REF score	TFM-Pvalue score associated with the reference allele
ALT score	TFM-Pvalue score associated with the alternate allele
PWM score threshold	TFM-Pvalue score theshold corresponding to the PWM so that alpha = 10-4
FIS	Absolute value of the difference in REF and ALT scores
Loss (case 1)	The reference but not the alternate allele passes the binding threshold for the motif determined by TFM-pvalue
Loss (case 2)	The reference allele passes the binding threshold for the motif determined by TFM-pvalue, and the REF score - ALT score > 2
Loss (case 3)	The reference allele passes the binding threshold for the motif determined by TFM-pvalue, and the REF score - ALT score > 3
Gain (case 1)	The alternate but not the reference allele passes the binding threshold for the motif determined by TFM-pvalue
Gain (case 2)	The alternate allele passes the binding threshold for the motif determined by TFM-pvalue, and the ALT score - REF score > 2
Gain (case 3)	The alternate allele passes the binding threshold for the motif determined by TFM-pvalue, and the ALT score - REF score > 3
NCV frequency by cancer type	Number of tumor samples containing the indicated TFA-BT NCV per cancer type or across all samples in PCAWG
Cancer types in which the NCV was identified by TFA-BT	Cancer types in which the NCV corresponds to a significant PWM-promoter association according to the TFA-BT. 1 = significant association, 0 = no significant association
