# Supplementary material for: Widespread perturbation of ETS factor binding sites in cancer
Source: Nat Commun. 2023 Feb 17;14:913. doi: 10.1038/s41467-023-36535-8 (PMC9938127; doi:10.1038/s41467-023-36535-8)
Supplement: Supplementary file 5 — Dataset 2 [file 41467_2023_36535_MOESM5_ESM.xlsx]

## Sheet: MPRAs
NCV (chr:position:ref:alt)	NCV class	Cell line	A.Ctrl.Mean	A.Exp.Mean	A.log2FC	A.log2FC_SE	A.logP	A.logPadj_BH	A.logPadj_BF	B.Ctrl.Mean	B.Exp.Mean	B.log2FC	B.log2FC_SE	B.logP	B.logPadj_BH	B.logPadj_BF	LogSkew	Skew.logP	Skew.logFDR
1:107599258:A:T	ChIP-seq allelic imbalance	HT-29	236.55	5010.55	4.40412	0.526183	48.7859	47.8089	44.9826	300.008	4038.92	3.75007	0.58664	46.7714	45.826	42.968	-0.654053	2.50999	1.80865
1:11967905:G:C	ChIP-seq allelic imbalance	HT-29	501.633	1919.03	1.93498	0.631752	15.9372	15.263	12.1338	538.418	2110.72	1.97	0.699275	22.194	21.486	18.3907	0.0350239	0.140267	0.0929902
1:12626210:C:A	ChIP-seq allelic imbalance	HT-29	390.145	1245.26	1.67361	0.603908	10.7495	10.1094	6.94607	455.372	2067.29	2.18185	0.551347	14.0899	13.4255	10.2865	0.508242	1.34494	0.969061
1:156326895:T:A	ChIP-seq allelic imbalance	HT-29	497.682	1835.11	1.88195	0.697794	20.1984	19.5033	16.3951	392.581	1447.03	1.88027	0.658229	16.9456	16.2674	13.1422	-0.00168279	0.0482574	0.0310104
1:160854620:T:C	ChIP-seq allelic imbalance	HT-29	606.253	1415.12	1.22142	0.631452	6.76559	6.15558	2.9622	482.582	1475.55	1.61072	0.669677	13.2889	12.6307	9.48555	0.389295	1.57756	1.15209
1:207872290:T:C	ChIP-seq allelic imbalance	HT-29	808.094	1115.02	0.465357	0.673806	1.55119	1.06808	0	708.832	1522.66	1.10332	0.672798	6.68649	6.07741	2.8831	0.637968	2.40476	1.74437
1:31255905:T:C	ChIP-seq allelic imbalance	HT-29	619.893	968.544	0.644582	0.640012	2.31014	1.78148	0	478.726	1265.6	1.40091	0.68424	10.893	10.2512	7.08958	0.756325	1.85973	1.36257
1:38455891:G:C	ChIP-seq allelic imbalance	HT-29	203.123	591.52	1.53814	0.569809	7.95268	7.33379	4.14929	177.554	402.907	1.18093	0.554872	4.64562	4.05982	0.842228	-0.357209	0.970486	0.685758
1:40075458:C:T	ChIP-seq allelic imbalance	HT-29	580.029	1276.43	1.13598	0.621083	5.68602	5.08887	1.88263	629.099	927.039	0.560236	0.63431	1.80156	1.29937	0	-0.575748	1.11804
1:41898581:G:T	ChIP-seq allelic imbalance	HT-29	118.561	412.429	1.79443	0.523077	8.66259	8.03713	4.8592	111.482	357.887	1.68419	0.48585	6.59615	5.98813	2.79276	-0.110243	0.140719	0.0931119
1:43855546:A:G	ChIP-seq allelic imbalance	HT-29	369.975	8296.98	4.4867	0.561851	59.4313	58.2093	55.628	421.228	9983.91	4.56662	0.581258	67.1756	65.7168	63.3722	0.0799184	1.56626	1.14396
10:121632487:C:T	ChIP-seq allelic imbalance	HT-29					0			2.66166	109.493	5.35432	0.26203	21.9008	21.1961	18.0975		0
10:12824643:G:A	ChIP-seq allelic imbalance	HT-29	456.949	3537.26	2.95171	0.616353	33.5175	32.7325	29.7141	420.393	3315.64	2.97851	0.645539	38.8756	38.0336	35.0723	0.0267982	0.130464	0.0861542
10:31040980:A:G	ChIP-seq allelic imbalance	HT-29	291.877	701.371	1.26531	0.655983	7.99897	7.37954	4.19559	274.184	668.646	1.28562	0.604814	6.64266	6.03411	2.83927	0.0203056	0.00568145	0.00355194
10:98549577:T:C	ChIP-seq allelic imbalance	HT-29	73.765	108.189	0.549288	0.340139	0.639547	0.31	0	90.8924	262.284	1.53013	0.522014	6.4467	5.84054	2.64331	0.980843	1.62667	1.18948
11:119600205:G:T	ChIP-seq allelic imbalance	HT-29	1831.01	4753.13	1.3759	0.742997	13.5739	12.9129	9.7705	546.78	1272.51	1.21842	0.675765	8.11411	7.49386	4.31072	-0.157484	0.754226	0.520651
11:71511577:C:A	ChIP-seq allelic imbalance	HT-29	92.8491	202.038	1.1221	0.520943	3.70704	3.13876	0	107.494	325.407	1.59586	0.511549	6.6598	6.05099	2.85641	0.473755	0.798876	0.555542
12:109531364:C:T	ChIP-seq allelic imbalance	HT-29	779.564	3301.94	2.08173	0.673492	22.0156	21.3096	18.2122	871.605	3978.18	2.18959	0.641899	21.0964	20.3966	17.293	0.107858	0.853296	0.59838
12:122356370:G:C	ChIP-seq allelic imbalance	HT-29	580.868	5197.8	3.16096	0.598152	35.2942	34.4921	31.4908	562.118	3628.17	2.68953	0.667883	35.2292	34.4286	31.4258	-0.471429	1.83407	1.34339
12:132105282:G:T	ChIP-seq allelic imbalance	HT-29	427.69	1691.14	1.9826	0.70517	23.0612	22.3481	19.2578	485.405	2147.29	2.14467	0.701493	26.3962	25.6649	22.5928	0.162073	2.35527	1.71988
12:49351323:T:G	ChIP-seq allelic imbalance	HT-29	138.099	1310.33	3.24404	0.616619	40.327	39.4712	36.5236	148.254	1298.39	3.12841	0.615861	37.4464	36.6213	33.643	-0.115631	0.290385	0.19117
12:53645885:T:C	ChIP-seq allelic imbalance	HT-29	414.182	8350.55	4.33313	0.552877	53.3026	52.2363	49.4992	291.798	5702.15	4.28795	0.548375	51.1695	50.1498	47.3661	-0.0451796	0.463196	0.313434
12:59314407:G:A	ChIP-seq allelic imbalance	HT-29	210.969	696.56	1.72129	0.637099	13.0751	12.4187	9.27168	253.247	855.301	1.75398	0.604998	11.7897	11.1422	7.9863	0.0326909	0.0247057	0.0178286
13:53144238:G:C	ChIP-seq allelic imbalance	HT-29	1447.63	2926.51	1.01462	0.695898	6.32596	5.72125	2.52257	1295.56	2877.12	1.15023	0.72477	8.98296	8.35459	5.17957	0.135613	1.00311	0.71263
15:35262087:C:T	ChIP-seq allelic imbalance	HT-29	911.854	2770.84	1.60319	0.692557	14.5491	13.8818	10.7457	832.248	2481.36	1.57518	0.694942	14.2192	13.5539	10.4158	-0.0280089	0.161757	0.105457
15:93722444:G:A	ChIP-seq allelic imbalance	HT-29	789.557	4518.38	2.51612	0.632244	26.4104	25.6788	22.6071	801.517	5988.08	2.90079	0.597512	29.7907	29.0374	25.9873	0.384677	2.43468	1.76329
16:75498748:C:T	ChIP-seq allelic imbalance	HT-29	150.076	257.507	0.779283	0.50828	1.92033	1.4112	0	126.296	324.907	1.36725	0.526686	5.36923	4.77504	1.56584	0.587965	1.36444
16:87812864:C:G	ChIP-seq allelic imbalance	HT-29	392.388	2047.57	2.38224	0.516171	14.2741	13.6082	10.4707	439.714	2407.87	2.45205	0.501125	14.1195	13.455	10.3161	0.069805	0.221067	0.144146
17:16901047:T:G	ChIP-seq allelic imbalance	HT-29	227.566	552.054	1.28098	0.535242	4.95206	4.3617	1.14867	356.186	1189.01	1.73799	0.656104	14.4614	13.7944	10.658	0.457012	0.905991	0.642453
17:73257986:C:T	ChIP-seq allelic imbalance	HT-29	968.195	27274.6	4.816	0.508811	53.742	52.6614	49.9386	823.143	14481.3	4.13667	0.553749	48.8648	47.8868	45.0614	-0.679331	3.26989	2.22474
18:12308793:G:C	ChIP-seq allelic imbalance	HT-29	759.107	2122.36	1.48239	0.683063	12.047	11.3983	8.24363	705.973	1845.72	1.38502	0.663407	9.75356	9.12171	5.95017	-0.0973712	0.655016	0.451006
19:1275987:C:G	ChIP-seq allelic imbalance	HT-29	15.8508	135.611	3.09697	0.394235	13.787	13.1251	9.98359	3.7052	31.0291	3.08818	0.0057511	2.75648	2.2122	0	-0.00878469	0
19:17505933:A:C	ChIP-seq allelic imbalance	HT-29	169.73	549.306	1.69348	0.617784	11.6653	11.0182	7.86189	193.495	778.227	2.00539	0.640372	17.7145	17.0308	13.9111	0.31191	1.24683	0.896202
19:45873942:G:C	ChIP-seq allelic imbalance	HT-29	692.201	5559.93	3.00549	0.643624	39.2263	38.3813	35.4229	655.653	5132.78	2.96838	0.618627	34.2326	33.442	30.4292	-0.0371056	0.549479	0.372497
19:48866503:T:A	ChIP-seq allelic imbalance	HT-29	558.792	3321	2.57061	0.706439	38.3455	37.51	34.5421	518.208	2476.91	2.25584	0.650303	23.1846	22.4707	19.3812	-0.314776	1.91316	1.40463
19:50879675:G:T	ChIP-seq allelic imbalance	HT-29	833.575	20688	4.63317	0.588902	71.5505	69.9559	67.7471	823.534	13603.4	4.04573	0.600567	57.7857	56.6096	53.9823	-0.587446	4.48223	2.49137
19:55677523:C:T	ChIP-seq allelic imbalance	HT-29	960.487	2165.62	1.17202	0.679295	7.6703	7.05317	3.86691	849.911	1917.89	1.17365	0.694196	8.18901	7.56781	4.38562	0.00162547	0.0654526	0.0412455
2:127886233:C:T	ChIP-seq allelic imbalance	HT-29	538.388	2842.84	2.39995	0.738993	38.816	37.9749	35.0126	512.677	2596.2	2.33979	0.736391	36.5155	35.6993	32.7121	-0.0601592	0.68645	0.471274
2:172543913:G:T	ChIP-seq allelic imbalance	HT-29	436.478	5403.89	3.62943	0.567258	40.217	39.363	36.4136	538.168	6009.84	3.48065	0.585082	40.1531	39.3	36.3497	-0.148781	1.14423	0.820669
2:218899633:G:C	ChIP-seq allelic imbalance	HT-29	261.886	1743.77	2.73436	0.559488	22.4509	21.7417	18.6475	189.919	933.269	2.29523	0.518368	13.4337	12.7738	9.63035	-0.439131	0.938541	0.664187
2:235954162:A:G	ChIP-seq allelic imbalance	HT-29	832.372	2185.63	1.39166	0.696672	11.35	10.7061	7.54663	898.215	2070.05	1.20382	0.70073	8.8217	8.19472	5.01831	-0.18784	1.58352	1.15517
20:2451503:G:A	ChIP-seq allelic imbalance	HT-29	635.065	24864.3	5.29088	0.565291	83.4975	81.517	79.6941	468.454	17303.9	5.20684	0.570431	82.8125	80.8504	79.0092	-0.0840478	2.21607	1.61755
20:45834507:A:G	ChIP-seq allelic imbalance	HT-29	324.754	1182.82	1.86297	0.674106	17.8506	17.1664	14.0472	310.471	1679.43	2.435	0.675488	30.0521	29.2963	26.2487	0.57203	1.99955	1.46942
20:60556234:A:G	ChIP-seq allelic imbalance	HT-29	281.911	641.264	1.18484	0.647837	6.85612	6.24544	3.05273	196.023	419.337	1.09355	0.555396	4.0683	3.49221	0.26491	-0.0912859	0.406154	0.274036
20:62066413:G:C	ChIP-seq allelic imbalance	HT-29	234.366	707.846	1.59186	0.632863	11.0876	10.4448	7.28421	86.9759	310.397	1.83558	0.517214	8.8103	8.1836	5.00692	0.243716	0.367746	0.247919
22:25758300:C:T	ChIP-seq allelic imbalance	HT-29	149.276	1613.14	3.43428	0.573906	37.2051	36.3833	33.4017	98.9339	56.4192	-0.821916	0.274661	0.914124	0.515726	0	-4.2562	3.16463	2.17469
3:122084529:A:G	ChIP-seq allelic imbalance	HT-29	290.621	3543.36	3.60725	0.415779	20.2476	19.5521	16.4442	203.309	2716.5	3.73919	0.419448	22.0457	21.3395	18.2423	0.131939	0.545339	0.370137
3:127294007:C:T	ChIP-seq allelic imbalance	HT-29	359.037	1371.12	1.93128	0.661957	18.1262	17.4398	14.3228	432.508	1603.35	1.88929	0.61732	14.3028	13.6365	10.4994	-0.0419899	0.156424	0.102721
3:19988475:C:T	ChIP-seq allelic imbalance	HT-29	120.512	1733.17	3.84454	0.555229	42.631	41.7422	38.8276	110.158	1570.75	3.83216	0.545225	40.5019	39.6425	36.6985	-0.0123814	0.138989	0.0927034
3:53926017:T:C	ChIP-seq allelic imbalance	HT-29	909.758	22439.3	4.62425	0.578369	67.9585	66.4685	64.1551	874.507	24839.5	4.82788	0.585437	76.3826	74.594	72.5792	0.203629	2.51881	1.81138
6:28048624:T:C	ChIP-seq allelic imbalance	HT-29	552.548	7028.14	3.66849	0.562949	40.2784	39.4235	36.475	420.138	4163.2	3.30796	0.569004	33.8393	33.0517	30.0359	-0.360533	2.00985	1.47474
6:80659049:T:C	ChIP-seq allelic imbalance	HT-29	260.652	437.692	0.7477	0.584934	2.3938	1.86148	0	239.143	682.882	1.51368	0.625802	9.79423	9.16196	5.99084	0.765982	1.73929	1.27272
7:1209688:T:A	ChIP-seq allelic imbalance	HT-29	279.983	856.856	1.61078	0.634184	11.3998	10.7553	7.59637	433.732	1138.8	1.39229	0.670241	10.141	9.50601	6.33756	-0.218491	0.598115	0.40984
7:127292004:C:T	ChIP-seq allelic imbalance	HT-29	24.3784	755.343	4.94953	0.527271	61.6364	60.3543	57.833	11.0081	180.108	4.02427	0.359281	19.4616	18.7687	15.6582	-0.925267	2.40109	1.74373
7:22590051:A:G	ChIP-seq allelic imbalance	HT-29	454.389	901.422	0.985708	0.617986	4.36534	3.78467	0.561949	403.52	975.816	1.27288	0.664487	8.38325	7.76027	4.57986	0.287169	0.827737	0.577783
8:10786072:A:T	ChIP-seq allelic imbalance	HT-29	187.155	497.844	1.40818	0.559086	6.47363	5.8672	2.67024	175.854	491.462	1.47956	0.545692	6.69551	6.08604	2.89212	0.071384	0.16103	0.105216
8:146017782:C:T	ChIP-seq allelic imbalance	HT-29	425.081	12133	4.83478	0.533433	60.5246	59.2802	56.7212	384.064	9549.3	4.63566	0.544392	58.5584	57.3607	54.755	-0.199125	1.92234	1.41097
9:135450615:T:C	ChIP-seq allelic imbalance	HT-29	230.597	734.036	1.66794	0.633724	12.1451	11.4956	8.34175	193.753	816.939	2.07512	0.493366	9.9876	9.3535	6.18421	0.407184	0.416946	0.282005
9:85834743:G:T	ChIP-seq allelic imbalance	HT-29	303.215	877.78	1.53133	0.65688	11.4356	10.7908	7.6322	345.724	714.308	1.0466	0.530058	3.40902	2.84591	0	-0.484732	1.0998	0.786736
1:107599258:A:T	ChIP-seq allelic imbalance	Jurkat	236.55	5362.41	4.50306	1.18292	306.3	305.559	302.497	300.008	4921.96	4.03596	1.21118	306.544	305.803	302.74	-0.467097	5.89487	4.69628
1:111740345:C:G	ChIP-seq allelic imbalance	Jurkat	542.855	516.695	-0.0711162	1.0978	0.428227	0.324059	0	477.355	664.104	0.476096	1.13294	9.99729	9.51576	6.1939	0.547212	3.10695	2.57984
1:11967905:G:C	ChIP-seq allelic imbalance	Jurkat	501.633	1375.87	1.45595	1.22825	133.175	132.512	129.372	538.418	1653.53	1.61831	1.24253	175.302	174.616	171.498	0.162358	2.49122	2.06658
1:12626210:C:A	ChIP-seq allelic imbalance	Jurkat	390.145	1102.89	1.49874	1.19636	121.957	121.301	118.153	455.372	1732.37	1.9264	1.27686	290.04	289.304	286.236	0.427662	3.6638	3.03546
1:147365020:G:A	ChIP-seq allelic imbalance	Jurkat	179.241	281.307	0.650835	0.968376	8.84253	8.36973	5.03914	201.982	233.963	0.211649	0.938662	1.17977	0.953413	0	-0.439186	2.70578	2.24329
1:156326895:T:A	ChIP-seq allelic imbalance	Jurkat	497.682	1314.38	1.40116	1.22214	120.05	119.394	116.246	392.581	889.576	1.18038	1.11463	52.5795	51.9843	48.7761	-0.220785	2.00033	1.66515
1:158087750:G:A	ChIP-seq allelic imbalance	Jurkat	302.583	566.825	0.905132	1.07988	26.8383	26.2862	23.0349	299.574	383.564	0.356869	1.03018	3.8844	3.48502	0.081014	-0.548263	4.05098	3.34949
1:158497184:C:G	ChIP-seq allelic imbalance	Jurkat	226.541	257.57	0.184301	0.90756	0.865466	0.684081	0	274.314	483.281	0.816089	1.05444	19.6519	19.1226	15.8485	0.631788	2.62711	2.18057
1:160854620:T:C	ChIP-seq allelic imbalance	Jurkat	606.253	1993.52	1.71781	1.30388	261.329	260.605	257.525	482.582	1905.67	1.98191	1.22874	246.198	245.48	242.395	0.264094	2.96904	2.46234
1:196692672:A:G	ChIP-seq allelic imbalance	Jurkat	578.626	668.973	0.208401	1.09538	2.02519	1.71847	0	635.153	789.7	0.314222	1.18317	5.77957	5.34003	1.97618	0.10582	1.03944
1:204761079:C:A	ChIP-seq allelic imbalance	Jurkat	242.886	390.811	0.686287	1.04204	13.3958	12.8934	9.59243	235.552	398.047	0.756855	1.05853	17.3281	16.8072	13.5247	0.0705678	0.572228	0.460731
1:207872290:T:C	ChIP-seq allelic imbalance	Jurkat	808.094	947.733	0.230148	1.19576	3.51763	3.13157	0	708.832	1287.24	0.860876	1.22169	45.9277	45.3434	42.1243	0.630728	4.51866	3.71832
1:208171317:T:C	ChIP-seq allelic imbalance	Jurkat	569.654	598.743	0.0713505	1.1199	0.459631	0.349313	0	688.43	896.779	0.382171	1.1008	5.84325	5.40263	2.03987	0.310821	1.62277	1.34506
1:20901922:G:A	ChIP-seq allelic imbalance	Jurkat	474.129	1294.8	1.44927	1.19771	114.822	114.171	111.019	540.931	1038.51	0.941366	1.15354	40.2544	39.6797	36.451	-0.5079	4.00298	3.31394
1:213169018:A:T	ChIP-seq allelic imbalance	Jurkat	181.705	346.878	0.932734	1.01215	21.063	20.528	17.2596	192.941	497.4	1.36671	1.09929	65.4092	64.7976	61.6058	0.433972	3.16179	2.62557
1:225082852:C:T	ChIP-seq allelic imbalance	Jurkat	463.21	623.889	0.429631	1.05462	5.95685	5.51423	2.15346	697.258	1003.01	0.524487	1.17038	14.0867	13.5799	10.2833	0.0948569	0.556804	0.447059
1:240061635:T:C	ChIP-seq allelic imbalance	Jurkat	510.94	691.678	0.437494	1.07912	6.81585	6.36289	3.01247	503.725	737.111	0.548953	1.14537	13.771	13.2656	9.96761	0.111459	0.510597	0.411168
1:31255905:T:C	ChIP-seq allelic imbalance	Jurkat	619.893	464.975	-0.415003	1.08366	6.313	5.86675	2.50961	478.726	451.118	-0.0855084	1.07498	0.509303	0.388668	0	0.329494	2.02263	1.68409
1:38455891:G:C	ChIP-seq allelic imbalance	Jurkat	203.123	554.376	1.44865	1.07137	64.6337	64.0233	60.8303	177.554	382.64	1.10885	1.0383	33.0336	32.4693	29.2302	-0.339798	2.46511	2.04731
1:40075458:C:T	ChIP-seq allelic imbalance	Jurkat	580.029	1100.19	0.923582	1.21647	51.4743	50.8808	47.6709	629.099	944.459	0.586093	1.1594	16.5728	16.055	12.7694	-0.337489	2.34509	1.95186
1:41898581:G:T	ChIP-seq allelic imbalance	Jurkat	118.561	310.909	1.38971	0.970103	37.7573	37.1858	33.954	111.482	302.294	1.43816	0.975889	41.4267	40.8501	37.6233	0.0484436	0.953618	0.779359
1:43855546:A:G	ChIP-seq allelic imbalance	Jurkat	369.975	6033.63	4.02768	1.37189	306.3	305.559	302.497	421.228	7114.86	4.07842	1.3964	306.544	305.803	302.74	0.0507387	1.96143	1.63453
1:85238207:C:T	ChIP-seq allelic imbalance	Jurkat	355.191	511.315	0.525722	1.09862	10.3785	9.89409	6.57511	330.264	471.03	0.51197	1.0847	9.30962	8.83273	5.50623	-0.0137517	0.0897337	0.066113
10:118976295:C:G	ChIP-seq allelic imbalance	Jurkat	31.0127	134.886	2.11878	0.786406	37.6666	37.0953	33.8632	61.3214	232.547	1.92432	0.9208	57.1404	56.5389	53.337	-0.194459	0.784596	0.638275
10:121632487:C:T	ChIP-seq allelic imbalance	Jurkat					0			2.66166	117.653	5.46215	0.570967	91.2363	90.6004	87.4329		0
10:125319042:T:C	ChIP-seq allelic imbalance	Jurkat	619.085	1290.65	1.06005	1.20313	63.5107	62.9018	59.7073	502.004	1020.34	1.02354	1.16631	50.2081	49.6166	46.4047	-0.0365089	0.318555	0.25119
10:12824643:G:A	ChIP-seq allelic imbalance	Jurkat	456.949	1842.64	2.01158	1.27203	306.3	305.559	302.497	420.393	1917.22	2.18931	1.29073	306.544	305.803	302.74	0.17773	2.87662	2.38576
10:31040980:A:G	ChIP-seq allelic imbalance	Jurkat	291.877	360.589	0.305991	0.992702	2.58141	2.23578	0	274.184	627.855	1.19585	1.13092	58.0571	57.4552	54.2538	0.88986	3.81643	3.16707
10:6128547:G:T	ChIP-seq allelic imbalance	Jurkat	666.504	1324	0.990019	1.23641	64.5534	63.9433	60.75	655.355	1335.62	1.02724	1.18749	55.6327	55.0339	51.8294	0.0372161	0.234913	0.183729
10:82204620:G:C	ChIP-seq allelic imbalance	Jurkat	347.188	629.657	0.858684	1.06206	22.4066	21.8669	18.6032	400.299	874.496	1.12744	1.19547	69.2492	68.6337	65.4459	0.268752	1.9507	1.62584
10:97592286:G:A	ChIP-seq allelic imbalance	Jurkat	333.244	794.829	1.25383	1.17143	76.5474	75.9254	72.744	301.72	697.203	1.20838	1.11756	55.7865	55.1874	51.9831	-0.0454436	0.474572	0.384276
10:98549577:T:C	ChIP-seq allelic imbalance	Jurkat	73.765	77.9885	0.0812469	0.714407	0.171467	0.124287	0	90.8924	216.065	1.24987	0.894443	21.9566	21.418	18.1532	1.16863	3.74533	3.1051
11:101731689:A:G	ChIP-seq allelic imbalance	Jurkat	251.914	464.207	0.8825	1.04962	22.3505	21.8108	18.5471	341.568	581.851	0.768182	1.09798	21.2066	20.671	17.4032	-0.114318	0.740595	0.603378
11:11178927:G:A	ChIP-seq allelic imbalance	Jurkat	310.906	426.032	0.453565	1.00607	5.37321	4.93911	1.56982	279.406	415.86	0.572999	1.05287	10.014	9.53226	6.21059	0.119433	0.657476	0.533566
11:116087923:C:T	ChIP-seq allelic imbalance	Jurkat	303.333	460.352	0.601417	1.06993	11.794	11.3011	7.9906	461.244	706.66	0.614937	1.12443	15.5817	15.0687	11.7783	0.0135205	0.0565258	0.0417892
11:119600205:G:T	ChIP-seq allelic imbalance	Jurkat	1831.01	5622.77	1.61872	1.39875	306.3	305.559	302.497	546.78	1246.66	1.18947	1.20631	80.8283	80.2016	77.0249	-0.429252	4.5659	3.75318
11:133705266:T:G	ChIP-seq allelic imbalance	Jurkat	622.482	1052.84	0.758359	1.23556	38.1675	37.5956	34.3641	644.736	1284.54	0.994051	1.21932	60.2305	59.6248	56.4272	0.235691	3.80884	3.1612
11:1874072:G:A	ChIP-seq allelic imbalance	Jurkat	588.792	992.511	0.753275	1.22043	35.2022	34.634	31.3988	425.269	514.765	0.27529	1.06738	2.88449	2.52435	0	-0.477985	3.4863	2.89493
11:20781270:G:T	ChIP-seq allelic imbalance	Jurkat	579.465	440.164	-0.396767	1.07687	5.66156	5.2239	1.85817	589.591	413.503	-0.51121	1.06409	8.50554	8.03526	4.70215	-0.114442	1.03608	0.845356
11:31128721:G:T	ChIP-seq allelic imbalance	Jurkat	209.52	358.34	0.774489	1.00567	14.3696	13.8613	10.5662	302.692	552.456	0.868959	1.07678	24.4694	23.9237	20.666	0.0944706	0.372549	0.297444
11:35352117:T:G	ChIP-seq allelic imbalance	Jurkat	551.909	408.689	-0.432728	1.03009	5.4532	5.01839	1.64981	476.64	337.914	-0.496943	1.00198	6.22387	5.77844	2.42048	-0.0642152	0.205019	0.161146
11:44560201:A:G	ChIP-seq allelic imbalance	Jurkat	775.738	1574.74	1.02145	1.29445	89.3246	88.6902	85.5212	796.252	1492.17	0.906128	1.23101	52.9486	52.353	49.1452	-0.115321	1.67822	1.39498
11:64535357:T:C	ChIP-seq allelic imbalance	Jurkat	293.882	648.461	1.1418	1.10193	46.5284	45.9433	42.725	270.703	608.997	1.17058	1.10379	49.2606	48.6708	45.4572	0.0287801	0.205686	0.161172
11:65184002:G:A	ChIP-seq allelic imbalance	Jurkat	224.646	526.711	1.2294	1.06544	45.6184	45.0348	41.815	182.626	244.122	0.418864	0.943124	3.62284	3.23169	0	-0.810531	4.09192	3.38751
11:68869034:A:G	ChIP-seq allelic imbalance	Jurkat	465.242	974.94	1.067	1.16629	54.4635	53.8665	50.6601	471.506	1027.02	1.12277	1.16957	61.0877	60.481	57.2843	0.0557648	0.306979	0.241863
11:71511577:C:A	ChIP-seq allelic imbalance	Jurkat	92.8491	233.279	1.32813	0.950783	31.7105	31.1494	27.9071	107.494	290.535	1.43467	0.911771	30.9412	30.382	27.1378	0.106538	0.323768	0.255725
11:72953840:T:C	ChIP-seq allelic imbalance	Jurkat	752.538	1572.9	1.06296	1.21387	67.0345	66.4211	63.2311	725.108	1214.54	0.744155	1.24144	37.7704	37.1988	33.9671	-0.318808	2.76307	2.29095
11:74099892:T:C	ChIP-seq allelic imbalance	Jurkat	121.188	156.723	0.369957	0.866528	2.18612	1.86574	0	137.563	292.221	1.08874	0.965501	23.0633	22.5211	19.2599	0.718784	2.6506	2.20027
11:78872037:C:G	ChIP-seq allelic imbalance	Jurkat	418.839	771.734	0.881765	1.1606	36.5786	36.0085	32.7752	574.276	1132.46	0.979568	1.21208	56.6362	56.0358	52.8328	0.0978035	0.752819	0.612678
12:109531364:C:T	ChIP-seq allelic imbalance	Jurkat	779.564	3170.14	2.02396	1.3393	306.3	305.559	302.497	871.605	3609.58	2.04978	1.27329	306.544	305.803	302.74	0.0258224	0.337298	0.267444
12:122356370:G:C	ChIP-seq allelic imbalance	Jurkat	580.868	4412.97	2.92544	1.33078	306.3	305.559	302.497	562.118	3727.07	2.72944	1.28546	306.544	305.803	302.74	-0.195997	4.26114	3.52
12:132105282:G:T	ChIP-seq allelic imbalance	Jurkat	427.69	1194.85	1.48249	1.21103	127.604	126.944	123.801	485.405	1531.88	1.65811	1.23525	177.946	177.259	174.143	0.17562	2.7119	2.24781
12:13515358:T:C	ChIP-seq allelic imbalance	Jurkat	506.125	528.504	0.0622051	1.11812	0.382766	0.288129	0	412.297	668.361	0.697184	1.13563	20.7926	20.2594	16.9892	0.634979	4.1749	3.44864
12:49351323:T:G	ChIP-seq allelic imbalance	Jurkat	138.099	1744.43	3.65782	1.22351	306.3	305.559	302.497	148.254	1738.17	3.54893	1.19154	306.544	305.803	302.74	-0.108897	2.00455	1.66895
12:52608505:C:T	ChIP-seq allelic imbalance	Jurkat	420.573	304.25	-0.466155	0.999033	5.48142	5.04609	1.67804	527.636	426.13	-0.308191	1.06911	3.51993	3.13379	0	0.157963	1.72956
12:53645885:T:C	ChIP-seq allelic imbalance	Jurkat	414.182	8303.92	4.3254	1.2358	306.3	305.559	302.497	291.798	6050.53	4.37518	1.271	306.544	305.803	302.74	0.0497843	1.19618	0.981167
12:53681683:A:G	ChIP-seq allelic imbalance	Jurkat	666.313	897.866	0.430084	1.12892	8.1453	7.67857	4.34191	688.206	969.205	0.494182	1.20271	14.4896	13.9809	10.6862	0.0640974	0.530524	0.426701
12:59314407:G:A	ChIP-seq allelic imbalance	Jurkat	210.969	594.43	1.49508	1.10515	80.1532	79.528	76.3498	253.247	790.036	1.64164	1.12326	104.673	104.027	100.869	0.146557	1.10774	0.908528
12:7613402:C:T	ChIP-seq allelic imbalance	Jurkat	340.513	577.091	0.760668	1.08134	19.3394	18.8116	15.536	372.207	458.448	0.300651	1.06751	3.35212	2.97308	0	-0.460017	3.05482	2.5349
13:107857854:C:A	ChIP-seq allelic imbalance	Jurkat	139.309	400.142	1.52269	1.02349	57.4054	56.8037	53.602	117.206	315.559	1.4274	1.0013	45.7654	45.1814	41.962	-0.095287	0.535218	0.430789
13:50244041:T:C	ChIP-seq allelic imbalance	Jurkat	352.296	490.781	0.478209	1.00354	5.84561	5.4048	2.04222	443.618	516.513	0.219423	1.077	2.05568	1.7463	0	-0.258786	1.19593	0.981167
13:51486350:C:T	ChIP-seq allelic imbalance	Jurkat	521.994	814.934	0.642383	1.17831	21.4569	20.9204	17.6535	618.357	936.706	0.599523	1.17573	18.5887	18.0631	14.7853	-0.0428593	0.398983	0.317844
13:53144238:G:C	ChIP-seq allelic imbalance	Jurkat	1447.63	2439.94	0.753318	1.2938	48.9488	48.3594	45.1454	1295.56	3150.64	1.28228	1.28329	133.104	132.441	129.301	0.52896	5.96917	4.75091
13:53542397:G:C	ChIP-seq allelic imbalance	Jurkat	254.781	359.802	0.498664	1.01665	6.65747	6.2058	2.85408	268.854	312.198	0.215889	1.01567	1.5985	1.32865	0	-0.282775	1.90241	1.58444
13:96881783:C:A	ChIP-seq allelic imbalance	Jurkat	536.964	867.341	0.692146	1.16842	23.7049	23.1614	19.9015	506.339	809.852	0.677749	1.17419	23.3542	22.8114	19.5508	-0.0143968	0.0673783	0.0492307
14:103022060:G:T	ChIP-seq allelic imbalance	Jurkat	306.936	833.657	1.4419	1.17883	104.305	103.66	100.502	311.58	1257.42	2.01219	1.16843	192.538	191.845	188.735	0.570286	4.34832	3.58758
14:105190061:G:A	ChIP-seq allelic imbalance	Jurkat	300.83	467.175	0.634753	1.02368	10.6907	10.2047	6.88736	429.028	564.356	0.395194	1.09145	5.9705	5.5277	2.16711	-0.239559	1.88997	1.574
14:21148319:C:A	ChIP-seq allelic imbalance	Jurkat	324.803	687.898	1.08282	1.13203	48.0322	47.4443	44.2288	246.683	594.997	1.26928	1.08087	52.0551	51.4606	48.2517	0.186459	2.21348	1.84486
14:22265277:C:T	ChIP-seq allelic imbalance	Jurkat	345.451	614.498	0.830109	1.06203	20.9948	20.4605	17.1914	431.156	775.92	0.847776	1.12004	28.2765	27.7217	24.4731	0.017667	0.087087	0.0638741
14:23764391:C:T	ChIP-seq allelic imbalance	Jurkat	71.2504	198.116	1.47434	0.859757	25.8736	25.3244	22.0702	106.169	298.98	1.49428	0.933339	36.8781	36.3076	33.0747	0.0199474	0.0528684	0.0385313
14:24527672:G:A	ChIP-seq allelic imbalance	Jurkat	244.889	374.367	0.611177	0.996828	8.88577	8.41268	5.08238	272.964	273.931	0.00495901	0.97758	0.0166275	0.012127	0	-0.606218	3.47355	2.88443
14:68303925:G:A	ChIP-seq allelic imbalance	Jurkat	240.68	470.328	0.965223	0.98073	19.5811	19.0521	15.7777	13.2244	20.9905	0.664474	0.454168	1.23173	0.998767	0	-0.300748	1.12519	0.922307
14:70070484:T:C	ChIP-seq allelic imbalance	Jurkat	860.466	1185.97	0.462796	1.21667	13.6019	13.098	9.79847	643.304	994.294	0.627895	1.18487	21.1429	20.6075	17.3395	0.165099	2.78398	2.30666
14:93153412:G:A	ChIP-seq allelic imbalance	Jurkat	168.111	395.502	1.23282	0.974917	30.5697	30.0111	26.7663	177.939	443.416	1.31794	1.04092	46.7994	46.2135	42.996	0.0851259	0.398961	0.317844
14:95156004:C:T	ChIP-seq allelic imbalance	Jurkat	104.58	326.774	1.64384	0.950856	48.0601	47.4721	44.2567	213.622	661.948	1.6319	1.11811	101.053	100.411	97.25	-0.0119408	0.0149266	0.0116298
14:96343665:C:G	ChIP-seq allelic imbalance	Jurkat	754.61	1162.9	0.624665	1.20631	23.0157	22.474	19.2123	793.741	1128.64	0.508092	1.16432	12.9237	12.4239	9.12027	-0.116573	0.905794	0.736271
15:21927430:A:G	ChIP-seq allelic imbalance	Jurkat	448.971	591.168	0.396103	1.1256	6.91124	6.45715	3.10785	510.694	1210.28	1.24424	1.23008	98.4146	97.7746	94.6112	0.84814	5.36673	4.33738
15:35262087:C:T	ChIP-seq allelic imbalance	Jurkat	911.854	2892.82	1.66558	1.30784	250.269	249.55	246.466	832.248	2495.63	1.58401	1.30301	221.53	220.822	217.727	-0.0815731	2.77606	2.30048
15:57664572:T:C	ChIP-seq allelic imbalance	Jurkat	61.7814	118.393	0.938585	0.803139	8.61155	8.14059	4.80816	43.3365	50.8477	0.229696	0.64097	0.501765	0.382809	0	-0.708889	2.04918	1.70598
15:60028584:T:C	ChIP-seq allelic imbalance	Jurkat	868.259	830.333	-0.0648828	1.18317	0.491408	0.374639	0	777.345	977.016	0.330407	1.20265	6.86197	6.40854	3.05858	0.39529	3.00699	2.49656
15:63196896:C:G	ChIP-seq allelic imbalance	Jurkat	399.894	368.709	-0.1167	1.016	0.645938	0.499071	0	473.051	673.401	0.509408	1.08494	9.23314	8.75713	5.42975	0.626108	2.66111	2.20838
15:68574450:A:G	ChIP-seq allelic imbalance	Jurkat	628.326	717.56	0.192181	1.12574	1.98908	1.68487	0	774.466	1168.71	0.594175	1.18505	19.0376	18.5106	15.2342	0.401994	3.39601	2.8213
15:68852378:A:G	ChIP-seq allelic imbalance	Jurkat	600.869	822.424	0.452666	1.12965	8.97823	8.50436	5.17484	653.769	1043.87	0.675065	1.15969	21.7369	21.1989	17.9336	0.222399	2.44162	2.02695
15:81626400:G:T	ChIP-seq allelic imbalance	Jurkat	400.953	479.72	0.258889	1.10274	2.9835	2.61923	0	314.4	475.875	0.597211	1.07476	11.8848	11.3914	8.08141	0.338322	2.56874	2.13181
15:93722444:G:A	ChIP-seq allelic imbalance	Jurkat	789.557	826.228	0.065818	1.18647	0.505917	0.3861	0	801.517	1081.23	0.431977	1.15037	8.99345	8.51949	5.19006	0.366159	2.56029	2.12494
16:31880101:C:T	ChIP-seq allelic imbalance	Jurkat	243.938	273.989	0.168205	0.957039	0.894139	0.708215	0	248.71	351.539	0.498767	0.987799	5.90738	5.46558	2.10399	0.330563	2.2462	1.87029
16:50718041:G:A	ChIP-seq allelic imbalance	Jurkat	608.127	1218.22	1.00236	1.21124	59.0266	58.4226	55.2232	531.177	1026.92	0.95105	1.18245	46.7665	46.1807	42.9631	-0.0513144	1.00154	0.816763
16:75498748:C:T	ChIP-seq allelic imbalance	Jurkat	150.076	323.338	1.10763	0.998782	27.6363	27.0827	23.8329	126.296	303.372	1.26449	1.00288	36.3889	35.8191	32.5855	0.156861	1.22093	1.00299
16:81238854:C:T	ChIP-seq allelic imbalance	Jurkat	334.993	501.456	0.582026	1.10778	13.0619	12.5611	9.25854	416.207	637.381	0.614687	1.09888	13.9295	13.4235	10.1261	0.0326605	0.167889	0.12827
16:85286958:C:A	ChIP-seq allelic imbalance	Jurkat	403.371	797.863	0.983913	1.17835	49.0656	48.476	45.2622	312.508	653.389	1.06365	1.11174	42.3373	41.7589	38.5339	0.0797369	0.782944	0.636893
16:87812864:C:G	ChIP-seq allelic imbalance	Jurkat	392.388	3353.83	3.09566	1.33677	306.3	305.559	302.497	439.714	3880.4	3.14204	1.32451	306.544	305.803	302.74	0.0463761	0.772367	0.628205
16:88371970:A:C	ChIP-seq allelic imbalance	Jurkat	788.637	2488.48	1.65789	1.26093	200.066	199.368	196.263	625.055	2070.46	1.72833	1.26075	217.131	216.425	213.328	0.0704465	3.48822	2.89609
16:9254161:G:A	ChIP-seq allelic imbalance	Jurkat	424.984	787.636	0.891214	1.13669	33.5542	32.9891	29.7508	357.834	623.178	0.800624	1.07691	20.918	20.3842	17.1146	-0.0905891	0.516577	0.415688
17:16901047:T:G	ChIP-seq allelic imbalance	Jurkat	227.566	375.58	0.722714	0.993759	11.9795	11.4856	8.17615	356.186	1182.24	1.73077	1.19883	164.049	163.369	160.245	1.00805	4.70011	3.86418
17:19666001:C:T	ChIP-seq allelic imbalance	Jurkat	293.898	440.148	0.582692	1.03497	9.5698	9.09144	5.76641	254.776	279.157	0.131774	0.917864	0.560008	0.429467	0	-0.450918	1.93719	1.61437
17:29297397:A:G	ChIP-seq allelic imbalance	Jurkat	516.103	656.871	0.348361	1.11205	5.18607	4.75551	1.38268	489.457	782.658	0.677424	1.13903	19.9758	19.4451	16.1724	0.329063	2.43638	2.0241
17:31377006:T:C	ChIP-seq allelic imbalance	Jurkat	848.559	1071.5	0.336302	1.19597	6.89079	6.43717	3.0874	810.801	1078.18	0.411775	1.1403	7.89091	7.42714	4.08752	0.075473	0.440519	0.354012
17:42201041:G:T	ChIP-seq allelic imbalance	Jurkat	1.4934	8.76178	2.52092	0.210181	4.36543	3.9534	0.562037	3.51029	16.08	2.18506	0.342252	5.81089	5.37081	2.0075	-0.335858	0
17:71187778:T:C	ChIP-seq allelic imbalance	Jurkat	495.628	1011.97	1.03015	1.17612	53.1452	52.5492	49.3418	466.25	974.504	1.06354	1.17598	56.537	55.9368	52.7336	0.0333881	0.406713	0.32443
17:73257986:C:T	ChIP-seq allelic imbalance	Jurkat	968.195	26592.8	4.77963	0.949067	306.3	305.559	302.497	823.143	18508.2	4.49074	1.21701	306.544	305.803	302.74	-0.288883	4.24265	3.50629
17:73746146:T:C	ChIP-seq allelic imbalance	Jurkat	1114.82	1966.71	0.819302	1.255	48.4364	47.8478	44.633	999.794	1758.11	0.814587	1.26135	49.283	48.6932	45.4796	-0.00471582	0.0797757	0.0581902
18:12308793:G:C	ChIP-seq allelic imbalance	Jurkat	759.107	1415.65	0.898363	1.24537	55.5486	54.9501	51.7452	705.973	1266.37	0.842643	1.22121	43.95	43.3692	40.1466	-0.0557205	0.70303	0.571864
19:1275987:C:G	ChIP-seq allelic imbalance	Jurkat	15.8508	137.441	3.11763	0.779372	77.7821	77.1588	73.9787	3.7052	21.0798	2.51998	0.386525	9.07396	8.59902	5.27057	-0.597645	0
19:17505933:A:C	ChIP-seq allelic imbalance	Jurkat	169.73	1318.79	2.95864	1.20002	306.3	305.559	302.497	193.495	1925	3.3141	1.24452	306.544	305.803	302.74	0.355461	3.8443	3.18886
19:18572834:C:T	ChIP-seq allelic imbalance	Jurkat	279.152	486.591	0.802647	1.07897	21.2117	20.6761	17.4083	328.306	601.023	0.871954	1.08073	25.0671	24.5203	21.2637	0.0693072	0.485719	0.392799
19:2019758:G:C	ChIP-seq allelic imbalance	Jurkat	794.904	1343.48	0.757209	1.27422	45.2703	44.6871	41.467	792.687	1309.05	0.724042	1.20257	30.0986	29.5404	26.2952	-0.0331669	0.328306	0.259585
19:39931059:G:C	ChIP-seq allelic imbalance	Jurkat	404.088	735.64	0.863692	1.13728	31.6554	31.0946	27.852	375.497	975.56	1.37751	1.18383	97.4969	96.8575	93.6935	0.513821	4.59329	3.77655
19:4352763:C:T	ChIP-seq allelic imbalance	Jurkat	159.034	302.897	0.929351	1.00318	20.1056	19.5742	16.3022	195.812	303.316	0.631278	0.973251	8.53372	8.06324	4.73033	-0.298074	1.96573	1.6376
19:45873942:G:C	ChIP-seq allelic imbalance	Jurkat	692.201	3952.75	2.51388	1.27722	306.3	305.559	302.497	655.653	3617.6	2.46429	1.29436	306.544	305.803	302.74	-0.0495949	0.721245	0.586669
19:46181392:G:C	ChIP-seq allelic imbalance	Jurkat	626.581	828.42	0.402504	1.17312	8.69516	8.22334	4.89177	471.354	830.49	0.816535	1.13059	27.5606	27.0071	23.7572	0.41403	3.40383	2.82728
19:48866503:T:A	ChIP-seq allelic imbalance	Jurkat	558.792	2842.16	2.34645	1.32607	306.3	305.559	302.497	518.208	1776.86	1.77788	1.20123	174.939	174.253	171.135	-0.568567	4.65435	3.83147
19:50431946:C:T	ChIP-seq allelic imbalance	Jurkat	570.123	568.564	-0.0035172	1.10976	0.0159772	0.0115097	0	477.149	749.303	0.651098	1.16573	20.8292	20.2959	17.0259	0.654616	3.9036	3.23305
19:50879675:G:T	ChIP-seq allelic imbalance	Jurkat	833.575	14522.5	4.12304	1.43226	306.3	305.559	302.497	823.534	10974.8	3.73579	1.41862	306.544	305.803	302.74	-0.38725	6.13995	4.84229
19:55677523:C:T	ChIP-seq allelic imbalance	Jurkat	960.487	2338.4	1.28379	1.28434	134.057	133.393	130.254	849.911	3087	1.86071	1.34527	306.544	305.803	302.74	0.576916	4.26433	3.52213
2:120048632:G:A	ChIP-seq allelic imbalance	Jurkat	565.324	845.192	0.580003	1.15254	15.7667	15.2521	11.9633	409.413	484.26	0.242657	1.06221	2.29195	1.96469	0	-0.337345	1.74694	1.45547
2:127886233:C:T	ChIP-seq allelic imbalance	Jurkat	538.388	1446.93	1.42592	1.22303	124.784	124.126	120.981	512.677	1404.79	1.45416	1.24985	146.614	145.943	142.81	0.028244	0.414954	0.330855
2:133106853:G:T	ChIP-seq allelic imbalance	Jurkat	1247.19	2126.29	0.769663	1.32594	59.0208	58.417	55.2174	1166.82	1683.48	0.52915	1.27489	22.6629	22.1225	18.8595	-0.240513	3.91812	3.24211
2:156490894:C:T	ChIP-seq allelic imbalance	Jurkat	216.865	403.672	0.896054	1.04063	22.1179	21.5787	18.3145	251.337	501.626	0.997183	1.08075	32.499	31.9361	28.6956	0.101129	0.781601	0.635821
2:161851098:C:G	ChIP-seq allelic imbalance	Jurkat	504.841	1222.67	1.27596	1.21197	95.251	94.613	91.4477	423.356	1007.4	1.25037	1.16023	72.3603	71.7419	68.5569	-0.0255936	0.215423	0.168547
2:172543913:G:T	ChIP-seq allelic imbalance	Jurkat	436.478	4363.63	3.32136	1.3093	306.3	305.559	302.497	538.168	4807.44	3.15938	1.37442	306.544	305.803	302.74	-0.161984	2.8825	2.38804
2:20842327:G:A	ChIP-seq allelic imbalance	Jurkat	422.585	535.783	0.343097	1.0559	4.02094	3.61859	0.217548	310.133	415.598	0.422312	1.06742	6.09026	5.64638	2.28687	0.0792143	0.648481	0.525341
2:218899633:G:C	ChIP-seq allelic imbalance	Jurkat	261.886	1075.98	2.03826	1.13182	167.079	166.398	163.276	189.919	710.413	1.90406	1.13963	151.272	150.599	147.469	-0.134192	1.24239	1.02061
2:235335429:A:G	ChIP-seq allelic imbalance	Jurkat	401.794	689.813	0.779756	1.13746	25.9958	25.4463	22.1925	306.92	952.011	1.63244	1.17072	128.503	127.842	124.7	0.852687	5.32698	4.31165
2:235954162:A:G	ChIP-seq allelic imbalance	Jurkat	832.372	3188.35	1.93771	1.35517	306.3	305.559	302.497	898.215	3025.19	1.75179	1.31092	280.629	279.897	276.826	-0.185919	2.94529	2.4423
2:241566429:C:T	ChIP-seq allelic imbalance	Jurkat	169.607	403.648	1.25041	1.04298	42.623	42.0443	38.8196	142.907	421.133	1.55897	1.04109	65.1019	64.4911	61.2985	0.308561	2.31979	1.93084
2:42316659:G:C	ChIP-seq allelic imbalance	Jurkat	529.135	944.027	0.835762	1.20018	39.3536	38.7797	35.5502	442.374	706.36	0.674731	1.16038	21.7828	21.2445	17.9794	-0.161031	1.48218	1.22555
2:71688136:G:A	ChIP-seq allelic imbalance	Jurkat	188.011	294.457	0.646989	0.97973	9.17899	8.70356	5.3756	114.902	183.066	0.672554	0.883377	6.56493	6.11437	2.76154	0.0255646	0.174596	0.134342
2:86448408:A:G	ChIP-seq allelic imbalance	Jurkat	683.496	1465.86	1.10109	1.2335	78.5368	77.9133	74.7334	720.563	1725.78	1.26037	1.25573	113.451	112.8	109.647	0.15928	1.87463	1.56185
2:91815216:C:T	ChIP-seq allelic imbalance	Jurkat	442.494	646.26	0.546301	1.12468	12.4752	11.9782	8.67178	513.366	647.569	0.335509	1.08546	4.35532	3.94364	0.551933	-0.210792	2.14166	1.77976
20:11079739:A:G	ChIP-seq allelic imbalance	Jurkat	945.223	1025.73	0.117639	1.19171	1.17154	0.946392	0	756.197	1155.93	0.612602	1.24732	26.5894	26.038	22.786	0.494962	4.16304	3.43861
20:12641747:T:A	ChIP-seq allelic imbalance	Jurkat	443.663	860.03	0.955183	1.16033	42.6965	42.1176	38.8931	340.751	885.405	1.37806	1.10861	69.3488	68.7332	65.5454	0.422874	4.24042	3.50562
20:2383462:C:A	ChIP-seq allelic imbalance	Jurkat	434.433	724.749	0.737602	1.14118	23.7455	23.2013	19.9421	331.164	433.961	0.39019	1.02237	4.3992	3.98642	0.595814	-0.347411	1.89047	1.5741
20:2451503:G:A	ChIP-seq allelic imbalance	Jurkat	635.065	12864.7	4.34007	1.40069	306.3	305.559	302.497	468.454	8620.37	4.20145	1.37903	306.544	305.803	302.74	-0.138624	3.25046	2.7028
20:31664768:T:G	ChIP-seq allelic imbalance	Jurkat	204.615	231.213	0.175756	0.954464	0.944963	0.752623	0	261.275	397.273	0.6041	1.04345	10.6116	10.1261	6.80822	0.428345	3.54053	2.94001
20:37419286:T:C	ChIP-seq allelic imbalance	Jurkat	379.552	589.399	0.635537	1.00089	9.7191	9.23896	5.91571	495.101	832.259	0.748878	1.11174	21.4614	20.9248	17.658	0.113341	0.379531	0.302585
20:37554781:G:T	ChIP-seq allelic imbalance	Jurkat	156.598	326.996	1.06175	1.01156	26.9578	26.4055	23.1544	253.502	325.272	0.358637	0.987079	3.30182	2.92489	0	-0.703117	4.84457	3.96845
20:45834507:A:G	ChIP-seq allelic imbalance	Jurkat	324.754	656.336	1.01529	1.12	40.1264	39.5519	36.323	310.471	968.738	1.64218	1.20832	154.365	153.69	150.562	0.626888	4.23258	3.49883
20:47252514:C:T	ChIP-seq allelic imbalance	Jurkat	67.9001	117.712	0.792338	0.71881	4.47231	4.05749	0.668921	49.2311	91.4432	0.893116	0.720687	5.57319	5.13669	1.7698	0.100778	0.234341
20:60556234:A:G	ChIP-seq allelic imbalance	Jurkat	281.911	371.015	0.396362	1.04161	4.89015	4.46658	1.08676	196.023	301.599	0.619875	0.96573	7.99407	7.52907	4.19068	0.223513	1.87919	1.56601
20:62066413:G:C	ChIP-seq allelic imbalance	Jurkat	234.366	836.825	1.83581	1.08036	107.4	106.752	103.596	86.9759	289.982	1.73924	0.9429	51.7809	51.1872	47.9775	-0.0965747	0.354184	0.28251
20:8703145:C:G	ChIP-seq allelic imbalance	Jurkat	506.058	510.56	0.0126723	1.08317	0.0564917	0.0401075	0	573.776	444.168	-0.369654	1.08796	5.22184	4.79023	1.41845	-0.382327	2.52637
21:36060668:C:G	ChIP-seq allelic imbalance	Jurkat	883.737	1796.14	1.02289	1.24655	72.0704	71.4523	68.267	746.023	2125.65	1.51035	1.28224	183.274	182.584	179.47	0.48746	4.97445	4.06357
22:21052014:A:G	ChIP-seq allelic imbalance	Jurkat	343.871	554.743	0.689733	1.01808	12.1904	11.695	8.387	258.212	376.352	0.544275	0.992353	7.05034	6.59486	3.24695	-0.145458	0.541051	0.435014
22:22555677:A:G	ChIP-seq allelic imbalance	Jurkat	547.33	928.698	0.763275	1.14359	25.6358	25.087	21.8324	591.651	1255.77	1.08569	1.17308	58.1052	57.5032	54.3019	0.322414	2.491	2.06658
22:23152650:A:G	ChIP-seq allelic imbalance	Jurkat	415.312	321.437	-0.369207	0.995346	3.58589	3.19672	0	420.814	578.861	0.460152	1.12948	9.24801	8.77181	5.44462	0.829359	4.69503	3.86042
22:25758300:C:T	ChIP-seq allelic imbalance	Jurkat	149.276	943.946	2.66006	1.0911	235.353	234.64	231.549	98.9339	153.021	0.630422	0.852564	5.14631	4.71681	1.34292	-2.02964	5.08492	4.14137
22:27345388:C:T	ChIP-seq allelic imbalance	Jurkat	369.597	307.706	-0.264097	0.907828	1.48567	1.22633	0	496.761	321.431	-0.6286	1.02629	10.6164	10.1308	6.81299	-0.364503	1.28217	1.05226
22:43670094:G:A	ChIP-seq allelic imbalance	Jurkat	244.636	330.959	0.436024	0.988841	4.66934	4.25017	0.865955	195.75	337.507	0.785817	0.941519	11.1869	10.6984	7.38347	0.349793	1.36753	1.12767
3:101954722:T:A	ChIP-seq allelic imbalance	Jurkat	528.101	475.241	-0.15289	1.07434	1.15722	0.933984	0	664.416	911.052	0.455325	1.19652	12.0895	11.5945	8.28608	0.608215	5.09097	4.14571
3:127294007:C:T	ChIP-seq allelic imbalance	Jurkat	359.037	1490.78	2.05315	1.20647	238.498	237.784	234.695	432.508	1718.35	1.99031	1.28659	306.544	305.803	302.74	-0.0628429	0.553926	0.444919
3:133540915:T:C	ChIP-seq allelic imbalance	Jurkat	1029.87	979.505	-0.0725431	1.21143	0.6237	0.480802	0	1005.54	1361.89	0.437427	1.19808	11.2904	10.8007	7.487	0.50997	4.04365	3.34507
3:136751460:A:T	ChIP-seq allelic imbalance	Jurkat	350.255	615.407	0.813001	1.09773	23.6206	23.0775	19.8173	293.286	645.49	1.13785	1.07395	40.7503	40.175	36.947	0.324849	2.57825	2.13974
3:19988475:C:T	ChIP-seq allelic imbalance	Jurkat	120.512	1328.88	3.46481	1.1488	306.3	305.559	302.497	110.158	1166.01	3.40519	1.05196	306.544	305.803	302.74	-0.0596215	0.320998	0.253181
3:45698460:C:T	ChIP-seq allelic imbalance	Jurkat	704.429	941.139	0.418533	1.16962	9.20726	8.73155	5.40388	570.116	730.422	0.358349	1.13142	5.9081	5.46621	2.10471	-0.0601843	0.625036	0.504455
3:53926017:T:C	ChIP-seq allelic imbalance	Jurkat	909.758	15952.7	4.13228	1.35631	306.3	305.559	302.497	874.507	15856.1	4.18049	1.39794	306.544	305.803	302.74	0.048203	2.25985	1.88166
3:58163613:C:A	ChIP-seq allelic imbalance	Jurkat	352.143	642.048	0.866797	1.05032	21.6604	21.1227	17.857	410.963	777.402	0.920248	1.08687	28.5877	28.0321	24.7843	0.0534515	0.285946	0.225963
3:58173624:A:C	ChIP-seq allelic imbalance	Jurkat	676.888	879.352	0.377735	1.18313	8.07139	7.60544	4.26801	667.983	1019.86	0.610546	1.18322	19.892	19.3618	16.0886	0.232811	1.81884	1.51624
4:108939924:C:T	ChIP-seq allelic imbalance	Jurkat	560.67	949.818	0.76034	1.1569	26.9957	26.4434	23.1923	594.605	813.141	0.451771	1.16594	10.4445	9.95966	6.64107	-0.30857	2.95742	2.45196
4:131257943:A:G	ChIP-seq allelic imbalance	Jurkat	588.534	606.915	0.0453048	1.11815	0.258022	0.189985	0	461.732	875.607	0.92349	1.12691	34.4168	33.8499	30.6134	0.878185	4.40658	3.62766
4:139840460:C:T	ChIP-seq allelic imbalance	Jurkat	399.707	565.426	0.500406	1.06094	8.06965	7.60378	4.26626	477.27	618.982	0.375385	1.12494	6.25312	5.8075	2.44973	-0.125021	1.10773	0.908528
4:2421129:G:A	ChIP-seq allelic imbalance	Jurkat	212.096	220.16	0.0538606	0.870094	0.161386	0.116894	0	164.219	327.364	0.995774	0.982768	20.9726	20.4383	17.1692	0.941913	3.29176	2.73792
4:40311429:T:G	ChIP-seq allelic imbalance	Jurkat	836.416	1247.92	0.577205	1.25388	24.4079	23.8623	20.6045	886.347	1407.18	0.667032	1.25497	32.4395	31.877	28.6361	0.0898268	2.09349	1.74039
4:71371060:T:C	ChIP-seq allelic imbalance	Jurkat	1492.07	2023.34	0.439703	1.29421	17.3152	16.7945	13.5118	1615.29	2331.1	0.529209	1.33777	29.9729	29.4148	26.1695	0.0895056	2.04441	1.70207
4:84566027:G:T	ChIP-seq allelic imbalance	Jurkat	571.488	809.627	0.502672	1.17631	13.341	12.8387	9.53765	562.565	1076.9	0.936978	1.22089	54.0153	53.4186	50.2119	0.434305	4.89509	4.008
5:103748792:G:A	ChIP-seq allelic imbalance	Jurkat	222.758	411.94	0.886597	1.05467	23.0604	22.5184	19.257	225.077	297.509	0.402781	0.951973	3.50753	3.12171	0	-0.483816	2.05035	1.70673
5:153921433:G:A	ChIP-seq allelic imbalance	Jurkat	590.952	774.474	0.390623	1.08472	5.68644	5.24833	1.88305	157.156	275.197	0.809257	0.987535	14.428	13.9195	10.6246	0.418634	2.45896	2.04217
5:35815846:G:C	ChIP-seq allelic imbalance	Jurkat	361.698	770.4	1.09072	1.17812	59.9871	59.3814	56.1837	412.929	842.778	1.03033	1.1281	42.8227	42.2433	39.0193	-0.0603923	0.609195	0.490648
6:151019750:A:G	ChIP-seq allelic imbalance	Jurkat	171.6	908.115	2.40439	1.16098	265.101	264.376	261.297	284.443	1477.24	2.37745	1.25586	306.544	305.803	302.74	-0.0269411	0.377141	0.301116
6:156737724:A:G	ChIP-seq allelic imbalance	Jurkat	513.364	584.838	0.187818	1.11874	1.86782	1.5724	0	614.219	1091.16	0.828375	1.1868	36.4275	35.8576	32.6241	0.640556	4.67842	3.84907
6:28048624:T:C	ChIP-seq allelic imbalance	Jurkat	552.548	2228.99	2.0125	1.28503	306.3	305.559	302.497	420.138	1649.34	1.97281	1.23845	255.048	254.327	251.245	-0.039689	0.70944	0.576704
6:29670478:C:T	ChIP-seq allelic imbalance	Jurkat	611.576	799.733	0.387388	1.15298	7.44427	6.98457	3.64088	630.62	796.842	0.337726	1.14739	5.67422	5.23629	1.87083	-0.0496615	0.993421	0.809533
6:31334852:G:T	ChIP-seq allelic imbalance	Jurkat	125.229	236.531	0.918288	0.950461	15.5936	15.0804	11.7902	98.055	186.502	0.928526	0.914565	13.6196	13.1156	9.81624	0.0102381	0.118618	0.0886271
6:46378261:T:G	ChIP-seq allelic imbalance	Jurkat	404.07	555.58	0.460512	1.0396	6.34276	5.89596	2.53937	489.165	685.205	0.486302	1.11638	9.68803	9.20819	5.88464	0.0257896	0.197123	0.154318
6:53593569:C:T	ChIP-seq allelic imbalance	Jurkat	755.067	945.938	0.324928	1.20407	6.69636	6.24441	2.89297	736.951	895.239	0.280322	1.14635	4.06463	3.66113	0.26124	-0.044606	0.297016	0.233583
6:80659049:T:C	ChIP-seq allelic imbalance	Jurkat	260.652	522.896	1.00552	1.02497	25.7602	25.2112	21.9568	239.143	824.991	1.78668	1.11242	117.793	117.14	113.99	0.781154	3.46715	2.87953
7:1209688:T:A	ChIP-seq allelic imbalance	Jurkat	279.983	1421.24	2.34293	1.24427	306.3	305.559	302.497	433.732	2044.55	2.2373	1.30599	306.544	305.803	302.74	-0.105622	1.59152	1.31981
7:127292004:C:T	ChIP-seq allelic imbalance	Jurkat	24.3784	551.31	4.49685	0.985811	306.3	305.559	302.497	11.0081	174.738	3.99402	0.780856	127.747	127.087	123.944	-0.502832	2.87758	2.38612
7:146942580:A:T	ChIP-seq allelic imbalance	Jurkat	208.28	328.466	0.657281	0.932886	7.7484	7.28615	3.94501	265.084	347.245	0.387804	0.926896	2.97953	2.61548	0	-0.269477	0.991454	0.808511
7:147959930:T:C	ChIP-seq allelic imbalance	Jurkat	537.464	791.297	0.558156	1.13054	13.3235	12.8213	9.52011	419.553	496.893	0.244967	0.995611	1.81512	1.52515	0	-0.313189	1.30925	1.07638
7:22590051:A:G	ChIP-seq allelic imbalance	Jurkat	454.389	946.669	1.05912	1.13328	46.2581	45.6732	42.4547	403.52	1104.75	1.4529	1.20313	118.274	117.62	114.47	0.393777	3.57427	2.96676
7:70294323:A:C	ChIP-seq allelic imbalance	Jurkat	369.138	593.463	0.685117	1.12994	19.6113	19.0821	15.8079	456.752	739.004	0.69398	1.15659	22.6094	22.0691	18.806	0.00886322	0.057731	0.0425945
8:104137318:C:T	ChIP-seq allelic imbalance	Jurkat	635.583	1320.91	1.05491	1.21263	65.6695	65.0575	61.8661	622.653	842.41	0.4362	1.19815	11.2347	10.7458	7.43129	-0.618706	4.51295	3.71398
8:10786072:A:T	ChIP-seq allelic imbalance	Jurkat	187.155	564.537	1.5936	1.05915	73.7734	73.1536	69.97	175.854	518.685	1.56044	1.0661	73.0451	72.4262	69.2417	-0.0331665	0.144157	0.108122
8:125050166:A:G	ChIP-seq allelic imbalance	Jurkat	34.4752	37.4816	0.11955	0.583425	0.189183	0.136909	0	407.881	538.568	0.401513	1.08159	5.89755	5.45584	2.09416	0.281964	1.27811	1.04886
8:143864088:A:G	ChIP-seq allelic imbalance	Jurkat	148.454	418.666	1.4972	1.04599	61.48	60.873	57.6767	213.233	595.292	1.48087	1.12026	84.2424	83.6126	80.439	-0.0163297	0.075968	0.0553964
8:146017782:C:T	ChIP-seq allelic imbalance	Jurkat	425.081	8303.88	4.288	1.25282	306.3	305.559	302.497	384.064	7866.25	4.35714	1.29539	306.544	305.803	302.74	0.0691401	1.60599	1.33192
8:32404790:G:A	ChIP-seq allelic imbalance	Jurkat	697.523	974.34	0.482642	1.17139	12.0984	11.6032	8.29503	588.869	670.418	0.187176	1.15863	2.15513	1.837	0	-0.295466	2.46692	2.04861
8:74086702:G:C	ChIP-seq allelic imbalance	Jurkat	558.197	732.3	0.392184	1.16444	7.99045	7.52563	4.18706	491.456	713.086	0.536714	1.10879	11.2688	10.7795	7.46539	0.14453	1.12977	0.926265
9:135450615:T:C	ChIP-seq allelic imbalance	Jurkat	230.597	398.769	0.788754	1.0573	18.6467	18.1209	14.8433	193.753	342.409	0.8214	0.991454	15.096	14.5851	11.2926	0.0326466	0.100767	0.0744859
9:34253097:C:T	ChIP-seq allelic imbalance	Jurkat	620.474	783.332	0.335754	1.12148	5.0483	4.6209	1.24491	758.683	1036.63	0.45043	1.20322	12.1948	11.6993	8.39141	0.114676	0.757244	0.615919
9:34664488:A:G	ChIP-seq allelic imbalance	Jurkat	381.137	683.36	0.843067	1.15296	32.3973	31.8349	28.5939	311.639	512.218	0.716497	1.09188	18.0699	17.5465	14.2665	-0.12657	1.61419	1.3394
9:73900251:T:C	ChIP-seq allelic imbalance	Jurkat	122.011	246.597	1.01461	0.950786	18.8811	18.3545	15.0777	144.476	322.829	1.1598	0.965091	26.0028	25.4532	22.1995	0.145189	1.14258	0.936603
9:85834743:G:T	ChIP-seq allelic imbalance	Jurkat	303.215	776.529	1.3568	1.15433	82.7544	82.126	78.951	345.724	500.344	0.532813	1.06697	9.29384	8.81724	5.49045	-0.823989	4.96629	4.05854
1:107599258:A:T	ChIP-seq allelic imbalance	SK-MEL-28	236.55	10833.2	5.51636	0.575508	94.9731	94.1104	91.1697	300.008	7529.82	4.64833	0.592405	73.1646	72.3585	69.3612	-0.868038	5.25048	3.0811
1:11967905:G:C	ChIP-seq allelic imbalance	SK-MEL-28	501.633	2006.61	1.99913	0.636104	17.2828	16.6151	13.4794	538.418	3403.88	2.65968	0.655349	32.5942	31.8779	28.7908	0.660545	3.54082	2.43214
1:12626210:C:A	ChIP-seq allelic imbalance	SK-MEL-28	390.145	1491.28	1.9332	0.500273	9.02112	8.38955	5.21773	455.372	1928.72	2.07981	0.569224	13.912	13.2587	10.1086	0.146608	0.255156	0.167482
1:156326895:T:A	ChIP-seq allelic imbalance	SK-MEL-28	497.682	2879.74	2.53195	0.659086	30.1264	29.4169	26.323	392.581	1208.34	1.62042	0.43697	5.02979	4.43238	1.2264	-0.911531	2.07123	1.44616
1:160854620:T:C	ChIP-seq allelic imbalance	SK-MEL-28	606.253	3294.55	2.44297	0.382832	8.43583	7.80885	4.63244	482.582	2979.59	2.62457	0.615693	26.6199	25.9209	22.8165	0.181606	0.183355	0.118976
1:207872290:T:C	ChIP-seq allelic imbalance	SK-MEL-28	808.094	1649.63	1.02828	0.510839	3.06729	2.50118	0	708.832	2396.96	1.75663	0.683366	16.6221	15.958	12.8187	0.728358	2.00551	1.39604
1:20901922:G:A	ChIP-seq allelic imbalance	SK-MEL-28	474.129	2485.64	2.38743	0.717623	34.9143	34.1926	31.1109	540.931	1234.87	1.19003	0.524907	4.17145	3.58653	0.368062	-1.1974	2.63912	1.8371
1:40075458:C:T	ChIP-seq allelic imbalance	SK-MEL-28	580.029	2293.55	1.98082	0.61008	15.1565	14.4975	11.3531	629.099	1307.85	1.05193	0.539715	3.57293	2.99795	0	-0.928886	2.30417	1.60461
1:41898581:G:T	ChIP-seq allelic imbalance	SK-MEL-28	118.561	1375.57	3.53506	0.335603	13.717	13.0647	9.91366	111.482	2131.95	4.25807	0.437788	30.7316	30.0206	26.9282	0.723005	0.852849	0.56883
1:43855546:A:G	ChIP-seq allelic imbalance	SK-MEL-28	369.975	29037.1	6.29353	0.968481	306.203	304.668	302.4	421.228	34158.5	6.34074	0.992745	307.14	305.602	303.337	0.0472094	0.481746	0.314964
10:121632487:C:T	ChIP-seq allelic imbalance	SK-MEL-28					0			2.66166	376.277	7.13551	0.273868	40.2525	39.5208	36.4491		0
10:12824643:G:A	ChIP-seq allelic imbalance	SK-MEL-28	456.949	7065.8	3.94944	0.659443	71.94	71.1369	68.1366	420.393	8022.51	4.25293	0.684808	93.404	92.5469	89.6006	0.303494	2.19232	1.5308
10:14029639:G:A	ChIP-seq allelic imbalance	SK-MEL-28	338.761	1460.54	2.10777	0.510858	11.0834	10.4423	7.28001	238.91	2210.86	3.20666	0.642793	44.3461	43.6078	40.5427	1.09889	1.89763	1.31484
10:31040980:A:G	ChIP-seq allelic imbalance	SK-MEL-28	291.877	587.162	1.00639	0.345936	1.59155	1.07486	0	274.184	918.862	1.7433	0.527355	8.36385	7.73798	4.56046	0.736911	1.29762	0.894472
10:82204620:G:C	ChIP-seq allelic imbalance	SK-MEL-28	347.188	1151.58	1.72992	0.430933	5.513	4.90907	1.70961	400.299	967.99	1.27242	0.350893	2.36542	1.81624	0	-0.457495	0.610449
11:101731689:A:G	ChIP-seq allelic imbalance	SK-MEL-28	251.914	742.996	1.55792	0.462822	5.21362	4.61387	1.41023	341.568	882.635	1.37068	0.301639	2.21845	1.67451	0	-0.187236	0.392859
11:119600205:G:T	ChIP-seq allelic imbalance	SK-MEL-28	1831.01	8560.85	2.22351	0.905343	70.777	69.9767	66.9736	546.78	1937.75	1.82329	0.689932	18.3654	17.6932	14.562	-0.400221	3.10262	2.1616
11:133705266:T:G	ChIP-seq allelic imbalance	SK-MEL-28	622.482	4982.27	2.99877	0.784968	73.9011	73.0925	70.0977	644.736	1757.56	1.4448	0.631943	9.22297	8.59056	5.41958	-1.55397	3.88413	2.6328
11:44560201:A:G	ChIP-seq allelic imbalance	SK-MEL-28	775.738	1981.28	1.35299	0.555403	5.93188	5.32386	2.12849	796.252	1268.89	0.670992	0.521283	1.58751	1.07105	0	-0.681996	2.19084	1.53066
11:65184002:G:A	ChIP-seq allelic imbalance	SK-MEL-28	224.646	964.732	2.10275	0.482334	9.76437	9.12914	5.96098	182.626	595.014	1.70192	0.415129	5.01892	4.42176	1.21553	-0.400827	0.921576	0.619663
11:72953840:T:C	ChIP-seq allelic imbalance	SK-MEL-28	752.538	2929.81	1.95902	0.657563	18.27	17.5983	14.4666	725.108	2137.5	1.55808	0.581386	8.55195	7.92415	4.74857	-0.400943	0.781745	0.511986
12:109531364:C:T	ChIP-seq allelic imbalance	SK-MEL-28	779.564	5896.97	2.91837	0.578669	27.7142	27.0116	23.9108	871.605	7374.56	3.0808	0.670485	46.4502	45.7077	42.6468	0.162434	0.345223	0.221947
12:122356370:G:C	ChIP-seq allelic imbalance	SK-MEL-28	580.868	7899.43	3.76395	0.739726	94.2032	93.3431	90.3998	562.118	5673.43	3.33468	0.546842	31.1313	30.4174	27.3279	-0.429278	1.37022	0.942775
12:132105282:G:T	ChIP-seq allelic imbalance	SK-MEL-28	427.69	2150.52	2.32921	0.593569	19.1902	18.5154	15.3868	485.405	2595.3	2.41763	0.620202	23.1827	22.4938	19.3793	0.0884223	0.583226	0.377339
12:49351323:T:G	ChIP-seq allelic imbalance	SK-MEL-28	138.099	5102.74	5.20571	0.65251	120.245	119.329	116.442	148.254	5176.12	5.1239	0.675787	129.578	128.643	125.775	-0.0818105	0.162026	0.103572
12:53645885:T:C	ChIP-seq allelic imbalance	SK-MEL-28	414.182	24766.9	5.90148	0.700615	192.075	190.96	188.272	291.798	18709.4	6.00202	0.727488	224.614	223.385	220.811	0.100538	1.95851	1.35967
12:59314407:G:A	ChIP-seq allelic imbalance	SK-MEL-28	210.969	795.569	1.91271	0.414905	6.17928	5.5686	2.37589	253.247	1216.29	2.26055	0.475267	10.8384	10.1984	7.03505	0.347841	0.377107	0.245551
13:53144238:G:C	ChIP-seq allelic imbalance	SK-MEL-28	1447.63	2670.27	0.880657	0.710914	5.22118	4.6213	1.41779	1295.56	2773.46	1.09561	0.596117	4.81248	4.21855	1.00909	0.214954	0.684746
13:96881783:C:A	ChIP-seq allelic imbalance	SK-MEL-28	536.964	1038.05	0.951218	0.443625	2.08376	1.54301	0	506.339	1208.94	1.25348	0.573844	5.58165	4.97706	1.77826	0.302266	0.741035
14:103022060:G:T	ChIP-seq allelic imbalance	SK-MEL-28	306.936	1225.64	1.9979	0.487347	9.07387	8.44202	5.27048	311.58	1739.74	2.47904	0.446342	11.3706	10.7284	7.56723	0.481143	0.363618	0.23484
14:95156004:C:T	ChIP-seq allelic imbalance	SK-MEL-28	104.58	678.766	2.69612	0.363537	9.32277	8.68924	5.51938	213.622	1507.39	2.81653	0.369756	10.3827	9.74397	6.57934	0.120414	0.00710642	0.0053386
15:21927430:A:G	ChIP-seq allelic imbalance	SK-MEL-28	448.971	644.197	0.518432	0.273733	0.481215	0.125027	0	510.694	1646.46	1.6866	0.460527	5.95257	5.34429	2.14918	1.16816	2.36166	1.64131
15:35262087:C:T	ChIP-seq allelic imbalance	SK-MEL-28	911.854	10151.3	3.47565	0.748394	83.7293	82.896	79.9259	832.248	6414.18	2.94442	0.804907	78.0327	77.2124	74.2293	-0.531228	2.37696	1.65318
15:63196896:C:G	ChIP-seq allelic imbalance	SK-MEL-28	399.894	420.814	0.072541	-0.0213254	0.0245968	0.00286882	0	473.051	1243.62	1.39198	0.511095	5.19997	4.60036	1.39658	1.31944	0.720706
15:68852378:A:G	ChIP-seq allelic imbalance	SK-MEL-28	600.869	2728.42	2.18319	0.565944	15.0321	14.3739	11.2287	653.769	3695.02	2.49868	0.588029	21.4229	20.7406	17.6195	0.315487	0.950569	0.643923
15:76013595:T:G	ChIP-seq allelic imbalance	SK-MEL-28	670.389	1292.19	0.947097	0.350919	1.4736	0.962887	0	608.854	2016.59	1.72755	0.537734	8.59521	7.96685	4.79182	0.780452	1.94027	1.34646
15:93722444:G:A	ChIP-seq allelic imbalance	SK-MEL-28	789.557	1890.88	1.25786	0.575408	5.65291	5.04793	1.84952	801.517	2328.03	1.53625	0.53576	6.87692	6.26021	3.07354	0.278394	0.444728	0.291545
16:31880101:C:T	ChIP-seq allelic imbalance	SK-MEL-28	243.938	739.086	1.60193	0.239869	2.26874	1.72286	0	248.71	683.62	1.45558	0.490717	5.17923	4.58001	1.37584	-0.146356	0.0139386
16:75498748:C:T	ChIP-seq allelic imbalance	SK-MEL-28	150.076	652.109	2.12126	0.331879	5.28045	4.67927	1.47706	126.296	556.256	2.13805	0.320975	5.12102	4.52271	1.31763	0.0167908	0.0586681
16:81238854:C:T	ChIP-seq allelic imbalance	SK-MEL-28	334.993	985.175	1.55455	0.503799	6.14986	5.53972	2.34647	416.207	1151.76	1.46991	0.293375	2.41214	1.86199	0	-0.0846396	0.177662	0.114812
16:87812864:C:G	ChIP-seq allelic imbalance	SK-MEL-28	392.388	5899.39	3.90907	0.707391	87.6338	86.7923	83.8304	439.714	6467.89	3.87763	0.699817	83.3319	82.4996	79.5286	-0.0314486	0.0818148	0.0551365
16:88371970:A:C	ChIP-seq allelic imbalance	SK-MEL-28	788.637	3174.28	2.00709	0.710515	24.1782	23.4868	20.3748	625.055	3231.23	2.36972	0.556389	16.8447	16.1795	13.0413	0.362632	0.664148	0.433287
16:89386808:A:G	ChIP-seq allelic imbalance	SK-MEL-28	156.671	1315.69	3.06818	0.362866	11.8266	11.1821	8.0232	151.748	1927.19	3.66402	0.69018	71.3426	70.5415	67.5392	0.595837	1.02542	0.699899
17:16901047:T:G	ChIP-seq allelic imbalance	SK-MEL-28	227.566	679.384	1.5796	0.284983	2.63268	2.0768	0	356.186	2166.25	2.60255	0.638662	29.0087	28.3029	25.2053	1.02294	1.48181	1.02508
17:31377006:T:C	ChIP-seq allelic imbalance	SK-MEL-28	848.559	1694.12	0.996951	0.575018	3.74736	3.16942	0	810.801	1967.87	1.27593	0.636053	7.46796	6.84717	3.66457	0.278981	0.613878	0.397774
17:73257986:C:T	ChIP-seq allelic imbalance	SK-MEL-28	968.195	81383.5	6.39317	0.627091	160.888	159.875	157.084	823.143	44531.8	5.75732	0.60421	117.773	116.862	113.969	-0.635852	4.12714	2.70188
17:73746146:T:C	ChIP-seq allelic imbalance	SK-MEL-28	1114.82	4223.61	1.92097	0.588599	13.0279	12.3777	9.22449	999.794	3708.13	1.88943	0.656786	16.9952	16.3292	13.1918	-0.0315435	0.0660347	0.0446395
18:12308793:G:C	ChIP-seq allelic imbalance	SK-MEL-28	759.107	6020.88	2.98626	0.758112	64.9	64.1174	61.0966	705.973	5146.29	2.86469	0.774341	64.3675	63.5861	60.5641	-0.121568	0.718183	0.467357
19:1275987:C:G	ChIP-seq allelic imbalance	SK-MEL-28	15.8508	375.942	4.56154	0.310672	19.9665	19.2899	16.1632	3.7052	47.8804	3.68832	-0.28673	1.24669	0.752815	0	-0.873212	0
19:17505933:A:C	ChIP-seq allelic imbalance	SK-MEL-28	169.73	2223.15	3.71098	0.517625	33.6206	32.9008	29.8172	193.495	2445.5	3.65714	0.618372	51.3748	50.6222	47.5714	-0.0538437	0.108617	0.0708999
19:18572834:C:T	ChIP-seq allelic imbalance	SK-MEL-28	279.152	987.938	1.82342	0.457502	6.76761	6.15197	2.96422	328.306	666.53	1.01926	0.35719	1.69154	1.16848	0	-0.804165	1.72909	1.18406
19:45873942:G:C	ChIP-seq allelic imbalance	SK-MEL-28	692.201	9495.31	3.77781	0.727398	89.7181	88.8708	85.9147	655.653	7793.97	3.57025	0.655387	57.922	57.155	54.1187	-0.207559	0.460145	0.29979
19:48866503:T:A	ChIP-seq allelic imbalance	SK-MEL-28	558.792	4479.1	3.00031	0.75541	64.7057	63.9236	60.9023	518.208	2988.5	2.52642	0.402714	9.76845	9.13308	5.96506	-0.473892	1.03377	0.706377
19:50431946:C:T	ChIP-seq allelic imbalance	SK-MEL-28	570.123	1936.23	1.76182	0.473328	6.79314	6.17669	2.98975	477.149	2050.35	2.10145	0.492398	10.1822	9.54484	6.37879	0.339633	0.908792	0.610984
19:50879675:G:T	ChIP-seq allelic imbalance	SK-MEL-28	833.575	71395.3	6.42015	0.82061	306.203	304.668	302.4	823.534	42784.6	5.69874	0.753678	228.421	227.176	224.617	-0.721409	3.62049	2.48854
19:55677523:C:T	ChIP-seq allelic imbalance	SK-MEL-28	960.487	3568.55	1.89188	0.762853	27.2179	26.5168	23.4145	849.911	3030.98	1.83366	0.687831	18.3947	17.7223	14.5914	-0.0582213	0.331926	0.214528
2:127886233:C:T	ChIP-seq allelic imbalance	SK-MEL-28	538.388	3192.16	2.56514	0.658615	30.8313	30.1192	27.0279	512.677	2593.95	2.33749	0.497908	12.7233	12.0741	8.91988	-0.227649	0.779116	0.510648
2:161851098:C:G	ChIP-seq allelic imbalance	SK-MEL-28	504.841	1969.72	1.96161	0.576628	12.8664	12.217	9.06299	423.356	1992.89	2.23501	0.579442	16.6712	16.0066	12.8678	0.273398	0.609981	0.39436
2:172543913:G:T	ChIP-seq allelic imbalance	SK-MEL-28	436.478	7767.33	4.15216	0.637979	72.0295	71.2258	68.2261	538.168	9112.12	4.08044	0.676246	82.7929	81.9624	78.9896	-0.0717166	0.187007	0.121088
2:218899633:G:C	ChIP-seq allelic imbalance	SK-MEL-28	261.886	1032.9	1.97552	0.411694	6.46375	5.85014	2.66037	189.919	817.703	2.10484	0.380182	6.3577	5.74515	2.55431	0.129319	0.231781	0.152786
2:235954162:A:G	ChIP-seq allelic imbalance	SK-MEL-28	832.372	3566.05	2.0975	0.761846	33.0889	32.3709	29.2855	898.215	4090.77	2.18475	0.707965	28.1566	27.4536	24.3532	0.0872493	0.104677	0.0682391
2:42316659:G:C	ChIP-seq allelic imbalance	SK-MEL-28	529.135	4087.23	2.94991	0.537479	23.5653	22.8749	19.7619	442.374	2985.68	2.75472	0.550263	21.8628	21.1795	18.0594	-0.195185	0.601459	0.390006
20:2451503:G:A	ChIP-seq allelic imbalance	SK-MEL-28	635.065	67927.7	6.74063	0.84427	306.203	304.668	302.4	468.454	40931.3	6.44884	0.692493	220.731	219.516	216.928	-0.291793	1.72813	1.18406
20:45834507:A:G	ChIP-seq allelic imbalance	SK-MEL-28	324.754	1064.52	1.71349	0.422847	5.24282	4.64203	1.43943	310.471	1727.73	2.47643	0.497119	14.1374	13.4826	10.334	0.762939	1.70702	1.1701
20:62066413:G:C	ChIP-seq allelic imbalance	SK-MEL-28	234.366	1852.16	2.98152	0.39922	13.115	12.4643	9.3116	86.9759	448.747	2.36203	0.3283	6.30985	5.69798	2.50647	-0.619487	1.12824	0.772437
21:36060668:C:G	ChIP-seq allelic imbalance	SK-MEL-28	883.737	860.924	-0.0386002	0.404709	0.0353071	0.0036684	0	746.023	2054	1.45887	0.686012	11.8409	11.1962	8.03749	1.49747	2.32626	1.62008
3:122084529:A:G	ChIP-seq allelic imbalance	SK-MEL-28	290.621	1900.04	2.70849	0.51664	18.2512	17.5796	14.4478	203.309	2052.11	3.33614	0.452213	20.4723	19.7933	16.6689	0.627651	1.52441	1.05402
3:127294007:C:T	ChIP-seq allelic imbalance	SK-MEL-28	359.037	5083.23	3.82218	0.641101	62.0775	61.3005	58.2741	432.508	5473.43	3.66137	0.610944	49.7955	49.0456	45.9921	-0.160812	0.162839	0.104049
3:19988475:C:T	ChIP-seq allelic imbalance	SK-MEL-28	120.512	4049.12	5.06901	0.58229	82.8908	82.06	79.0874	110.158	3394.02	4.94279	0.660944	112.777	111.878	108.974	-0.126219	0.283984	0.18538
3:45698460:C:T	ChIP-seq allelic imbalance	SK-MEL-28	704.429	1797.49	1.3487	0.595156	6.95946	6.34193	3.15607	570.116	1345.98	1.23729	0.545636	4.85845	4.26362	1.05507	-0.111415	0.307251	0.200452
3:53926017:T:C	ChIP-seq allelic imbalance	SK-MEL-28	909.758	72500.5	6.3161	0.877188	306.203	304.668	302.4	874.507	81233.7	6.53721	0.880178	307.14	305.602	303.337	0.221115	1.53032	1.05816
4:84566027:G:T	ChIP-seq allelic imbalance	SK-MEL-28	571.488	755.967	0.401477	0.29677	0.370035	0.0692992	0	562.565	1786.68	1.66753	0.442464	5.41365	4.81103	1.61026	1.26606	1.18509
5:35815846:G:C	ChIP-seq allelic imbalance	SK-MEL-28	361.698	1094.83	1.59915	0.31371	3.00391	2.43889	0	412.929	1586.86	1.9429	0.400101	5.97763	5.36908	2.17424	0.34375	0.997185	0.679674
6:28048624:T:C	ChIP-seq allelic imbalance	SK-MEL-28	552.548	19805	5.16318	0.577626	84.1536	83.3192	80.3502	420.138	11737.3	4.80328	0.609175	84.2184	83.3838	80.415	-0.359899	2.92293	2.04359
6:31334852:G:T	ChIP-seq allelic imbalance	SK-MEL-28	125.229	1068.47	3.08979	0.419071	15.2943	14.6345	11.4909	98.055	623.663	2.66975	0.299743	6.99278	6.37485	3.18939	-0.420035	0.316083	0.205508
7:1209688:T:A	ChIP-seq allelic imbalance	SK-MEL-28	279.983	2888.91	3.36592	0.677945	57.1328	56.368	53.3294	433.732	3617.94	3.05794	0.631538	38.43	37.7022	34.6266	-0.307977	1.04183	0.712739
7:127292004:C:T	ChIP-seq allelic imbalance	SK-MEL-28	24.3784	2649.11	6.76152	0.477043	90.7222	89.8717	86.9188	11.0081	978.11	6.47242	0.239255	28.5295	27.8255	24.7262	-0.289096	0.552375	0.359543
7:147959930:T:C	ChIP-seq allelic imbalance	SK-MEL-28	537.464	1358.53	1.33769	0.527086	5.17264	4.57381	1.36926	419.553	632.593	0.591493	0.368855	0.778113	0.340739	0	-0.746197	1.32082
7:24480623:C:G	ChIP-seq allelic imbalance	SK-MEL-28	781.772	2834.6	1.85732	0.487247	7.93021	7.30723	4.12682	769.778	3707.41	2.2666	0.553769	15.3039	14.644	11.5005	0.409277	2.26739	1.58656
8:10786072:A:T	ChIP-seq allelic imbalance	SK-MEL-28	187.155	1187.63	2.66592	0.454296	13.4891	12.8372	9.68575	175.854	805.6	2.1947	0.00512739	1.57894	1.0628	0	-0.471212	0.463948	0.301462
8:11718528:T:C	ChIP-seq allelic imbalance	SK-MEL-28	569.845	1783.16	1.64725	0.332205	3.39728	2.82548	0	427.708	1548.58	1.85518	0.503873	8.48999	7.86274	4.6866	0.207935	0.30627	0.199847
8:143864088:A:G	ChIP-seq allelic imbalance	SK-MEL-28	148.454	1123.84	2.92093	0.393644	12.3175	11.6692	8.51408	213.233	806.225	1.91499	0.510329	9.25232	8.61977	5.44893	-1.00594	1.45976	1.01219
8:146017782:C:T	ChIP-seq allelic imbalance	SK-MEL-28	425.081	22430.3	5.72121	0.687627	170.193	169.148	166.389	384.064	22391.6	5.86492	0.773481	264.813	263.444	261.009	0.143702	0.777041	0.509119
8:74086702:G:C	ChIP-seq allelic imbalance	SK-MEL-28	558.197	1420.7	1.34666	0.572533	6.31523	5.70295	2.51184	491.456	1532.63	1.64091	0.511172	6.99408	6.376	3.19069	0.294252	1.29422	0.893475
9:135450615:T:C	ChIP-seq allelic imbalance	SK-MEL-28	230.597	1229.9	2.41147	0.602559	21.3379	20.6557	17.5345	193.753	953.56	2.29655	0.317469	5.73528	5.12951	1.93189	-0.114914	0.385372	0.249817
9:85834743:G:T	ChIP-seq allelic imbalance	SK-MEL-28	303.215	1717.73	2.5004	0.544043	17.6743	17.0049	13.8709	345.724	879.366	1.34766	0.361423	2.70954	2.15225	0	-1.15274	2.193	1.5308
12:54955169:G:T	MPRA emVar controls	HT-29	610.465	3309.63	2.43806	0.722325	37.1431	36.3219	33.3397	652.17	2527.95	1.95375	0.702547	22.1621	21.4546	18.3587	-0.48431	3.02268	2.09266
15:65059651:T:C	MPRA emVar controls	HT-29	584.123	2587.9	2.14629	0.626868	19.0036	18.3128	15.2002	553.987	4941.78	3.15643	0.652786	44.9759	44.0543	41.1725	1.01013	4.65878	2.49137
16:1586255:G:A	MPRA emVar controls	HT-29	215.193	371.2	0.78657	0.524237	2.06876	1.55089	0	193.75	781.826	2.0146	0.555575	12.3494	11.6984	8.546	1.22803	2.07386	1.52043
17:43807113:C:T	MPRA emVar controls	HT-29	1143.28	11216	3.29403	0.713527	64.3195	62.9503	60.5161	1035.3	3620.74	1.80576	0.735217	22.0117	21.3059	18.2083	-1.48827	4.36293	2.48091
17:43812218:C:T	MPRA emVar controls	HT-29	270.117	2039.1	2.91638	0.615893	32.6758	31.8975	28.8724	217.74	919.238	2.07628	0.594789	15.5009	14.8287	11.6975	-0.840105	2.60405	1.86511
18:12991393:T:C	MPRA emVar controls	HT-29	326.445	843.57	1.36802	0.673983	9.97328	9.3396	6.16989	310.082	799.867	1.36557	0.683861	10.3696	9.73292	6.56617	-0.00244547	0.0159414	0.0105686
19:50497987:A:T	MPRA emVar controls	HT-29	411.431	1270.46	1.62493	0.597295	9.89074	9.25805	6.08735	376.898	831.278	1.14099	0.657787	6.67445	6.06551	2.87106	-0.483941	1.32549	0.95616
19:50507336:A:G	MPRA emVar controls	HT-29	469.54	4025.13	3.09903	0.537931	25.9662	25.237	22.1628	334.073	525.122	0.653775	0.610099	2.11223	1.59318	0	-2.44526	2.63193	1.88136
2:61378186:C:A	MPRA emVar controls	HT-29	606.214	1645.86	1.44092	0.57958	7.3539	6.73974	3.55051	592.453	692.098	0.2233	0.66195	0.515367	0.228499	0	-1.21762	2.72806	1.93909
22:19930017:G:C	MPRA emVar controls	HT-29	859.731	1640.94	0.931594	0.669307	4.86691	4.27783	1.06353	795.283	2075.49	1.38327	0.712505	12.0151	11.3667	8.21174	0.451677	1.91867	1.40827
22:42836337:A:C	MPRA emVar controls	HT-29	595.503	708.856	0.253017	0.559575	0.445208	0.184741	0	635.241	1547.1	1.28468	0.644948	7.85056	7.23222	4.04717	1.03166	2.02078	1.47848
22:44577160:T:A	MPRA emVar controls	HT-29	361.874	985.385	1.44372	0.6707	10.8711	10.23	7.06776	384.985	2306.02	2.58167	0.706188	38.6238	37.7848	34.8204	1.13795	3.76427	2.4248
4:8230456:T:G	MPRA emVar controls	HT-29	802.295	2732.45	1.76707	0.614176	12.4387	11.7866	8.63527	774.295	4034.87	2.38077	0.601695	20.7408	20.0429	16.9375	0.613699	2.69381	1.91637
7:32560554:G:A	MPRA emVar controls	HT-29	662.212	9052.7	3.77304	0.74284	96.0024	93.7302	92.199	599.183	2517.78	2.07163	0.657253	20.3023	19.6064	16.4989	-1.70141	4.22967	2.48091
7:99635369:C:A	MPRA emVar controls	HT-29	523.005	4330.35	3.04935	0.515606	22.7982	22.087	18.9948	446.484	3230.46	2.85484	0.521678	20.6357	19.9387	16.8323	-0.194513	1.03848	0.742167
12:54955169:G:T	MPRA emVar controls	Jurkat	610.465	2293.55	1.90947	1.27062	276.955	276.225	273.152	652.17	1461.76	1.16463	1.25288	95.798	95.1596	91.9946	-0.744844	5.86847	4.68399
15:65059651:T:C	MPRA emVar controls	Jurkat	584.123	2537.44	2.11881	1.17881	223.704	222.996	219.901	553.987	4596.38	3.05229	1.32654	306.544	305.803	302.74	0.933476	5.3305	4.31315
16:1586255:G:A	MPRA emVar controls	Jurkat	215.193	238.365	0.148484	0.92509	0.674801	0.522291	0	193.75	468.051	1.272	1.07035	49.8522	49.2615	46.0489	1.12351	4.42169	3.64043
17:43807113:C:T	MPRA emVar controls	Jurkat	1143.28	11929.4	3.38316	1.3942	306.3	305.559	302.497	1035.3	4856.3	2.22976	1.31419	306.544	305.803	302.74	-1.1534	7.79026	5.63201
17:43812218:C:T	MPRA emVar controls	Jurkat	270.117	931.783	1.78707	1.15086	140.42	139.753	136.617	217.74	353.522	0.699262	1.00686	11.9166	11.4231	8.11319	-1.08781	5.98622	4.75827
17:43950394:C:T	MPRA emVar controls	Jurkat	262.342	241.017	-0.122503	0.972494	0.601704	0.462866	0	209.1	322.932	0.626779	0.927937	6.95883	6.50409	3.15544	0.749282	2.7262	2.26089
17:44139190:G:C	MPRA emVar controls	Jurkat	404.333	571.686	0.499206	1.00712	6.41076	5.96286	2.60737	405.77	341.764	-0.248552	1.03473	2.1492	1.83209	0	-0.747758	3.59015	2.97951
18:12991393:T:C	MPRA emVar controls	Jurkat	326.445	600.129	0.879106	1.13088	31.8373	31.276	28.0339	310.082	537.789	0.793937	1.00259	14.8586	14.3486	11.0552	-0.0851689	0.480895	0.388693
19:37251088:C:T	MPRA emVar controls	Jurkat	354.469	421.076	0.248316	1.07472	2.49698	2.1571	0	417.987	870.904	1.05853	1.09279	38.5201	37.9474	34.7167	0.810215	4.59305	3.77655
19:47781025:A:G	MPRA emVar controls	Jurkat	485.921	534.281	0.136521	1.09777	1.05908	0.850196	0	497.558	997.248	1.00324	1.20318	57.0143	56.413	53.2109	0.866721	5.55159	4.46696
19:50497987:A:T	MPRA emVar controls	Jurkat	411.431	2457.86	2.57822	1.27754	306.3	305.559	302.497	376.898	1768	2.23068	1.27396	306.544	305.803	302.74	-0.347536	3.53113	2.93215
19:50507336:A:G	MPRA emVar controls	Jurkat	469.54	1706.08	1.86135	1.15535	155.38	154.704	151.576	334.073	392.014	0.230895	0.960501	1.45579	1.1997	0	-1.63046	5.21021	4.2318
2:61378186:C:A	MPRA emVar controls	Jurkat	606.214	2323.77	1.93855	0.798699	33.48	32.9149	29.6766	592.453	910.332	0.619923	1.12724	16.0174	15.5012	12.214	-1.31863	5.17449	4.2083
22:19930017:G:C	MPRA emVar controls	Jurkat	859.731	3795.26	2.14199	1.3218	306.3	305.559	302.497	795.283	3770.7	2.24495	1.34593	306.544	305.803	302.74	0.102958	2.37881	1.97932
22:42836337:A:C	MPRA emVar controls	Jurkat	595.503	764.299	0.35953	1.16476	6.8275	6.37434	3.02411	635.241	2747.13	2.11233	1.22347	272.802	272.073	268.998	1.7528	6.17539	4.84374
22:44577160:T:A	MPRA emVar controls	Jurkat	361.874	2452.49	2.76118	1.28703	306.3	305.559	302.497	384.985	3566.09	3.21186	1.33489	306.544	305.803	302.74	0.450681	6.13109	4.84229
22:50614476:T:C	MPRA emVar controls	Jurkat	908.579	1084.62	0.255541	1.22918	4.82942	4.40723	1.02603	834.421	2882.62	1.7884	1.36042	306.544	305.803	302.74	1.53286	6.9313	5.28524
4:8230456:T:G	MPRA emVar controls	Jurkat	802.295	1575.44	0.973537	1.23674	62.5502	61.942	58.7468	774.295	1755.17	1.18089	1.20515	79.2655	78.6415	75.4622	0.207354	2.12628	1.7666
7:23231910:A:T	MPRA emVar controls	Jurkat	264.561	684.937	1.37251	0.717423	12.0946	11.5995	8.29118	356.859	581.451	0.703229	1.02112	12.8096	12.3106	9.00626	-0.66928	2.62367	2.17821
7:32560554:G:A	MPRA emVar controls	Jurkat	662.212	9191.86	3.79532	1.40539	306.3	305.559	302.497	599.183	3120.63	2.38071	1.27412	306.544	305.803	302.74	-1.41461	7.25145	5.43114
7:99635369:C:A	MPRA emVar controls	Jurkat	523.005	3419.35	2.70878	1.11836	276.448	275.718	272.644	446.484	2177.82	2.28621	0.820628	50.9668	50.3741	47.1634	-0.422564	3.34421	2.77966
12:54955169:G:T	MPRA emVar controls	SK-MEL-28	610.465	8355.79	3.77363	0.735268	92.7823	91.9271	88.9789	652.17	4394.49	2.75009	0.657254	35.0783	34.3559	31.275	-1.02355	2.845	1.98949
15:65059651:T:C	MPRA emVar controls	SK-MEL-28	584.123	5437.44	3.21681	0.729418	65.9674	65.1798	62.164	553.987	12103.8	4.44883	0.79976	172.456	171.407	168.653	1.23202	3.13377	2.17391
16:1586255:G:A	MPRA emVar controls	SK-MEL-28	215.193	597.177	1.47156	-0.00692458	0.831099	0.384848	0	193.75	1154.58	2.57545	0.488672	14.6754	14.0184	10.872	1.10388	0.6523	0.423934
17:43807113:C:T	MPRA emVar controls	SK-MEL-28	1143.28	39281.9	5.10255	0.709975	150.205	149.221	146.402	1035.3	6094.34	2.55675	0.654534	30.0835	29.3742	26.2801	-2.54579	4.43202	2.76779
18:12991393:T:C	MPRA emVar controls	SK-MEL-28	326.445	1120.98	1.77741	0.502683	7.80856	7.18612	4.00517	310.082	854.663	1.46056	0.290296	2.35906	1.81007	0	-0.316848	0.603938	0.391686
19:50497987:A:T	MPRA emVar controls	SK-MEL-28	411.431	11558.8	4.81213	0.64224	98.2311	97.3633	94.4277	376.898	8341.44	4.46828	0.486861	42.0464	41.3119	38.243	-0.343849	0.871319	0.581608
19:50507336:A:G	MPRA emVar controls	SK-MEL-28	469.54	7668.85	4.02865	0.627573	64.7513	63.969	60.9479	334.073	1929.28	2.52916	0.259922	5.37728	4.77532	1.57389	-1.49949	1.80741	1.23791
22:19930017:G:C	MPRA emVar controls	SK-MEL-28	859.731	1645.49	0.934089	0.58832	3.53076	2.95651	0	795.283	2342.77	1.5586	0.586841	8.75766	8.12888	4.95427	0.624512	1.79834	1.23427
22:42836337:A:C	MPRA emVar controls	SK-MEL-28	595.503	686.264	0.202326	0.383104	0.204146	0.021445	0	635.241	8751.98	3.78435	0.544269	39.3534	38.624	35.55	3.58202	3.87907	2.6328
22:44577160:T:A	MPRA emVar controls	SK-MEL-28	361.874	7570.77	4.38655	0.730017	121.984	121.064	118.181	384.985	9762.74	4.66458	0.647545	94.6268	93.7656	90.8235	0.278028	1.45085	1.00657
22:50614476:T:C	MPRA emVar controls	SK-MEL-28	908.579	1249.7	0.458682	0.568255	1.04753	0.572882	0	834.421	3417.68	2.03271	0.567966	13.2513	12.6001	9.44788	1.57403	2.32185	1.61786
4:8230456:T:G	MPRA emVar controls	SK-MEL-28	802.295	11753.5	3.87242	0.720763	91.4086	90.5567	87.6052	774.295	14988.4	4.27487	0.626934	72.5554	71.7511	68.7521	0.402453	1.5498	1.06795
7:32560554:G:A	MPRA emVar controls	SK-MEL-28	662.212	24923.1	5.23321	0.896171	306.203	304.668	302.4	599.183	4856.7	3.01789	0.717266	55.0859	54.3251	51.2825	-2.21532	4.33873	2.74913
7:99635369:C:A	MPRA emVar controls	SK-MEL-28	523.005	2666.3	2.34954	0.247963	4.49456	3.90446	0.691174	446.484	1847.75	2.04699	0.350565	5.35048	4.74878	1.54709	-0.302548	0.0590594
1:1411825:G:A	No differential binding	HT-29	883.114	1800.36	1.02794	0.648676	5.32775	4.73407	1.52436	1135.38	2076.36	0.871459	0.657661	4.12876	3.55169	0.325371	-0.156485	0.723035
1:174128707:C:G	No differential binding	HT-29	563.5	952.975	0.758806	0.675052	3.48181	2.91774	0	483.342	970.495	1.00425	0.673461	5.65901	5.06237	1.85562	0.24544	0.836629
1:211752649:G:T	No differential binding	HT-29	194.137	1042.39	2.42451	0.645856	26.1192	25.3886	22.3158	153.037	674.873	2.13876	0.623576	18.6051	17.9158	14.8017	-0.285751	1.38726	1.00203
10:123358160:G:A	No differential binding	HT-29	3.48143	23.1592	2.71413	-0.0783659	1.62986	1.13997	0	47.7028	193.217	2.01644	0.425479	7.10655	6.494	3.30316	-0.697683	0
11:46958203:C:T	No differential binding	HT-29	243.266	2521.83	3.37266	0.604263	41.1557	40.2872	37.3523	198.188	2175.12	3.45469	0.610821	44.4225	43.5088	40.6191	0.0820317	0.916022	0.648657
11:5249266:A:T	No differential binding	HT-29	633.255	1363.94	1.10558	0.701931	7.58319	6.96647	3.7798	591.728	1139.58	0.945559	0.675053	5.11576	4.52387	1.31237	-0.160018	0.509593	0.342954
12:121837810:T:C	No differential binding	HT-29	517.22	4782.27	3.20816	0.608663	38.0787	37.2474	34.2753	405.428	3875.66	3.25618	0.677514	53.4335	52.3631	49.6301	0.0480126	0.276785	0.182484
12:30908047:G:T	No differential binding	HT-29	518.155	2629.72	2.34304	0.744352	37.9446	37.1155	34.1412	487.178	2448.56	2.32852	0.661194	25.8646	25.1359	22.0612	-0.0145202	0.135547	0.0899216
14:82000281:G:A	No differential binding	HT-29	146.347	1425.62	3.28313	0.657072	49.5207	48.5317	45.7173	123.881	1177.74	3.24772	0.671961	51.8466	50.8119	48.0432	-0.0354045	0.251458	0.165821
14:90422250:C:G	No differential binding	HT-29	485.688	11622	4.58046	0.55453	59.8793	58.6482	56.0759	369.772	8565.48	4.53345	0.544452	56.0673	54.9337	52.264	-0.0470054	1.17717	0.846995
15:26868453:C:T	No differential binding	HT-29	719.029	1940.67	1.43206	0.725246	13.5516	12.8908	9.74822	663.336	1418.44	1.09493	0.651269	6.02998	5.42802	2.22659	-0.337122	1.22051	0.879095
15:26874343:G:A	No differential binding	HT-29	495.159	3646.92	2.88005	0.723112	51.6068	50.5771	47.8034	461.441	3788.57	3.03697	0.702262	52.1191	51.0795	48.3157	0.156922	1.40715	1.01976
15:66797157:C:T	No differential binding	HT-29	166.054	427.264	1.36154	0.541672	5.66836	5.07159	1.86497	251.234	643.33	1.35267	0.58697	6.76124	6.15137	2.95785	-0.00886128	0.00533549	0.00355194
15:91566502:C:T	No differential binding	HT-29	440.108	742.288	0.752328	0.606432	2.62568	2.08584	0	468.196	930.361	0.988916	0.668383	5.39154	4.79697	1.58815	0.236588	0.688452
16:89787916:C:T	No differential binding	HT-29					0			6.89388	51.1403	2.88193	0.241585	6.30151	5.69692	2.49812		0
16:89796884:C:T	No differential binding	HT-29	802.769	6741.14	3.06949	0.574635	30.0136	29.2588	26.2102	830.823	6227.24	2.90547	0.631432	34.7732	33.9764	30.9698	-0.164015	0.792411	0.550632
17:12915514:C:T	No differential binding	HT-29	4.69398	66.0954	3.80337	0.223171	9.69033	9.05876	5.88694	12.63	3.88014	-1.74274	-0.349625	0.360607	0.139693	0	-5.54611	0
17:27224823:C:T	No differential binding	HT-29	621.329	2652.73	2.09302	0.680503	22.9462	22.234	19.1429	793.189	3693.32	2.21872	0.721207	30.7742	30.0131	26.9708	0.125708	0.76423	0.529015
17:38083992:G:A	No differential binding	HT-29	1010.51	5752.53	2.50872	0.732202	41.0486	40.1823	37.2452	732.993	4122.72	2.49151	0.724547	39.1332	38.2896	35.3298	-0.017216	0.0609881	0.0389887
18:72168279:C:T	No differential binding	HT-29	1100.19	3012.87	1.45248	0.663605	10.6645	10.0256	6.86114	1253.34	3421.79	1.4484	0.683214	11.5423	10.8962	7.73887	-0.00407318	0.0194963	0.0132216
19:13346421:G:A	No differential binding	HT-29	408.011	1073.58	1.39531	0.697353	11.4393	10.7944	7.63594	452.132	1244.5	1.45926	0.641402	9.78162	9.14963	5.97823	0.0639487	0.0861548	0.0554281
19:13347390:C:T	No differential binding	HT-29	665.863	1989.06	1.57827	0.730161	16.6436	15.9669	12.8402	773.049	2431.52	1.65223	0.661726	13.4689	12.8087	9.6655	0.0739589	0.160232	0.104944
19:18649668:A:G	No differential binding	HT-29	119.737	225.216	0.908457	0.39702	1.63021	1.14019	0	569.315	1339.6	1.2356	0.629514	6.85306	6.24252	3.04967	0.32714	0.459769	0.311651
19:19774804:C:G	No differential binding	HT-29	212.99	830.192	1.96042	0.564818	12.2116	11.5616	8.40821	249.847	982.757	1.97441	0.630174	16.4457	15.7702	12.6423	0.013985	0.168519	0.110188
19:4246938:T:C	No differential binding	HT-29	571.423	8239.74	3.84955	0.548427	41.4528	40.5793	37.6495	363.345	2495.15	2.77855	0.650559	34.731	33.9347	30.9276	-1.071	2.83607	1.97727
19:4247310:C:G	No differential binding	HT-29	684.057	6270.07	3.19578	0.626716	40.982	40.1171	37.1786	725.229	5195.05	2.84	0.656627	37.239	36.4165	33.4356	-0.355782	2.49606	1.80328
19:45394340:C:A	No differential binding	HT-29	555.217	5343.06	3.26619	0.728653	67.7383	66.2592	63.9349	575.453	5398.95	3.22928	0.693334	56.4634	55.3213	52.66	-0.0369038	0.211796	0.138274
19:46366588:C:T	No differential binding	HT-29	705.955	6356.55	3.17008	0.639418	42.7104	41.8194	38.907	882.092	7795.67	3.14324	0.633054	40.8238	39.9604	37.0204	-0.0268353	0.160841	0.105216
2:219433033:A:C	No differential binding	HT-29	361.01	1415.94	1.97102	0.645444	17.5263	16.8437	13.7229	373.177	1597.76	2.09701	0.699454	25.0486	24.3243	21.2452	0.125992	0.440532	0.298243
2:2328446:G:T	No differential binding	HT-29	469.968	944.599	1.00552	0.674928	5.70635	5.10855	1.90296	555.947	1051.56	0.920005	0.683631	5.04675	4.4555	1.24336	-0.0855196	0.27373
20:62289720:C:T	No differential binding	HT-29	445.326	8021.06	4.17045	0.57304	54.1619	53.0731	50.3585	481.625	8047.63	4.06217	0.521442	40.7814	39.9189	36.978	-0.108276	0.947934	0.6697
22:21336618:G:A	No differential binding	HT-29	166.854	1121.71	2.7467	0.581166	24.9292	24.2064	21.1258	198.614	1306.88	2.71608	0.591873	25.5837	24.8569	21.7803	-0.0306226	0.0543972	0.0343633
3:173113107:G:A	No differential binding	HT-29	390.658	1006.31	1.36533	0.630088	8.24432	7.62285	4.44094	432.317	1443.77	1.73886	0.63804	13.3819	12.7225	9.57854	0.373523	0.917281	0.649367
3:187463566:T:C	No differential binding	HT-29	646.314	3867.86	2.58053	0.721903	41.411	40.5382	37.6076	651.18	3826.26	2.5542	0.703741	37.4147	36.5901	33.6113	-0.0263315	0.165136	0.107483
3:21792876:G:A	No differential binding	HT-29	409.124	796.696	0.963275	0.574434	3.52343	2.95829	0	251.279	528.317	1.07133	0.648611	5.73504	5.13685	1.93165	0.108057	0.367195
4:123300658:C:T	No differential binding	HT-29	456.113	946.273	1.05379	0.646361	5.51661	4.92114	1.71322	579.989	1366.73	1.23632	0.700619	9.26234	8.63286	5.45895	0.182524	0.68515	0.47046
4:71554307:C:G	No differential binding	HT-29	506.418	5139.69	3.34265	0.598889	39.4808	38.6349	35.6774	693.397	7206.21	3.37701	0.57106	35.5513	34.7459	31.7479	0.0343627	0.102536	0.0679713
5:179126012:G:A	No differential binding	HT-29	1380.86	3622	1.39154	0.690789	11.0646	10.4219	7.26117	1532.5	4046.49	1.40077	0.730922	13.3232	12.6645	9.51979	0.00922997	0.0635015	0.0403499
5:180229508:G:A	No differential binding	HT-29	322.255	777.59	1.26948	0.612176	6.69489	6.08555	2.8915	242.9	591.282	1.28365	0.613267	6.86233	6.25152	3.05894	0.0141691	0.054802	0.0344573
6:125523497:A:C	No differential binding	HT-29	567.293	889.78	0.647592	0.599888	2.00203	1.48792	0	512.091	1724.47	1.75019	0.619866	12.5209	11.8682	8.71747	1.1026	3.24656	2.21135
6:134496003:G:C	No differential binding	HT-29	235.764	619.009	1.39115	0.603368	7.62228	7.00529	3.81889	275.11	826.951	1.58631	0.674578	13.1897	12.5326	9.38627	0.195168	0.652721	0.450022
7:100026982:G:A	No differential binding	HT-29	165.709	1918.94	3.53364	0.653197	56.2039	55.0667	52.4005	202.46	2390.18	3.56014	0.613759	47.739	46.7768	43.9356	0.0265039	0.00602622	0.00355194
7:120498154:G:C	No differential binding	HT-29	424.328	1379.72	1.69992	0.705172	17.1812	16.5011	13.3778	591.739	1951.17	1.72026	0.693582	16.7045	16.0277	12.9011	0.0203421	0.0494013	0.0315366
7:158497780:G:A	No differential binding	HT-29	283.071	2505.36	3.14447	0.61876	38.3163	37.4813	34.5129	336.521	2900.09	3.10618	0.597143	33.9616	33.173	30.1582	-0.0382812	0.705003	0.486727
7:2394261:A:C	No differential binding	HT-29	377.462	1268.07	1.74867	0.618832	12.4446	11.7922	8.64121	483.227	1703.79	1.81682	0.671689	16.8384	16.1611	13.035	0.0681454	0.189796	0.125659
7:27779702:C:T	No differential binding	HT-29	263.884	3833.32	3.85981	0.610722	55.1648	54.0491	51.3614	223.423	3264.9	3.86819	0.643658	64.2939	62.9263	60.4905	0.00838507	0.12646	0.0831347
7:66461877:C:T	No differential binding	HT-29	539.981	3609.56	2.74016	0.652794	34.1444	33.355	30.341	491.526	3997.43	3.02307	0.648886	40.623	39.7615	36.8197	0.282906	1.70532	1.2499
8:146017851:G:T	No differential binding	HT-29	135.279	4649.32	5.10237	0.540263	69.3969	67.8711	65.5935	164.712	5120.37	4.9576	0.522205	60.4335	59.1908	56.6301	-0.14477	1.29795	0.93381
8:40755379:C:T	No differential binding	HT-29	176.842	615.425	1.79646	0.649844	14.9814	14.3119	11.1781	141.952	365.691	1.36396	0.468976	4.22746	3.64891	0.424076	-0.432499	0.906919	0.642836
9:132565310:A:G	No differential binding	HT-29	167.575	1342.01	3.00018	0.672241	44.4542	43.5403	40.6509	199.339	1541.15	2.94937	0.693458	47.3026	46.3485	43.4992	-0.0508077	0.18314	0.121403
9:19103758:G:A	No differential binding	HT-29	140.154	368.807	1.3962	0.51003	5.20529	4.6129	1.40191	144.263	419.334	1.54057	0.472881	5.32596	4.73241	1.52257	0.144374	0.172408
9:35657983:T:A	No differential binding	HT-29	428.698	1139.8	1.40951	0.677199	10.6899	10.0509	6.88655	412.407	1107.22	1.42323	0.629781	8.88809	8.26056	5.0847	0.0137182	0.0286628	0.0205785
X:153059811:G:T	No differential binding	HT-29	637.739	7293.93	3.51518	0.658101	56.8752	55.7253	53.0718	770.422	9098.01	3.56147	0.660792	59.0681	57.859	55.2648	0.0462905	0.694853	0.478214
X:16804368:C:T	No differential binding	HT-29	99.5463	672.975	2.75373	0.571969	24.0509	23.3328	20.2476	138.1	833.403	2.59051	0.610355	25.349	24.6229	21.5456	-0.163224	0.509365	0.342954
X:40440106:C:T	No differential binding	HT-29	294.606	6243.42	4.40493	0.624524	76.1297	74.3584	72.3263	346.816	6563.41	4.2417	0.610275	66.2583	64.8267	62.4549	-0.163229	2.06123	1.51269
1:1411825:G:A	No differential binding	Jurkat	883.114	2203.71	1.31894	1.30552	155.782	155.106	151.978	1135.38	3168.01	1.4802	1.28062	174.789	174.104	170.986	0.16126	1.72609	1.438
1:156711269:G:A	No differential binding	Jurkat	547.578	1079	0.978259	1.22122	58.8693	58.266	55.0659	494.763	945.645	0.934566	1.19727	48.312	47.7237	44.5086	-0.0436934	0.338262	0.268181
1:174128707:C:G	No differential binding	Jurkat	563.5	1280.1	1.18361	1.21823	84.4952	83.8653	80.6918	483.342	1415.82	1.55039	1.18977	126.553	125.893	122.75	0.366772	3.89771	3.22806
1:211752649:G:T	No differential binding	Jurkat	194.137	688.357	1.82565	1.12518	130.296	129.635	126.493	153.037	462.554	1.59607	0.993024	54.8642	54.2664	51.0608	-0.229581	2.38646	1.98503
1:3701195:C:T	No differential binding	Jurkat	397.996	594.99	0.580118	1.12012	13.6952	13.1905	9.89185	306.143	550.89	0.847461	1.08149	23.8092	23.2648	20.0058	0.267343	1.86623	1.55543
10:104350250:T:C	No differential binding	Jurkat	1051.82	1381.82	0.393208	1.21954	10.1491	9.66662	6.34574	996.718	1231.16	0.304502	1.18853	5.58527	5.14841	1.78188	-0.0887052	1.84563	1.53798
10:112665922:G:A	No differential binding	Jurkat	760.949	1061.17	0.479622	1.18832	12.865	12.3655	9.06161	773.741	1080.26	0.481477	1.07851	8.09784	7.6316	4.29445	0.00185515	0.0329667	0.024034
10:123358160:G:A	No differential binding	Jurkat	3.48143	5.62036	0.681161	0.0998391	0.40746	0.307508	0	47.7028	119.875	1.3316	0.807223	16.8824	16.3633	13.079	0.650437	0
10:16479117:G:C	No differential binding	Jurkat	259.735	433.509	0.738073	0.982572	11.8738	11.3807	8.07044	166.962	297.457	0.835431	0.928609	11.866	11.373	8.06266	0.0973583	0.221274	0.172241
10:99151469:G:A	No differential binding	Jurkat	439.428	659.052	0.584324	1.08662	12.0081	11.5137	8.20467	466.432	625.996	0.424752	1.11634	7.54997	7.08914	3.74658	-0.159573	2.0062	1.67018
11:111806270:A:G	No differential binding	Jurkat	44.1075	83.4405	0.920179	0.713862	5.71611	5.27737	1.91272	52.7811	65.883	0.31964	0.655673	0.829672	0.653908	0	-0.600539	1.4536
11:118920139:G:A	No differential binding	Jurkat	713.289	935.262	0.390633	1.13145	6.90577	6.45188	3.10238	764.322	793.398	0.0540356	1.19616	0.402358	0.303656	0	-0.336597	2.40772	2.00238
11:46958203:C:T	No differential binding	Jurkat	243.266	2027	3.06036	1.27898	306.3	305.559	302.497	198.188	1732.52	3.12828	1.19249	306.544	305.803	302.74	0.067918	0.543548	0.437018
11:5249266:A:T	No differential binding	Jurkat	633.255	3624.07	2.51634	1.30284	306.3	305.559	302.497	591.728	3254.7	2.4594	1.29438	306.544	305.803	302.74	-0.0569396	0.834612	0.678162
11:61734376:G:A	No differential binding	Jurkat	208.772	277.998	0.414128	0.959997	3.79911	3.40259	0	224.982	315.19	0.485306	0.980632	5.46083	5.02576	1.65744	0.0711779	0.201204
11:71185998:C:T	No differential binding	Jurkat	405.406	937.422	1.20909	1.18501	75.7855	75.1642	71.9821	455.887	1024.97	1.16889	1.22679	85.7052	85.0748	81.9018	-0.0401928	0.432624	0.347529
11:82784122:C:T	No differential binding	Jurkat	746.376	580.998	-0.360975	1.09404	5.13212	4.70297	1.32873	1025.24	842.346	-0.283894	1.18111	4.78303	4.3618	0.979641	0.0770809	0.619413
12:121837810:T:C	No differential binding	Jurkat	517.22	3434.4	2.73092	1.35244	306.3	305.559	302.497	405.428	2647.86	2.7074	1.31335	306.544	305.803	302.74	-0.023515	0.354301	0.28251
12:30908047:G:T	No differential binding	Jurkat	518.155	1663.67	1.68322	1.24693	193.39	192.695	189.586	487.178	1519.01	1.64037	1.25155	187.658	186.967	183.854	-0.042854	0.6783	0.551296
12:444525:T:G	No differential binding	Jurkat	169.245	305.668	0.853674	1.00457	17.2007	16.6805	13.3973	143.019	201.489	0.495563	0.899794	4.07904	3.67504	0.27565	-0.358111	2.27884	1.896
12:55246582:G:A	No differential binding	Jurkat	710.729	1310.91	0.882985	1.2488	54.5368	53.9396	50.7334	705.48	1245.6	0.820002	1.23054	43.4586	42.8787	39.6552	-0.0629824	0.813116	0.660526
12:57913359:G:A	No differential binding	Jurkat	372.792	267.882	-0.475947	0.975952	5.1741	4.7438	1.37071	367.474	263.102	-0.482645	0.972819	5.23675	4.80496	1.43336	-0.00669849	0.0250986
14:82000281:G:A	No differential binding	Jurkat	146.347	708.696	2.27616	1.11818	195.446	194.75	191.642	123.881	553.074	2.15827	1.00951	107.122	106.475	103.318	-0.11789	0.592718	0.477207
14:90422250:C:G	No differential binding	Jurkat	485.688	10126.2	4.38284	1.30032	306.3	305.559	302.497	369.772	7713.79	4.38194	1.34252	306.544	305.803	302.74	-0.0009014	0.0373674	0.0268681
14:95078044:A:T	No differential binding	Jurkat	328.764	506.664	0.6241	1.04583	11.393	10.9022	7.58964	350.133	575.159	0.716268	0.969592	10.6167	10.131	6.81336	0.0921678	0.28324	0.22432
15:26868453:C:T	No differential binding	Jurkat	719.029	953.32	0.406835	1.21285	10.5082	10.0232	6.70485	663.336	793.492	0.258189	1.15803	3.69218	3.29914	0	-0.148646	1.95639	1.63072
15:26874343:G:A	No differential binding	Jurkat	495.159	2636.23	2.41187	1.28461	306.3	305.559	302.497	461.441	2662.71	2.52806	1.33751	306.544	305.803	302.74	0.116191	2.13952	1.77851
15:26962456:C:T	No differential binding	Jurkat	65.7713	141.509	1.10503	0.820943	12.5949	12.0974	8.79153	10.4499	10.3513	-0.0153465	0.311493	0.0110321	0.00781753	0	-1.12037	2.66091	2.20838
15:27185024:A:G	No differential binding	Jurkat	504.847	630.964	0.321253	1.12841	4.80245	4.38087	0.99906	488.141	666.961	0.450322	1.12868	8.85593	8.38303	5.05254	0.129068	1.34338	1.10697
15:47630034:T:C	No differential binding	Jurkat	334.35	1132.49	1.75936	1.22819	193.811	193.116	190.008	493.246	1761.94	1.83627	1.26205	246.38	245.661	242.577	0.0769106	1.19827	0.982564
15:66797157:C:T	No differential binding	Jurkat	166.054	461.347	1.47404	1.02741	54.8252	54.2276	51.0218	251.234	712.267	1.5037	1.14909	98.9817	98.341	95.1783	0.0296681	0.235508	0.183872
15:91566502:C:T	No differential binding	Jurkat	440.108	1819.64	2.04871	1.26203	306.3	305.559	302.497	468.196	1820.55	1.95933	1.28547	306.544	305.803	302.74	-0.0893737	1.23954	1.01936
15:91566570:G:A	No differential binding	Jurkat	564.885	1575.31	1.47902	1.17254	106.585	105.938	102.781	471.349	1906.11	2.01599	1.24741	277.427	276.696	273.623	0.536971	4.0648	3.36234
16:58660701:G:A	No differential binding	Jurkat	315.057	470.093	0.577655	1.09816	12.3527	11.8563	8.54926	374.408	478.04	0.352146	1.01344	3.5512	3.16387	0	-0.225509	1.25279	1.02875
16:89287003:T:C	No differential binding	Jurkat	437.978	535.619	0.289651	1.06837	3.15607	2.78516	0	451.653	587.055	0.378427	1.10801	5.91455	5.47248	2.11117	0.0887763	0.487693	0.394054
16:89787916:C:T	No differential binding	Jurkat					0			6.89388	79.9473	3.56139	0.652167	56.8078	56.2072	53.0044		0
16:89796884:C:T	No differential binding	Jurkat	802.769	3904.44	2.28189	1.37345	306.3	305.559	302.497	830.823	3914.68	2.23616	1.31783	306.544	305.803	302.74	-0.0457312	0.799241	0.649933
17:12915514:C:T	No differential binding	Jurkat	4.69398	41.5917	3.1494	0.506469	23.2964	22.7539	19.4931	12.63	6.22106	-1.0277	0.15309	0.842446	0.66457	0	-4.17711	0
17:12920977:G:A	No differential binding	Jurkat	413.483	704.976	0.769212	1.12288	23.7371	23.1933	19.9337	406.16	661.621	0.703304	1.13174	20.7845	20.2514	16.9811	-0.0659085	0.637941	0.515827
17:27224823:C:T	No differential binding	Jurkat	621.329	2053.46	1.72478	1.25188	207.637	206.936	203.834	793.189	2535.72	1.67644	1.29581	239.93	239.215	236.127	-0.0483362	0.76751	0.624692
17:35295103:T:G	No differential binding	Jurkat	345.046	377.026	0.128116	1.03199	0.775026	0.607702	0	657.034	848.683	0.369712	1.19358	8.11011	7.64377	4.30672	0.241596	2.25393	1.87664
17:38083992:G:A	No differential binding	Jurkat	1010.51	5299.83	2.39099	1.38605	306.3	305.559	302.497	732.993	3597.59	2.29545	1.34238	306.544	305.803	302.74	-0.0955394	1.90008	1.58251
17:75199822:C:T	No differential binding	Jurkat	464.433	694.588	0.580117	1.08934	11.9861	11.492	8.18272	382.386	604.25	0.660678	1.11718	17.2995	16.779	13.4961	0.0805615	0.460517	0.371646
17:77233903:C:A	No differential binding	Jurkat	509.24	1006.45	0.982971	1.18327	50.0711	49.4798	46.2678	576.625	1095.76	0.926112	1.21758	52.0103	51.4161	48.2069	-0.0568586	0.550414	0.442152
18:31736968:G:A	No differential binding	Jurkat	268.391	588.505	1.13244	1.08005	41.4951	40.9182	37.6917	205.82	400.589	0.960902	1.00534	21.6397	21.1023	17.8363	-0.171536	1.25639	1.03138
18:50916584:C:T	No differential binding	Jurkat	375.155	1053.97	1.48999	1.21648	132.129	131.466	128.325	287.784	865.987	1.5886	1.15361	112.629	111.978	108.825	0.098618	1.04219	0.850565
18:60986959:G:A	No differential binding	Jurkat	402.429	689.906	0.778186	1.11721	23.6701	23.1267	19.8667	661.82	1084.48	0.713329	1.18093	26.5576	26.0062	22.7542	-0.0648564	0.60806	0.490021
18:60988035:C:G	No differential binding	Jurkat	1405.68	1662.93	0.242872	1.25718	4.94736	4.52258	1.14397	701.982	926	0.398897	1.15832	8.03295	7.56747	4.22956	0.156026	0
18:60988084:C:G	No differential binding	Jurkat	2163.07	2671.25	0.304544	1.34833	10.9556	10.4683	7.15217	729.326	922.978	0.34045	1.11793	5.09983	4.67129	1.29644	0.0359052	0
18:72168279:C:T	No differential binding	Jurkat	1100.19	4075.75	1.88926	1.37665	306.3	305.559	302.497	1253.34	5136.42	2.03481	1.40208	306.544	305.803	302.74	0.145542	3.23558	2.69335
19:10231965:C:T	No differential binding	Jurkat	382.538	666.939	0.801599	1.00089	15.0196	14.5091	11.2162	345.903	430.316	0.314491	1.0156	2.953	2.59008	0	-0.487107	2.42644	2.01665
19:13346421:G:A	No differential binding	Jurkat	408.011	663.201	0.700854	1.11732	19.3741	18.846	15.5707	452.132	730.531	0.691538	1.14613	21.442	20.9057	17.6386	-0.00931529	0.0406303	0.0291152
19:13347390:C:T	No differential binding	Jurkat	665.863	2572.06	1.94945	1.29579	306.3	305.559	302.497	773.049	3234.95	2.06494	1.31413	306.544	305.803	302.74	0.115489	5.30457	4.29794
19:1476738:C:T	No differential binding	Jurkat	748.823	1326.84	0.824985	1.23666	45.203	44.62	41.3997	689.512	1090.38	0.660382	1.18516	23.3232	22.7805	19.5198	-0.164603	2.31733	1.92932
19:18649668:A:G	No differential binding	Jurkat	119.737	456.757	1.93185	1.02112	90.7225	90.0873	86.9192	569.315	2542.21	2.15901	1.25437	306.544	305.803	302.74	0.227163	1.76673	1.47374
19:19774804:C:G	No differential binding	Jurkat	212.99	554.021	1.38019	1.05601	54.8321	54.2344	51.0287	249.847	621.852	1.31489	1.107	62.7772	62.1688	58.9738	-0.0653061	0.33527	0.265869
19:3619458:A:G	No differential binding	Jurkat	825.423	1844.7	1.16066	1.23068	86.0253	85.394	82.2219	831.087	1760.1	1.08248	1.18453	60.8379	60.2316	57.0345	-0.0781761	0.537808	0.432757
19:41808256:T:A	No differential binding	Jurkat	728.089	533.518	-0.448579	1.04722	6.24399	5.79847	2.4406	757.394	653.673	-0.212689	1.14109	2.48844	2.14921	0	0.23589	1.44399	1.1936
19:4245053:C:T	No differential binding	Jurkat	463.59	845.046	0.865622	1.16212	35.5279	34.9591	31.7245	512.205	919.628	0.843799	1.14453	31.2532	30.6934	27.4499	-0.0218233	0.11249	0.0835331
19:4246938:T:C	No differential binding	Jurkat	571.423	4197.2	2.87656	1.35496	306.3	305.559	302.497	363.345	1378.55	1.92399	1.26072	268.701	267.974	264.897	-0.952575	7.703	5.60817
19:4247310:C:G	No differential binding	Jurkat	684.057	3708.4	2.43878	1.30963	306.3	305.559	302.497	725.229	3362.66	2.21323	1.25696	306.544	305.803	302.74	-0.225544	4.39885	3.62225
19:45394340:C:A	No differential binding	Jurkat	555.217	3819.56	2.78242	1.34846	306.3	305.559	302.497	575.453	3980.88	2.78939	1.31017	306.544	305.803	302.74	0.00697597	0.11328	0.0841162
19:46366588:C:T	No differential binding	Jurkat	705.955	5686.58	3.00984	1.21748	306.3	305.559	302.497	882.092	6935.68	2.97501	1.34195	306.544	305.803	302.74	-0.0348314	0.453628	0.365231
19:54672992:C:T	No differential binding	Jurkat	704.371	1036.56	0.557188	1.21219	18.9731	18.4463	15.1697	921.105	1409.32	0.613233	1.21978	23.5772	23.0342	19.7738	0.0560451	0.574899	0.462403
19:6895839:G:C	No differential binding	Jurkat	786.174	1267.42	0.688626	1.23129	31.045	30.4854	27.2416	629.549	1009.56	0.681182	1.19258	25.5874	25.0389	21.784	-0.00744385	0.0726735	0.0531136
2:219102436:C:T	No differential binding	Jurkat	606.841	544.61	-0.155678	1.13033	1.44874	1.19348	0	516.614	351.5	-0.555573	1.01834	8.16628	7.69936	4.36289	-0.399895	2.76936	2.29493
2:219433033:A:C	No differential binding	Jurkat	361.01	1556.65	2.10954	1.2065	251.738	251.017	247.935	373.177	1517.74	2.0239	1.16848	194.807	194.112	191.004	-0.0856462	1.06698	0.872947
2:2328446:G:T	No differential binding	Jurkat	469.968	1246	1.40718	1.23245	126.894	126.234	123.09	555.947	1197.91	1.10737	1.19169	65.7111	65.0987	61.9077	-0.299805	2.38984	1.98743
2:234684068:C:T	No differential binding	Jurkat	188.66	267.809	0.505834	0.976569	5.78362	5.34398	1.98023	257.366	415.141	0.689989	1.05004	14.0111	13.5047	10.2077	0.184155	1.23579	1.01593
20:62289720:C:T	No differential binding	Jurkat	445.326	4118.77	3.20943	1.22649	306.3	305.559	302.497	481.625	4346.36	3.17383	1.3157	306.544	305.803	302.74	-0.0355971	0.487997	0.394119
22:20927276:C:A	No differential binding	Jurkat	43.0355	126.598	1.55692	0.796028	21.666	21.1282	17.8626	368.396	956.758	1.37674	1.17871	95.1451	94.5072	91.3417	-0.180179	0.744129	0.606116
22:21336618:G:A	No differential binding	Jurkat	166.854	250.636	0.586635	0.962094	7.11837	6.66215	3.31498	198.614	255.155	0.361997	0.95395	2.94661	2.58406	0	-0.224639	1.20966	0.993314
22:38516985:C:T	No differential binding	Jurkat	373.052	561.817	0.590527	1.04156	10.0903	9.60812	6.28695	298.852	473.956	0.665462	1.07081	14.3223	13.8144	10.5189	0.0749355	0.786606	0.640014
22:38530386:G:A	No differential binding	Jurkat	254.477	800.26	1.6532	1.01044	63.598	62.989	59.7946	156.644	554.896	1.8242	0.933635	54.5261	53.9289	50.7227	0.171003	0.716464	0.582941
22:38540585:A:T	No differential binding	Jurkat	175.729	282.946	0.685454	0.948087	8.92631	8.45293	5.12292	163.029	222.652	0.450509	0.942074	4.09357	3.68899	0.290178	-0.234945	0.991112	0.808511
3:173113107:G:A	No differential binding	Jurkat	390.658	542.332	0.473703	1.12198	9.45126	8.97358	5.64787	432.317	688.13	0.671178	1.1371	19.4588	18.9305	15.6554	0.197475	1.96292	1.63561
3:184566239:G:T	No differential binding	Jurkat	505.747	1184.26	1.22795	1.21172	88.2063	87.5739	84.4029	578.336	1414.62	1.29055	1.25511	118.557	117.902	114.754	0.0625972	1.092	0.894322
3:187463566:T:C	No differential binding	Jurkat	646.314	3990.01	2.62624	1.36371	306.3	305.559	302.497	651.18	4033.83	2.63129	1.28519	306.544	305.803	302.74	0.00504378	0.0454896	0.032221
3:21607138:A:T	No differential binding	Jurkat	327.439	477.819	0.544771	1.07367	9.96514	9.48381	6.16175	322.507	539.962	0.742576	1.08268	18.5791	18.0536	14.7757	0.197805	1.60541	1.33171
3:21792876:G:A	No differential binding	Jurkat	409.124	678.256	0.728335	1.12412	21.4903	20.9534	17.6869	251.279	388.321	0.628106	1.0403	11.2589	10.7696	7.45547	-0.100229	0.587673	0.472977
3:22211221:G:A	No differential binding	Jurkat	430.613	1061.93	1.30244	1.1524	75.6795	75.0583	71.8761	398.115	949.783	1.2541	1.18918	83.0044	82.3757	79.201	-0.0483477	0.318763	0.25119
3:96532178:G:C	No differential binding	Jurkat	179.757	278.625	0.631664	0.942737	7.51026	7.04971	3.70687	117.902	214.185	0.860622	0.939836	13.1715	12.67	9.36809	0.228959	1.10892	0.908796
4:123300658:C:T	No differential binding	Jurkat	456.113	1054.78	1.20889	1.13304	59.8765	59.2712	56.0731	579.989	1170.37	1.01295	1.22945	65.4306	64.8189	61.6273	-0.195945	1.4225	1.17588
4:1346591:A:T	No differential binding	Jurkat	559.656	1165.45	1.05775	1.15733	51.4203	50.8271	47.6169	478.216	956.611	1.00046	1.09595	35.0082	34.4402	31.2048	-0.0572859	0.442519	0.355777
4:2471368:A:T	No differential binding	Jurkat	719.821	1713.35	1.25136	1.20407	88.4305	87.7978	84.6271	748.29	1586.02	1.08402	1.26621	88.3472	87.7147	84.5438	-0.167337	1.78264	1.48661
4:71554307:C:G	No differential binding	Jurkat	506.418	2157.54	2.09128	1.30911	306.3	305.559	302.497	693.397	3008.92	2.11729	1.27796	306.544	305.803	302.74	0.0260058	0.177552	0.136874
5:109190449:G:A	No differential binding	Jurkat	502.628	693.349	0.464671	1.08396	7.76388	7.30135	3.96049	479.913	574.118	0.258133	1.10488	2.99369	2.62889	0	-0.206537	0.948136	0.774741
5:179126012:G:A	No differential binding	Jurkat	1380.86	2353.46	0.769111	1.25654	43.1039	42.5243	39.3005	1532.5	2855.35	0.897765	1.30301	72.0038	71.3859	68.2004	0.128654	2.24955	1.87273
6:134496003:G:C	No differential binding	Jurkat	235.764	856.609	1.8614	1.14815	150.364	149.692	146.56	275.11	919.323	1.73926	1.19493	162.726	162.047	158.923	-0.12214	1.4642	1.20932
6:20213058:G:A	No differential binding	Jurkat	8.71727	29.3261	1.75574	0.472106	6.7163	6.26407	2.91291	24.2553	49.6184	1.03318	0.615707	4.69847	4.27827	0.895078	-0.722564	0
6:28221414:A:G	No differential binding	Jurkat	132.221	508.617	1.94437	1.07662	118.294	117.639	114.49	105.351	440.459	2.0643	0.974417	83.6381	83.0089	79.8347	0.119932	0.625916	0.505079
6:36843974:G:A	No differential binding	Jurkat	429.493	660.101	0.619998	1.12436	15.8209	15.3061	12.0175	435.79	789.821	0.857455	1.12701	29.8162	29.2586	26.0129	0.237457	1.61129	1.33687
6:46293354:G:T	No differential binding	Jurkat	726.799	1877.84	1.36913	1.24939	129.843	129.182	126.039	553.902	1413.3	1.35034	1.22507	113.086	112.436	109.283	-0.0187988	0.208893	0.163522
6:57180598:A:G	No differential binding	Jurkat	365.738	716.035	0.969189	1.14283	40.6063	40.0313	36.8029	357.281	649.74	0.862159	1.14201	32.2205	31.6586	28.4172	-0.10703	1.40825	1.16333
7:100026982:G:A	No differential binding	Jurkat	165.709	1174.36	2.82443	1.18008	306.3	305.559	302.497	202.46	1509.86	2.8978	1.19765	306.544	305.803	302.74	0.0733739	0.696561	0.566949
7:120498154:G:C	No differential binding	Jurkat	424.328	1392.99	1.71547	1.24729	201.149	200.45	197.346	591.739	2173.04	1.8765	1.24222	234.902	234.189	231.098	0.161034	1.84014	1.53367
7:158497780:G:A	No differential binding	Jurkat	283.071	1719.1	2.60146	1.27435	306.3	305.559	302.497	336.521	1691.02	2.32831	1.21308	306.544	305.803	302.74	-0.273149	2.98036	2.47242
7:2394261:A:C	No differential binding	Jurkat	377.462	1944.49	2.36611	1.22315	306.3	305.559	302.497	483.227	3075.41	2.67037	1.26746	306.544	305.803	302.74	0.304254	4.79908	3.93854
7:26240296:G:A	No differential binding	Jurkat	240.626	442.8	0.879464	1.02705	20.0974	19.5663	16.294	382.931	649.967	0.762774	1.09315	20.48	19.9476	16.6766	-0.11669	2.33673	1.94446
7:27779702:C:T	No differential binding	Jurkat	263.884	4080.92	3.95172	1.29608	306.3	305.559	302.497	223.423	3793.13	4.08538	1.30526	306.544	305.803	302.74	0.133669	3.58323	2.97416
7:66461877:C:T	No differential binding	Jurkat	539.981	2663.24	2.30276	1.30093	306.3	305.559	302.497	491.526	2868.28	2.54495	1.31126	306.544	305.803	302.74	0.242186	2.83694	2.35379
7:93204771:G:A	No differential binding	Jurkat	748.661	576.016	-0.378535	1.10551	5.8568	5.41582	2.05341	728.131	626.097	-0.218221	1.13958	2.58203	2.23618	0	0.160314	1.88365	1.57008
7:99793303:G:A	No differential binding	Jurkat	940.134	1421.23	0.595872	1.2508	25.5996	25.051	21.7962	1073.39	1622.91	0.596284	1.1768	18.4844	17.9595	14.681	0.000411676	0.0269092	0.0202906
8:146017851:G:T	No differential binding	Jurkat	135.279	3788.25	4.80719	1.21602	306.3	305.559	302.497	164.712	3892.99	4.5624	1.24359	306.544	305.803	302.74	-0.244792	2.56712	2.13073
8:40755379:C:T	No differential binding	Jurkat	176.842	538.438	1.60487	1.10084	90.3883	89.7533	86.5849	141.952	406.992	1.5198	1.05416	65.701	65.0888	61.8976	-0.0850696	0.905455	0.736271
8:48584284:A:G	No differential binding	Jurkat	552.272	1189.15	1.10637	1.22748	77.1434	76.5211	73.34	438.619	1002.9	1.1935	1.18681	74.4823	73.8618	70.6789	0.0871317	1.07128	0.876337
9:104296364:G:A	No differential binding	Jurkat	1140.09	1917.65	0.750216	1.24349	38.7255	38.1524	34.9221	997.758	1638.13	0.714894	1.171	25.5188	24.9708	21.7154	-0.035322	0.21059	0.164789
9:104321887:T:C	No differential binding	Jurkat	69.1496	165.834	1.26442	0.880788	21.1354	20.6002	17.332	62.3407	144.818	1.21666	0.834021	15.9905	15.4743	12.1871	-0.0477601	0.216465	0.169159
9:125795722:G:T	No differential binding	Jurkat	488.184	729.346	0.578253	1.10355	12.6689	12.1709	8.86548	511.121	704.292	0.462508	1.1374	9.65639	9.17674	5.853	-0.115745	0.827706	0.672362
9:130979460:G:A	No differential binding	Jurkat	709.104	519.478	-0.450078	1.08773	7.4409	6.98129	3.63751	652.171	525.979	-0.309195	0.956964	2.29188	1.96469	0	0.140884	0.36248	0.289437
9:131037669:C:T	No differential binding	Jurkat	395.345	914.266	1.20965	1.10073	51.8125	51.2187	48.0091	488.272	1326.43	1.4425	1.15412	93.2938	92.6568	89.4904	0.23285	2.48844	2.06452
9:132565310:A:G	No differential binding	Jurkat	167.575	1654.84	3.30421	1.18123	306.3	305.559	302.497	199.339	1970.39	3.30574	1.24864	306.544	305.803	302.74	0.00153267	0.0277905	0.0207793
9:19103758:G:A	No differential binding	Jurkat	140.154	474.929	1.76044	0.969667	59.8389	59.2339	56.0355	144.263	579.597	2.00668	1.05581	114.523	113.872	110.72	0.246239	1.6015	1.32889
9:35657983:T:A	No differential binding	Jurkat	428.698	936.685	1.1283	1.19283	68.5294	67.9147	64.726	412.407	741.585	0.847106	1.10319	26.1941	25.6439	22.3907	-0.28119	2.26638	1.88633
9:97718186:C:G	No differential binding	Jurkat	258.296	963.32	1.89936	1.17187	174.411	173.725	170.607	296.078	927.879	1.64822	1.19428	145.836	145.166	142.032	-0.251135	2.35801	1.96136
X:153059811:G:T	No differential binding	Jurkat	637.739	5682.8	3.1554	1.39747	306.3	305.559	302.497	770.422	7026.88	3.18931	1.35359	306.544	305.803	302.74	0.0339045	0.447435	0.359274
X:16804368:C:T	No differential binding	Jurkat	99.5463	483.98	2.28157	1.03423	133.828	133.164	130.024	138.1	711.504	2.36546	1.12897	221.65	220.942	217.847	0.0838944	0.809788	0.657614
X:40440106:C:T	No differential binding	Jurkat	294.606	3731.02	3.66243	1.33624	306.3	305.559	302.497	346.816	3768.56	3.44171	1.23555	306.544	305.803	302.74	-0.220717	3.15071	2.6178
X:77152460:G:A	No differential binding	Jurkat	207.632	372.217	0.841374	1.02937	18.656	18.1301	14.8526	186.909	324.287	0.79591	0.989078	14.0758	13.5691	10.2724	-0.0454648	0.229403	0.178652
1:1411825:G:A	No differential binding	SK-MEL-28	883.114	3270.98	1.8888	0.638695	15.692	15.0315	11.8886	1135.38	3582	1.65822	0.499018	6.7753	6.15953	2.97191	-0.230573	0.596689	0.387304
1:156711269:G:A	No differential binding	SK-MEL-28	547.578	1690.74	1.62386	0.607224	10.3074	9.66907	6.50402	494.763	1332.71	1.42588	0.56232	6.71169	6.09673	2.9083	-0.197978	0.649542	0.422169
1:174128707:C:G	No differential binding	SK-MEL-28	563.5	1776	1.65442	0.571697	9.16789	8.53562	5.3645	483.342	2099.07	2.11955	0.47266	9.50853	8.87471	5.70514	0.465124	0.862467	0.57618
1:211752649:G:T	No differential binding	SK-MEL-28	194.137	791.104	2.02509	0.397207	6.3643	5.75162	2.56091	153.037	413.062	1.4311	-0.0177827	0.770727	0.33512	0	-0.593994	0.478396	0.312906
10:112665922:G:A	No differential binding	SK-MEL-28	760.949	1827.33	1.26488	0.453463	3.48635	2.91271	0	773.741	1610.51	1.05342	0.633925	5.23847	4.63794	1.43508	-0.211456	0.321566
11:46958203:C:T	No differential binding	SK-MEL-28	243.266	7385.78	4.92328	0.531407	62.1475	61.3704	58.3441	198.188	6474.14	5.02844	0.600468	88.609	87.7649	84.8056	0.105162	0.736423	0.479265
11:71185998:C:T	No differential binding	SK-MEL-28	405.406	2394.05	2.56133	0.570543	20.7957	20.115	16.9923	455.887	2857.48	2.64887	0.449619	13.0595	12.4091	9.25614	0.0875364	0.119675	0.0793399
12:121837810:T:C	No differential binding	SK-MEL-28	517.22	14028.3	4.76084	0.758107	163.095	162.075	159.292	405.428	10900.1	4.74806	0.575669	70.714	69.914	66.9106	-0.0127838	0.155865	0.101051
12:30908047:G:T	No differential binding	SK-MEL-28	518.155	6105.84	3.55742	0.793956	107.843	106.954	104.039	487.178	4897.15	3.32898	0.684843	57.6787	56.9124	53.8753	-0.228437	0.564817	0.368102
14:82000281:G:A	No differential binding	SK-MEL-28	146.347	2777.18	4.24659	0.545351	49.5279	48.7788	45.7245	123.881	2156.86	4.12052	0.601719	60.2138	59.4421	56.4104	-0.126073	0.276661	0.180265
14:90422250:C:G	No differential binding	SK-MEL-28	485.688	29088.1	5.90375	0.81936	306.203	304.668	302.4	369.772	23243.7	5.97334	0.77443	275.838	274.426	272.035	0.0695899	0.64768	0.421299
15:26868453:C:T	No differential binding	SK-MEL-28	719.029	4729.77	2.71676	0.557901	22.0191	21.3349	18.2157	663.336	4109.27	2.63152	0.510208	16.7953	16.1303	12.9919	-0.0852415	0.00642544	0.00495275
15:26874343:G:A	No differential binding	SK-MEL-28	495.159	5506.87	3.47545	0.615195	45.8392	45.0977	42.0358	461.441	4585.79	3.31068	0.718892	66.5573	65.7672	62.7539	-0.164768	0.34959	0.223965
15:66797157:C:T	No differential binding	SK-MEL-28	166.054	1131.65	2.76557	0.400254	11.44	10.7975	7.63663	251.234	1973.49	2.97324	0.608068	32.7577	32.0413	28.9544	0.207672	0.461948	0.300315
16:89796884:C:T	No differential binding	SK-MEL-28	802.769	9301.07	3.53382	0.581969	40.7839	40.0516	36.9805	830.823	10193.4	3.61568	0.831765	132.306	131.365	128.502	0.0818579	0.416383	0.271898
17:12920977:G:A	No differential binding	SK-MEL-28	413.483	2616.55	2.65901	0.602139	25.7025	25.006	21.8991	406.16	2923.87	2.84598	0.640515	34.7884	34.067	30.985	0.186964	0.522882	0.34299
17:27224823:C:T	No differential binding	SK-MEL-28	621.329	3786.63	2.60522	0.763951	50.9782	50.226	47.1748	793.189	4646.12	2.54895	0.5358	17.6828	17.0131	13.8794	-0.0562616	0.310482	0.202554
17:30374624:A:G	No differential binding	SK-MEL-28	570.513	1523.59	1.41559	0.45609	4.28316	3.69673	0.479771	739.651	1761.66	1.25082	0.570103	5.47545	4.87218	1.67206	-0.164766	0.232545
17:38083992:G:A	No differential binding	SK-MEL-28	1010.51	15278.6	3.91767	0.670578	74.4712	73.6603	70.6678	732.993	11359	3.95287	0.703791	88.1282	87.286	84.3248	0.0352039	0.384617	0.249464
19:13347390:C:T	No differential binding	SK-MEL-28	665.863	3025.78	2.18175	0.684433	25.2926	24.5976	21.4892	773.049	2991.67	1.94995	0.710907	22.9112	22.2228	19.1078	-0.231802	1.5227	1.05402
19:18649668:A:G	No differential binding	SK-MEL-28	119.737	355.805	1.57139	0.308444	2.85725	2.29569	0	569.315	2096.91	1.88057	0.617998	14.2202	13.5651	10.4169	0.30918	1.28247	0.886872
19:19774804:C:G	No differential binding	SK-MEL-28	212.99	735.489	1.78726	0.432332	5.87867	5.27132	2.07528	249.847	789.545	1.65836	0.463693	5.85087	5.24404	2.04748	-0.128898	0.249744	0.163036
19:3409711:A:C	No differential binding	SK-MEL-28	845.751	2362.24	1.48134	0.530941	6.31015	5.69814	2.50676	854.377	2444.21	1.51527	0.653308	11.0415	10.4006	7.23807	0.0339302	0.106001	0.0692002
19:3619458:A:G	No differential binding	SK-MEL-28	825.423	2279.85	1.46464	0.649027	10.1752	9.53815	6.37183	831.087	2630.18	1.66207	0.471687	6.07208	5.46287	2.2687	0.197424	0.203385	0.131956
19:4246938:T:C	No differential binding	SK-MEL-28	571.423	22357.1	5.28939	0.740239	185.234	184.143	181.431	363.345	5270.77	3.85724	0.557516	43.3497	42.6123	39.5463	-1.43215	2.96912	2.07849
19:4247310:C:G	No differential binding	SK-MEL-28	684.057	14349.4	4.38952	0.886194	249.357	248.045	245.553	725.229	16840.7	4.53659	0.927938	307.14	305.602	303.337	0.147069	1.07441	0.731749
19:45394340:C:A	No differential binding	SK-MEL-28	555.217	14584	4.71382	0.887061	288.487	287.035	284.683	575.453	13243.4	4.52315	0.789621	170.152	169.108	166.349	-0.190666	1.95592	1.35941
19:46366588:C:T	No differential binding	SK-MEL-28	705.955	19971.1	4.8214	0.794064	197.113	195.978	193.309	882.092	24268.9	4.78154	0.687771	119.344	118.43	115.54	-0.0398608	0.530386	0.346881
2:219433033:A:C	No differential binding	SK-MEL-28	361.01	1709.52	2.2416	0.538331	14.0115	13.3575	10.2081	373.177	1886.12	2.33651	0.564294	16.9763	16.3107	13.1729	0.0949159	0.283995	0.18538
2:2328446:G:T	No differential binding	SK-MEL-28	469.968	1459.69	1.63267	0.579994	9.26795	8.63512	5.46456	555.947	1267.88	1.18711	0.56269	4.84011	4.24566	1.03672	-0.44556	1.17556	0.807583
20:62289720:C:T	No differential binding	SK-MEL-28	445.326	13830.1	4.95589	0.728585	154.338	153.343	150.535	481.625	14450.3	4.90634	0.659016	110.167	109.272	106.363	-0.0495499	0.230851	0.152786
22:21336618:G:A	No differential binding	SK-MEL-28	166.854	3511.5	4.39264	0.688156	101.089	100.214	97.2857	198.614	3975.09	4.32153	0.510831	43.8742	43.1363	40.0708	-0.0711134	0.303466	0.198544
3:187463566:T:C	No differential binding	SK-MEL-28	646.314	5569.59	3.10521	0.803103	85.9499	85.1115	82.1465	651.18	5410.72	3.0531	0.757125	67.4848	66.6909	63.6814	-0.052106	0.151222	0.0987808
4:123300658:C:T	No differential binding	SK-MEL-28	456.113	2042.66	2.16051	0.574294	15.2844	14.6248	11.481	579.989	1931.82	1.73499	0.297683	3.24064	2.67151	0	-0.425526	0.863858	0.577002
4:2471368:A:T	No differential binding	SK-MEL-28	719.821	2359.58	1.71262	0.621552	12.109	11.4613	8.3056	748.29	1540.32	1.03757	0.592679	4.31215	3.72534	0.508761	-0.675052	1.58793	1.08972
4:71554307:C:G	No differential binding	SK-MEL-28	506.418	7044.53	3.79691	0.630842	58.4969	57.7287	54.6935	693.397	8983.98	3.69507	0.429017	22.4802	21.7938	18.6768	-0.101837	0.330886	0.214528
5:179126012:G:A	No differential binding	SK-MEL-28	1380.86	3272.44	1.24204	0.748303	11.4597	10.817	7.65633	1532.5	4715.34	1.62176	0.589729	9.54161	8.90765	5.73822	0.379727	1.00809	0.688131
6:125523497:A:C	No differential binding	SK-MEL-28	567.293	953.902	0.747504	0.40466	1.23876	0.745488	0	512.091	1882.3	1.87709	0.639415	15.5569	14.8969	11.7535	1.12959	1.9395	1.34646
6:134496003:G:C	No differential binding	SK-MEL-28	235.764	1442.01	2.61243	-0.173553	1.09798	0.618331	0	275.11	1887.11	2.77606	0.673162	38.3651	37.6375	34.5617	0.16363	0.41253	0.270091
7:100026982:G:A	No differential binding	SK-MEL-28	165.709	2889.15	4.12177	0.677597	84.9743	84.138	81.1709	202.46	4365	4.43037	0.625898	77.4795	76.6605	73.6761	0.308597	0.772041	0.504912
7:120498154:G:C	No differential binding	SK-MEL-28	424.328	3843.6	3.17733	0.726481	63.5355	62.7562	59.7321	591.739	5235.82	3.14341	0.720761	60.6212	59.8482	56.8178	-0.0339184	0.303914	0.198617
7:158497780:G:A	No differential binding	SK-MEL-28	283.071	6372.25	4.49153	0.505001	46.0851	45.3431	42.2818	336.521	7020.97	4.38183	0.529674	49.0699	48.3215	45.2665	-0.109701	0.393624	0.255652
7:2394261:A:C	No differential binding	SK-MEL-28	377.462	3406.21	3.17101	0.706336	57.7778	57.0112	53.9744	483.227	4355.89	3.17031	0.635452	41.962	41.2277	38.1586	-0.000700588	0.0961317	0.0631546
7:27779702:C:T	No differential binding	SK-MEL-28	263.884	14171.8	5.74573	0.891605	306.203	304.668	302.4	223.423	11206.7	5.64766	0.593217	107.84	106.952	104.037	-0.0980654	0.439528	0.288848
7:66461877:C:T	No differential binding	SK-MEL-28	539.981	6147.53	3.50798	0.804018	109.817	108.923	106.013	491.526	9233.85	4.23016	0.759668	129.955	129.019	126.152	0.722185	2.10204	1.46612
7:99653167:G:A	No differential binding	SK-MEL-28	742.771	2678.62	1.8493	0.495762	8.15562	7.53085	4.35223	459.557	1386.26	1.5909	0.534511	7.29043	6.67046	3.48704	-0.258392	0.59759	0.387728
8:146017851:G:T	No differential binding	SK-MEL-28	135.279	14252.7	6.71866	0.528373	113.158	112.257	109.354	164.712	16868.1	6.67725	0.872973	307.14	305.602	303.337	-0.0414181	0.137546	0.0898968
8:40755379:C:T	No differential binding	SK-MEL-28	176.842	874.843	2.30343	0.3129	5.65841	5.05317	1.85502	141.952	694.64	2.29093	0.261642	4.54415	3.95341	0.740758	-0.0125001	0.0312566
9:132565310:A:G	No differential binding	SK-MEL-28	167.575	4810.92	4.84238	0.44389	40.5529	39.8207	36.7496	199.339	6677.19	5.06402	0.807292	230.871	229.619	227.068	0.22164	0.566401	0.369144
9:19103758:G:A	No differential binding	SK-MEL-28	140.154	1201.35	3.10119	0.224563	6.70299	6.08816	2.8996	144.263	928.509	2.68545	0.266879	6.16242	5.55201	2.35903	-0.415747	0.231225	0.152786
9:35657983:T:A	No differential binding	SK-MEL-28	428.698	2987.97	2.80028	0.673429	39.0666	38.3376	35.2632	412.407	2602.03	2.6563	0.690387	38.0351	37.3084	34.2317	-0.143976	1.26027	0.868312
X:153059811:G:T	No differential binding	SK-MEL-28	637.739	17113.5	4.74499	0.827046	222.055	220.835	218.251	770.422	20781.2	4.75275	0.776758	177.005	175.941	173.201	0.00775936	0.0284577	0.0163296
X:16804368:C:T	No differential binding	SK-MEL-28	99.5463	2331.39	4.5487	0.60889	75.5498	74.7368	71.7464	138.1	2297.51	4.0529	0.626044	65.068	64.2835	61.2646	-0.495791	1.47512	1.02258
X:40440106:C:T	No differential binding	SK-MEL-28	294.606	18429.7	5.96708	0.673091	173.125	172.073	169.321	346.816	16759	5.59385	0.722251	190.662	189.554	186.859	-0.373237	0.70821	0.461036
1:26560583:G:A	No predicted TF binding	HT-29	813.273	7203.07	3.14639	0.671994	48.7342	47.7587	44.9308	624.31	5530.56	3.14654	0.648731	43.8932	42.9885	40.0898	0.00014819	0.0405361	0.0271093
1:3713223:G:A	No predicted TF binding	HT-29	268.498	904.233	1.74936	0.643824	13.879	13.2166	10.0756	223.866	733.779	1.71234	0.666357	14.7024	14.0347	10.899	-0.0370151	0.0477172	0.0307788
10:104262570:C:A	No predicted TF binding	HT-29	167	1184.66	2.82462	0.668431	38.85	38.0082	35.0466	122.32	884.348	2.85193	0.593258	28.2859	27.5428	24.4825	0.0273085	0.00168916	0.00105402
10:96084549:G:C	No predicted TF binding	HT-29	518.965	1169.78	1.17357	0.601612	5.56234	4.96648	1.75895	454.026	1033.18	1.18648	0.691369	8.25489	7.63328	4.4515	0.0129056	0.125845	0.0828476
12:101673766:G:T	No predicted TF binding	HT-29	634.335	4056.5	2.67616	0.642376	31.1302	30.3665	27.3268	482.36	3259.51	2.75555	0.686515	40.1498	39.297	36.3465	0.0793977	0.510333	0.342954
12:14996584:G:T	No predicted TF binding	HT-29	822.873	3446.33	2.06542	0.588376	14.9242	14.2552	11.1208	819.846	3267.96	1.99406	0.6514	18.3937	17.7057	14.5903	-0.0713582	0.108447	0.0704726
12:498700:A:C	No predicted TF binding	HT-29	15.9788	255.712	3.99407	0.470816	31.4576	30.6915	27.6542	9.25091	131.695	3.81734	0.328467	15.3764	14.7046	11.5731	-0.176724	0
12:50505550:G:A	No predicted TF binding	HT-29	292.219	3020.97	3.369	0.530188	29.4815	28.7302	25.6781	268.014	2759.4	3.36295	0.563866	34.147	33.3573	30.3436	-0.00604645	0.144899	0.0956331
12:50505703:C:T	No predicted TF binding	HT-29	275.084	5693.57	4.37079	0.552383	54.0934	53.0061	50.29	284.474	4813.51	4.08009	0.5789	53.2763	52.2124	49.473	-0.290692	1.46163	1.0625
12:6772410:G:A	No predicted TF binding	HT-29	286.589	5418.56	4.24024	0.542306	48.7098	47.7346	44.9064	126.874	2431.5	4.25902	0.526008	45.6561	44.7254	41.8527	0.018783	0.0538225	0.0340992
13:111365343:C:A	No predicted TF binding	HT-29	609.663	12105.5	4.31121	0.610275	68.4106	66.9103	64.6072	576.44	12350.8	4.42101	0.567518	59.2333	58.0198	55.4299	0.109797	0.387287	0.261953
15:100273802:G:A	No predicted TF binding	HT-29	429.049	5892.89	3.77951	0.658264	65.6268	64.2151	61.8234	538.26	7008.16	3.70229	0.68738	71.8985	70.2869	68.0951	-0.0772182	0.285255	0.1879
15:22954817:C:T	No predicted TF binding	HT-29	515.544	2013.91	1.96485	0.583155	13.2768	12.619	9.47338	445.829	1795.85	2.00934	0.566341	12.875	12.2198	9.0716	0.0444932	0.195974	0.12769
15:22955376:G:C	No predicted TF binding	HT-29	716.154	1371.85	0.937923	0.704474	5.69039	5.09298	1.887	559.591	1106.81	0.984234	0.593123	3.93967	3.36689	0.13628	0.0463114	0.00535226
15:66161702:A:G	No predicted TF binding	HT-29	1.84575	29.0059	3.95361	0.00876252	4.26129	3.68199	0.457905	10.0366	96.8924	3.25993	0.365358	13.3972	12.7376	9.59384	-0.69368	0
16:10972844:G:A	No predicted TF binding	HT-29	364.244	1634.22	2.16438	0.503781	11.2969	10.6533	7.49355	304.5	1282.66	2.07319	0.52981	11.6595	11.0126	7.85613	-0.0911973	0.234775	0.153235
18:49865314:C:A	No predicted TF binding	HT-29	344.328	489.505	0.504206	0.562896	1.18481	0.740469	0	343.063	755.72	1.13811	0.620964	5.70234	5.10467	1.89895	0.633908	1.4833
19:46366591:C:T	No predicted TF binding	HT-29	990.529	11738.3	3.5666	0.585231	42.1381	41.2561	38.3347	769.891	9498.78	3.62469	0.574671	41.4726	40.5988	37.6692	0.0580905	0.514891	0.344932
19:47354098:G:T	No predicted TF binding	HT-29	27.8592	170.639	2.60931	0.421321	11.2354	10.5922	7.43201	23.7172	160.161	2.74895	0.371079	9.98064	9.34668	6.17725	0.139642	0.0494259	0.0315366
19:50832653:G:A	No predicted TF binding	HT-29	512.791	2290.23	2.15886	0.671783	23.4322	22.7162	19.6288	653.495	3033.26	2.21383	0.711284	29.3165	28.5668	25.5131	0.0549684	0.194341	0.127098
19:58892398:G:A	No predicted TF binding	HT-29	38.902	221.44	2.50863	0.363374	8.15708	7.53615	4.35369	102.099	367.188	1.84263	0.549256	10.1724	9.53728	6.36898	-0.666007	0.585999	0.400461
2:68694444:G:A	No predicted TF binding	HT-29	438.778	4820.84	3.45702	0.588616	40.2571	39.4027	36.4537	301.998	3853.71	3.67283	0.620895	52.4005	51.3554	48.5971	0.215807	1.32712	0.95616
20:34129709:A:G	No predicted TF binding	HT-29	524.45	8591.95	4.03375	0.64944	71.67	70.0715	67.8666	656.411	10668.5	4.02232	0.594789	55.6599	54.5346	51.8565	-0.0114273	0.270453	0.178264
20:524519:C:T	No predicted TF binding	HT-29	321.685	4271.03	3.73008	0.544366	38.2782	37.4439	34.4748	358.803	4330.42	3.5925	0.60716	47.1683	46.2175	43.365	-0.137584	0.43072	0.290485
3:101280566:T:C	No predicted TF binding	HT-29	391.536	837.152	1.09698	0.611802	5.14218	4.55004	1.3388	353.613	869.634	1.29876	0.531725	5.00222	4.41136	1.19883	0.201778	0.179436
3:128879876:G:A	No predicted TF binding	HT-29	22.2174	105.852	2.24919	0.368641	6.83237	6.2221	3.02898	19.1606	92.3877	2.26981	0.344016	6.26852	5.66433	2.46513	0.0206201	0.0374363	0.0269202
3:156273162:C:A	No predicted TF binding	HT-29	325.228	2055.01	2.65838	0.691041	38.205	37.3718	34.4016	303.249	1679.38	2.46834	0.647234	27.2047	26.4695	23.4013	-0.190039	0.56221	0.382095
3:185000666:G:A	No predicted TF binding	HT-29	620.245	16401.9	4.72467	0.597918	77.4625	75.6422	73.6591	711.921	18531.7	4.70194	0.579153	70.4726	68.9067	66.6693	-0.0227247	0.574383	0.391113
3:37217361:G:A	No predicted TF binding	HT-29	162.439	466.852	1.52637	0.544943	7.06307	6.45093	3.25968	197.262	614.828	1.63895	0.539439	7.85925	7.24064	4.05586	0.112583	0.10616	0.0699867
3:49894166:A:G	No predicted TF binding	HT-29	657.032	3487.52	2.40781	0.717256	35.4378	34.6343	31.6345	788.098	3442.57	2.12652	0.682206	23.8371	23.1198	20.0337	-0.281292	2.45494	1.77542
4:189027771:G:T	No predicted TF binding	HT-29	282.649	568.772	1.00742	0.583316	3.9445	3.37136	0.141116	303.466	862.825	1.50625	0.648888	10.7138	10.0743	6.91037	0.498831	1.5846	1.15546
4:51769:C:T	No predicted TF binding	HT-29	427.464	833.806	0.962147	0.606114	3.98943	3.41518	0.186036	316.361	861.599	1.44369	0.628097	9.06035	8.43171	5.25696	0.48154	2.072	1.5203
6:31707492:G:A	No predicted TF binding	HT-29	248.731	894.539	1.84596	0.672458	17.4148	16.7331	13.6114	185.812	574.613	1.62729	0.645701	12.2116	11.5616	8.40819	-0.218662	1.57949	1.15256
6:33238541:C:A	No predicted TF binding	HT-29	449.55	1134.16	1.33382	0.564645	6.00712	5.40555	2.20374	300.673	721.137	1.26157	0.42238	3.07141	2.51752	0	-0.0722448	0.422329	0.284137
7:102105452:C:A	No predicted TF binding	HT-29	64.0412	340.475	2.40599	0.501693	13.6567	12.995	9.85331	119.228	643.805	2.42877	0.551963	17.3135	16.6321	13.5101	0.0227841	0.0617417	0.0389887
7:104909590:A:T	No predicted TF binding	HT-29	193.385	845.452	2.12575	0.624468	18.4619	17.7736	14.6585	295.98	1202.92	2.0216	0.626619	16.9355	16.2577	13.1322	-0.104148	0.234156	0.153235
7:26239812:C:T	No predicted TF binding	HT-29	338.42	773.002	1.18935	0.6543	7.09301	6.48073	3.28962	317.919	742.096	1.22025	0.639758	6.99253	6.38079	3.18914	0.0308923	0.210101	0.137281
7:99156112:G:A	No predicted TF binding	HT-29	461.772	2202	2.25351	0.644229	22.5251	21.8154	18.7217	530.779	2796.63	2.39672	0.653477	26.4246	25.6928	22.6212	0.143211	0.420354	0.283935
8:24150697:A:C	No predicted TF binding	HT-29	246.862	626.744	1.34546	0.638248	8.30713	7.68484	4.50374	291.644	777.116	1.4127	0.658587	9.9121	9.27927	6.10871	0.0672323	0.196202	0.12769
9:135906009:C:T	No predicted TF binding	HT-29	597.022	6232.76	3.38374	0.699964	63.7709	62.4212	59.9675	542.69	5432.79	3.32317	0.668835	53.4731	52.4007	49.6697	-0.0605737	0.592237	0.40461
X:1387571:G:A	No predicted TF binding	HT-29	269.273	636.673	1.24039	0.596817	6.02293	5.42123	2.21954	405.885	961.158	1.24326	0.683355	8.69622	8.07049	4.89283	0.00287559	0.0768056	0.0483019
X:1402848:G:A	No predicted TF binding	HT-29	1034.68	1840.61	0.829428	0.627403	3.36019	2.79851	0	922.349	2392.12	1.37376	0.630339	8.34702	7.72431	4.54363	0.544335	2.85475	1.97924
X:33146522:C:T	No predicted TF binding	HT-29	126.432	364.275	1.52361	0.582297	8.23887	7.61753	4.43548	191.463	497.728	1.37505	0.554045	6.07281	5.47033	2.26942	-0.148554	0.366587	0.247496
1:241372426:G:A	No predicted TF binding	Jurkat	669.744	630.257	-0.0869432	1.11628	0.592091	0.455435	0	714.242	562.074	-0.345292	1.13143	5.52801	5.09205	1.72462	-0.258349	2.31232
1:26560583:G:A	No predicted TF binding	Jurkat	813.273	4014.82	2.3038	1.36893	306.3	305.559	302.497	624.31	3029.11	2.27931	1.31987	306.544	305.803	302.74	-0.0244952	0.685892	0.557332
1:3555442:C:T	No predicted TF binding	Jurkat	570.091	728.796	0.353845	1.14564	6.12576	5.68151	2.32237	607.311	834.066	0.457827	1.16498	10.6631	10.1772	6.85974	0.103981	0.888804	0.722267
1:3558206:A:G	No predicted TF binding	Jurkat	644.902	801.8	0.314358	1.18724	5.88208	5.44055	2.07869	694.236	839.731	0.274452	1.17382	4.37503	3.96275	0.571642	-0.0399055	0.280591	0.222158
1:3713223:G:A	No predicted TF binding	Jurkat	268.498	657.048	1.29232	1.11437	62.7346	62.1263	58.9312	223.866	631.76	1.49763	1.07853	71.2755	70.6582	67.4721	0.205304	1.7314	1.44294
1:38325181:C:A	No predicted TF binding	Jurkat	405.617	551.311	0.442857	1.02166	5.48961	5.0541	1.68622	445.482	546.751	0.295159	1.12143	4.02363	3.62112	0.220239	-0.147697	0.761901
1:63883178:A:C	No predicted TF binding	Jurkat	745.302	929.821	0.319077	1.20439	6.48834	6.0386	2.68495	803.792	996.287	0.309228	1.10693	4.11724	3.712	0.313855	-0.00984885	0.0814522	0.0592571
10:104262570:C:A	No predicted TF binding	Jurkat	167	1638.07	3.29534	1.23536	306.3	305.559	302.497	122.32	1150.74	3.23307	1.1863	306.544	305.803	302.74	-0.0622772	0.679132	0.551869
10:126300485:C:T	No predicted TF binding	Jurkat	356.313	489.225	0.457277	0.989815	5.10013	4.6715	1.29674	427.471	582.755	0.447896	1.08832	7.39347	6.93452	3.59008	-0.00938067	0.00281022	0.00184319
10:16478058:G:A	No predicted TF binding	Jurkat	563.696	405.595	-0.475887	0.996158	5.62089	5.18367	1.8175	603.384	504.077	-0.259196	1.05577	2.4938	2.15428	0	0.216692	1.06102
10:96084549:G:C	No predicted TF binding	Jurkat	518.965	2332.87	2.16876	1.31476	306.3	305.559	302.497	454.026	2034.39	2.16355	1.30248	306.544	305.803	302.74	-0.00520502	0.142709	0.106883
11:61582335:G:T	No predicted TF binding	Jurkat	150.66	263.646	0.806736	0.978393	13.7842	13.2786	9.98079	164.447	198.697	0.272576	0.865607	1.34229	1.09812	0	-0.53416	2.53393	2.10278
11:82958310:C:T	No predicted TF binding	Jurkat	448.538	681.456	0.603875	1.12998	15.4235	14.9112	11.6201	419.951	506.703	0.270966	1.02087	2.34984	2.01874	0	-0.332909	2.84882	2.36272
12:101673766:G:T	No predicted TF binding	Jurkat	634.335	5822.59	3.19832	1.32409	306.3	305.559	302.497	482.36	4119.76	3.09418	1.29259	306.544	305.803	302.74	-0.10414	2.60423	2.16199
12:108909948:T:A	No predicted TF binding	Jurkat	417.844	560.811	0.42405	1.04494	5.59066	5.15372	1.78727	330.224	512.733	0.634667	1.07842	13.5375	13.0339	9.7341	0.210617	1.25644	1.03138
12:125452892:T:C	No predicted TF binding	Jurkat	537.659	488.229	-0.138402	1.05061	0.921094	0.731494	0	514.44	735.534	0.515945	1.13613	11.775	11.2824	7.97165	0.654348	3.64719	3.02537
12:133339144:G:A	No predicted TF binding	Jurkat	551.492	726.246	0.396382	1.08587	5.86575	5.42468	2.06236	60.3498	92.1283	0.612729	0.76009	3.37581	2.99559	0	0.216347	0.773661	0.628961
12:14996584:G:T	No predicted TF binding	Jurkat	822.873	1776.29	1.11037	1.19854	68.1419	67.5273	64.3385	819.846	1462.33	0.83461	1.24797	48.6566	48.0675	44.8532	-0.275761	2.43534	2.02406
12:30906827:G:T	No predicted TF binding	Jurkat	353.81	491.25	0.473422	1.08355	8.01979	7.5544	4.2164	207.412	304.478	0.553684	0.963342	6.44297	5.99425	2.63958	0.0802621	0.258402	0.203051
12:49397154:G:A	No predicted TF binding	Jurkat	386.426	526.203	0.445566	1.114	8.16049	7.69367	4.3571	411.677	566.38	0.460695	1.12161	8.96284	8.48907	5.15945	0.015129	0.1113	0.0829618
12:498700:A:C	No predicted TF binding	Jurkat	15.9788	262.931	4.02544	0.867947	193.118	192.424	189.314	9.25091	180.564	4.26745	0.77386	141.079	140.412	137.275	0.242008	0
12:50505550:G:A	No predicted TF binding	Jurkat	292.219	3313.3	3.50384	1.3122	306.3	305.559	302.497	268.014	3032.39	3.49938	1.25951	306.544	305.803	302.74	-0.0044587	0.0453617	0.032221
12:50505703:C:T	No predicted TF binding	Jurkat	275.084	7316.86	4.73291	1.35342	306.3	305.559	302.497	284.474	6997.08	4.62124	1.29401	306.544	305.803	302.74	-0.111672	2.26266	1.88399
12:6772410:G:A	No predicted TF binding	Jurkat	286.589	4412.96	3.94412	1.23075	306.3	305.559	302.497	126.874	2119.24	4.06093	1.20886	306.544	305.803	302.74	0.116808	2.76382	2.29095
12:7597193:G:A	No predicted TF binding	Jurkat	253.075	351.925	0.474936	0.991582	5.4962	5.06051	1.69281	140.524	175.781	0.32132	0.852447	1.65444	1.37883	0	-0.153616	0.583257
13:111365343:C:A	No predicted TF binding	Jurkat	609.663	10218.5	4.0671	1.36032	306.3	305.559	302.497	576.44	10582.3	4.19832	1.37879	306.544	305.803	302.74	0.131222	2.85047	2.36272
14:59828511:G:A	No predicted TF binding	Jurkat	716.707	1107.55	0.627967	1.18379	21.0469	20.5122	17.2435	895.153	1360.5	0.603267	1.26195	27.548	26.9947	23.7446	-0.0247	0.129139	0.0960316
15:100273802:G:A	No predicted TF binding	Jurkat	429.049	3114.53	2.8595	1.29058	306.3	305.559	302.497	538.26	3927.59	2.86687	1.31244	306.544	305.803	302.74	0.00737679	0.120354	0.0893271
15:22954817:C:T	No predicted TF binding	Jurkat	515.544	736.115	0.513427	1.16203	13.0501	12.5495	9.24667	445.829	656.122	0.557114	1.08316	10.8209	10.3342	7.01749	0.0436868	0.253874	0.199181
15:22955376:G:C	No predicted TF binding	Jurkat	716.154	1520.57	1.08649	1.27882	93.9791	93.3419	90.1757	559.591	1141.48	1.02866	1.13782	44.5962	44.014	40.7928	-0.0578336	0.569866	0.458619
15:47475417:G:A	No predicted TF binding	Jurkat	14.884	34.2962	1.20366	0.547901	4.67032	4.25106	0.866927	37.2539	90.3226	1.27709	0.737352	11.516	11.0246	7.71257	0.0734372	0.469238	0.379418
15:66161702:A:G	No predicted TF binding	Jurkat	1.84575	29.7043	4.00009	0.409862	24.0552	23.5102	20.2518	10.0366	191.682	4.25363	0.773322	139.831	139.164	136.027	0.253538	0
15:91565706:G:C	No predicted TF binding	Jurkat	204.976	284.314	0.471549	0.952625	4.62782	4.20959	0.82443	189.2	329.3	0.79994	1.0123	15.725	15.2109	11.9216	0.328391	1.77787	1.48336
16:10972955:C:T	No predicted TF binding	Jurkat	471.417	637.457	0.435368	1.13616	8.58979	8.11903	4.7864	475.46	468.617	-0.0200538	1.03537	0.0820872	0.0589999	0	-0.455422	2.33116	1.93977
16:30080481:G:A	No predicted TF binding	Jurkat	1063	832.962	-0.352131	1.20246	7.70047	7.2385	3.89708	819.587	645.286	-0.344821	1.13346	5.56089	5.12457	1.7575	0.00730986	0.0372299	0.0268681
16:82959044:A:G	No predicted TF binding	Jurkat	418.286	450.437	0.107145	1.08288	0.710581	0.55229	0	586.341	778.867	0.408798	1.1525	8.19842	7.73065	4.39504	0.301653	2.4682	2.04939
17:62151457:G:A	No predicted TF binding	Jurkat	287.246	192.551	-0.576717	0.904454	5.43324	4.99862	1.62985	210.436	159.001	-0.404147	0.839233	2.27957	1.95348	0	0.17257	0.473666
18:28742867:C:T	No predicted TF binding	Jurkat	170.447	467.889	1.45635	1.05762	61.3734	60.7664	57.57	316.382	686.405	1.11797	1.10895	46.0815	45.497	42.2781	-0.338379	2.95076	2.44715
18:49865314:C:A	No predicted TF binding	Jurkat	344.328	621.847	0.852148	1.07966	23.8686	23.3241	20.0652	343.063	593.538	0.791677	1.08632	21.3408	20.8049	17.5374	-0.0604715	0.227982	0.177866
18:60986948:G:A	No predicted TF binding	Jurkat	1099.34	2204.23	1.0038	1.32293	98.2306	97.5908	94.4272	863.597	1765.51	1.03143	1.21576	63.7227	63.1134	59.9193	0.027622	0.196323	0.15373
18:60986965:C:A	No predicted TF binding	Jurkat	527.841	1014.79	0.943541	1.17277	44.0852	43.504	40.2818	651.06	1263.73	0.957061	1.1536	41.5846	41.0074	37.7812	0.0135201	0.0781007	0.0570856
18:60987135:G:A	No predicted TF binding	Jurkat	15.6743	37.2807	1.25077	0.500608	4.12675	3.72126	0.32336	13.2528	36.4348	1.45629	0.544238	6.4667	6.01752	2.66332	0.205516	0.493778	0.398049
19:13375527:C:G	No predicted TF binding	Jurkat	901.73	2079.35	1.20511	1.25504	103.505	102.86	99.7012	1023.47	2300.34	1.16837	1.29664	117.662	117.008	113.859	-0.036747	0.433361	0.348031
19:13618398:C:G	No predicted TF binding	Jurkat	807.532	953.047	0.238362	1.14794	3.09413	2.72529	0	951.171	1185.6	0.317352	1.21029	6.58488	6.13404	2.7815	0.07899	1.09127	0.893894
19:13710721:C:T	No predicted TF binding	Jurkat	308.537	408.686	0.40569	1.05075	5.29069	4.85801	1.4873	347.337	399.062	0.199913	1.04477	1.57383	1.30652	0	-0.205777	2.32695
19:1633073:C:T	No predicted TF binding	Jurkat	402.756	566.946	0.493541	1.04224	7.27237	6.81483	3.46898	300.014	399.077	0.412019	1.0377	5.15513	4.72545	1.35174	-0.0815222	0.519759	0.418138
19:46366591:C:T	No predicted TF binding	Jurkat	990.529	8421.89	3.08779	1.31989	306.3	305.559	302.497	769.891	6448.37	3.06617	1.31596	306.544	305.803	302.74	-0.0216174	0.974936	0.795869
19:4638487:G:A	No predicted TF binding	Jurkat	772.593	1077.58	0.479777	1.23401	15.7036	15.1896	11.9002	640.138	813.734	0.34648	1.16703	6.44566	5.99685	2.64227	-0.133298	1.39669	1.15327
19:47354098:G:T	No predicted TF binding	Jurkat	27.8592	164.265	2.55884	0.811782	61.0784	60.4718	57.275	23.7172	155.269	2.71162	0.803769	66.0134	65.4008	62.21	0.152783	1.48168	1.2254
19:50832653:G:A	No predicted TF binding	Jurkat	512.791	2131.53	2.05524	1.24901	290.4	289.665	286.597	653.495	2714.67	2.05463	1.29707	306.544	305.803	302.74	-0.000609341	0.00148423	0.00110597
19:58892398:G:A	No predicted TF binding	Jurkat	38.902	213.398	2.4606	0.889524	80.4263	79.8005	76.6229	102.099	494.69	2.27467	1.06009	149.693	149.022	145.89	-0.185922	0.99307	0.809477
19:6479396:T:C	No predicted TF binding	Jurkat	237.519	149.063	-0.670347	0.848352	5.64387	5.20639	1.84048	198.196	135.303	-0.549521	0.819881	3.54698	3.15973	0	0.120826	0.318737
19:6479473:A:G	No predicted TF binding	Jurkat	560.176	404.319	-0.471036	1.06347	7.30161	6.84351	3.49822	638.928	451.663	-0.50045	1.06559	8.23117	7.7633	4.42778	-0.0294145	0.205244	0.161158
2:1891106:C:A	No predicted TF binding	Jurkat	324.424	451.196	0.475288	1.09214	8.37698	7.90785	4.57359	220.666	304.161	0.462033	0.928578	4.05225	3.64916	0.248858	-0.0132548	0.113478	0.0841162
2:1908276:G:T	No predicted TF binding	Jurkat	504.883	392.135	-0.363703	0.987083	3.3821	3.00157	0	492.504	353.692	-0.477827	0.989399	5.50644	5.07065	1.70305	-0.114124	0.715792
2:210865601:G:A	No predicted TF binding	Jurkat	174.538	252.108	0.530774	0.965013	6.01165	5.56822	2.20826	133.373	157.268	0.2374	0.84998	1.03225	0.827314	0	-0.293374	1.34182	1.10609
2:68694444:G:A	No predicted TF binding	Jurkat	438.778	4836.56	3.46241	1.29524	306.3	305.559	302.497	301.998	3403.78	3.49539	1.34795	306.544	305.803	302.74	0.0329815	0.48954	0.395182
20:34129709:A:G	No predicted TF binding	Jurkat	524.45	6228.68	3.56991	1.33156	306.3	305.559	302.497	656.411	7805.39	3.57179	1.31567	306.544	305.803	302.74	0.00188434	0.0221535	0.0165144
20:35233326:C:T	No predicted TF binding	Jurkat	385.72	494.643	0.358948	1.06093	4.44061	4.02656	0.637224	240.761	342.555	0.509185	0.956012	5.37704	4.94286	1.57365	0.150236	1.49766
20:524519:C:T	No predicted TF binding	Jurkat	321.685	3775.92	3.55287	1.27612	306.3	305.559	302.497	358.803	4031.11	3.49079	1.32314	306.544	305.803	302.74	-0.0620779	2.04094	1.69987
22:20927209:T:C	No predicted TF binding	Jurkat	365.425	511.223	0.48518	1.05509	7.44003	6.98052	3.63664	299.059	314.243	0.0713756	1.01321	0.335497	0.250758	0	-0.413805	2.70578	2.24329
22:21334591:G:A	No predicted TF binding	Jurkat	917.632	691.073	-0.408803	1.0749	5.92495	5.48261	2.12156	746.971	539.456	-0.469619	1.09437	8.2718	7.80363	4.46841	-0.0608159	0.239208	0.187354
22:31003025:G:A	No predicted TF binding	Jurkat	237.121	324.816	0.453368	0.995771	5.14687	4.71728	1.34348	224.737	259.28	0.205606	0.952254	1.18393	0.95696	0	-0.247762	1.95286
22:39147567:T:C	No predicted TF binding	Jurkat	316.008	495.225	0.647503	1.08614	14.5391	14.0301	10.7357	358.426	478.108	0.415846	1.07724	6.16963	5.72465	2.36624	-0.231657	2.74839	2.27831
3:101280566:T:C	No predicted TF binding	Jurkat	391.536	1430.38	1.86936	1.19477	187.637	186.947	183.834	353.613	1306.18	1.88555	1.23162	225.925	225.215	222.121	0.0161966	0.14628	0.109614
3:128615155:C:T	No predicted TF binding	Jurkat	266.107	899.672	1.75688	1.187	160.109	159.432	156.306	322.219	1083.36	1.74951	1.17743	151.989	151.315	148.185	-0.00737035	0.104154	0.0774623
3:128879876:G:A	No predicted TF binding	Jurkat	22.2174	109.973	2.30587	0.709545	31.4784	30.9181	27.6751	19.1606	116.717	2.60937	0.728795	43.6503	43.0702	39.8469	0.303498	0.708345	0.575871
3:156273162:C:A	No predicted TF binding	Jurkat	325.228	1388.63	2.094	1.24727	299.001	298.264	295.198	303.249	1092.65	1.84945	1.16834	162.79	162.111	158.987	-0.244548	2.68959	2.23044
3:184549011:G:C	No predicted TF binding	Jurkat	706.716	562.026	-0.331005	1.05877	3.82149	3.42374	0.0180979	615.484	440.255	-0.483659	1.02065	6.40505	5.95724	2.60166	-0.152654	2.55618	2.12188
3:185000666:G:A	No predicted TF binding	Jurkat	620.245	18278.7	4.88138	1.43094	306.3	305.559	302.497	711.921	18959.8	4.73495	1.43532	306.544	305.803	302.74	-0.146428	4.03187	3.33758
3:193311768:A:G	No predicted TF binding	Jurkat	1096.95	1277	0.219343	1.234	3.76873	3.37351	0	994.303	1227.48	0.303731	1.22095	6.35857	5.91132	2.55518	0.0843878	1.059	0.865561
3:21794513:C:G	No predicted TF binding	Jurkat	332.205	484.507	0.544	1.06602	9.61927	9.14012	5.81588	262.762	360.512	0.455933	0.99329	5.14621	4.7168	1.34282	-0.0880664	0.379799	0.302623
3:23958778:C:T	No predicted TF binding	Jurkat	569.588	863.626	0.600639	1.15159	16.7798	16.2612	12.9764	536.337	851.42	0.667325	1.12232	18.0355	17.5123	14.2321	0.0666863	0.276702	0.21871
3:37217361:G:A	No predicted TF binding	Jurkat	162.439	299.866	0.884199	0.992062	17.4096	16.8885	13.6062	197.262	339.999	0.784891	1.0133	15.2352	14.724	11.4318	-0.0993078	0.670586	0.544616
3:49894166:A:G	No predicted TF binding	Jurkat	657.032	2143.82	1.70606	1.23381	187.075	186.384	183.271	788.098	2627.91	1.73764	1.28185	241.709	240.993	237.906	0.0315741	0.346047	0.275056
4:119604970:G:A	No predicted TF binding	Jurkat	236.811	360.498	0.606569	0.994902	8.69119	8.21956	4.8878	273.673	428.44	0.647559	1.04896	12.3748	11.8782	8.57142	0.0409905	0.200073	0.156646
4:170953942:A:C	No predicted TF binding	Jurkat	853.877	1362.14	0.674022	1.22333	28.7436	28.1873	24.9402	1054.77	1757.94	0.737111	1.28565	45.219	44.6358	41.4156	0.0630887	0.632797	0.510938
4:189027771:G:T	No predicted TF binding	Jurkat	282.649	377.835	0.418452	1.0221	4.97149	4.54601	1.1681	303.466	543.806	0.842366	1.09228	24.6869	24.1408	20.8835	0.423915	2.49312	2.06715
4:48343378:C:T	No predicted TF binding	Jurkat	2.31613	11.6394	2.33745	0.245511	4.40999	3.99696	0.606604	2.27451	22.5826	3.31372	0.395389	15.7486	15.2342	11.9452	0.976269	0
4:51769:C:T	No predicted TF binding	Jurkat	427.464	556.517	0.380616	1.07363	5.18692	4.75627	1.38353	316.361	731.38	1.20878	1.08585	48.3825	47.7941	44.5792	0.828163	4.42544	3.64279
5:14486542:T:A	No predicted TF binding	Jurkat	653.993	512.563	-0.350553	1.0721	4.45658	4.04202	0.653196	696.809	539.482	-0.369021	1.1156	5.83338	5.39293	2.02999	-0.0184682	0.104599	0.0774964
5:175920962:A:G	No predicted TF binding	Jurkat	369.952	582.124	0.653718	1.08324	14.6182	14.109	10.8149	523.174	826.674	0.659937	1.15269	20.1797	19.6479	16.3763	0.00621945	0.0398201	0.0287777
5:176067987:G:A	No predicted TF binding	Jurkat	431.497	591.557	0.455352	1.13983	9.47906	9.00119	5.67568	277.07	326.822	0.237488	0.989901	1.69197	1.41327	0	-0.217863	1.80613	1.5051
6:134496364:G:C	No predicted TF binding	Jurkat	647.788	976.431	0.591535	1.15122	16.2735	15.7564	12.4701	575.415	722.541	0.329087	1.10387	4.53537	4.11894	0.731981	-0.262448	1.42716	1.17886
6:170890833:T:C	No predicted TF binding	Jurkat	259.006	885.817	1.77404	1.17033	151.257	150.584	147.453	208.534	732.456	1.8111	1.1514	144.544	143.875	140.741	0.0370607	0.395546	0.315824
6:170893269:G:A	No predicted TF binding	Jurkat	663.254	876.241	0.40221	1.15176	7.93295	7.46861	4.12956	995.993	1315.48	0.401449	1.26661	12.9222	12.4226	9.11883	-0.000760862	0.0320524	0.0238616
6:31707492:G:A	No predicted TF binding	Jurkat	248.731	967.052	1.95812	1.10632	137.352	136.686	133.549	185.812	880.72	2.24558	1.11878	190.794	190.102	186.991	0.287458	2.5651	2.12923
6:31729221:C:T	No predicted TF binding	Jurkat	1046.75	1444.7	0.464307	1.25428	16.1236	15.607	12.3202	988.792	1900.46	0.942225	1.29591	76.6831	76.0609	72.8797	0.477918	5.46746	4.40122
6:33238541:C:A	No predicted TF binding	Jurkat	449.55	671.129	0.577922	1.09838	12.3752	11.8785	8.57185	300.673	414.836	0.464149	1.01642	5.84378	5.40306	2.04039	-0.113773	1.17667	0.963901
7:102105452:C:A	No predicted TF binding	Jurkat	64.0412	226.837	1.82284	0.925665	52.5231	51.928	48.7197	119.228	446.196	1.90396	1.06119	105.781	105.135	101.978	0.0811195	0.579084	0.465585
7:104909590:A:T	No predicted TF binding	Jurkat	193.385	1133.26	2.55081	1.14645	278.986	278.255	275.183	295.98	1675.94	2.50192	1.21293	306.544	305.803	302.74	-0.0488879	1.50235	1.24257
7:105031021:A:G	No predicted TF binding	Jurkat	645.177	962.858	0.577259	1.18627	18.1133	17.5897	14.3099	700.403	1169.69	0.739957	1.19052	29.7513	29.1937	25.9479	0.162699	1.3598	1.12095
7:112062285:G:A	No predicted TF binding	Jurkat	653.945	2020.11	1.62743	1.27296	203.737	203.036	199.933	505.18	1522.62	1.59199	1.14746	109.98	109.331	106.177	-0.0354341	0.293576	0.231965
7:120498259:C:G	No predicted TF binding	Jurkat	424.668	631.749	0.573689	1.07341	10.9603	10.473	7.15691	227.485	375.896	0.725404	1.00676	12.7608	12.262	8.95741	0.151716	0.905762	0.736271
7:158482361:T:G	No predicted TF binding	Jurkat	188.392	304.113	0.691887	0.978997	10.3632	9.87902	6.55984	184.366	297.842	0.693237	0.933665	8.5727	8.10203	4.76931	0.00134995	0.0270572	0.0202906
7:26239812:C:T	No predicted TF binding	Jurkat	338.42	879.109	1.37725	1.12135	73.3846	72.7653	69.5812	317.919	861.366	1.43778	1.18001	104.275	103.63	100.472	0.0605267	0.378171	0.301686
7:7758802:A:C	No predicted TF binding	Jurkat	261.594	345.065	0.399039	1.00485	4.26318	3.85385	0.459796	333.901	459.443	0.460455	1.0843	7.64642	7.18521	3.84303	0.0614166	0.363757	0.290486
7:97935606:T:C	No predicted TF binding	Jurkat	410.075	495.474	0.271846	1.09389	3.13113	2.76107	0	425.981	544.63	0.354816	1.10822	5.27496	4.84272	1.47157	0.0829703	0.67838
7:99156112:G:A	No predicted TF binding	Jurkat	461.772	5715.84	3.62933	1.36325	306.3	305.559	302.497	530.779	6941.55	3.70892	1.36775	306.544	305.803	302.74	0.0795967	2.12372	1.76492
8:11300931:C:T	No predicted TF binding	Jurkat	85.7041	165.616	0.948709	0.874528	11.9246	11.431	8.12122	80.378	118.897	0.565256	0.781399	3.19849	2.82589	0	-0.383453	1.36359	1.12407
8:124408638:G:C	No predicted TF binding	Jurkat	198.407	388.397	0.969569	1.04666	26.4411	25.8901	22.6377	216.146	395.754	0.871136	1.0561	22.4354	21.8955	18.632	-0.0984332	1.06155	0.867815
8:24150697:A:C	No predicted TF binding	Jurkat	246.862	623.687	1.33688	1.12383	69.9932	69.3771	66.1898	291.644	736.472	1.33703	1.14197	76.0079	75.3864	72.2045	0.000147512	0.0119593	0.00963475
8:37594718:C:T	No predicted TF binding	Jurkat	1002.21	708.274	-0.500219	1.13788	11.1964	10.7078	7.39299	865.557	693.026	-0.320687	1.13124	4.84291	4.42021	1.03952	0.179533	1.0127	0.826152
8:42180785:C:T	No predicted TF binding	Jurkat	412.787	636.344	0.624159	1.14587	17.6059	17.0842	13.8025	460.881	745.205	0.693515	1.16058	22.9832	22.4418	19.1798	0.0693556	0.826651	0.671583
9:130979003:C:A	No predicted TF binding	Jurkat	482.252	336.425	-0.518158	0.991522	6.42639	5.97813	2.623	820.759	607.116	-0.435467	1.12716	8.27203	7.80377	4.46864	0.0826908	0.381795	0.304388
9:131025405:C:T	No predicted TF binding	Jurkat	116.823	174.921	0.583273	0.879218	4.99889	4.57254	1.1955	127.403	191.035	0.586051	0.92447	6.07384	5.63005	2.27045	0.00277773	0.0793324	0.0579498
9:135906009:C:T	No predicted TF binding	Jurkat	597.022	4241.7	2.82924	1.32958	306.3	305.559	302.497	542.69	3823.79	2.81651	1.3301	306.544	305.803	302.74	-0.0127311	0.167202	0.127794
9:3258762:A:T	No predicted TF binding	Jurkat	400.634	611.529	0.609628	1.09452	13.4567	12.9538	9.65329	403.053	409.361	0.0224531	1.0145	0.0880867	0.0633765	0	-0.587175	2.34563	1.95192
X:1402848:G:A	No predicted TF binding	Jurkat	1034.68	1493.93	0.530268	1.22591	18.3349	17.8107	14.5315	922.349	1506.55	0.708096	1.26997	38.9676	38.3942	35.1642	0.177828	2.6974	2.23603
X:33146522:C:T	No predicted TF binding	Jurkat	126.432	469.198	1.89279	1.06085	104.392	103.747	100.589	191.463	680.191	1.82905	1.07829	105.621	104.975	101.818	-0.0637405	0.434212	0.348474
1:26560583:G:A	No predicted TF binding	SK-MEL-28	813.273	9651.6	3.56878	0.758354	92.2968	91.4431	88.4934	624.31	7726.92	3.62976	0.640146	55.8508	55.0885	52.0474	0.0609816	0.398396	0.25921
1:3558206:A:G	No predicted TF binding	SK-MEL-28	644.902	1671.34	1.37412	0.542086	5.7725	5.16634	1.96911	694.236	1956.84	1.49514	0.5565	7.13983	6.52081	3.33644	0.121013	0.946418	0.641548
10:104262570:C:A	No predicted TF binding	SK-MEL-28	167	1944.18	3.53944	0.372262	16.1313	15.4696	12.3279	122.32	1570.55	3.68135	0.594953	46.8306	46.0871	43.0272	0.141906	0.341597	0.219881
10:114056306:G:A	No predicted TF binding	SK-MEL-28	309.593	570.473	0.880506	-0.0096746	0.409851	0.0861918	0	338.782	958.913	1.49776	0.56322	7.36762	6.74724	3.56424	0.617257	0.542685	0.355123
12:101673766:G:T	No predicted TF binding	SK-MEL-28	634.335	11872.2	4.22513	0.725246	110.827	109.931	107.024	482.36	8388.23	4.11909	0.628334	67.8737	67.0794	64.0703	-0.106036	1.06954	0.728178
12:498700:A:C	No predicted TF binding	SK-MEL-28	15.9788	826.201	5.68687	0.40807	47.2506	46.5057	43.4472	9.25091	417.247	5.49449	0.221146	19.2153	18.5403	15.4119	-0.192379	0
12:50505550:G:A	No predicted TF binding	SK-MEL-28	292.219	8124.48	4.79597	0.64624	99.3719	98.5013	95.5685	268.014	7272.96	4.76067	0.661162	104.813	103.93	101.01	-0.0352931	0.143305	0.0935107
12:50505703:C:T	No predicted TF binding	SK-MEL-28	275.084	20924.4	6.24859	0.663271	181.386	180.311	177.583	284.474	17439	5.93727	0.660377	161.74	160.725	157.936	-0.311318	2.6918	1.87652
12:6772410:G:A	No predicted TF binding	SK-MEL-28	286.589	15167.7	5.72474	0.808756	296.635	295.151	292.832	126.874	6942.64	5.77252	0.678034	165.806	164.777	162.003	0.0477759	0.0943192	0.0623811
13:111365343:C:A	No predicted TF binding	SK-MEL-28	609.663	32854.9	5.75141	0.819451	306.203	304.668	302.4	576.44	34804.5	5.91556	0.720792	211.645	210.46	207.841	0.164155	0.792563	0.520809
15:100273802:G:A	No predicted TF binding	SK-MEL-28	429.049	9909.5	4.52788	0.874975	251.949	250.626	248.146	538.26	12890.2	4.58113	0.661527	97.3071	96.4401	93.5038	0.0532515	0.00942897	0.00647859
15:22954817:C:T	No predicted TF binding	SK-MEL-28	515.544	6009.72	3.54274	0.379542	16.6828	16.0181	12.8794	445.829	5672.42	3.66874	0.709498	78.0712	77.2507	74.2678	0.126	0.349137	0.223904
15:66161702:A:G	No predicted TF binding	SK-MEL-28	1.84575	70.5332	5.24773	-0.162892	3.50805	2.9343	0	10.0366	420.768	5.38805	0.265895	22.5487	21.8617	18.7453	0.140321	0
15:91565706:G:C	No predicted TF binding	SK-MEL-28	204.976	193.17	-0.078998	0.0543547	0.0321431	0.00353091	0	189.2	712.239	1.90906	0.456778	7.33472	6.71447	3.53133	1.98805	1.60893	1.10325
16:10972844:G:A	No predicted TF binding	SK-MEL-28	364.244	1488.57	2.02929	0.271542	3.82582	3.24627	0.0224298	304.5	1115.4	1.86909	0.474301	7.59633	6.97459	3.79295	-0.160202	0.11664	0.0772713
16:10972955:C:T	No predicted TF binding	SK-MEL-28	471.417	1442.77	1.61217	0.601196	9.91087	9.27452	6.10748	475.46	460.8	-0.0489069	0.28925	0.0342533	0.00362148	0	-1.66107	2.71361	1.88863
18:31739845:C:T	No predicted TF binding	SK-MEL-28	420.609	1593.01	1.92013	0.449228	7.1812	6.56177	3.37781	473.892	1575.64	1.73342	0.447171	5.91662	5.309	2.11323	-0.18671	0.259986	0.17051
19:1633073:C:T	No predicted TF binding	SK-MEL-28	402.756	2707.93	2.74929	0.560086	22.7472	22.0592	18.9438	300.014	1331.47	2.14705	0.584598	15.7994	15.1386	11.996	-0.602239	1.41251	0.977933
19:46366591:C:T	No predicted TF binding	SK-MEL-28	990.529	36419.9	5.19997	0.746108	183.939	182.853	180.136	769.891	29811	5.27459	0.738269	182.556	181.475	178.752	0.0746173	0.691149	0.450676
19:47354098:G:T	No predicted TF binding	SK-MEL-28	27.8592	440.844	3.9865	0.179102	8.762	8.13308	4.95861	23.7172	262.559	3.46673	-0.0414918	2.78836	2.22858	0	-0.519768	0.359432	0.231954
19:50832653:G:A	No predicted TF binding	SK-MEL-28	512.791	5177.06	3.33386	0.740204	74.3179	73.5076	70.5145	653.495	7011.89	3.42358	0.690553	62.5346	61.7566	58.7312	0.0897227	0.278371	0.181241
19:58892398:G:A	No predicted TF binding	SK-MEL-28	38.902	474.477	3.60552	0.339429	14.4768	13.8203	10.6734	102.099	1136.9	3.47386	0.576279	38.4515	37.7235	34.6481	-0.131663	0.0972867	0.0639075
2:68694444:G:A	No predicted TF binding	SK-MEL-28	438.778	16619.7	5.2425	0.690498	145.001	144.027	141.197	301.998	11024.4	5.1893	0.576622	84.6087	83.7734	80.8053	-0.0532056	0.334099	0.215485
20:34129709:A:G	No predicted TF binding	SK-MEL-28	524.45	19828.5	5.24009	0.648409	119.566	118.652	115.763	656.411	27105.2	5.36734	0.724012	177.06	175.996	173.257	0.127255	1.54468	1.06638
20:35233326:C:T	No predicted TF binding	SK-MEL-28	385.72	1474.13	1.93268	0.353578	4.89088	4.29566	1.08749	240.761	1336.79	2.47412	0.347062	7.42422	6.80356	3.62083	0.541442	0.489287	0.320775
20:524519:C:T	No predicted TF binding	SK-MEL-28	321.685	12662.1	5.29795	0.600684	98.3272	97.459	94.5238	358.803	13996.1	5.28515	0.553985	79.1511	78.328	75.3477	-0.0128051	0.263365	0.173165
22:39147567:T:C	No predicted TF binding	SK-MEL-28	316.008	1097.54	1.7948	0.43197	5.91445	5.30696	2.11106	358.426	1189.16	1.72982	0.50684	7.56155	6.94022	3.75817	-0.0649788	0.0243966	0.0139814
3:128879876:G:A	No predicted TF binding	SK-MEL-28	22.2174	220.334	3.30665	-0.0588781	2.4107	1.86066	0	19.1606	446.693	4.54655	0.179709	11.2134	10.5719	7.41	1.2399	0.570435	0.370633
3:156273162:C:A	No predicted TF binding	SK-MEL-28	325.228	5037.86	3.95235	0.620889	60.5065	59.7344	56.7031	303.249	2996.99	3.30322	0.435947	18.6991	18.0256	14.8957	-0.64913	0.960111	0.65047
3:185000666:G:A	No predicted TF binding	SK-MEL-28	620.245	76159.1	6.93974	0.951484	306.203	304.668	302.4	711.921	89089.6	6.96707	0.957804	307.14	305.602	303.337	0.0273226	0.223807	0.147498
3:37217361:G:A	No predicted TF binding	SK-MEL-28	162.439	698.468	2.10407	0.341456	5.41315	4.81066	1.60976	197.262	697.902	1.82226	0.364186	4.60242	4.01091	0.799028	-0.281812	0.222337
3:49894166:A:G	No predicted TF binding	SK-MEL-28	657.032	4130.35	2.65156	0.686011	37.1669	36.4422	33.3635	788.098	5491.4	2.80019	0.76374	58.6705	57.9017	54.8671	0.148628	0.792694	0.520809
4:48343378:C:T	No predicted TF binding	SK-MEL-28	2.31613	16.7472	2.84643	-0.416556	0.560098	0.175673	0	2.27451	221.334	6.60526	0.049591	12.8798	12.2302	9.07639	3.75883	0
6:134496364:G:C	No predicted TF binding	SK-MEL-28	647.788	1694.96	1.38567	0.544987	5.93063	5.32275	2.12725	575.415	962.604	0.739005	0.495837	1.68545	1.1626	0	-0.646663	2.41256	1.68093
6:31707492:G:A	No predicted TF binding	SK-MEL-28	248.731	1381.58	2.47068	0.631648	25.4306	24.7349	21.6272	185.812	1037.01	2.47934	0.484591	13.4182	12.7665	9.61485	0.00866704	0.0577097	0.0378562
7:102105452:C:A	No predicted TF binding	SK-MEL-28	64.0412	1367.93	4.41417	0.588651	64.9768	64.1938	61.1734	119.228	2160.69	4.1773	0.500654	39.2281	38.4989	35.4247	-0.236877	0.635369	0.410472
7:104909590:A:T	No predicted TF binding	SK-MEL-28	193.385	1832.88	3.24133	0.505884	24.5592	23.8661	20.7558	295.98	2640.01	3.1547	0.509528	23.6907	23.0002	19.8873	-0.0866331	0.404586	0.26337
7:26239812:C:T	No predicted TF binding	SK-MEL-28	338.42	1089.98	1.68617	0.465621	6.07681	5.46706	2.27342	317.919	1119.1	1.81557	0.525428	8.94054	8.30994	5.13715	0.129396	0.346339	0.222673
7:99156112:G:A	No predicted TF binding	SK-MEL-28	461.772	7882.59	4.0925	0.754107	118.67	117.758	114.866	530.779	7881.92	3.89142	0.589541	50.9447	50.1926	47.1413	-0.201082	0.686073	0.447132
8:24150697:A:C	No predicted TF binding	SK-MEL-28	246.862	1295.67	2.39079	0.55703	17.1791	16.5121	13.3757	291.644	1976.87	2.76123	0.452876	14.3252	13.6693	10.5218	0.370437	0.537189	0.351885
9:135906009:C:T	No predicted TF binding	SK-MEL-28	597.022	9896.71	4.04981	0.773581	127.021	126.092	123.218	542.69	9069.48	4.06104	0.833169	167.639	166.603	163.836	0.0112276	0.103839	0.0679979
9:3258762:A:T	No predicted TF binding	SK-MEL-28	400.634	1085.07	1.43342	0.53476	6.04192	5.43311	2.23853	403.053	495.08	0.296451	0.40698	0.347541	0.0617631	0	-1.13697	2.3353	1.6238
X:1402848:G:A	No predicted TF binding	SK-MEL-28	1034.68	4240.94	2.03324	0.77562	33.1274	32.4093	29.324	922.349	6255.33	2.76056	0.614167	29.1516	28.4451	25.3482	0.727322	1.6421	1.1266
1:196619286:G:A	Non-driver differential TF binding	HT-29	395.962	620.571	0.647596	0.643493	2.3589	1.82824	0	432.877	848.246	0.969477	0.683201	5.53074	4.93513	1.72735	0.321881	1.4743
1:26560600:A:G	Non-driver differential TF binding	HT-29	705.407	6611.32	3.22803	0.637509	43.8699	42.9655	40.0666	609.828	6074.08	3.3158	0.699181	61.0635	59.8015	57.2601	0.0877761	0.683991	0.469788
1:894621:G:A	Non-driver differential TF binding	HT-29	93.3855	1301.4	3.79831	0.571659	44.8282	43.9093	41.0248	56.3646	938.468	4.05469	0.579761	52.8332	51.779	49.0298	0.256378	1.28302	0.922981
10:104193671:C:A	Non-driver differential TF binding	HT-29	352.05	795.812	1.17898	0.570027	4.9268	4.3367	1.12341	601.782	1535.34	1.35077	0.678303	9.92263	9.28952	6.11924	0.171791	0.475839	0.320871
10:25011678:G:T	Non-driver differential TF binding	HT-29	10.6379	30.2767	1.50377	0.124748	1.34626	0.881419	0	32.1896	123.44	1.94198	0.382793	5.56043	4.9647	1.75704	0.438215	0.447031
10:95847536:G:A	Non-driver differential TF binding	HT-29	415.095	918.374	1.14574	0.666435	6.97249	6.36115	3.1691	400.264	778.933	0.959212	0.608472	4.00595	3.43134	0.202565	-0.186526	0.910305	0.645131
10:99161024:A:G	Non-driver differential TF binding	HT-29	720.48	7792.78	3.43467	0.573755	37.188	36.3667	33.3846	783.889	7964.87	3.3445	0.635275	46.5461	45.6059	42.7427	-0.0901699	0.26005	0.172576
11:67275765:G:A	Non-driver differential TF binding	HT-29	221.496	1523.97	2.78083	0.564265	23.6858	22.9688	19.8824	260.19	1783.47	2.77548	0.590299	26.4883	25.7556	22.6849	-0.00534627	0.0144711	0.00969863
11:71193796:G:A	Non-driver differential TF binding	HT-29	137.837	1242.82	3.17091	0.546404	28.1844	27.442	24.381	145.399	991.34	2.76768	0.5495	21.9865	21.2813	18.1831	-0.403229	1.66444	1.21905
12:110841908:C:G	Non-driver differential TF binding	HT-29	715.186	2949.92	2.04348	0.708689	24.8279	24.1063	21.0245	861.663	3558.46	2.0454	0.729382	27.268	26.5315	23.4646	0.00191983	0.0445384	0.0292454
12:55222911:G:A	Non-driver differential TF binding	HT-29	506.301	1096.15	1.11181	0.613976	5.31378	4.72036	1.5104	636.468	492.211	-0.373141	0.586622	0.824653	0.444121	0	-1.48495	3.06765
14:31091490:C:T	Non-driver differential TF binding	HT-29	468.785	13250	4.82069	0.528797	58.9306	57.7252	55.1272	538.671	12281.6	4.51068	0.555013	58.229	57.043	54.4256	-0.310007	2.89554	2.00646
14:82000488:C:A	Non-driver differential TF binding	HT-29	329.12	938.144	1.51096	0.661439	11.3738	10.7294	7.57041	383.529	810.146	1.07958	0.66157	6.13511	5.53234	2.33172	-0.431376	1.82799	1.33823
14:94421586:C:T	Non-driver differential TF binding	HT-29	665.956	1510.32	1.18086	0.661508	7.21585	6.6029	3.41246	776.22	1635.97	1.07528	0.710845	7.48325	6.86734	3.67986	-0.105577	0.353166	0.238391
16:10972521:G:A	Non-driver differential TF binding	HT-29	572.503	1140.02	0.99326	0.659618	5.24178	4.649	1.43839	541.834	1184.32	1.12739	0.707004	8.02938	7.40954	4.22599	0.134128	0.4508	0.305887
16:28962026:C:G	Non-driver differential TF binding	HT-29	589.77	20331.1	5.10724	0.552266	73.4141	71.747	69.6107	608.24	21351.4	5.13343	0.544584	71.6192	70.0233	67.8158	0.0261864	0.161788	0.105457
16:403147:G:A	Non-driver differential TF binding	HT-29	1154.68	8127.62	2.81505	0.745744	54.6549	53.553	50.8515	1454.07	9914.42	2.76922	0.730296	49.3635	48.3774	45.5601	-0.0458289	0.431549	0.290904
16:5007919:T:G	Non-driver differential TF binding	HT-29	393.322	969.829	1.301	0.681876	9.39766	8.76735	5.59427	425.182	1175.6	1.46741	0.648731	10.198	9.56253	6.39465	0.166408	0.698902	0.481382
16:57769448:G:A	Non-driver differential TF binding	HT-29	636.228	5125.23	3.00949	0.646501	39.8394	38.9896	36.036	553.464	4150.37	2.90614	0.702771	47.9246	46.96	44.1212	-0.10335	0.306282	0.203921
17:12921549:C:T	Non-driver differential TF binding	HT-29	281.283	7177.69	4.67295	0.547103	60.22	58.9825	56.4166	213.236	5569.87	4.70649	0.546196	60.8217	59.5686	57.0183	0.0335322	0.5304	0.357854
17:28705850:G:A	Non-driver differential TF binding	HT-29	676.66	10177.3	3.91051	0.570702	47.249	46.2955	43.4456	673.536	9094.58	3.75486	0.599265	49.6321	48.6415	45.8287	-0.155655	1.26215	0.907514
17:45973474:T:A	Non-driver differential TF binding	HT-29	618.25	6358.89	3.36201	0.708783	65.5323	64.1256	61.7289	641.995	7001.5	3.44656	0.663267	56.0098	54.8775	52.2064	0.0845567	0.622112	0.425521
17:73257931:C:G	Non-driver differential TF binding	HT-29	517.69	9070.96	4.13076	0.54471	46.7842	45.8385	42.9808	467.782	7754.11	4.05063	0.543912	44.8654	43.946	41.062	-0.0801275	0.99916	0.709259
19:16295973:C:T	Non-driver differential TF binding	HT-29	293.451	848.71	1.5308	0.615722	9.57927	8.9484	5.77588	344.252	1122.48	1.70493	0.698244	16.7611	16.0842	12.9577	0.174131	0.827397	0.577783
19:2164693:T:C	Non-driver differential TF binding	HT-29	876.005	1541.08	0.813905	0.712237	4.5655	3.98096	0.76211	964.265	1853.9	0.942397	0.733637	6.47707	5.87038	2.67368	0.128492	1.07726	0.770916
19:37808697:C:T	Non-driver differential TF binding	HT-29	521.155	9173.03	4.13726	0.620229	65.9967	64.5748	62.1934	637.134	10311.7	4.01621	0.63827	67.5521	66.079	63.7488	-0.121049	0.803555	0.55918
19:48247019:C:T	Non-driver differential TF binding	HT-29	210.771	412.914	0.96567	0.521279	2.87259	2.32394	0	304.172	718.957	1.23996	0.630313	6.92022	6.30901	3.11683	0.274292	0.650899	0.449146
19:50083865:C:T	Non-driver differential TF binding	HT-29	172.673	3977.17	4.52489	0.534165	53.3252	52.2586	49.5218	179.574	3848.05	4.42056	0.526095	49.1233	48.1403	45.3199	-0.104334	2.75606	1.9492
2:210867291:G:A	Non-driver differential TF binding	HT-29	136.581	2609.95	4.25495	0.574076	56.5989	55.455	52.7955	216.404	3853.62	4.15357	0.5769	54.6773	53.5738	50.8739	-0.101387	0.722122	0.498589
2:234763257:G:T	Non-driver differential TF binding	HT-29	192.044	994.243	2.37117	0.646019	25.0404	24.3164	21.237	204.023	1025.8	2.3281	0.600522	19.7687	19.0751	15.9653	-0.0430705	0.263912	0.174283
2:33501028:A:G	Non-driver differential TF binding	HT-29	1118.68	5436.55	2.28042	0.568	16.4749	15.799	12.6715	1167.84	5553.54	2.24911	0.593889	17.9753	17.2902	14.1719	-0.031315	0.0906608	0.0586627
2:68755107:C:A	Non-driver differential TF binding	HT-29	334.471	1086.18	1.69676	0.572399	9.63586	9.00485	5.83247	415.012	1441.09	1.79469	0.650523	14.9978	14.3279	11.1944	0.0979271	0.316866	0.210889
20:34135291:C:G	Non-driver differential TF binding	HT-29	883.333	1832.49	1.0524	0.68768	6.53103	5.92368	2.72764	790.249	1669.38	1.07829	0.676268	6.50771	5.90075	2.70432	0.0258879	0.0731363	0.0461399
20:49126917:G:A	Non-driver differential TF binding	HT-29	636.149	8357.57	3.71524	0.627499	55.2142	54.0976	51.4108	677.268	9088.37	3.74585	0.643772	60.3914	59.151	56.588	0.0306137	0.607133	0.415866
22:32149746:A:C	Non-driver differential TF binding	HT-29	661.51	2631.83	1.99214	0.729326	25.9074	25.1783	22.104	535.231	2354.03	2.13615	0.696309	25.5978	24.8709	21.7945	0.144007	0.399557	0.270246
3:183898093:C:T	Non-driver differential TF binding	HT-29	511.351	2457.45	2.26386	0.560569	15.729	15.0559	11.9256	469.875	2319.88	2.30234	0.590125	18.4875	17.7989	14.6841	0.0384793	0.131599	0.0869605
3:49894045:A:G	Non-driver differential TF binding	HT-29	834.963	12638.1	3.91969	0.674055	75.7315	73.9754	71.9281	740.442	11950.3	4.01226	0.646847	70.0922	68.5428	66.2888	0.0925699	0.872106	0.612943
4:2937939:C:G	Non-driver differential TF binding	HT-29	123.333	603.094	2.28655	0.49279	11.9406	11.2924	8.13726	105.955	210.995	1.00024	0.437757	2.21249	1.68844	0	-1.28631	1.12289	0.804305
4:6576475:T:G	Non-driver differential TF binding	HT-29	613.973	1022.91	0.738052	0.622887	2.70921	2.16676	0	624.508	1214.13	0.958271	0.70088	5.82659	5.2275	2.0232	0.220219	0.674779	0.46348
4:71554012:C:G	Non-driver differential TF binding	HT-29	301.748	3156.22	3.38574	0.643006	49.3647	48.3783	45.5613	278.598	2793.78	3.32485	0.592849	38.0277	37.1975	34.2243	-0.0608975	0.397601	0.268723
7:100026846:G:A	Non-driver differential TF binding	HT-29	538.683	9357.41	4.11827	0.669342	81.7115	79.7784	77.9081	180.784	3461.31	4.25805	0.619762	69.6921	68.1541	65.8888	0.139777	0.539173	0.365301
7:119913659:G:A	Non-driver differential TF binding	HT-29	1246.76	2300.52	0.883652	0.706276	5.15394	4.56167	1.35055	1290.29	2133.09	0.725335	0.704419	3.61939	3.05232	0	-0.158317	0.552999
7:2394323:T:G	Non-driver differential TF binding	HT-29	625.718	4030.6	2.68672	0.628623	29.5022	28.7505	25.6988	663.096	4236.32	2.67483	0.649857	32.1567	31.3827	28.3533	-0.0118935	0.014611	0.00969863
7:75988273:G:A	Non-driver differential TF binding	HT-29	78.0047	288.601	1.88537	0.500154	8.60931	7.98426	4.80592	216.788	1238.63	2.51365	0.647713	28.2383	27.4955	24.4349	0.628282	1.81514	1.3263
8:56987057:C:T	Non-driver differential TF binding	HT-29	269.188	3180.07	3.56138	0.605729	46.0752	45.1398	42.2718	331.139	3523.65	3.41064	0.62996	47.2192	46.2665	43.4158	-0.150742	1.6116	1.17603
1:115231458:G:T	Non-driver differential TF binding	Jurkat	933.592	735.636	-0.343063	1.15301	5.97337	5.53049	2.16998	762.188	642.391	-0.247654	1.09159	2.65203	2.30305	0	0.0954091	0.474747	0.384276
1:161172363:G:A	Non-driver differential TF binding	Jurkat	362.138	256.559	-0.497532	0.966343	5.38317	4.9489	1.57978	285.69	220.351	-0.374585	0.902903	2.5621	2.2177	0	0.122947	0.35321
1:174846072:C:A	Non-driver differential TF binding	Jurkat	168.736	296.356	0.813897	0.955601	12.6964	12.1979	8.89304	134.781	270.838	1.00707	0.949852	18.5376	18.0124	14.7342	0.193172	0.877431	0.713155
1:237203503:A:T	Non-driver differential TF binding	Jurkat	99.3077	187.146	0.914506	0.870624	10.9475	10.4605	7.14408	64.5507	71.8986	0.156623	0.701451	0.365594	0.274282	0	-0.757882	2.27492	1.89301
1:241521201:G:C	Non-driver differential TF binding	Jurkat	458.675	597.137	0.380599	1.12289	6.35647	5.9093	2.55308	562.276	635.249	0.176109	1.13739	1.80479	1.51578	0	-0.20449	2.6076	2.16429
1:26560600:A:G	Non-driver differential TF binding	Jurkat	705.407	4246.26	2.5899	1.36502	306.3	305.559	302.497	609.828	3860.61	2.66223	1.30145	306.544	305.803	302.74	0.0723279	1.1779	0.964404
1:26700087:T:A	Non-driver differential TF binding	Jurkat	334.078	484.56	0.536914	1.09272	10.524	10.0388	6.72064	623.315	970.948	0.639588	1.10417	15.3662	14.8545	11.5628	0.102674	0.439864	0.353593
1:42386241:C:T	Non-driver differential TF binding	Jurkat	469.879	490.138	0.0607419	1.08269	0.334929	0.250454	0	588.866	752.814	0.355008	1.16662	6.72454	6.27222	2.92115	0.294266	2.29613	1.91052
1:894621:G:A	Non-driver differential TF binding	Jurkat	93.3855	778.941	3.05986	1.12044	306.3	305.559	302.497	56.3646	555.125	3.30192	1.0363	281.484	280.752	277.68	0.242056	2.01947	1.68219
10:104193671:C:A	Non-driver differential TF binding	Jurkat	352.05	752.721	1.09701	1.15357	54.2974	53.7006	50.494	601.782	1268.08	1.07528	1.18662	60.6166	60.0106	56.8132	-0.0217243	0.1279	0.0952097
10:13699540:G:A	Non-driver differential TF binding	Jurkat	647.501	487.39	-0.410255	1.09586	6.50516	6.05515	2.70177	598.418	457.363	-0.387298	1.06765	5.22072	4.7892	1.41733	0.0229571	0.144362	0.108122
10:25011678:G:T	Non-driver differential TF binding	Jurkat	10.6379	30.3005	1.50738	0.481139	5.29974	4.86671	1.49635	32.1896	72.3019	1.16867	0.699353	8.30446	7.83591	4.50107	-0.338714	0.445728	0.358041
10:95847536:G:A	Non-driver differential TF binding	Jurkat	415.095	580.612	0.484163	1.11368	9.49924	9.02127	5.69585	400.264	553.548	0.467587	1.09956	8.38848	7.91917	4.5851	-0.016576	0.16242	0.123647
10:99161024:A:G	Non-driver differential TF binding	Jurkat	720.48	6309	3.13044	1.33906	306.3	305.559	302.497	783.889	7507.67	3.25904	1.39229	306.544	305.803	302.74	0.128604	3.50183	2.90894
11:46958487:A:T	Non-driver differential TF binding	Jurkat	382.799	775.291	1.01886	1.04338	28.679	28.123	24.8756	329.517	768.865	1.22295	1.12545	59.1844	58.5799	55.381	0.204089	1.02787	0.838338
11:47448688:G:T	Non-driver differential TF binding	Jurkat	342.837	733.511	1.09749	1.11811	46.3171	45.7321	42.5137	271.086	569.99	1.07172	1.06775	35.2714	34.7029	31.468	-0.0257714	0.184239	0.142711
11:47522676:T:G	Non-driver differential TF binding	Jurkat	62.5158	111.403	0.834698	0.783136	6.39121	5.94377	2.58782	91.1666	114.741	0.330707	0.805626	1.4618	1.20521	0	-0.503991	1.55736	1.28978
11:61666739:C:T	Non-driver differential TF binding	Jurkat	207.476	593.2	1.51502	1.09784	79.5903	78.9658	75.7869	295.469	848.155	1.52149	1.10678	83.5846	82.9556	79.7812	0.00647448	0.0171985	0.0133174
11:66206913:C:T	Non-driver differential TF binding	Jurkat	530.558	911.486	0.780179	1.10166	22.2051	21.6658	18.4017	94.3375	169.652	0.844467	0.874821	9.61052	9.13177	5.80713	0.0642883	0.369041	0.294395
11:67275765:G:A	Non-driver differential TF binding	Jurkat	221.496	774.18	1.80599	1.08953	108.413	107.765	104.609	260.19	1007.59	1.9532	1.07093	116.306	115.653	112.502	0.147211	0.95698	0.781854
11:71193796:G:A	Non-driver differential TF binding	Jurkat	137.837	256.331	0.896716	0.937797	14.1071	13.6002	10.3037	145.399	234.616	0.691269	0.931971	8.46692	7.99674	4.66353	-0.205447	1.96822	1.63905
12:110841908:C:G	Non-driver differential TF binding	Jurkat	715.186	4327.28	2.59714	1.32858	306.3	305.559	302.497	861.663	5236.79	2.60394	1.37783	306.544	305.803	302.74	0.00679982	0.11935	0.0891518
12:14689676:G:A	Non-driver differential TF binding	Jurkat	584.609	890.173	0.606645	1.18346	19.671	19.1415	15.8676	607.463	832.125	0.454869	1.09621	7.86226	7.39906	4.05887	-0.151776	1.6961	1.41026
12:2930646:C:T	Non-driver differential TF binding	Jurkat	418.996	377.727	-0.149668	1.02765	0.955863	0.761789	0	401.679	278.069	-0.531412	0.986332	6.58301	6.13227	2.77963	-0.381744	2.59548	2.15378
12:55222911:G:A	Non-driver differential TF binding	Jurkat	506.301	793.005	0.647083	1.07586	13.886	13.38	10.0826	636.468	597.744	-0.0910899	1.13213	0.663741	0.513285	0	-0.738173	3.57814	2.96986
12:55224123:G:A	Non-driver differential TF binding	Jurkat	671.342	917.422	0.45066	1.18366	11.2191	10.7304	7.41575	670.657	903.493	0.42998	1.17004	9.6965	9.21646	5.89311	-0.0206805	0.111677	0.0831331
13:41344942:T:C	Non-driver differential TF binding	Jurkat	824.264	1194.78	0.535499	1.20481	17.0292	16.5095	13.2258	748.349	1072.33	0.519289	1.17426	14.0595	13.553	10.2561	-0.0162103	0.0990535	0.0731831
14:31091490:C:T	Non-driver differential TF binding	Jurkat	468.785	13329.6	4.8301	1.38729	306.3	305.559	302.497	538.671	14091.5	4.7097	1.38971	306.544	305.803	302.74	-0.120402	4.26883	3.52234
14:82000488:C:A	Non-driver differential TF binding	Jurkat	329.12	1071.5	1.70331	1.21715	172.805	172.121	169.002	383.529	584.25	0.605994	1.09243	13.1856	12.6839	9.38222	-1.09732	5.20349	4.23009
14:94421586:C:T	Non-driver differential TF binding	Jurkat	665.956	1809.72	1.44187	1.28612	170.142	169.46	166.339	776.22	2082.28	1.42341	1.27031	154.288	153.614	150.485	-0.0184548	0.131125	0.0973924
14:94424438:C:T	Non-driver differential TF binding	Jurkat	262.875	360.273	0.45458	1.02086	5.73349	5.29457	1.9301	196.21	238.464	0.281549	0.961706	2.00256	1.69729	0	-0.173031	1.14639
16:28962026:C:G	Non-driver differential TF binding	Jurkat	589.77	13438	4.50957	1.31293	306.3	305.559	302.497	608.24	13372.3	4.45873	1.34147	306.544	305.803	302.74	-0.0508407	1.17751	0.964329
16:30367488:C:G	Non-driver differential TF binding	Jurkat	381.175	207.033	-0.879452	0.819112	8.17479	7.70759	4.3714	609.951	401.796	-0.601724	1.03635	10.2185	9.7353	6.41512	0.277728	0.900234	0.732277
16:403147:G:A	Non-driver differential TF binding	Jurkat	1154.68	6910.54	2.58128	1.38406	306.3	305.559	302.497	1454.07	8284.97	2.51039	1.36408	306.544	305.803	302.74	-0.0708868	2.08789	1.73609
16:5007919:T:G	Non-driver differential TF binding	Jurkat	393.322	637.147	0.69602	1.13086	20.2951	19.7629	16.4917	425.182	776.112	0.868221	1.14076	32.4792	31.9164	28.6758	0.172201	1.39907	1.15483
16:57769448:G:A	Non-driver differential TF binding	Jurkat	636.228	3357.7	2.40027	1.34627	306.3	305.559	302.497	553.464	2912.52	2.39601	1.33083	306.544	305.803	302.74	-0.00426684	0.122337	0.0908943
16:67259900:G:A	Non-driver differential TF binding	Jurkat	527.483	391.174	-0.43083	0.991938	4.62954	4.21123	0.826152	435.513	316.042	-0.462652	1.02285	5.96655	5.52385	2.16316	-0.0318219	0.0715375	0.0525835
16:68118964:A:C	Non-driver differential TF binding	Jurkat	446.389	944.968	1.08253	1.17487	58.245	57.6428	54.4416	375.072	867.875	1.21004	1.1377	61.2644	60.6576	57.461	0.127508	1.13983	0.935089
16:68273950:A:G	Non-driver differential TF binding	Jurkat	255.481	386.64	0.597829	1.03435	10.0099	9.52832	6.20655	293.758	417.323	0.506839	1.01286	6.74892	6.29651	2.94554	-0.0909899	0.37768	0.301425
16:83839450:C:A	Non-driver differential TF binding	Jurkat	698.186	502.014	-0.475942	1.11602	9.29504	8.81834	5.49165	643.669	461.552	-0.479992	1.03018	6.57346	6.12281	2.77007	-0.00404969	0.0478575	0.0341397
16:84220406:G:A	Non-driver differential TF binding	Jurkat	273.55	715.003	1.38628	1.12742	76.4084	75.7866	72.605	256.544	614.353	1.2593	1.0782	50.6425	50.0505	46.8391	-0.126989	0.971149	0.793585
17:12921549:C:T	Non-driver differential TF binding	Jurkat	281.283	6007.45	4.41629	1.34259	306.3	305.559	302.497	213.236	4296.34	4.33165	1.22539	306.544	305.803	302.74	-0.0846343	1.31121	1.07801
17:28705850:G:A	Non-driver differential TF binding	Jurkat	676.66	7266.67	3.42498	1.33975	306.3	305.559	302.497	673.536	7411.95	3.46023	1.32884	306.544	305.803	302.74	0.0352504	1.1413	0.935939
17:45973474:T:A	Non-driver differential TF binding	Jurkat	618.25	5303.3	3.10025	1.28742	306.3	305.559	302.497	641.995	5932.23	3.20819	1.36666	306.544	305.803	302.74	0.107937	2.38317	1.9832
17:73257931:C:G	Non-driver differential TF binding	Jurkat	517.69	10787.3	4.3812	1.25905	306.3	305.559	302.497	467.782	9509.29	4.34546	1.23971	306.544	305.803	302.74	-0.0357418	1.13431	0.930191
18:47406292:A:G	Non-driver differential TF binding	Jurkat	524.053	759.18	0.535237	1.11417	11.4734	10.9821	7.66998	634.304	1022.74	0.688882	1.22141	29.7281	29.1708	25.9247	0.153645	1.3284	1.09421
18:50459793:G:A	Non-driver differential TF binding	Jurkat	44.0718	98.9943	1.16922	0.758667	10.7035	10.2173	6.90011	108.833	86.3955	-0.334005	0.687332	0.983062	0.785088	0	-1.50322	2.84342	2.35909
18:50465839:C:A	Non-driver differential TF binding	Jurkat	285.885	468.695	0.713858	1.0897	17.772	17.2499	13.9686	235.513	384.967	0.708985	1.034	13.7548	13.2494	9.95137	-0.00487316	0.0654769	0.0485204
18:60986715:A:G	Non-driver differential TF binding	Jurkat	456.634	555.089	0.281508	1.08635	3.2262	2.85237	0	502.54	963.702	0.939149	1.21168	52.0524	51.4581	48.249	0.65764	3.98973	3.30258
18:60986856:G:A	Non-driver differential TF binding	Jurkat	312.301	510.244	0.708632	1.06825	15.9541	15.4383	12.1507	310.061	437.534	0.497126	1.03418	7.12385	6.66753	3.32046	-0.211506	2.46988	2.05056
18:60988517:A:G	Non-driver differential TF binding	Jurkat	370.521	841.126	1.18267	1.18427	72.3179	71.6996	68.5145	487.145	975.307	1.00143	1.1467	44.0429	43.4619	40.2395	-0.181239	2.10529	1.74956
19:13347522:G:A	Non-driver differential TF binding	Jurkat	66.6292	146.926	1.14035	0.825912	13.6546	13.1503	9.85125	59.8874	152.976	1.3535	0.841776	20.2726	19.7407	16.4693	0.21315	0.855204	0.69402
19:16295973:C:T	Non-driver differential TF binding	Jurkat	293.451	1039.19	1.82378	1.1722	161.154	160.475	157.35	344.252	1219.97	1.82585	1.17067	160.394	159.716	156.59	0.00206512	0.00199863	0.00141867
19:2130555:C:T	Non-driver differential TF binding	Jurkat	418.439	715.685	0.7742	1.16367	28.8107	28.2542	25.0073	385.548	606.089	0.652233	1.13765	18.468	17.9433	14.6646	-0.121968	1.50767	1.24684
19:37802079:T:G	Non-driver differential TF binding	Jurkat	390.334	1326.23	1.76516	1.13067	124.974	124.316	121.171	569.26	1675.17	1.55702	1.18766	126.406	125.746	122.602	-0.208142	2.84155	2.35781
19:37808697:C:T	Non-driver differential TF binding	Jurkat	521.155	6125.44	3.55528	1.34344	306.3	305.559	302.497	637.134	7329.88	3.52418	1.34349	306.544	305.803	302.74	-0.0310932	0.671374	0.545145
19:48247019:C:T	Non-driver differential TF binding	Jurkat	210.771	536.946	1.34855	1.03756	48.2148	47.6266	44.4114	304.172	784.866	1.36648	1.1597	85.9912	85.3601	82.1878	0.0179236	0.229202	0.178652
19:50083865:C:T	Non-driver differential TF binding	Jurkat	172.673	2480.34	3.84676	1.26009	306.3	305.559	302.497	179.574	2592.57	3.85027	1.26332	306.544	305.803	302.74	0.00351696	0.0925033	0.0684744
19:55142267:C:T	Non-driver differential TF binding	Jurkat	511.703	684.247	0.419561	1.13536	7.99828	7.53318	4.19489	403.611	457.736	0.181491	1.06338	1.44706	1.19204	0	-0.23807	1.77273	1.47898
2:210867291:G:A	Non-driver differential TF binding	Jurkat	136.581	1947.1	3.83386	1.21514	306.3	305.559	302.497	216.404	3077.36	3.83024	1.30711	306.544	305.803	302.74	-0.00361502	0.0200934	0.0152366
2:2328362:G:A	Non-driver differential TF binding	Jurkat	513.16	2029.98	1.98359	1.26258	287.958	287.223	284.154	576.632	2329.81	2.01504	1.29924	306.544	305.803	302.74	0.031454	0.598617	0.482096
2:234763257:G:T	Non-driver differential TF binding	Jurkat	192.044	686.449	1.83812	1.04549	91.8726	91.2363	88.0692	204.023	767.182	1.91076	1.09126	122.166	121.51	118.363	0.0726414	0.809656	0.657614
2:241440619:G:T	Non-driver differential TF binding	Jurkat	1227.19	856.625	-0.518819	1.12883	11.5297	11.0381	7.72628	1463.26	1002.8	-0.545519	1.14203	13.4131	12.9104	9.60966	-0.0266994	0.208535	0.163378
2:241501248:A:G	Non-driver differential TF binding	Jurkat	456.771	632.626	0.470464	1.10251	8.59037	8.11951	4.78698	372.397	513.662	0.463277	1.10096	8.2958	7.82745	4.49241	-0.00718694	0.0202739	0.0152366
2:33501028:A:G	Non-driver differential TF binding	Jurkat	1118.68	2852.26	1.35028	1.22402	112.536	111.886	108.732	1167.84	3092.12	1.40467	1.28422	160.143	159.465	156.339	0.0543938	0.989506	0.807384
2:55438487:A:G	Non-driver differential TF binding	Jurkat	226.283	280.754	0.310441	0.981057	2.52878	2.18711	0	199.002	282.232	0.504086	0.951134	5.1768	4.74642	1.37342	0.193645	2.09449
2:68755107:C:A	Non-driver differential TF binding	Jurkat	334.471	744.096	1.15393	1.17131	64.9736	64.363	61.1702	415.012	908.856	1.13121	1.14427	55.2951	54.6969	51.4917	-0.0227206	0.247931	0.194333
20:34135291:C:G	Non-driver differential TF binding	Jurkat	883.333	2129.95	1.26969	1.24528	109.77	109.122	105.967	790.249	1934.75	1.29183	1.26814	126.054	125.395	122.251	0.0221358	0.255974	0.200842
20:49126917:G:A	Non-driver differential TF binding	Jurkat	636.149	8399.77	3.72273	1.37215	306.3	305.559	302.497	677.268	8788.14	3.6977	1.4243	306.544	305.803	302.74	-0.0250316	0.630914	0.509311
22:32149746:A:C	Non-driver differential TF binding	Jurkat	661.51	1475.41	1.1571	1.27161	102.991	102.346	99.1872	535.231	1361.78	1.34652	1.2357	118.034	117.38	114.231	0.189429	2.42391	2.01561
3:183898093:C:T	Non-driver differential TF binding	Jurkat	511.351	726.22	0.505987	1.17211	13.2634	12.7615	9.46003	469.875	719.523	0.61474	1.08479	13.1052	12.604	9.30181	0.108753	0.67396	0.547473
3:187463165:A:G	Non-driver differential TF binding	Jurkat	292.292	409.924	0.488883	1.0421	7.14368	6.68708	3.34029	197.586	243.775	0.303863	0.948181	2.15492	1.83686	0	-0.18502	1.71831	1.43134
3:3151638:C:T	Non-driver differential TF binding	Jurkat	744.908	1072.71	0.52632	1.17155	14.2517	13.7441	10.4483	679.37	971.948	0.51576	1.1791	14.1746	13.6672	10.3712	-0.0105595	0.0331335	0.024034
3:39117494:T:C	Non-driver differential TF binding	Jurkat	198.083	317.369	0.68177	0.994369	10.77	10.2835	6.96664	154.502	285.662	0.885908	0.959579	15.1593	14.6482	11.3559	0.204138	0.954585	0.780037
3:49894045:A:G	Non-driver differential TF binding	Jurkat	834.963	7349.7	3.13766	1.37082	306.3	305.559	302.497	740.442	6648.21	3.16659	1.38614	306.544	305.803	302.74	0.0289324	0.960613	0.784618
3:52312586:C:G	Non-driver differential TF binding	Jurkat	447.631	1355.84	1.59858	1.24801	175.431	174.745	171.628	350.723	1153.74	1.71728	1.21038	170.277	169.594	166.473	0.118699	1.66289	1.38113
3:88107755:G:A	Non-driver differential TF binding	Jurkat	49.4088	126.576	1.36001	0.781436	15.6987	15.1849	11.8953	46.2222	115.68	1.32514	0.789038	15.4486	14.9361	11.6452	-0.0348699	0.0416175	0.0294713
4:169301809:G:T	Non-driver differential TF binding	Jurkat	386.246	549.843	0.508836	1.06254	8.37773	7.90851	4.57434	525.742	401.695	-0.388975	0.984002	3.75083	3.3565	0	-0.897811	3.70912	3.0748
4:170924946:C:A	Non-driver differential TF binding	Jurkat	284.637	397.605	0.483272	1.03527	6.79794	6.34516	2.99456	276.515	432.832	0.645761	1.07561	13.8174	13.3118	10.014	0.162489	1.17138	0.959581
4:175750718:C:G	Non-driver differential TF binding	Jurkat	217.229	326.395	0.586632	0.984278	7.81425	7.35144	4.01086	245.005	419.102	0.77422	1.04148	16.79	16.2714	12.9867	0.187588	1.08856	0.8918
4:71554012:C:G	Non-driver differential TF binding	Jurkat	301.748	1255.55	2.05705	1.18766	219.657	218.949	215.854	278.598	1315.24	2.23943	1.19331	266.882	266.157	263.079	0.18238	2.17508	1.81005
4:74277090:C:T	Non-driver differential TF binding	Jurkat	548.029	502.694	-0.123555	1.08807	0.885404	0.700881	0	405.902	563.741	0.473482	1.11605	9.20735	8.73155	5.40396	0.597037	3.62867	3.01247
5:138775894:C:T	Non-driver differential TF binding	Jurkat	465.346	566.977	0.285197	1.13436	3.99183	3.5899	0.188443	432.305	565.675	0.38804	1.11129	6.2727	5.82691	2.46931	0.102843	1.04737	0.855137
5:140173222:G:A	Non-driver differential TF binding	Jurkat	668.5	1427.69	1.0951	1.2385	79.48	78.8556	75.6766	515.476	1179.47	1.19446	1.20883	82.4346	81.8065	78.6312	0.0993546	1.67659	1.39378
5:159767939:A:C	Non-driver differential TF binding	Jurkat	141.353	230.431	0.703411	0.882946	7.1092	6.65316	3.30581	128.647	169.162	0.395259	0.802044	1.91288	1.61435	0	-0.308152	0.846126	0.687454
5:57877599:A:G	Non-driver differential TF binding	Jurkat	411.171	735.193	0.838122	1.12523	28.3033	27.7483	24.4999	518.249	871.391	0.749872	1.18031	29.1687	28.6119	25.3653	-0.08825	0.573643	0.461897
6:2045678:T:G	Non-driver differential TF binding	Jurkat	596.322	652.977	0.131767	1.12986	1.12157	0.903389	0	567.199	856.206	0.594849	1.18847	19.368	18.84	15.5646	0.463083	3.55383	2.95177
6:33257746:A:C	Non-driver differential TF binding	Jurkat	611.458	642.751	0.071106	1.10401	0.436198	0.330094	0	707.416	901.019	0.348079	1.15832	6.2683	5.8226	2.46491	0.276973	4.36013	3.59604
7:100026846:G:A	Non-driver differential TF binding	Jurkat	538.683	7269.97	3.75496	1.38251	306.3	305.559	302.497	180.784	2507.59	3.7934	1.25123	306.544	305.803	302.74	0.0384358	0.516333	0.415688
7:119913659:G:A	Non-driver differential TF binding	Jurkat	1246.76	2383.62	0.934768	1.25699	63.2914	62.6829	59.4881	1290.29	2251.6	0.80314	1.31655	61.499	60.8918	57.6956	-0.131628	1.2568	1.03138
7:120498290:C:A	Non-driver differential TF binding	Jurkat	675.202	1074.47	0.669997	1.22625	28.7848	28.2285	24.9814	576.023	767.987	0.415123	1.13595	7.86316	7.39987	4.05977	-0.254875	2.44039	2.02695
7:134234101:C:T	Non-driver differential TF binding	Jurkat	311.715	611.554	0.972219	1.05177	27.1924	26.6396	23.389	272.614	490.55	0.847371	1.05164	20.8604	20.3268	17.057	-0.124849	0.526886	0.423799
7:150690732:C:T	Non-driver differential TF binding	Jurkat	181.697	415.439	1.19268	1.05601	41.2101	40.6338	37.4067	164.815	408.415	1.30983	1.04307	46.6883	46.1028	42.8849	0.117149	0.848121	0.688892
7:150705305:G:A	Non-driver differential TF binding	Jurkat	380.741	655.556	0.783942	1.07702	20.1006	19.5694	16.2972	386.372	1117.53	1.53172	1.19178	124.695	124.037	120.891	0.747779	4.71493	3.87635
7:19813149:C:T	Non-driver differential TF binding	Jurkat	532.736	787.716	0.56437	1.13246	13.7186	13.2138	9.9152	632.488	854.131	0.433103	1.17887	10.2058	9.72289	6.40241	-0.131266	1.26142	1.03543
7:2394323:T:G	Non-driver differential TF binding	Jurkat	625.718	1926.26	1.62218	1.21299	153.905	153.231	150.102	663.096	1875.55	1.5005	1.25272	158.084	157.408	154.281	-0.121682	1.72499	1.43728
7:63688250:C:T	Non-driver differential TF binding	Jurkat	340.48	680.885	0.999421	1.10483	36.354	35.7843	32.5506	327.599	652.095	0.993856	1.10089	35.3319	34.7632	31.5285	-0.00556548	0.0280313	0.0208237
7:75988273:G:A	Non-driver differential TF binding	Jurkat	78.0047	243.432	1.64358	0.941694	46.1039	45.5193	42.3005	216.788	721.115	1.73423	1.09257	101.456	100.814	97.6529	0.0906416	0.351282	0.280065
7:99778012:G:A	Non-driver differential TF binding	Jurkat	482.039	331.8	-0.538063	1.02438	7.8993	7.43544	4.09592	370.666	265.824	-0.479767	0.954249	4.8028	4.38113	0.999409	0.0582962	0.200652	0.156993
8:40644892:C:T	Non-driver differential TF binding	Jurkat	1.3012	19.4065	3.9117	0.298545	14.1353	13.6281	10.3319	0.974179	1.33231	0.435014	-0.233505	0.0972244	0.0697726	0	-3.47668	0
8:56987057:C:T	Non-driver differential TF binding	Jurkat	269.188	3737.99	3.79638	1.31252	306.3	305.559	302.497	331.139	4221.27	3.67228	1.31646	306.544	305.803	302.74	-0.124109	1.84399	1.53673
8:57126656:A:T	Non-driver differential TF binding	Jurkat	328.282	880.555	1.42238	1.09407	69.0998	68.4845	65.2964	364.434	511.297	0.488827	1.07234	8.11179	7.64535	4.3084	-0.933552	3.64882	3.0256
8:62365998:G:A	Non-driver differential TF binding	Jurkat	454.985	784.064	0.784309	1.11449	23.7428	23.1987	19.9394	444.57	721.889	0.700041	1.15469	22.7979	22.2572	18.9946	-0.0842681	0.478895	0.387337
1:237203503:A:T	Non-driver differential TF binding	SK-MEL-28	99.3077	681.317	2.77996	0.325054	8.37683	7.75068	4.57344	64.5507	195.937	1.60753	0.0260457	1.05629	0.580964	0	-1.17243	1.66878	1.14482
1:26560600:A:G	Non-driver differential TF binding	SK-MEL-28	705.407	10134.3	3.8437	0.860894	170.604	169.558	166.801	609.828	8985.29	3.88011	0.630945	61.0688	60.2946	57.2654	0.0364158	0.0943325	0.0623811
1:894621:G:A	Non-driver differential TF binding	SK-MEL-28	93.3855	3115.47	5.0593	0.598482	88.88	88.0352	85.0766	56.3646	1932.92	5.09788	0.368241	31.9387	31.224	28.1353	0.0385731	0.152635	0.0991979
10:104193671:C:A	Non-driver differential TF binding	SK-MEL-28	352.05	876.289	1.3128	0.420077	3.2572	2.68783	0	601.782	1853.14	1.62318	0.521674	7.16565	6.5465	3.36227	0.310381	0.561982	0.366191
10:99161024:A:G	Non-driver differential TF binding	SK-MEL-28	720.48	20097.1	4.80109	0.815207	215.317	214.122	211.513	783.889	25816.4	5.04043	0.99813	307.14	305.602	303.337	0.239334	1.24295	0.857469
11:61666739:C:T	Non-driver differential TF binding	SK-MEL-28	207.476	770.771	1.89191	0.441259	6.76117	6.1458	2.95778	295.469	1543.8	2.38689	0.354889	7.18614	6.56658	3.38275	0.494976	0.674478	0.43997
11:67275765:G:A	Non-driver differential TF binding	SK-MEL-28	221.496	1547.1	2.80405	0.550554	22.6501	21.9626	18.8467	260.19	1828.91	2.81401	0.485683	17.1368	16.4699	13.3334	0.00995657	0.0178517	0.0107368
12:110841908:C:G	Non-driver differential TF binding	SK-MEL-28	715.186	4609.45	2.68582	0.801188	64.0319	63.2513	60.2285	861.663	6223.47	2.85078	0.766338	61.4879	60.7125	57.6845	0.164965	0.548835	0.358403
12:55222911:G:A	Non-driver differential TF binding	SK-MEL-28	506.301	2615.34	2.36641	0.643083	24.6208	23.9271	20.8174	636.468	899.347	0.499342	0.452829	0.805154	0.363355	0	-1.86706	2.86797	2.00179
14:31091490:C:T	Non-driver differential TF binding	SK-MEL-28	468.785	51865.4	6.78953	0.604307	163.36	162.34	159.557	538.671	52334.8	6.60197	0.735006	280.981	279.551	277.177	-0.18756	0.537247	0.351885
14:82000488:C:A	Non-driver differential TF binding	SK-MEL-28	329.12	1365.05	2.05166	0.518245	10.879	10.2388	7.07558	383.529	788.052	1.03763	0.308808	1.46066	0.950688	0	-1.01403	1.3608	0.935712
14:94421586:C:T	Non-driver differential TF binding	SK-MEL-28	665.956	2965.79	2.15373	0.67346	23.499	22.8092	19.6956	776.22	2655.14	1.77279	0.442558	6.04393	5.43499	2.24054	-0.380946	0.677853	0.44196
14:95077111:C:T	Non-driver differential TF binding	SK-MEL-28	386.809	1421.14	1.87515	0.615327	13.9796	13.326	10.1762	423.708	1242.2	1.55237	0.413709	4.24325	3.65732	0.439858	-0.322787	0.730171	0.47619
16:28962026:C:G	Non-driver differential TF binding	SK-MEL-28	589.77	52130.1	6.46552	0.715542	246.556	245.253	242.753	608.24	53133.2	6.44863	0.636877	171.152	170.105	167.349	-0.0168885	0.400161	0.26057
16:403147:G:A	Non-driver differential TF binding	SK-MEL-28	1154.68	10563.2	3.19205	0.841172	107.917	107.028	104.114	1454.07	12649.6	3.11967	0.939928	161.794	160.778	157.99	-0.0723844	0.279779	0.181543
16:57769448:G:A	Non-driver differential TF binding	SK-MEL-28	636.228	10315	4.01774	0.745894	110.218	109.323	106.415	553.464	9058.66	4.03143	0.712047	95.1226	94.2594	91.3192	0.0136943	0.084634	0.0573299
17:12921549:C:T	Non-driver differential TF binding	SK-MEL-28	281.283	22082.1	6.29423	0.625904	155.144	154.146	151.34	213.236	16379.3	6.26275	0.537881	102.836	101.957	99.0322	-0.0314812	0.240081	0.157592
17:28705850:G:A	Non-driver differential TF binding	SK-MEL-28	676.66	23297.3	5.10518	0.620099	99.8225	98.9506	96.0191	673.536	23628.9	5.13227	0.618016	99.9205	99.0484	96.1171	0.0270941	0.19375	0.125772
17:45973474:T:A	Non-driver differential TF binding	SK-MEL-28	618.25	13238.1	4.41927	0.789833	162.644	161.625	158.84	641.995	14461.9	4.49262	0.745788	137.431	136.479	133.628	0.0733523	0.520211	0.341793
17:73257931:C:G	Non-driver differential TF binding	SK-MEL-28	517.69	29431.3	5.82881	0.569475	103.027	102.148	99.2238	467.782	26898.7	5.84516	0.630018	136.511	135.562	132.708	0.0163523	0.339813	0.219315
18:50459793:G:A	Non-driver differential TF binding	SK-MEL-28	44.0718	423.402	3.26751	0.182137	6.17418	5.56364	2.37079	108.833	92.0359	-0.243599	-0.121824	0.0685409	0.00514363	0	-3.51111	1.25243	0.864088
19:16295973:C:T	Non-driver differential TF binding	SK-MEL-28	293.451	1914.4	2.70242	0.605616	26.9314	26.231	23.1281	344.252	2113.72	2.61586	0.4365	12.0516	11.4045	8.24822	-0.0865648	0.475956	0.311326
19:37802079:T:G	Non-driver differential TF binding	SK-MEL-28	390.334	1177.12	1.59059	0.309956	2.93358	2.37023	0	569.26	1745.55	1.61598	0.475001	5.85237	5.24541	2.04898	0.0253821	0.213025	0.140207
19:37808697:C:T	Non-driver differential TF binding	SK-MEL-28	521.155	26348.4	5.65934	0.720152	193.258	192.135	189.454	637.134	28313.1	5.47335	0.648967	130.666	129.728	126.863	-0.185991	1.16803	0.802103
19:48247019:C:T	Non-driver differential TF binding	SK-MEL-28	210.771	4166.58	4.30518	0.527475	46.9374	46.1934	43.134	304.172	5617.95	4.20729	0.614962	66.604	65.8135	62.8006	-0.0978834	0.0999537	0.0653875
19:50083865:C:T	Non-driver differential TF binding	SK-MEL-28	172.673	8426.25	5.608	0.546375	85.9457	85.1075	82.1423	179.574	7596.99	5.40173	0.518903	70.4746	69.6756	66.6712	-0.206265	1.15592	0.794077
2:210867291:G:A	Non-driver differential TF binding	SK-MEL-28	136.581	7047.81	5.68849	0.485078	66.9395	66.1479	63.1362	216.404	11027.4	5.66996	0.751359	223.747	222.523	219.943	-0.0185252	0.202381	0.131298
2:2328362:G:A	Non-driver differential TF binding	SK-MEL-28	513.16	1042.66	1.02068	0.341896	1.60361	1.08607	0	576.632	1334.93	1.20906	0.568855	5.12753	4.52908	1.32414	0.188379	0.388109
2:234763257:G:T	Non-driver differential TF binding	SK-MEL-28	192.044	1786.84	3.21484	0.499531	23.5031	22.8132	19.6997	204.023	1706.77	3.06191	0.43845	16.3619	15.699	12.5585	-0.152933	0.489568	0.320775
2:241501248:A:G	Non-driver differential TF binding	SK-MEL-28	456.771	5467.49	3.57922	0.762858	94.7512	93.8897	90.9478	372.397	4476.04	3.58516	0.683423	66.2933	65.5042	62.4899	0.00594297	0.0662737	0.0446395
2:33501028:A:G	Non-driver differential TF binding	SK-MEL-28	1118.68	77089.2	6.10648	0.743205	249.795	248.482	245.991	1167.84	44210	5.24205	0.833756	279.155	277.73	275.352	-0.864423	3.94293	2.63687
2:68755107:C:A	Non-driver differential TF binding	SK-MEL-28	334.471	2358.78	2.81831	0.593216	27.6397	26.9375	23.8363	415.012	2865.7	2.78744	0.568786	24.276	23.584	20.4726	-0.0308629	0.154592	0.100822
20:49126917:G:A	Non-driver differential TF binding	SK-MEL-28	636.149	19412.3	4.931	0.760904	177.115	176.051	173.312	677.268	21931.1	5.0162	0.866579	297.235	295.748	293.432	0.0851942	0.257517	0.168402
22:32149746:A:C	Non-driver differential TF binding	SK-MEL-28	661.51	3193.14	2.26916	0.598984	18.6962	18.0228	14.8928	535.231	3956.8	2.88437	0.776675	65.9325	65.1453	62.1291	0.615212	1.95398	1.35863
3:183898093:C:T	Non-driver differential TF binding	SK-MEL-28	511.351	5425.89	3.40656	0.444859	20.628	19.9483	16.8246	469.875	5469.35	3.53969	0.632884	51.4528	50.7	47.6494	0.133124	0.608545	0.393407
3:49894045:A:G	Non-driver differential TF binding	SK-MEL-28	834.963	15662.7	4.22842	0.812458	165.229	164.201	161.425	740.442	14746.6	4.31436	0.970495	307.14	305.602	303.337	0.0859432	0.607962	0.393306
4:170924946:C:A	Non-driver differential TF binding	SK-MEL-28	284.637	1670.45	2.55258	0.536241	17.7651	17.0949	13.9617	276.515	1566.16	2.5018	0.4858	13.7201	13.0676	9.91671	-0.0507798	0.0984763	0.0645465
4:2937939:C:G	Non-driver differential TF binding	SK-MEL-28	123.333	3669.15	4.89449	0.638356	99.8015	98.9299	95.9981	105.955	395.769	1.89987	-0.0550525	1.02598	0.553665	0	-2.99462	1.29605	0.894472
4:71554012:C:G	Non-driver differential TF binding	SK-MEL-28	301.748	7022.28	4.5393	0.700205	113.954	113.052	110.15	278.598	6397.08	4.52024	0.515662	48.958	48.2101	45.1546	-0.0190591	0.155487	0.101051
5:884577:C:T	Non-driver differential TF binding	SK-MEL-28	471.628	2205.27	2.22545	0.518229	12.6677	12.0187	8.86427	456.522	1218.96	1.41577	0.407651	3.52986	2.95586	0	-0.809674	1.17173	0.805124
7:100026846:G:A	Non-driver differential TF binding	SK-MEL-28	538.683	34430.4	5.99759	0.841075	306.203	304.668	302.4	180.784	11220.3	5.95457	0.738423	232.447	231.188	228.643	-0.0430249	0.237893	0.156957
7:119913659:G:A	Non-driver differential TF binding	SK-MEL-28	1246.76	3049.31	1.28867	0.738318	11.761	11.1167	7.95764	1290.29	2910.09	1.17215	0.700914	8.40544	7.77887	4.60205	-0.116517	1.04557	0.715042
7:150705305:G:A	Non-driver differential TF binding	SK-MEL-28	380.741	1396.41	1.87387	0.326622	4.15297	3.56856	0.349584	386.372	1404.23	1.86033	0.53657	9.80779	9.17215	6.0044	-0.013541	0.176331	0.11416
7:2394323:T:G	Non-driver differential TF binding	SK-MEL-28	625.718	4783.85	2.93323	0.721057	52.9967	52.2406	49.1933	663.096	4136.55	2.63963	0.560657	21.0905	20.4092	17.2871	-0.293609	0.798211	0.523701
7:75988273:G:A	Non-driver differential TF binding	SK-MEL-28	78.0047	1124.56	3.85067	0.374505	19.1281	18.4535	15.3248	216.788	3137.12	3.8542	0.650786	65.9306	65.1436	62.1272	0.0035319	0.0579038	0.0378562
8:56987057:C:T	Non-driver differential TF binding	SK-MEL-28	269.188	10504	5.28518	0.679963	140.433	139.471	136.629	331.139	10938.3	5.04463	0.721955	155.1	154.102	151.296	-0.240544	2.44407	1.70208
1:79085947:C:T	Random NCVs in reported genes	HT-29	410.95	1500.97	1.86731	0.604439	13.2292	12.5719	9.42577	330.76	1305.83	1.97924	0.51313	9.95435	9.32081	6.15096	0.111931	0.134335	0.0890388
1:79085994:C:T	Random NCVs in reported genes	HT-29	839.611	21542.7	4.6812	0.482527	45.1591	44.2353	41.3557	905.191	17582.8	4.27963	0.473057	36.3353	35.5221	32.5319	-0.401571	3.26796	2.22474
1:79086039:T:G	Random NCVs in reported genes	HT-29	1201.54	49937.4	5.37711	0.462247	54.0577	52.9708	50.2543	1420.55	78334.3	5.78509	0.444488	57.5861	56.4144	53.7827	0.407988	2.68712	1.91603
1:79086071:T:G	Random NCVs in reported genes	HT-29	431.518	11633.7	4.75248	0.490182	48.144	47.1764	44.3406	474.062	3422.24	2.85102	0.552873	23.6265	22.9099	19.8231	-1.90146	4.05582	2.48091
10:115532796:G:A	Random NCVs in reported genes	HT-29	420.566	1553.47	1.88381	0.548056	10.5453	9.90698	6.74193	373.649	481.518	0.364725	0.566182	0.74666	0.385771	0	-1.51909	2.14054	1.56672
11:111957529:C:T	Random NCVs in reported genes	HT-29	747.335	19800.8	4.72749	0.545531	61.1718	59.9062	57.3684	683.125	17513.2	4.67996	0.552384	61.8573	60.5676	58.0539	-0.047535	0.734707	0.506684
11:111957547:C:T	Random NCVs in reported genes	HT-29	1052.74	32292.7	4.93889	0.569758	74.3975	72.6831	70.5941	1170.94	38829.1	5.05131	0.549826	71.0497	69.4703	67.2463	0.112427	1.36891	0.986562
11:111957549:C:G	Random NCVs in reported genes	HT-29	1912.69	47960.7	4.64811	0.561705	63.6614	62.316	59.858	975.915	25785.6	4.72354	0.584574	72.8796	71.2347	69.0762	0.0754298	0
11:111957549:C:T	Random NCVs in reported genes	HT-29	1912.69	47960.7	4.64811	0.561705	63.6614	62.316	59.858	1064.31	29719.5	4.8033	0.568903	70.1582	68.6017	66.3548	0.155196	0
11:112037969:C:T	Random NCVs in reported genes	HT-29	664.052	4562.36	2.77976	0.658131	35.959	35.1506	32.1556	735.192	4472.16	2.6041	0.646262	30.043	29.2876	26.2396	-0.175659	1.02719	0.733805
11:112038010:C:A	Random NCVs in reported genes	HT-29	907.566	4654.46	2.35853	0.69532	30.8638	30.1016	27.0604	953.99	1561.41	0.711415	0.666095	3.01116	2.45879	0	-1.64711	3.50818	2.32521
11:112038038:G:A	Random NCVs in reported genes	HT-29	821.223	3823.54	2.21944	0.641713	21.6336	20.9309	17.8302	843.878	3961.46	2.23109	0.733059	32.7986	32.0186	28.9953	0.0116569	0.109183	0.0707467
11:112038056:C:T	Random NCVs in reported genes	HT-29	879.14	3571.05	2.02192	0.711208	24.599	23.8778	20.7957	971.835	3254.3	1.74368	0.700603	17.6758	16.9924	13.8724	-0.278237	1.28542	0.923714
11:62607241:T:G	Random NCVs in reported genes	HT-29	666.544	1728.78	1.3742	0.635363	8.53165	7.90743	4.72826	778.607	2506.11	1.68563	0.690463	15.8535	15.1796	12.0501	0.311422	1.90251	1.39788
11:62607871:C:A	Random NCVs in reported genes	HT-29	165.944	320.293	0.947496	0.53075	2.88622	2.33687	0	314.322	754.758	1.26558	0.611919	6.65051	6.04183	2.84712	0.318084	0.82391	0.575349
11:9480552:C:T	Random NCVs in reported genes	HT-29	954.662	3513.81	1.87951	0.690735	19.5312	18.8381	15.7278	905.298	3490.64	1.94618	0.671797	19.2074	18.5153	15.404	0.0666746	0.308783	0.205242
11:9482383:G:A	Random NCVs in reported genes	HT-29	891.322	13092.7	3.87643	0.650716	66.6593	65.2152	62.8559	729.456	11127.4	3.93087	0.606838	56.1803	55.0435	52.3769	0.0544402	0.180227	0.119173
11:9482401:C:G	Random NCVs in reported genes	HT-29	894.509	9879.41	3.46491	0.622566	47.1051	46.155	43.3017	647.303	6885.63	3.41059	0.616016	44.3459	43.4335	40.5425	-0.0543243	0.475689	0.320871
11:9482431:C:T	Random NCVs in reported genes	HT-29	778.933	11710.4	3.9099	0.643175	65.52	64.1141	61.7166	833.137	13069.6	3.97125	0.606738	57.2921	56.1286	53.4887	0.061356	0.218391	0.142755
11:9482435:C:T	Random NCVs in reported genes	HT-29	717.847	12813.4	4.15758	0.629744	69.5697	68.0362	65.7663	825.687	13693	4.05145	0.624969	64.7067	63.3228	60.9033	-0.106124	1.28585	0.923714
11:9482473:G:T	Random NCVs in reported genes	HT-29	1031.83	21464	4.37848	0.601727	67.8478	66.3638	64.0445	911.55	20401.4	4.48404	0.610549	74.004	72.3183	70.2006	0.105557	2.09713	1.53257
11:9482569:C:T	Random NCVs in reported genes	HT-29	590.669	3197.2	2.43596	0.717038	36.2126	35.4007	32.4092	714.903	2760.53	1.94888	0.749397	27.1494	26.4144	23.346	-0.487081	2.67031	1.90782
11:9532522:A:C	Random NCVs in reported genes	HT-29	413.584	1290.58	1.64166	0.538009	7.83569	7.21762	4.0323	396.762	1351.29	1.7682	0.548451	9.39083	8.76065	5.58744	0.126537	0.395274	0.267927
14:38064657:C:T	Random NCVs in reported genes	HT-29	10.2152	27.5246	1.42861	0.0605721	0.997827	0.582245	0	50.9779	189.083	1.89666	0.41961	6.20621	5.60267	2.40282	0.468053	0.451019	0.305887
14:38064776:A:C	Random NCVs in reported genes	HT-29	768.358	3855.96	2.32696	0.736115	36.0825	35.2723	32.2792	645.43	3886.71	2.58976	0.716056	40.6196	39.7583	36.8162	0.262798	2.5053	1.80811
14:38064783:C:T	Random NCVs in reported genes	HT-29	703.415	1704.35	1.2773	0.630953	7.32394	6.71006	3.52055	776.327	1407.11	0.858857	0.605204	3.26809	2.70855	0	-0.418448	3.36794	2.27428
14:38064877:C:A	Random NCVs in reported genes	HT-29	1137.45	2741.28	1.26846	0.739787	11.4906	10.8452	7.68718	1129.51	2858.79	1.33975	0.703585	10.8911	10.2494	7.08766	0.0712929	0.28474	0.187756
14:38065053:G:A	Random NCVs in reported genes	HT-29	184.313	414.463	1.16943	0.549707	4.47156	3.88877	0.668169	148.985	419.879	1.49411	0.553062	7.02891	6.4169	3.22553	0.324684	0.918138	0.649674
14:38065169:G:C	Random NCVs in reported genes	HT-29	741.535	2894.79	1.96397	0.601617	14.3735	13.7068	10.5701	619.693	2437.22	1.9746	0.593586	14.0223	13.359	10.2189	0.0106345	0.0454525	0.0292454
14:38065274:G:A	Random NCVs in reported genes	HT-29	691.254	1964.99	1.50655	0.646018	10.5865	9.94787	6.7831	481.395	1207.51	1.32517	0.622024	7.5442	6.92802	3.74081	-0.181386	0.933778	0.660888
14:38065380:C:A	Random NCVs in reported genes	HT-29	684.905	1755.13	1.35766	0.712101	11.5815	10.9351	7.77812	646.495	1713.14	1.40599	0.679788	10.7591	10.1188	6.95575	0.0483349	0.305085	0.203253
14:38065471:A:G	Random NCVs in reported genes	HT-29	431.871	1016.44	1.23456	0.653329	7.56159	6.94528	3.7582	441.119	742.594	0.753263	0.61845	2.75587	2.2117	0	-0.481299	1.26945	0.913468
14:96179992:G:C	Random NCVs in reported genes	HT-29	707.338	1009.61	0.513749	0.626381	1.52647	1.04514	0	335.253	805.366	1.26299	0.660372	8.12137	7.50071	4.31798	0.749244	0
14:96180055:G:A	Random NCVs in reported genes	HT-29	151.433	393.463	1.37411	0.484353	4.55745	3.97328	0.754061	207.051	497.547	1.26348	0.585633	5.94426	5.34373	2.14087	-0.110635	0.0397702	0.0271093
14:96180525:C:T	Random NCVs in reported genes	HT-29	448.76	2160.84	2.26719	0.742147	35.241	34.4401	31.4376	495.08	1690.92	1.772	0.674452	16.253	15.5777	12.4496	-0.495184	2.04881	1.50131
14:96180544:C:T	Random NCVs in reported genes	HT-29	301.165	1099.68	1.86734	0.697824	19.9018	19.2078	16.0985	293.567	909.365	1.6331	0.605113	10.3231	9.6867	6.51967	-0.234237	0.60663	0.415866
14:96180558:G:A	Random NCVs in reported genes	HT-29	986.319	3832.13	1.95806	0.72002	24.0461	23.3282	20.2428	847.067	3238.13	1.93504	0.657489	17.84	17.156	14.0366	-0.023021	0.151818	0.100554
16:22308433:G:C	Random NCVs in reported genes	HT-29	551.068	126447	7.84208	0.558525	176.402	173.181	172.598	625.395	152895	7.93354	0.562139	183.516	180.171	179.713	0.0914603	2.55696	1.83456
16:22308448:C:T	Random NCVs in reported genes	HT-29	593.868	162613	8.09709	0.536939	170.312	167.23	166.509	623.587	162741	8.02777	0.542555	171.783	168.66	167.98	-0.0693221	1.18781	0.855416
16:22308460:G:A	Random NCVs in reported genes	HT-29	788.106	3422.32	2.1185	0.610531	17.2537	16.5727	13.4503	831.069	5339.46	2.68358	0.611193	27.2373	26.5014	23.4339	0.56508	2.06449	1.5149
16:22308556:T:C	Random NCVs in reported genes	HT-29	749.585	1053.82	0.49233	0.671794	1.68278	1.18829	0	651.396	3210.8	2.30048	0.631508	22.1532	21.4459	18.3498	1.80815	2.8468	1.97856
16:22308593:G:A	Random NCVs in reported genes	HT-29	251.999	957.208	1.92439	0.658167	17.706	17.0225	13.9026	318.712	841.785	1.40026	0.603699	7.72461	7.10708	3.92122	-0.524137	1.67423	1.22636
16:22308602:C:T	Random NCVs in reported genes	HT-29	672.835	4088.81	2.60258	0.657807	31.5956	30.8284	27.7922	733.567	4659.99	2.66666	0.683976	37.2387	36.4165	33.4353	0.0640769	0.571655	0.388904
16:22308684:G:A	Random NCVs in reported genes	HT-29	440.48	11475.3	4.70304	0.55317	62.6806	61.3557	58.8772	535.975	14580.2	4.76548	0.560767	66.5765	65.1352	62.7731	0.0624331	0.882258	0.621928
16:22308693:G:C	Random NCVs in reported genes	HT-29	163.368	4336.42	4.72954	0.542038	60.2642	59.026	56.4608	105.799	2515.8	4.57043	0.542736	56.5281	55.3846	52.7247	-0.159109	1.06793	0.763927
16:22308701:G:A	Random NCVs in reported genes	HT-29	192.454	5927.71	4.94433	0.579964	78.0913	76.2511	74.2879	142.058	3836.64	4.75457	0.574776	70.6184	69.0464	66.815	-0.189764	2.51217	1.80865
16:22337665:G:A	Random NCVs in reported genes	HT-29	927.028	1346.11	0.537465	0.659458	1.84948	1.34372	0	653.678	1342.89	1.03861	0.660427	5.69602	5.09848	1.89263	0.50115	1.3145
16:30064355:G:A	Random NCVs in reported genes	HT-29	335.746	1410.84	2.0703	0.610346	16.5011	15.8251	12.6977	477.5	1843.6	1.94833	0.726316	24.4909	23.7698	20.6875	-0.121966	0.257994	0.171272
16:30064396:C:A	Random NCVs in reported genes	HT-29	485.371	3863.05	2.99215	0.708517	52.0716	51.0326	48.2682	539.315	3786.22	2.81113	0.740757	53.2928	52.2273	49.4894	-0.181016	1.15145	0.826278
16:30064451:G:T	Random NCVs in reported genes	HT-29	525.869	3083.67	2.55103	0.682494	33.9372	33.1489	30.1338	498.57	2483.16	2.31557	0.689187	28.9807	28.2338	25.1773	-0.235457	1.36156	0.982063
16:30076470:C:G	Random NCVs in reported genes	HT-29	230.428	837.203	1.85832	0.639815	15.29	14.6189	11.4866	196.976	676.306	1.7773	0.610205	12.3602	11.7089	8.55683	-0.081015	0.359666	0.243007
16:30076657:C:G	Random NCVs in reported genes	HT-29	278.631	1147.75	2.04071	0.636694	18.0209	17.3353	14.2175	371.398	1145.72	1.62348	0.570389	8.80462	8.17805	5.00123	-0.417234	1.59061	1.15987
16:30076832:G:A	Random NCVs in reported genes	HT-29	549.177	3283.03	2.57874	0.531404	17.7333	17.0495	13.9299	562.324	3663.04	2.70266	0.527335	19.0513	18.3597	15.2479	0.12392	0.653232	0.45006
16:30076920:C:T	Random NCVs in reported genes	HT-29	249.964	1310.38	2.38816	0.57936	18.909	18.219	15.1056	303.47	2076.08	2.77298	0.644173	33.6216	32.8357	29.8182	0.384823	1.40809	1.01997
16:30076929:C:T	Random NCVs in reported genes	HT-29	703.118	4719.61	2.74613	0.642386	32.7299	31.9508	28.9265	758.44	4704.17	2.63212	0.610782	26.1899	25.4591	22.3865	-0.114006	1.45631	1.05866
16:30077063:G:T	Random NCVs in reported genes	HT-29	98.2793	1131.47	3.52309	0.578403	39.8987	39.0477	36.0953	121.095	1245.71	3.36096	0.649349	50.0713	49.072	46.2679	-0.162122	0.36218	0.24489
17:49230864:G:A	Random NCVs in reported genes	HT-29	832.442	13066.6	3.97212	0.542487	42.907	42.0137	39.1036	632.426	9948.35	3.97516	0.52436	39.611	38.7636	35.8077	0.0030359	0.139061	0.0927034
17:49230903:T:G	Random NCVs in reported genes	HT-29	634.672	15347.1	4.5956	0.494924	46.0584	45.1235	42.255	643.124	16028	4.63916	0.521781	52.9528	51.896	49.1494	0.0435527	0.93933	0.664187
17:49243556:G:T	Random NCVs in reported genes	HT-29	802.475	1777.87	1.14721	0.676535	7.2911	6.67734	3.48771	912.508	2715.44	1.57269	0.731101	16.5999	15.9234	12.7965	0.425479	1.75849	1.28756
17:49243663:T:A	Random NCVs in reported genes	HT-29	294.785	2742.58	3.21694	0.679013	52.5332	51.4864	48.7298	230.735	1775.29	2.94245	0.695359	47.4906	46.5324	43.6872	-0.274494	1.50059	1.09472
18:60986630:T:C	Random NCVs in reported genes	HT-29	389.365	865.86	1.15312	0.673311	7.26083	6.64749	3.45745	493.297	1007.28	1.03096	0.628956	4.94017	4.34994	1.13678	-0.122167	0.838112	0.585324
18:60988189:G:A	Random NCVs in reported genes	HT-29	590.879	1136.78	0.943221	0.708088	5.83463	5.23515	2.03124	282.231	454.095	0.685708	0.60357	2.22795	1.70314	0	-0.257513	0
19:49990716:G:A	Random NCVs in reported genes	HT-29	237.356	4905.27	4.3685	0.632093	77.5102	75.6877	73.7068	278.364	6275.54	4.49414	0.612557	75.0126	73.2801	71.2092	0.125647	0.983296	0.696696
19:49990729:C:T	Random NCVs in reported genes	HT-29	239.272	6203.49	4.69579	0.587212	72.9062	71.2598	69.1028	190.284	3580.3	4.23314	0.59945	62.8406	61.5102	59.0372	-0.462654	3.03449	2.09789
19:49990732:C:T	Random NCVs in reported genes	HT-29	262.779	3592.66	3.77228	0.614785	53.7155	52.6361	49.9121	310.595	4185.41	3.75149	0.602547	50.2834	49.2794	46.48	-0.0207963	0.176746	0.116375
19:49990743:C:T	Random NCVs in reported genes	HT-29	330.816	9914.28	4.90502	0.621852	92.979	90.7586	89.1756	387.277	11446.5	4.88511	0.611647	88.0554	85.9694	84.252	-0.0199149	0.476659	0.320878
19:49990745:C:T	Random NCVs in reported genes	HT-29	200.293	5551.93	4.79229	0.587714	76.0584	74.2928	72.255	222.462	5869.85	4.72109	0.582654	72.1747	70.5508	68.3713	-0.0711943	1.63865	1.19853
19:49990822:C:T	Random NCVs in reported genes	HT-29	143.418	8790.63	5.93756	0.68326	179.584	176.306	175.781	92.4397	9504.49	6.68402	0.691822	236.295	232.472	232.491	0.746457	3.39822	2.28226
19:49990825:C:A	Random NCVs in reported genes	HT-29	119.574	7842.39	6.0351	0.715615	215.073	211.427	211.27	136.441	15450.3	6.8231	0.706482	263.266	259.142	259.462	0.788008	4.50448	2.49137
19:891930:A:T	Random NCVs in reported genes	HT-29	817.285	1608.78	0.976625	0.686125	5.67191	5.07501	1.86852	431.523	749.684	0.795154	0.633962	3.20815	2.65004	0	-0.181471	0.485737
19:893037:G:A	Random NCVs in reported genes	HT-29	6.67695	33.3441	2.32724	0.151397	3.01141	2.45893	0	28.6173	155.77	2.43772	0.394569	8.83148	8.20436	5.02809	0.110472	0
19:893038:G:A	Random NCVs in reported genes	HT-29	20.5189	100.188	2.29198	0.342979	6.35209	5.74724	2.5487	26.397	106.228	2.00303	0.314352	4.44197	3.85931	0.638585	-0.288952	0.459742	0.311651
19:893520:C:T	Random NCVs in reported genes	HT-29	491.15	1474.64	1.58463	0.664692	12.6115	11.9586	8.80814	673.657	2284.27	1.76126	0.689018	17.1242	16.4447	13.3208	0.176632	0.870904	0.612775
3:101280615:C:G	Random NCVs in reported genes	HT-29	618.227	12115	4.29221	0.580017	59.1419	57.9301	55.3385	636.894	13439.5	4.39904	0.592027	65.5333	64.1258	61.7299	0.106836	2.30767	1.6866
3:101280644:C:T	Random NCVs in reported genes	HT-29	703.048	14830.4	4.39857	0.579468	61.9001	60.6078	58.0967	810.477	16365.7	4.33554	0.59319	64.0232	62.6639	60.2198	-0.0630276	0.901071	0.639162
3:101280667:G:A	Random NCVs in reported genes	HT-29	1107.94	28245	4.67192	0.56219	64.445	63.072	60.6416	723.068	9623.53	3.73401	0.610311	51.6009	50.5715	47.7975	-0.937904	3.80069	2.42786
3:101280681:G:A	Random NCVs in reported genes	HT-29	964.35	26850	4.79909	0.54293	62.2678	60.9612	58.4644	1166.03	22761.8	4.28679	0.558087	53.4326	52.3626	49.6292	-0.512301	2.79006	1.96446
3:101280683:A:G	Random NCVs in reported genes	HT-29	1098.53	31135.2	4.82479	0.530657	59.5275	58.3017	55.7241	1067.61	24957.6	4.54689	0.549029	57.5717	56.4005	53.7683	-0.277904	2.82472	1.97515
3:101280716:G:C	Random NCVs in reported genes	HT-29	1320.4	36015.7	4.76948	0.542947	61.5203	60.2437	57.7169	1428.07	37501.7	4.71473	0.530433	56.8345	55.686	53.0311	-0.0547508	1.96934	1.44924
3:101280739:C:T	Random NCVs in reported genes	HT-29	893.084	21124.7	4.56382	0.564052	62.0688	60.77	58.2654	1204.91	29138.5	4.59581	0.558815	61.453	60.1796	57.6496	0.0319839	0.69851	0.481382
3:16554437:A:G	Random NCVs in reported genes	HT-29	223.708	779.987	1.79908	0.573018	10.7729	10.1324	6.96953	177.662	637.976	1.84358	0.624308	14.0776	13.4135	10.2742	0.0444979	0.219492	0.143481
3:16554570:G:A	Random NCVs in reported genes	HT-29	91.0941	357.674	1.96889	0.550872	11.5916	10.9451	7.78824	120.523	429.6	1.82839	0.438106	6.27297	5.66865	2.46958	-0.1405	0.35933	0.243007
3:16555037:G:A	Random NCVs in reported genes	HT-29	783.459	1760.91	1.16806	0.659664	7.01969	6.40781	3.2163	626.102	1181.58	0.916566	0.692915	5.20745	4.61492	1.40406	-0.251497	0.651099	0.449146
3:16555967:T:A	Random NCVs in reported genes	HT-29	718.05	1504.13	1.06776	0.650689	5.74997	5.15165	1.94658	810.229	1460.4	0.85007	0.589639	3.02147	2.46864	0	-0.217694	0.457367
3:178864616:G:T	Random NCVs in reported genes	HT-29	109.661	352.703	1.68163	0.587012	10.0878	9.45316	6.28443	154.725	118.343	-0.387866	0.316599	0.375336	0.147874	0	-2.0695	2.40064	1.74373
3:178865801:G:A	Random NCVs in reported genes	HT-29	132.236	780.569	2.55811	0.514255	16.2003	15.5253	12.3969	67.3425	230.167	1.77207	0.510417	8.02333	7.40363	4.21994	-0.786034	1.06948	0.76488
3:178865883:C:T	Random NCVs in reported genes	HT-29	381.508	4299	3.49337	0.568052	37.4654	36.6401	33.662	584.654	3201.58	2.45244	0.696372	33.4492	32.6646	29.6458	-1.04093	2.24131	1.63687
3:178865977:T:G	Random NCVs in reported genes	HT-29	333.595	2187.42	2.71184	0.644083	32.1846	31.4102	28.3812	206.644	1255.27	2.60086	0.666269	32.7707	31.9908	28.9673	-0.110978	0.528861	0.356756
3:187463374:G:A	Random NCVs in reported genes	HT-29	581.599	1245.18	1.09817	0.681211	6.86711	6.25617	3.06372	499.381	1067.79	1.09669	0.669877	6.53367	5.92619	2.73028	-0.00148407	0.00164773	0.00105402
3:187463402:G:A	Random NCVs in reported genes	HT-29	554.263	1284.93	1.21384	0.67711	8.10411	7.48413	4.30072	591.864	1298.55	1.13488	0.566247	4.53572	3.95206	0.732333	-0.0789571	0.431615	0.290904
3:187463455:C:T	Random NCVs in reported genes	HT-29	582.514	2204.05	1.91954	0.732777	24.4904	23.7695	20.687	606.665	2341.18	1.948	0.723904	24.2224	23.5029	20.419	0.0284579	0.465651	0.315306
3:193852269:G:A	Random NCVs in reported genes	HT-29	499.899	1120.99	1.16509	0.622627	5.98838	5.38707	2.18499	795.117	1708.86	1.10376	0.540216	3.89061	3.3182	0.0872184	-0.061332	0.480664	0.322016
3:193852618:G:A	Random NCVs in reported genes	HT-29	879.473	3110.81	1.82293	0.705219	19.6356	18.9422	15.8322	952.329	3425.54	1.84661	0.744571	23.9505	23.2328	20.1471	0.0236823	0.139753	0.0928073
3:193852621:G:A	Random NCVs in reported genes	HT-29	897.864	3420.52	1.92982	0.719424	23.3215	22.6068	19.5181	816.923	2923.56	1.83973	0.671543	17.2338	16.5531	13.4304	-0.090087	0.607007	0.415866
3:193852684:G:C	Random NCVs in reported genes	HT-29	322.39	1685.93	2.38559	0.685209	30.1617	29.4047	26.3583	297.094	1663.06	2.4836	0.704704	35.5822	34.7761	31.7788	0.0980117	1.20883	0.870928
3:193852754:C:G	Random NCVs in reported genes	HT-29	170.441	892.694	2.3874	0.630932	23.7298	23.0127	19.9264	186.688	819.147	2.13365	0.676055	23.3462	22.631	19.5428	-0.253746	0.763098	0.529015
3:193852769:G:C	Random NCVs in reported genes	HT-29	40.2242	183.196	2.18423	0.402667	7.47065	6.85501	3.66726	50.3079	371.996	2.88061	0.527905	21.5795	20.8773	17.7761	0.696374	1.12867	0.808852
3:193853751:G:C	Random NCVs in reported genes	HT-29	698.264	4118.75	2.55993	0.729354	42.1564	41.2737	38.353	724.99	3595.12	2.30957	0.736649	35.6449	34.8384	31.8415	-0.250364	1.37467	0.991598
3:193853807:C:T	Random NCVs in reported genes	HT-29	593.877	2592.51	2.1265	0.682604	23.8787	23.1612	20.0753	648.518	2861.43	2.14163	0.689911	25.0041	24.2808	21.2007	0.0151287	0.0468427	0.0302126
3:193853845:A:C	Random NCVs in reported genes	HT-29	318.53	2482.53	2.96211	0.718189	53.3293	52.2623	49.5259	552.203	4652.41	3.07444	0.724816	59.111	57.9002	55.3076	0.112332	0.662994	0.455135
3:193853857:A:G	Random NCVs in reported genes	HT-29	433.585	4363.6	3.33086	0.733278	71.8932	70.2829	68.0898	447.093	4041.89	3.17621	0.705875	57.8432	56.6662	54.0398	-0.154649	1.50446	1.09707
3:193853880:A:C	Random NCVs in reported genes	HT-29	225.719	1463.31	2.69576	0.665075	34.9462	34.1476	31.1428	232.239	1515.92	2.70502	0.642652	31.8237	31.0533	28.0203	0.00925237	0.00540351	0.00355194
3:193853892:C:G	Random NCVs in reported genes	HT-29	533.178	2348.76	2.13839	0.717325	28.1622	27.4202	24.3589	587.629	3395.26	2.53071	0.726535	40.704	39.8423	36.9006	0.39232	1.63734	1.19853
3:193853913:A:G	Random NCVs in reported genes	HT-29	477.084	2224.82	2.22152	0.709455	29.274	28.5247	25.4706	520.34	1274.81	1.29275	0.654298	8.26132	7.63944	4.45793	-0.928765	4.12422	2.48091
3:195636811:G:T	Random NCVs in reported genes	HT-29	226.329	818.925	1.8532	0.648684	15.8108	15.1372	12.0074	403.596	1559.84	1.94907	0.700115	21.8244	21.1206	18.0211	0.0958743	0.42107	0.283935
3:195639629:G:T	Random NCVs in reported genes	HT-29	326.651	681.702	1.06111	0.656589	5.82614	5.22717	2.02275	371.238	545.103	0.55417	0.525463	1.19975	0.753588	0	-0.506939	1.51822	1.1055
3:41240835:G:A	Random NCVs in reported genes	HT-29					0			15.0218	94.4322	2.65711	0.361159	8.9835	8.355	5.18011		0
3:41240920:T:G	Random NCVs in reported genes	HT-29	433.105	11683.4	4.75328	0.579435	72.0871	70.4674	68.2837	203.805	5088	4.64114	0.560974	63.2642	61.926	59.4608	-0.112148	0
5:1266926:C:A	Random NCVs in reported genes	HT-29	490.186	1892.71	1.94883	0.683316	20.2597	19.564	16.4563	485.348	2132.7	2.1346	0.664536	22.2048	21.4964	18.4014	0.185771	0.804479	0.559583
5:1295247:C:T	Random NCVs in reported genes	HT-29	1366.18	20604.5	3.91458	0.66058	71.0608	69.4801	67.2574	1422.12	22005	3.95156	0.686394	81.3805	79.4557	77.5771	0.0369877	0.469715	0.317432
5:1295305:G:A	Random NCVs in reported genes	HT-29	2036.8	10998.1	2.43283	0.762801	44.3594	43.4465	40.556	2031.48	12997	2.67748	0.763712	53.7275	52.6474	49.9241	0.244647	2.44724	1.77306
5:1295374:C:T	Random NCVs in reported genes	HT-29	265.419	1181.46	2.15222	0.621823	18.6848	17.9954	14.8814	350.827	1470.19	2.06594	0.669253	21.2937	20.5925	17.4903	-0.0862797	0.141062	0.0931237
6:27782087:G:A	Random NCVs in reported genes	HT-29	1036.2	2168.5	1.06463	0.617859	4.99825	4.40751	1.19486	967.631	2180.55	1.17112	0.623072	6.05545	5.4531	2.25206	0.106492	0.648977	0.448414
6:27782561:G:C	Random NCVs in reported genes	HT-29	601.624	2881.41	2.25963	0.72422	32.3158	31.5404	28.5124	442.103	1899.63	2.10318	0.718682	27.4381	26.7004	23.6347	-0.156448	1.26867	0.913365
6:27782565:T:C	Random NCVs in reported genes	HT-29	504.546	1582.86	1.65024	0.67252	14.0836	13.4193	10.2802	483.774	1857.96	1.94033	0.662589	18.3394	17.6521	14.536	0.290087	0.76949	0.532345
6:27782580:T:A	Random NCVs in reported genes	HT-29	677.154	1459.29	1.10854	0.653368	6.21965	5.61599	2.41626	672.304	1639.95	1.28731	0.635276	7.5653	6.94886	3.76191	0.178766	1.74314	1.27483
6:27782608:G:A	Random NCVs in reported genes	HT-29	458.393	3200.54	2.80284	0.707614	45.6344	44.704	41.831	566.973	3748.47	2.72472	0.737507	49.4022	48.4148	45.5988	-0.0781214	0.362569	0.24489
6:27782632:T:A	Random NCVs in reported genes	HT-29	515.774	4174.14	3.01617	0.664304	43.3433	42.4449	39.5399	511.443	3822.61	2.90165	0.695061	46.1496	45.2133	42.3462	-0.11452	0.393847	0.267202
6:27782703:A:T	Random NCVs in reported genes	HT-29	76.1649	1764.78	4.53446	0.653851	92.0887	89.8736	88.2853	44.1167	1303.77	4.88426	0.660541	109.95	107.449	106.146	0.349804	1.42817	1.03715
6:27782710:C:T	Random NCVs in reported genes	HT-29	39.3151	1050.52	4.73662	0.616953	84.8743	82.8512	81.0709	68.659	1427.02	4.37834	0.565876	57.687	56.5129	53.8836	-0.35828	0.706797	0.486977
6:27782711:C:T	Random NCVs in reported genes	HT-29	36.1992	762.151	4.39587	0.541673	52.1226	51.0826	48.3192	68.5508	1682.77	4.61616	0.633902	87.1249	85.0658	83.3215	0.220292	0.739029	0.508995
6:27782715:G:A	Random NCVs in reported genes	HT-29	110.836	2151.97	4.27847	0.681829	93.2431	91.0046	89.4397	128.91	2509.23	4.28299	0.694334	98.905	96.5668	95.1016	0.00451799	0.04403	0.0292454
6:27782747:T:C	Random NCVs in reported genes	HT-29	4.05103	50.645	3.65754	0.0965115	5.30712	4.71395	1.50373	24.5571	244.583	3.31896	0.459228	20.9079	20.2088	17.1045	-0.338579	0
6:27782761:A:C	Random NCVs in reported genes	HT-29	9.76571	85.725	3.13294	0.273985	8.40685	7.78359	4.60346	3.18495	37.8336	3.56774	0.151806	6.37882	5.77344	2.57543	0.434801	0
6:27782763:A:C	Random NCVs in reported genes	HT-29	13.1214	120.559	3.1975	0.398181	14.8988	14.2301	11.0954	80.537	1139.56	3.82421	0.616449	55.5909	54.4687	51.7875	0.626709	1.91083	1.4033
7:99775041:C:A	Random NCVs in reported genes	HT-29	435.27	1414.92	1.69964	0.664283	14.3666	13.7	10.5632	323.482	1162.63	1.84589	0.649627	15.7575	15.0842	11.9541	0.14625	0.382142	0.258783
7:99775094:A:G	Random NCVs in reported genes	HT-29	391.919	2386.98	2.60634	0.704178	38.9929	38.1506	35.1895	324.152	1997.28	2.62276	0.732001	44.7293	43.8129	40.9259	0.0164206	0.103134	0.0679713
7:99775125:G:A	Random NCVs in reported genes	HT-29	641.223	4987.47	2.959	0.728976	55.8752	54.746	52.0718	747.732	5158.43	2.78599	0.734105	50.8152	49.8027	47.0118	-0.173014	1.23104	0.888319
7:99775206:G:A	Random NCVs in reported genes	HT-29	509.169	2790.29	2.45394	0.749239	42.4456	41.5594	38.6422	558.294	2433.01	2.12311	0.69297	24.9254	24.2027	21.122	-0.330835	1.54437	1.12854
7:99775217:G:A	Random NCVs in reported genes	HT-29	495.005	1704.41	1.7842	0.689739	17.607	16.9239	13.8036	520.159	1678.73	1.69113	0.64419	13.0419	12.3862	9.23853	-0.0930626	0.38566	0.260721
7:99775220:G:A	Random NCVs in reported genes	HT-29	467.24	1477.93	1.66035	0.685982	15.1075	14.437	11.3041	543.615	1569.63	1.5294	0.697905	13.6236	12.9622	9.82016	-0.130953	0.614711	0.421373
7:99775395:A:C	Random NCVs in reported genes	HT-29	546.319	2258.24	2.04621	0.624755	17.1891	16.5089	13.3858	454.202	1923.55	2.08086	0.622922	17.6057	16.9228	13.8023	0.0346518	0.17232	0.11297
7:99797381:C:T	Random NCVs in reported genes	HT-29	518.609	1106.43	1.09397	0.498049	3.24159	2.68264	0	578.732	1536.44	1.40892	0.562695	6.57803	5.97028	2.77464	0.314954	0.64002	0.441559
8:29952911:A:T	Random NCVs in reported genes	HT-29	57.3901	682.073	3.56768	0.522996	31.9033	31.1318	28.0999	49.2548	443.785	3.16673	0.459962	19.173	18.481	15.3696	-0.400949	0.826278	0.577191
8:29952921:C:A	Random NCVs in reported genes	HT-29	191.213	2222.15	3.53737	0.574495	39.5155	38.6692	35.7121	207.613	2236.89	3.42806	0.540038	31.8613	31.0901	28.0579	-0.109311	0
8:29952921:C:G	Random NCVs in reported genes	HT-29	191.213	2222.15	3.53737	0.574495	39.5155	38.6692	35.7121	120.33	1419.01	3.5573	0.546548	35.2465	34.4452	31.4431	0.019927	0
8:29952931:C:T	Random NCVs in reported genes	HT-29	116.374	1332.57	3.51508	0.582233	40.4108	39.5535	36.6074	295.949	1228.7	2.05271	0.692954	23.3568	22.6412	19.5534	-1.46237	2.78758	1.96446
8:29958554:T:G	Random NCVs in reported genes	HT-29	12.0098	122.704	3.35733	0.394236	16.0632	15.3887	12.2598	12.3992	2.78822	-2.19801	-0.457875	0.352858	0.135755	0	-5.55534	0
9:36967642:C:T	Random NCVs in reported genes	HT-29	1.81545	47.7325	4.70431	0.154611	10.7285	10.0887	6.92511	4.27489	3.82173	-0.168279	-0.405634	0.0235241	0.0067188	0	-4.87259	0
9:69381507:G:T	Random NCVs in reported genes	HT-29	187.705	428.781	1.19269	0.581019	5.26045	4.66755	1.45707	165.666	222.157	0.422692	0.453175	0.638044	0.308921	0	-0.770001	1.80541
9:69381593:G:T	Random NCVs in reported genes	HT-29	342.377	943.206	1.46238	0.637941	9.67628	9.04499	5.8729	311.178	761.317	1.28972	0.630251	7.43248	6.81698	3.62909	-0.172655	0.704834	0.486727
9:69381665:G:C	Random NCVs in reported genes	HT-29	159.568	698.171	2.12554	0.546181	13.1146	12.458	9.31125	188.126	1055.56	2.48558	0.472552	12.7963	12.1418	8.99292	0.360036	0.833374	0.581117
1:78354078:A:C	Random NCVs in reported genes	Jurkat	298.457	407.903	0.451084	1.03472	5.9881	5.54494	2.18471	306.947	419.843	0.452092	1.06326	6.77041	6.31781	2.96702	0.00100843	0.0216155	0.0161833
1:78354147:C:T	Random NCVs in reported genes	Jurkat	208.685	297.968	0.514474	1.00102	6.60001	6.14889	2.79662	244.301	353.612	0.531755	1.01017	7.28202	6.8243	3.47863	0.0172803	0.0607711	0.0448337
1:78382472:C:A	Random NCVs in reported genes	Jurkat	353.196	557.703	0.658263	1.03113	11.8153	11.3223	8.01188	326.384	491.041	0.58933	1.08209	11.9653	11.4715	8.16192	-0.0689334	0.282987	0.22432
1:78383215:C:T	Random NCVs in reported genes	Jurkat	196.239	277.64	0.499196	0.95658	5.2026	4.77152	1.39921	226.425	422.053	0.898611	1.04122	22.2972	21.7578	18.4938	0.399415	2.30965	1.92259
1:78383615:G:A	Random NCVs in reported genes	Jurkat	136.146	207.335	0.606177	0.870707	5.16977	4.73965	1.36638	135.777	177.176	0.383587	0.840151	2.10029	1.78777	0	-0.222589	0.651327
1:78383797:C:T	Random NCVs in reported genes	Jurkat	167.486	766.931	2.19355	1.10881	174.003	173.318	170.199	164.533	771.789	2.22947	1.15285	219.806	219.098	216.003	0.0359222	0.22078	0.172179
1:78383809:G:A	Random NCVs in reported genes	Jurkat	170.746	737.051	2.11071	1.14398	189.316	188.624	185.513	191.546	296.667	0.631453	0.989649	9.15414	8.67891	5.35075	-1.47926	5.12578	4.17192
1:78391228:C:T	Random NCVs in reported genes	Jurkat	404.951	492.679	0.282621	1.04497	2.76416	2.41064	0	340.408	449.553	0.402128	1.06275	5.47139	5.03623	1.668	0.119507	0.673416
1:78397603:G:A	Random NCVs in reported genes	Jurkat	616.901	786.666	0.350832	1.17507	6.81804	6.36498	3.01465	127.073	139.946	0.140639	0.799243	0.425147	0.321685	0	-0.210192	0.927008	0.755051
1:79085445:G:A	Random NCVs in reported genes	Jurkat	624.663	1621.17	1.37559	1.24976	131.279	130.616	127.475	526.335	1373.88	1.38448	1.18167	97.5074	96.8679	93.704	0.0088926	0.0639266	0.0474747
1:79085537:A:T	Random NCVs in reported genes	Jurkat	563.53	811.987	0.527149	1.14958	12.9937	12.4936	9.19032	601.712	832.243	0.468033	1.16551	11.1364	10.6482	7.333	-0.0591161	0.675622	0.548876
1:79085947:C:T	Random NCVs in reported genes	Jurkat	410.95	641.666	0.642664	1.14339	18.413	17.8884	14.6096	330.76	622.236	0.910717	1.12464	33.1589	32.5944	29.3555	0.268053	3.64824	3.0256
1:79085994:C:T	Random NCVs in reported genes	Jurkat	839.611	1791	1.09327	1.3101	109.691	109.042	105.887	905.191	1846.1	1.02779	1.28289	85.7935	85.1629	81.9901	-0.0654774	0.92452	0.752932
1:79086039:T:G	Random NCVs in reported genes	Jurkat	1201.54	3220.58	1.42249	1.35292	224.807	224.098	221.003	1420.55	4001.65	1.49439	1.31481	208.267	207.565	204.464	0.0718948	0.972792	0.794182
1:79086071:T:G	Random NCVs in reported genes	Jurkat	431.518	1223.94	1.5034	1.24512	153.278	152.604	149.474	474.062	1210.29	1.35237	1.18617	95.0171	94.3793	91.2137	-0.151024	1.99853	1.66376
1:79089698:C:A	Random NCVs in reported genes	Jurkat	401.217	1369.58	1.77149	1.20148	173.889	173.204	170.085	479.042	1437.19	1.58497	1.12716	99.4021	98.7607	95.5987	-0.186515	2.34881	1.95462
1:79090659:G:A	Random NCVs in reported genes	Jurkat	1108.61	1868.66	0.753329	1.28818	47.7249	47.1375	43.9215	863.86	1488.07	0.784527	1.2657	46.6925	46.1068	42.8891	0.0311982	0.535103	0.430789
1:79091311:A:G	Random NCVs in reported genes	Jurkat	613.147	2307.36	1.9116	1.28691	299.083	298.345	295.28	522.35	1999.03	1.93559	1.25124	260.376	259.653	256.573	0.0239926	1.01696	0.829522
1:79093379:A:C	Random NCVs in reported genes	Jurkat	481.542	655.255	0.443804	1.14397	9.20003	8.72441	5.39664	555.392	594.566	0.0987782	1.11464	0.7025	0.545381	0	-0.345026	2.64138	2.19267
1:79093491:A:T	Random NCVs in reported genes	Jurkat	241.068	530.926	1.13811	1.02357	32.5327	31.9697	28.7293	187.655	421.166	1.16585	1.0001	30.6961	30.1373	26.8927	0.0277451	0.0980318	0.0725714
1:79101721:G:A	Random NCVs in reported genes	Jurkat	114.49	455.762	1.99313	1.04309	106.637	105.99	102.834	322.848	1296.25	2.0043	1.22822	251.154	250.433	247.35	0.0111672	0.0883793	0.0649626
1:79101800:G:T	Random NCVs in reported genes	Jurkat	314.183	394.678	0.328782	1.0352	3.4398	3.05714	0	278.13	419.037	0.590745	1.04753	10.3588	9.87469	6.5554	0.261963	1.88776	1.57266
1:79102251:T:G	Random NCVs in reported genes	Jurkat	838.304	3845.61	2.19722	1.29815	306.3	305.559	302.497	757.111	3282.26	2.1156	1.30821	306.544	305.803	302.74	-0.0816233	2.10723	1.75107
10:115509368:C:T	Random NCVs in reported genes	Jurkat	259.072	450.733	0.799473	0.912688	10.2072	9.72423	6.40385	221.676	309.757	0.48254	0.992553	5.67738	5.23936	1.87399	-0.316933	1.43904	1.18968
10:115509681:G:A	Random NCVs in reported genes	Jurkat	262.137	460.726	0.813537	1.08991	22.8458	22.3048	19.0425	292.211	561.846	0.943292	1.10524	32.5517	31.9886	28.7483	0.129755	2.06949	1.72115
10:115523033:G:A	Random NCVs in reported genes	Jurkat	404.624	627.073	0.631171	1.06553	12.6696	12.1715	8.8662	408.473	621.656	0.60563	1.1298	15.4964	14.9836	11.693	-0.0255404	0.094893	0.0702272
10:115523311:G:A	Random NCVs in reported genes	Jurkat	568.713	1258.42	1.14642	1.24366	89.0545	88.4209	85.2512	558.138	1233.83	1.14446	1.22824	82.7487	82.1204	78.9453	-0.00196741	0.0180585	0.0135922
10:115523327:C:T	Random NCVs in reported genes	Jurkat	548.788	1037.41	0.918319	1.16772	40.8751	40.2995	37.0717	573.835	1213.43	1.0807	1.2479	80.8083	80.1817	77.0049	0.16238	1.57149	1.30284
10:115524734:G:A	Random NCVs in reported genes	Jurkat	499.303	789.473	0.660048	1.13147	18.3862	17.8617	14.5828	487.79	731.609	0.583884	1.09333	12.3435	11.8473	8.54013	-0.0761638	0.490081	0.395483
10:115529500:A:G	Random NCVs in reported genes	Jurkat	569.556	809.38	0.506316	1.16215	12.7183	12.2197	8.91495	634.846	833.76	0.392901	1.11183	6.42988	5.98143	2.62649	-0.113415	0.776863	0.631623
10:115532732:G:A	Random NCVs in reported genes	Jurkat	694.163	951.751	0.455646	1.22401	13.6359	13.1317	9.83253	613.708	745.058	0.279893	1.15743	4.2385	3.82967	0.43511	-0.175753	2.04445	1.70207
10:115532796:G:A	Random NCVs in reported genes	Jurkat	420.566	2743.11	2.70502	1.23648	306.3	305.559	302.497	373.649	952.037	1.34874	1.15576	82.317	81.6892	78.5136	-1.35628	6.71326	5.15385
10:115533041:T:C	Random NCVs in reported genes	Jurkat	627.435	989.6	0.657805	1.21221	26.0987	25.5489	22.2953	512.419	806.069	0.65331	1.16796	21.1724	20.637	17.369	-0.00449448	0.0437381	0.0311489
10:115533440:A:C	Random NCVs in reported genes	Jurkat	725.477	912.444	0.330326	1.211	7.10276	6.64691	3.29937	850.874	940.983	0.145465	1.19787	1.66196	1.38567	0	-0.184861	2.87904	2.38661
10:75457795:G:A	Random NCVs in reported genes	Jurkat	287.077	430.427	0.584641	0.993511	8.07439	7.60834	4.271	239.091	334.01	0.482941	0.997681	5.80753	5.36762	2.00414	-0.101701	0.287696	0.227047
10:75457796:C:T	Random NCVs in reported genes	Jurkat	284.475	420.728	0.56395	1.05432	9.78256	9.30212	5.97917	280.932	444.741	0.662933	1.05895	13.5054	13.0023	9.70196	0.098983	0.51135	0.411678
10:75458186:G:C	Random NCVs in reported genes	Jurkat	292.984	675.238	1.20485	1.07372	45.5191	44.9357	41.7157	236.307	562.874	1.25332	1.11148	58.3046	57.7023	54.5012	0.0484696	0.288681	0.227809
10:75458804:C:G	Random NCVs in reported genes	Jurkat	536.259	826.039	0.623701	1.14244	17.3186	16.7978	13.5152	541.758	858.091	0.663765	1.17823	22.8418	22.3008	19.0384	0.0400642	0.305273	0.240382
10:96160748:T:C	Random NCVs in reported genes	Jurkat	240.671	362.671	0.591832	1.03184	9.71914	9.23896	5.91575	237.367	380.743	0.683025	1.02561	12.3647	11.8682	8.56133	0.0911928	0.846196	0.687454
10:96160836:C:T	Random NCVs in reported genes	Jurkat	250.751	330.092	0.397696	0.990997	4.00854	3.60645	0.205156	243.22	462.564	0.926566	1.0505	24.6429	24.097	20.8395	0.528871	3.04886	2.53043
10:96161899:T:A	Random NCVs in reported genes	Jurkat	478.244	581.613	0.283135	1.11033	3.58177	3.19276	0	427.051	648.17	0.60128	1.11794	14.5161	14.0073	10.7127	0.318145	2.57476	2.13678
10:96266588:C:T	Random NCVs in reported genes	Jurkat	576.283	752.487	0.384976	1.16878	7.86613	7.40265	4.06274	535.293	550.829	0.0418872	1.09376	0.219538	0.160541	0	-0.343089	2.38376	1.9832
10:96267002:T:G	Random NCVs in reported genes	Jurkat	166.57	465.822	1.48441	1.04275	59.5722	58.9676	55.7688	174.694	399.842	1.1935	1.02568	36.0172	35.4477	32.2138	-0.290908	2.43841	2.02563
10:96292492:C:T	Random NCVs in reported genes	Jurkat	138.311	132.63	-0.0606548	0.847937	0.174501	0.126453	0	124.231	209.235	0.751791	0.917571	9.29865	8.82186	5.49526	0.812446	3.56207	2.95691
10:96293486:T:G	Random NCVs in reported genes	Jurkat	313.613	474.986	0.598601	1.07752	12.0798	11.5849	8.27641	452.98	464.857	0.0365329	1.0252	0.155747	0.112438	0	-0.562068	3.24807	2.70178
10:96293913:A:T	Random NCVs in reported genes	Jurkat	147.29	271.53	0.881761	0.968416	15.6159	15.1024	11.8125	215.284	251.885	0.226543	0.901735	1.14991	0.928424	0	-0.655217	1.99114	1.65804
10:96293971:C:A	Random NCVs in reported genes	Jurkat	155.703	257.19	0.723402	0.942929	9.64777	9.16822	5.84438	184.448	325.895	0.82048	0.976447	14.111	13.604	10.3076	0.0970777	0.484592	0.391911
11:111957529:C:T	Random NCVs in reported genes	Jurkat	747.335	17334.5	4.5359	1.42838	306.3	305.559	302.497	683.125	14108.5	4.36832	1.36951	306.544	305.803	302.74	-0.167576	3.81777	3.16733
11:111957547:C:T	Random NCVs in reported genes	Jurkat	1052.74	27249.2	4.69412	1.37284	306.3	305.559	302.497	1170.94	32849.2	4.81031	1.39469	306.544	305.803	302.74	0.116192	5.33329	4.31315
11:111957549:C:G	Random NCVs in reported genes	Jurkat	1912.69	47659.1	4.63911	1.40503	306.3	305.559	302.497	975.915	28127.7	4.84928	1.37759	306.544	305.803	302.74	0.210163	0
11:111957549:C:T	Random NCVs in reported genes	Jurkat	1912.69	47659.1	4.63911	1.40503	306.3	305.559	302.497	1064.31	30263	4.82945	1.38575	306.544	305.803	302.74	0.190333	0
11:111957804:G:A	Random NCVs in reported genes	Jurkat	516.298	429.085	-0.266247	1.01778	2.25635	1.93158	0	499.081	382.588	-0.383343	1.06948	5.16465	4.7347	1.36126	-0.117097	0.650065
11:111958232:C:A	Random NCVs in reported genes	Jurkat	482.488	500.609	0.0526851	1.10723	0.300984	0.223764	0	512.008	701.965	0.454469	1.14471	9.64402	9.16457	5.84063	0.401784	3.95363	3.27208
11:111958567:G:T	Random NCVs in reported genes	Jurkat	444.082	717.152	0.691517	1.14871	21.6869	21.149	17.8835	479.415	1180.32	1.30022	1.20098	94.0454	93.4081	90.242	0.608704	5.25615	4.26608
11:111959841:G:T	Random NCVs in reported genes	Jurkat	304.296	548.287	0.84905	1.07285	22.9974	22.4557	19.194	223.424	385.945	0.789629	0.996954	14.3501	13.842	10.5467	-0.0594205	0.206013	0.161284
11:112037673:C:T	Random NCVs in reported genes	Jurkat	259.61	439.298	0.759229	1.0661	18.0204	17.4973	14.217	276.711	366.388	0.404389	1.04533	5.145	4.71567	1.34161	-0.35484	2.84987	2.36272
11:112037969:C:T	Random NCVs in reported genes	Jurkat	664.052	5789.94	3.12439	1.35967	306.3	305.559	302.497	735.192	5828.79	2.98677	1.37131	306.544	305.803	302.74	-0.137614	3.13984	2.60824
11:112038010:C:A	Random NCVs in reported genes	Jurkat	907.566	8250.14	3.18446	1.36476	306.3	305.559	302.497	953.99	2302.91	1.27147	1.28518	132.024	131.362	128.221	-1.91299	9.36993	6.31916
11:112038038:G:A	Random NCVs in reported genes	Jurkat	821.223	6661.61	3.02031	1.34366	306.3	305.559	302.497	843.878	7235.56	3.10017	1.31966	306.544	305.803	302.74	0.0798628	2.96431	2.45823
11:112038056:C:T	Random NCVs in reported genes	Jurkat	879.14	5658.73	2.6862	1.32663	306.3	305.559	302.497	971.835	4701.41	2.27428	1.29393	306.544	305.803	302.74	-0.411926	6.06358	4.819
11:112038278:G:A	Random NCVs in reported genes	Jurkat	511.23	1255.56	1.29625	1.2185	101.229	100.587	97.4259	449.215	959.908	1.09552	1.16131	56.0802	55.4807	52.2768	-0.200732	1.48615	1.22882
11:62601456:A:T	Random NCVs in reported genes	Jurkat	105.862	212.918	1.00746	0.907249	15.3931	14.8811	11.5897	20.2974	39.8503	0.970405	0.568136	3.48051	3.09628	0	-0.0370521	0.122403	0.0908943
11:62603678:T:C	Random NCVs in reported genes	Jurkat	202.149	659.51	1.70576	1.14292	123.492	122.834	119.688	258.486	849.989	1.71675	1.18319	150.301	149.629	146.498	0.0109946	0.116672	0.0870951
11:62605624:T:G	Random NCVs in reported genes	Jurkat	596.899	1056.73	0.824018	1.19701	37.7438	37.1723	33.9404	552.885	1065	0.945373	1.1649	42.7138	42.1348	38.9105	0.121355	0.91665	0.74584
11:62605703:C:T	Random NCVs in reported genes	Jurkat	735.356	1037.06	0.495691	1.19973	14.3856	13.8772	10.5822	803.686	1118.69	0.476992	1.18537	12.5714	12.074	8.76796	-0.0186989	0.298358	0.234587
11:62607194:A:G	Random NCVs in reported genes	Jurkat	566.615	987.432	0.800667	1.21277	38.3011	37.7289	34.4978	757.83	854.915	0.174528	1.13144	1.74065	1.45802	0	-0.626138	3.31948	2.76075
11:62607241:T:G	Random NCVs in reported genes	Jurkat	666.544	1487.18	1.15794	1.23329	86.6471	86.0151	82.8437	778.607	1983.68	1.34853	1.30613	163.242	162.562	159.439	0.19059	2.07756	1.72706
11:62607593:C:A	Random NCVs in reported genes	Jurkat	306.99	456.069	0.570867	1.08242	11.2891	10.7995	7.48567	335.363	341.039	0.0230202	0.980579	0.0831429	0.0597108	0	-0.547847	3.39277	2.8213
11:62607871:C:A	Random NCVs in reported genes	Jurkat	165.944	360.247	1.11885	0.96893	24.6787	24.1327	20.8753	314.322	692.594	1.1392	1.11732	49.6467	49.0565	45.8433	0.0203552	0.101826	0.0753401
11:62608162:G:C	Random NCVs in reported genes	Jurkat	3.12938	8.39815	1.42815	0.199597	1.62459	1.35186	0	6.90093	26.4104	1.93642	0.472829	8.05486	7.58909	4.25147	0.508264	0
11:62609438:G:A	Random NCVs in reported genes	Jurkat	202.562	747.647	1.88311	1.02965	89.6731	89.0383	85.8697	262.862	942.98	1.84302	1.16239	157.335	156.658	153.531	-0.0400939	0.140295	0.105517
11:62610627:A:G	Random NCVs in reported genes	Jurkat	272.198	320.89	0.236422	0.986402	1.65869	1.38271	0	349.356	474.638	0.442439	1.05184	6.20865	5.76359	2.40526	0.206017	1.16199	0.95105
11:9480358:C:G	Random NCVs in reported genes	Jurkat	324.155	1140.46	1.81516	1.19027	173.389	172.705	169.586	317.579	1176.36	1.88951	1.17942	178.686	177.998	174.883	0.074352	0.70044	0.569797
11:9480413:A:C	Random NCVs in reported genes	Jurkat	517.379	727.189	0.491173	1.11142	9.66196	9.18222	5.85858	588.37	743.966	0.338282	1.12951	5.28742	4.85501	1.48403	-0.15289	0.803237	0.653111
11:9480552:C:T	Random NCVs in reported genes	Jurkat	954.662	5290.83	2.47048	1.26581	306.3	305.559	302.497	905.298	5386.03	2.57231	1.25753	306.544	305.803	302.74	0.101831	1.79944	1.49957
11:9480629:G:A	Random NCVs in reported genes	Jurkat	464.461	632.199	0.444389	1.05874	6.44018	5.99155	2.63679	533.962	659.007	0.303468	1.09196	3.75305	3.35848	0	-0.140921	0.75286	0.612678
11:9482139:A:G	Random NCVs in reported genes	Jurkat	137.577	268.145	0.963606	0.925248	15.3041	14.7927	11.5007	136.288	298.131	1.12856	0.96677	24.8539	24.3074	21.0505	0.164956	1.44105	1.19135
11:9482383:G:A	Random NCVs in reported genes	Jurkat	891.322	9924.38	3.47695	1.40934	306.3	305.559	302.497	729.456	8222.47	3.49493	1.38251	306.544	305.803	302.74	0.017974	0.527899	0.424567
11:9482401:C:G	Random NCVs in reported genes	Jurkat	894.509	12135.7	3.76228	1.37273	306.3	305.559	302.497	647.303	8291.25	3.67902	1.38496	306.544	305.803	302.74	-0.0832553	3.85461	3.19742
11:9482431:C:T	Random NCVs in reported genes	Jurkat	778.933	9478.21	3.60555	1.41494	306.3	305.559	302.497	833.137	10669.2	3.67865	1.37013	306.544	305.803	302.74	0.073109	2.16689	1.80365
11:9482435:C:T	Random NCVs in reported genes	Jurkat	717.847	9774.38	3.76757	1.3925	306.3	305.559	302.497	825.687	11434.9	3.79166	1.38451	306.544	305.803	302.74	0.0240902	0.563376	0.452628
11:9482473:G:T	Random NCVs in reported genes	Jurkat	1031.83	17101.9	4.05107	1.41709	306.3	305.559	302.497	911.55	15794.8	4.11516	1.42691	306.544	305.803	302.74	0.0640893	2.59206	2.15142
11:9482569:C:T	Random NCVs in reported genes	Jurkat	590.669	1938.24	1.71445	1.28613	239.999	239.284	236.196	714.903	2149.48	1.58837	1.21937	151.969	151.295	148.165	-0.126075	2.17122	1.80709
11:9482704:C:T	Random NCVs in reported genes	Jurkat	171.121	483.473	1.49814	1.05369	63.7356	63.1263	59.9322	471.236	1215.73	1.36772	1.14875	81.9664	81.339	78.163	-0.130418	1.02168	0.833342
11:9482808:A:G	Random NCVs in reported genes	Jurkat	398.694	547.684	0.45867	1.10613	8.32509	7.85616	4.52171	425.424	628.522	0.56344	1.07618	10.7248	10.2384	6.92143	0.10477	1.00877	0.823109
11:9483689:G:A	Random NCVs in reported genes	Jurkat	609.113	755.91	0.311559	1.17282	5.45439	5.01949	1.651	504.169	644.4	0.353305	1.08067	4.6783	4.25879	0.874912	0.0417467	0.226546
11:9483785:C:A	Random NCVs in reported genes	Jurkat	452.086	681.254	0.592059	1.11969	14.206	13.6985	10.4026	504.862	994.132	0.977649	1.20476	54.5848	53.9874	50.7814	0.38559	3.0849	2.56176
11:9483787:G:T	Random NCVs in reported genes	Jurkat	536.627	802.823	0.58125	1.16575	16.7731	16.2547	12.9698	578.269	774.338	0.421482	1.15962	8.93879	8.46521	5.1354	-0.159769	1.98156	1.64971
11:9483794:G:T	Random NCVs in reported genes	Jurkat	324.656	500.279	0.622626	0.97477	8.37343	7.9044	4.57004	263.227	368.705	0.4874	1.04091	7.06891	6.61315	3.26552	-0.135226	0.475354	0.384582
11:9490903:C:G	Random NCVs in reported genes	Jurkat	939.155	727.374	-0.368076	1.11426	5.7745	5.33522	1.97111	1126.12	934.296	-0.269671	1.11357	3.33678	2.95844	0	0.0984043	0.485258
11:9532687:C:T	Random NCVs in reported genes	Jurkat	42.9963	73.3109	0.770964	0.680066	3.65034	3.25843	0	593.466	855.207	0.527417	1.17412	14.4693	13.9607	10.6659	-0.243547	0.622861	0.502535
11:9532717:G:A	Random NCVs in reported genes	Jurkat	318.19	384.132	0.272351	1.05805	2.73239	2.38033	0	176.219	317.24	0.847339	1.01106	17.4484	16.9271	13.645	0.574988	4.11258	3.40424
11:9544970:A:G	Random NCVs in reported genes	Jurkat	961.556	1041.02	0.114807	1.13994	0.94667	0.754076	0	848.412	1201.25	0.501298	1.14891	11.7889	11.2962	7.98555	0.386491	2.16232	1.79953
11:9545018:C:T	Random NCVs in reported genes	Jurkat	801.256	1171.14	0.547364	1.05179	9.157	8.68167	5.35361	880.792	1098.66	0.318253	1.06356	3.63916	3.24741	0	-0.229111	2.67931	2.22238
11:9546753:C:T	Random NCVs in reported genes	Jurkat	158.621	238.569	0.588974	0.883553	5.17704	4.74657	1.37365	120.872	170.061	0.493898	0.895107	3.97966	3.5779	0.176276	-0.0950761	0.374601
14:38063624:A:C	Random NCVs in reported genes	Jurkat	385.287	542.241	0.492353	1.05584	7.66655	7.20497	3.86316	487.589	750.863	0.62261	1.13452	16.6723	16.1543	12.8689	0.130256	0.661565	0.536884
14:38064508:C:A	Random NCVs in reported genes	Jurkat	248.081	357.903	0.529254	1.02799	7.78173	7.31911	3.97834	222.933	316.232	0.505766	0.964908	5.51073	5.07485	1.70734	-0.0234876	0.145733	0.109277
14:38064657:C:T	Random NCVs in reported genes	Jurkat	10.2152	27.4559	1.4312	0.491426	5.04068	4.61345	1.23729	50.9779	196.301	1.94798	0.858122	44.1191	43.5377	40.3157	0.516775	2.09603	1.74206
14:38064715:G:C	Random NCVs in reported genes	Jurkat	378.537	857.076	1.17931	1.15874	64.0633	63.4535	60.2599	418.99	921.344	1.13717	1.12157	50.4305	49.8389	46.6271	-0.0421422	0.59382	0.478057
14:38064776:A:C	Random NCVs in reported genes	Jurkat	768.358	3210.05	2.06281	1.20782	242.229	241.512	238.426	645.43	3032.26	2.23201	1.23183	306.544	305.803	302.74	0.169194	3.86218	3.20323
14:38064783:C:T	Random NCVs in reported genes	Jurkat	703.415	1937.84	1.46204	1.16358	100.018	99.3757	96.2142	776.327	1478.75	0.929382	1.22026	53.0094	52.4136	49.2061	-0.532656	3.78585	3.14077
14:38064877:C:A	Random NCVs in reported genes	Jurkat	1137.45	1657.97	0.543192	1.24695	21.0628	20.528	17.2595	1129.51	1800.04	0.672331	1.2088	26.8132	26.2613	23.0098	0.129139	2.21884	1.84878
14:38065053:G:A	Random NCVs in reported genes	Jurkat	184.313	284.926	0.629532	0.964577	8.18414	7.71665	4.38076	148.985	229.845	0.624034	0.92708	6.87885	6.42533	3.07546	-0.00549718	0.0130964	0.0103833
14:38065074:G:A	Random NCVs in reported genes	Jurkat	379.176	583.707	0.621952	1.00708	9.58738	9.10882	5.78399	401.719	559.697	0.478267	1.07398	7.84763	7.38452	4.04424	-0.143686	0.602118	0.485345
14:38065169:G:C	Random NCVs in reported genes	Jurkat	741.535	1205.98	0.701501	1.11616	19.3098	18.7823	15.5064	619.693	1090.1	0.814703	1.14227	28.9065	28.3499	25.1031	0.113202	0.885337	0.719649
14:38065244:G:T	Random NCVs in reported genes	Jurkat	516.09	862.299	0.740419	1.19511	30.4022	29.8438	26.5988	491.106	650.513	0.405606	1.12485	7.19325	6.73646	3.38986	-0.334814	3.70306	3.0706
14:38065274:G:A	Random NCVs in reported genes	Jurkat	691.254	1350.59	0.966094	1.19688	51.4649	50.8716	47.6615	481.395	932.125	0.953925	1.17774	46.0565	45.4721	42.2531	-0.0121687	0.0752723	0.0553081
14:38065380:C:A	Random NCVs in reported genes	Jurkat	684.905	1682.23	1.29672	1.26704	126.367	125.708	122.564	646.495	1453.48	1.16866	1.21115	79.7984	79.1736	75.995	-0.128054	1.28415	1.0537
14:38065471:A:G	Random NCVs in reported genes	Jurkat	431.871	879.167	1.02583	1.136	43.9943	43.4134	40.1909	441.119	585.38	0.408278	1.09847	6.5191	6.06899	2.71571	-0.617551	4.03329	3.33759
14:38065686:C:A	Random NCVs in reported genes	Jurkat	511.712	416.835	-0.295626	1.05762	3.13299	2.76278	0	675.547	524.176	-0.365937	1.09139	5.20144	4.77053	1.39806	-0.0703109	0.667657
14:38065959:C:T	Random NCVs in reported genes	Jurkat	366.035	1669.47	2.18881	1.25604	306.3	305.559	302.497	312.872	1522.83	2.28319	1.18127	262.482	261.758	258.679	0.0943788	1.25173	1.02834
14:38067205:C:T	Random NCVs in reported genes	Jurkat	523.431	484.248	-0.111693	1.03339	0.64255	0.496251	0	540.365	393.22	-0.457757	1.04411	6.39342	5.94589	2.59003	-0.346064	1.93751	1.61437
14:96179521:C:T	Random NCVs in reported genes	Jurkat	369.657	1316.26	1.83166	1.23167	213.325	212.621	209.522	168.844	572.586	1.76152	1.09428	105.455	104.809	101.651	-0.0701431	0.696549	0.566949
14:96179992:G:C	Random NCVs in reported genes	Jurkat	707.338	757.314	0.098777	1.1779	0.86393	0.682744	0	335.253	552.661	0.721187	1.1275	21.4051	20.869	17.6017	0.62241	0
14:96180525:C:T	Random NCVs in reported genes	Jurkat	448.76	2545.92	2.50426	1.31836	306.3	305.559	302.497	495.08	2529.11	2.35308	1.21588	306.544	305.803	302.74	-0.151177	1.79697	1.49748
14:96180544:C:T	Random NCVs in reported genes	Jurkat	301.165	2268.26	2.91308	1.25588	306.3	305.559	302.497	293.567	2245.27	2.93517	1.26603	306.544	305.803	302.74	0.0220885	0.52371	0.421846
14:96180558:G:A	Random NCVs in reported genes	Jurkat	986.319	7240.31	2.87586	1.33603	306.3	305.559	302.497	847.067	6701	2.9836	1.35122	306.544	305.803	302.74	0.107743	2.0642	1.71799
14:96181995:G:A	Random NCVs in reported genes	Jurkat	495.416	709.944	0.518988	1.11308	10.7807	10.2941	6.97729	481.807	703.086	0.545079	1.13575	13.033	12.5326	9.22966	0.0260906	0.119603	0.0891977
16:22306860:C:T	Random NCVs in reported genes	Jurkat	205.572	226.182	0.137384	0.926165	0.608296	0.468249	0	292.366	417.389	0.512559	0.994111	6.36966	5.92232	2.56627	0.375175	2.10018	1.74577
16:22308433:G:C	Random NCVs in reported genes	Jurkat	551.068	73410.1	7.05759	0.914095	306.3	305.559	302.497	625.395	91620.5	7.1947	0.914071	306.544	305.803	302.74	0.137101	7.12752	5.37778
16:22308448:C:T	Random NCVs in reported genes	Jurkat	593.868	88728.1	7.22312	0.915996	306.3	305.559	302.497	623.587	87573.4	7.13372	0.91297	306.544	305.803	302.74	-0.0894031	5.44027	4.38073
16:22308460:G:A	Random NCVs in reported genes	Jurkat	788.106	1553.85	0.979371	1.07684	30.8397	30.2807	27.0363	831.069	2596.19	1.64339	0.862088	32.2539	31.6918	28.4505	0.664017	4.12039	3.40709
16:22308556:T:C	Random NCVs in reported genes	Jurkat	749.585	1177.2	0.651162	1.23762	28.6551	28.0993	24.8517	651.396	5346.14	3.03696	1.16412	306.544	305.803	302.74	2.3858	6.77766	5.18929
16:22308593:G:A	Random NCVs in reported genes	Jurkat	251.999	1067.08	2.08147	1.2182	258.616	257.893	254.813	318.712	1094.57	1.77989	1.15734	143.483	142.815	139.68	-0.301581	2.72406	2.25932
16:22308602:C:T	Random NCVs in reported genes	Jurkat	672.835	4194.17	2.63918	1.35575	306.3	305.559	302.497	733.567	4386.58	2.57959	1.36439	306.544	305.803	302.74	-0.0595868	1.04503	0.853105
16:22308684:G:A	Random NCVs in reported genes	Jurkat	440.48	7724.45	4.13267	1.3345	306.3	305.559	302.497	535.975	9483.24	4.14562	1.39554	306.544	305.803	302.74	0.0129456	0.255498	0.200587
16:22308693:G:C	Random NCVs in reported genes	Jurkat	163.368	3117.57	4.25377	1.265	306.3	305.559	302.497	105.799	1728.19	4.0307	1.2244	306.544	305.803	302.74	-0.22307	4.52608	3.72329
16:22308701:G:A	Random NCVs in reported genes	Jurkat	192.454	3832.89	4.31562	1.27523	306.3	305.559	302.497	142.058	2689.24	4.24425	1.26469	306.544	305.803	302.74	-0.0713734	0.944068	0.771536
16:22312471:G:T	Random NCVs in reported genes	Jurkat	409.87	631.602	0.623358	1.07085	12.6647	12.1669	8.86132	381.303	594.589	0.640324	1.05532	12.4541	11.9573	8.65073	0.0169655	0.119741	0.0891977
16:22319878:C:T	Random NCVs in reported genes	Jurkat	980.368	788.212	-0.314672	1.16178	5.30571	4.8726	1.50233	748.528	643.231	-0.21864	1.15008	2.6971	2.34667	0	0.0960324	0.969332
16:22325378:C:T	Random NCVs in reported genes	Jurkat	727.67	1336	0.876605	1.25706	55.8105	55.2112	52.0071	576.651	947.359	0.715388	1.16902	25.3284	24.7809	21.525	-0.161217	1.53322	1.26885
16:22327883:C:T	Random NCVs in reported genes	Jurkat	722.906	1062.19	0.555376	1.1799	16.3648	15.8475	12.5615	567.903	753.647	0.408764	1.1392	7.74964	7.2873	3.94625	-0.146611	1.49115	1.23312
16:22337665:G:A	Random NCVs in reported genes	Jurkat	927.028	1349.47	0.541512	1.24714	20.9556	20.4216	17.1522	653.678	1262.22	0.949482	1.22598	56.7266	56.126	52.9232	0.407971	3.97763	3.29235
16:22338583:C:T	Random NCVs in reported genes	Jurkat	709.505	1079.73	0.605791	1.20772	21.8343	21.2958	18.0309	735.746	932.745	0.342337	1.19908	7.21054	6.75347	3.40715	-0.263454	2.87094	2.38068
16:22341374:C:T	Random NCVs in reported genes	Jurkat	786.059	1132.83	0.527468	1.23467	18.8629	18.3365	15.0595	947.877	1290.47	0.445201	1.25973	15.2469	14.7356	11.4436	-0.0822665	0.985455	0.804214
16:22341576:C:T	Random NCVs in reported genes	Jurkat	622.807	471.222	-0.402883	1.08111	5.92181	5.47965	2.11842	728.138	582.409	-0.322168	1.0934	4.18858	3.78117	0.385191	0.0807152	0.684133	0.555833
16:30063775:T:C	Random NCVs in reported genes	Jurkat	101.805	232.831	1.194	0.875883	18.5358	18.0107	14.7325	121.164	291.694	1.26676	0.860534	19.3984	18.8701	15.595	0.0727561	0.159636	0.121285
16:30063792:C:A	Random NCVs in reported genes	Jurkat	214.576	591.694	1.46371	0.94611	37.5102	36.9393	33.7069	229.546	588.502	1.35955	1.02912	47.1597	46.5733	43.3563	-0.104161	0.355027	0.282897
16:30064289:C:A	Random NCVs in reported genes	Jurkat	621.411	1179.84	0.924628	1.22423	53.4262	52.83	49.6228	654.533	1195.73	0.869031	1.2299	48.5436	47.9547	44.7402	-0.0555963	0.760689	0.618676
16:30064355:G:A	Random NCVs in reported genes	Jurkat	335.746	1912.4	2.50936	1.1773	306.3	305.559	302.497	477.5	2499.39	2.38845	1.29442	306.544	305.803	302.74	-0.12091	1.28881	1.05726
16:30064396:C:A	Random NCVs in reported genes	Jurkat	485.371	3999.75	3.043	1.24706	306.3	305.559	302.497	539.315	3865	2.84146	1.27708	306.544	305.803	302.74	-0.20154	5.00812	4.08344
16:30064451:G:T	Random NCVs in reported genes	Jurkat	525.869	4241.82	3.01179	1.31244	306.3	305.559	302.497	498.57	4079.31	3.03225	1.26533	306.544	305.803	302.74	0.0204625	0.189467	0.147514
16:30065109:G:T	Random NCVs in reported genes	Jurkat	548.126	741.562	0.435619	1.12167	8.08722	7.62107	4.28383	573.485	834.386	0.541244	1.15998	14.2877	13.7799	10.4843	0.105625	0.757129	0.615919
16:30065991:C:T	Random NCVs in reported genes	Jurkat	851.529	644.674	-0.401773	1.11236	6.70991	6.25778	2.90652	790.845	603.721	-0.388834	1.07182	5.34826	4.91452	1.54487	0.0129389	0.0447242	0.0317827
16:30076470:C:G	Random NCVs in reported genes	Jurkat	230.428	1179.06	2.35366	1.17505	271.01	270.283	267.207	196.976	940.636	2.25655	1.18617	262.242	261.518	258.439	-0.0971101	0.855267	0.69402
16:30076657:C:G	Random NCVs in reported genes	Jurkat	278.631	702.543	1.3343	1.14794	77.7796	77.1565	73.9762	371.398	735.102	0.985353	1.08565	32.4578	31.8952	28.6544	-0.348946	2.7333	2.26629
16:30076832:G:A	Random NCVs in reported genes	Jurkat	549.177	1321.1	1.26629	1.15451	72.2874	71.6692	68.484	562.324	1070.95	0.929	1.18055	44.2892	43.7075	40.4858	-0.33729	3.5963	2.98407
16:30076920:C:T	Random NCVs in reported genes	Jurkat	249.964	1215.38	2.28095	1.16382	241.855	241.138	238.051	303.47	1570.34	2.37083	1.25892	306.544	305.803	302.74	0.0898812	0.877942	0.713385
16:30076929:C:T	Random NCVs in reported genes	Jurkat	703.118	4209.06	2.58145	1.3525	306.3	305.559	302.497	758.44	4040.82	2.4137	1.29238	306.544	305.803	302.74	-0.167749	2.60823	2.16439
16:30077063:G:T	Random NCVs in reported genes	Jurkat	98.2793	1001.61	3.34818	1.10446	306.3	305.559	302.497	121.095	1103.02	3.18896	1.17992	306.544	305.803	302.74	-0.159225	1.14376	0.937472
16:30077382:C:A	Random NCVs in reported genes	Jurkat	594.718	1060.81	0.834712	1.2194	42.7967	42.2175	38.9933	389.135	725.95	0.899258	1.15435	36.9539	36.3833	33.1505	0.0645466	0.513372	0.412971
16:30079952:C:T	Random NCVs in reported genes	Jurkat	413.055	430.93	0.0606255	1.08517	0.336533	0.251661	0	610.542	962.849	0.657404	1.20865	25.6597	25.1108	21.8563	0.596779	4.81792	3.95042
16:30079958:C:T	Random NCVs in reported genes	Jurkat	456.367	509.503	0.158918	1.09157	1.30329	1.06289	0	473.972	689.997	0.541686	1.09977	11.0282	10.5404	7.22479	0.382768	4.86845	3.99049
16:30080022:G:A	Random NCVs in reported genes	Jurkat	497.449	631.846	0.345297	1.115	5.16746	4.73743	1.36407	523.475	793.783	0.600504	1.1619	17.548	17.0264	13.7446	0.255207	1.78353	1.48697
17:49229399:A:G	Random NCVs in reported genes	Jurkat	67.7566	99.6573	0.556479	0.736311	2.61481	2.26744	0	341.755	478.242	0.484656	1.05583	7.44871	6.98892	3.64532	-0.0718228	0.124508	0.0924425
17:49229421:T:A	Random NCVs in reported genes	Jurkat	3.1211	5.8475	0.908378	0.106398	0.609375	0.469012	0	223.921	662.244	1.56426	1.09827	84.9338	84.3038	81.1304	0.655883	0
17:49229423:C:T	Random NCVs in reported genes	Jurkat	5.71641	9.31071	0.707985	0.278126	0.746668	0.582852	0	106.487	250.703	1.23494	0.955684	28.1519	27.5974	24.3485	0.526955	0
17:49229535:T:A	Random NCVs in reported genes	Jurkat	334.494	488.56	0.546107	1.07098	9.89617	9.41504	6.09278	321.567	458.92	0.512291	1.05417	8.1873	7.71962	4.38391	-0.0338158	0.396209	0.316022
17:49229687:C:A	Random NCVs in reported genes	Jurkat	309.667	429.157	0.469753	1.03507	6.45203	6.00312	2.64864	480.676	747.246	0.63529	1.09144	14.3523	13.8442	10.5489	0.165538	1.25394	1.02957
17:49230192:C:A	Random NCVs in reported genes	Jurkat	1002.3	1940.04	0.952654	1.28737	75.3882	74.7671	71.5848	866.841	1655.29	0.933139	1.23865	58.0556	57.4538	54.2522	-0.0195147	0.19792	0.154902
17:49230237:G:A	Random NCVs in reported genes	Jurkat	215.389	425.584	0.982199	1.05792	28.5034	27.948	24.7	258.317	538.142	1.05842	1.06916	34.6442	34.0769	30.8408	0.0762201	0.385137	0.307268
17:49230297:A:G	Random NCVs in reported genes	Jurkat	276.911	507.42	0.873759	1.09168	26.4222	25.8714	22.6188	385.601	742.968	0.945957	1.10679	32.9577	32.3939	29.1543	0.0721977	0.314116	0.247201
17:49230640:G:A	Random NCVs in reported genes	Jurkat	561.979	809.827	0.527063	1.18861	15.3929	14.881	11.5895	516.381	726.512	0.492745	1.14499	11.2242	10.7354	7.42077	-0.034318	0.379	0.302285
17:49230864:G:A	Random NCVs in reported genes	Jurkat	832.442	6315.93	2.92347	1.30993	306.3	305.559	302.497	632.426	4861.31	2.94236	1.32532	306.544	305.803	302.74	0.0188854	0.409781	0.326562
17:49230903:T:G	Random NCVs in reported genes	Jurkat	634.672	7489.88	3.5608	1.27828	306.3	305.559	302.497	643.124	7796.75	3.59989	1.25549	306.544	305.803	302.74	0.0390953	0.992105	0.808806
17:49240842:G:T	Random NCVs in reported genes	Jurkat	597.91	960.551	0.683819	1.20213	26.8964	26.3442	23.093	596.132	892.32	0.581869	1.19031	18.7197	18.1935	14.9163	-0.10195	0.820077	0.665837
17:49242786:G:A	Random NCVs in reported genes	Jurkat	484.545	1014.74	1.06658	1.20555	64.9904	64.3797	61.187	402.737	823.77	1.03262	1.14863	47.1719	46.5853	43.3685	-0.0339654	0.290329	0.229235
17:49243556:G:T	Random NCVs in reported genes	Jurkat	802.475	1155.07	0.526016	1.19092	15.4903	14.9776	11.687	912.508	2166.49	1.24756	1.21894	94.0466	93.4091	90.2432	0.721548	5.00702	4.08344
17:49243663:T:A	Random NCVs in reported genes	Jurkat	294.785	1258.85	2.09463	1.24062	290.202	289.466	286.398	230.735	823.161	1.83563	1.14518	144.296	143.627	140.492	-0.258997	2.98859	2.48002
17:49244683:C:T	Random NCVs in reported genes	Jurkat	450.404	563.35	0.322581	1.12594	4.78912	4.3678	0.985728	549.118	762.069	0.473128	1.1647	11.3242	10.8339	7.52083	0.150547	3.07527	2.55406
18:60986630:T:C	Random NCVs in reported genes	Jurkat	389.365	956.871	1.2965	1.16503	79.425	78.8007	75.6216	493.297	1263.26	1.35665	1.16931	88.5587	87.9257	84.7553	0.0601505	0.493869	0.398049
18:60986918:C:G	Random NCVs in reported genes	Jurkat	326.489	450.793	0.4647	1.06661	7.2182	6.76095	3.41482	315.366	384.703	0.287433	1.00288	2.41906	2.08423	0	-0.177267	0.905833	0.736271
18:60986960:C:G	Random NCVs in reported genes	Jurkat	634.1	1215.47	0.938726	1.19621	48.5027	47.914	44.6993	771.289	1397.57	0.857833	1.20161	41.6721	41.0946	37.8687	-0.0808927	1.91146	1.59228
18:60986982:G:A	Random NCVs in reported genes	Jurkat	471.351	857.138	0.862169	1.15011	33.4088	32.8439	29.6055	342.741	560.098	0.709279	1.11566	19.6775	19.1479	15.8741	-0.15289	1.15318	0.943848
18:60987041:C:G	Random NCVs in reported genes	Jurkat	612.759	1226.54	1.0016	1.17415	49.852	49.2614	46.0486	669.693	1675.83	1.32347	1.18048	88.7256	88.0922	84.9222	0.321869	3.15629	2.62139
18:60987047:T:C	Random NCVs in reported genes	Jurkat	709.062	971.761	0.454781	1.16081	10.3445	9.86062	6.54114	634.37	1034.25	0.705005	1.2004	28.3104	27.7553	24.507	0.250223	2.06956	1.72115
18:60987146:C:T	Random NCVs in reported genes	Jurkat	27.0777	59.6214	1.13708	0.642339	6.21991	5.77457	2.41652	24.9042	66.367	1.41317	0.635808	9.00017	8.52611	5.19678	0.276091	0.621537	0.501719
18:60988009:G:C	Random NCVs in reported genes	Jurkat	596.034	713.365	0.258706	1.15623	3.67849	3.2857	0	875.337	1074.53	0.296142	1.22408	6.15433	5.70954	2.35094	0.0374358	0.324096	0.255827
18:60988066:C:G	Random NCVs in reported genes	Jurkat	2087.8	2429.89	0.2192	1.30987	5.11508	4.68628	1.31169	564.177	666.264	0.239477	1.10906	2.68168	2.33175	0	0.0202764	0
18:60988084:C:T	Random NCVs in reported genes	Jurkat	2163.07	2671.25	0.304544	1.34833	10.9556	10.4683	7.15217	765.83	956.116	0.320795	1.17402	5.77585	5.33649	1.97246	0.0162508	0
18:60988121:C:T	Random NCVs in reported genes	Jurkat	543.446	710.106	0.38516	1.12934	6.6719	6.22004	2.86851	602.869	754.893	0.324331	1.09462	4.2588	3.84964	0.455415	-0.0608293	0.373257	0.297923
18:60988189:G:A	Random NCVs in reported genes	Jurkat	590.879	1152.32	0.963388	1.19933	51.7519	51.1583	47.9485	282.231	520.27	0.881558	1.08533	26.1305	25.5805	22.3271	-0.08183	0
18:60988194:A:G	Random NCVs in reported genes	Jurkat	216.554	321.228	0.568303	0.999622	7.86578	7.4024	4.06239	273.357	405.991	0.570547	1.03434	9.17932	8.7038	5.37593	0.00224401	0.00314556	0.00198486
18:60988210:C:T	Random NCVs in reported genes	Jurkat	310.967	432.206	0.475663	1.04426	6.8578	6.40446	3.05441	408.322	445.361	0.125956	1.06537	0.844201	0.666079	0	-0.349707	2.12398	1.76492
18:60988288:G:T	Random NCVs in reported genes	Jurkat	615.883	857.246	0.477428	1.19393	13.0683	12.5673	9.26486	564.183	1174.61	1.05809	1.1902	59.6856	59.0809	55.8822	0.58066	4.24351	3.50629
18:60988292:A:T	Random NCVs in reported genes	Jurkat	437.593	670.303	0.616219	1.12605	15.7542	15.2397	11.9508	463.48	981.325	1.08148	1.18111	59.7943	59.1895	55.9909	0.465264	2.8019	2.324
18:60988348:G:A	Random NCVs in reported genes	Jurkat	318.008	360.015	0.179053	1.04793	1.34141	1.09736	0	206.362	315.558	0.614144	0.951432	7.39987	6.94083	3.59648	0.435091	2.32833	1.93801
18:60988475:C:G	Random NCVs in reported genes	Jurkat	292.609	518.934	0.82697	1.06217	20.855	20.3216	17.0516	376.685	603.202	0.679343	1.11846	18.346	17.8217	14.5426	-0.147628	1.60168	1.32889
18:60988537:A:G	Random NCVs in reported genes	Jurkat	269.454	443.672	0.72041	0.983642	11.3998	10.9089	7.59646	292.659	610.28	1.06064	1.12005	43.7061	43.1258	39.9027	0.340229	1.94745	1.62301
18:60989045:C:T	Random NCVs in reported genes	Jurkat	418.943	341.851	-0.291952	0.936964	1.93678	1.63624	0	630.285	480.812	-0.390292	1.09831	6.00624	5.5629	2.20285	-0.0983405	0.410274	0.326821
18:60989272:G:C	Random NCVs in reported genes	Jurkat	415.008	540.639	0.381516	1.09049	5.58246	5.14569	1.77907	140.49	149.151	0.0861077	0.871733	0.282661	0.209355	0	-0.295408	1.7315
19:49990716:G:A	Random NCVs in reported genes	Jurkat	237.356	2844.76	3.58263	1.28134	306.3	305.559	302.497	278.364	3299.88	3.5674	1.30501	306.544	305.803	302.74	-0.0152276	0.252959	0.198486
19:49990729:C:T	Random NCVs in reported genes	Jurkat	239.272	3259.4	3.76765	1.28303	306.3	305.559	302.497	190.284	2742.61	3.85206	1.27349	306.544	305.803	302.74	0.0844057	2.2264	1.85396
19:49990732:C:T	Random NCVs in reported genes	Jurkat	262.779	2273.04	3.11277	1.23428	306.3	305.559	302.497	310.595	2695.87	3.11789	1.25882	306.544	305.803	302.74	0.00512547	0.0663471	0.0486022
19:49990743:C:T	Random NCVs in reported genes	Jurkat	330.816	5988.86	4.17743	1.3273	306.3	305.559	302.497	387.277	6814.63	4.13752	1.33641	306.544	305.803	302.74	-0.0399084	0.722805	0.587702
19:49990745:C:T	Random NCVs in reported genes	Jurkat	200.293	3482.53	4.12205	1.29995	306.3	305.559	302.497	222.462	3554.59	3.99747	1.31771	306.544	305.803	302.74	-0.124585	2.08103	1.72967
19:49990822:C:T	Random NCVs in reported genes	Jurkat	143.418	7277.68	5.66814	1.27089	306.3	305.559	302.497	92.4397	6367.45	6.10914	1.19228	306.544	305.803	302.74	0.441003	5.24192	4.25748
19:49990825:C:A	Random NCVs in reported genes	Jurkat	119.574	7395.47	5.95171	1.2251	306.3	305.559	302.497	136.441	11738.6	6.42779	1.28163	306.544	305.803	302.74	0.476078	5.27036	4.2784
19:49990976:G:C	Random NCVs in reported genes	Jurkat	589.705	785.717	0.414183	1.16169	8.73186	8.25964	4.92847	577.935	732.608	0.341993	1.14956	5.85571	5.41482	2.05232	-0.07219	0.603272	0.485993
19:49991846:A:G	Random NCVs in reported genes	Jurkat	630.108	755.573	0.262301	1.14242	3.56615	3.17818	0	812.403	1087.07	0.420558	1.22932	12.0014	11.5072	8.19806	0.158257	1.34315	1.10697
19:49991869:T:C	Random NCVs in reported genes	Jurkat	722.092	826.959	0.195371	1.1854	2.56019	2.21622	0	763.135	968.748	0.344222	1.18639	6.90607	6.45208	3.10268	0.148851	1.15538	0.945344
19:49991893:A:G	Random NCVs in reported genes	Jurkat	941.595	1105.72	0.232125	1.18952	3.48265	3.09825	0	896.588	1074.95	0.262045	1.23316	5.13235	4.70311	1.32896	0.0299207	0.274951
19:49992056:A:C	Random NCVs in reported genes	Jurkat	834.241	631.758	-0.401377	1.14736	7.75756	7.29512	3.95417	568.209	436.83	-0.380328	0.981201	3.56807	3.17969	0	0.0210485	0.0326187	0.024034
19:49992949:T:G	Random NCVs in reported genes	Jurkat	962.848	990.928	0.0418055	1.14556	0.252684	0.185813	0	799.681	988.743	0.305877	1.16895	5.19498	4.76425	1.39159	0.264072	1.70977
19:49993407:C:T	Random NCVs in reported genes	Jurkat	898.885	1170.84	0.381109	1.22883	9.96514	9.48381	6.16175	1103.27	1413.66	0.357945	1.28211	11.143	10.6547	7.33965	-0.0231642	0.309835	0.243821
19:49993459:C:T	Random NCVs in reported genes	Jurkat	752.461	945.517	0.330149	1.18696	6.41801	5.97002	2.61462	561.246	657.711	0.228796	1.14475	2.85134	2.49359	0	-0.101353	1.87359	1.5612
19:49993567:C:T	Random NCVs in reported genes	Jurkat	646.705	908.959	0.491234	1.16226	12.022	11.5274	8.21859	833.916	989.729	0.247326	1.21273	4.2654	3.85599	0.462011	-0.243908	2.05288	1.70883
19:886219:A:G	Random NCVs in reported genes	Jurkat	355.002	515.038	0.536801	1.01317	7.5026	7.04215	3.69921	343.637	548.24	0.674506	1.0534	13.6209	13.1168	9.8175	0.137705	0.804653	0.654254
19:886488:G:A	Random NCVs in reported genes	Jurkat	881.432	1255.64	0.510521	1.22586	17.0516	16.5318	13.2482	831.798	1415.02	0.766502	1.2294	37.9073	37.3355	34.1039	0.255982	2.37111	1.97259
19:886599:A:G	Random NCVs in reported genes	Jurkat	422.083	616.538	0.547328	1.06893	9.85059	9.36986	6.0472	556.717	953.398	0.775907	1.18383	31.6556	31.0946	27.8522	0.228579	1.28151	1.05193
19:891930:A:T	Random NCVs in reported genes	Jurkat	817.285	540.834	-0.594932	1.09133	12.6761	12.1778	8.87274	431.523	312.475	-0.466218	0.993768	5.36535	4.93134	1.56196	0.128714	0.595526	0.479258
19:893037:G:A	Random NCVs in reported genes	Jurkat	6.67695	23.1202	1.80196	0.452039	6.47476	6.02521	2.67137	28.6173	144.633	2.3365	0.7879	45.8928	45.3087	42.0894	0.534539	0
19:893038:G:A	Random NCVs in reported genes	Jurkat	20.5189	80.5578	1.97135	0.697575	22.0567	21.5178	18.2534	26.397	104.283	1.98443	0.747386	27.8643	27.31	24.0609	0.0130812	0.019776	0.0151145
19:893520:C:T	Random NCVs in reported genes	Jurkat	491.15	1151.41	1.22948	1.19404	81.602	80.975	77.7986	673.657	1578.01	1.22776	1.24959	104.75	104.105	100.947	-0.00172148	0.00248462	0.00171116
19:893546:C:T	Random NCVs in reported genes	Jurkat	437.845	487.984	0.156566	1.08948	1.26465	1.02799	0	434.528	556.664	0.356885	1.10761	5.31659	4.88339	1.51321	0.200319	1.77544
19:894881:C:T	Random NCVs in reported genes	Jurkat	494.676	357.027	-0.469608	1.01915	6.03562	5.5921	2.23223	526.344	441.954	-0.25185	1.086	2.66948	2.31999	0	0.217757	1.83221	1.5273
3:101278785:A:G	Random NCVs in reported genes	Jurkat	271.616	552.571	1.02453	1.06999	32.643	32.0796	28.8396	245.874	469.1	0.932453	1.0406	23.8747	23.33	20.0713	-0.092075	0.694434	0.565094
3:101280172:G:C	Random NCVs in reported genes	Jurkat	160.355	219.084	0.450923	0.913613	3.65926	3.26696	0	237.872	330.807	0.475147	1.01855	6.14917	5.70447	2.34578	0.0242246	0.137782	0.103422
3:101280615:C:G	Random NCVs in reported genes	Jurkat	618.227	12329.9	4.31721	1.33606	306.3	305.559	302.497	636.894	13682.1	4.42546	1.34277	306.544	305.803	302.74	0.108252	4.15129	3.43207
3:101280644:C:T	Random NCVs in reported genes	Jurkat	703.048	14861	4.40198	1.41216	306.3	305.559	302.497	810.477	17320.2	4.41718	1.44179	306.544	305.803	302.74	0.0152065	0.666684	0.540972
3:101280667:G:A	Random NCVs in reported genes	Jurkat	1107.94	29230.1	4.72152	1.22542	306.3	305.559	302.497	723.068	13098.2	4.17937	1.29705	306.544	305.803	302.74	-0.542145	5.91244	4.70987
3:101280681:G:A	Random NCVs in reported genes	Jurkat	964.35	29656.2	4.9426	1.26806	306.3	305.559	302.497	1166.03	31653	4.76275	1.31426	306.544	305.803	302.74	-0.179846	4.47627	3.68319
3:101280683:A:G	Random NCVs in reported genes	Jurkat	1098.53	28602.8	4.70259	1.30479	306.3	305.559	302.497	1067.61	24644.1	4.52888	1.38457	306.544	305.803	302.74	-0.173702	3.8824	3.21588
3:101280716:G:C	Random NCVs in reported genes	Jurkat	1320.4	31887.3	4.59396	1.33716	306.3	305.559	302.497	1428.07	34770.2	4.60579	1.35857	306.544	305.803	302.74	0.0118331	0.493608	0.398049
3:101280739:C:T	Random NCVs in reported genes	Jurkat	893.084	17895.3	4.32438	1.35066	306.3	305.559	302.497	1204.91	24529.4	4.34752	1.33315	306.544	305.803	302.74	0.0231435	1.39417	1.15128
3:101281141:G:C	Random NCVs in reported genes	Jurkat	492.039	1131.06	1.20063	1.21572	85.9231	85.2922	82.1197	443.818	1020.7	1.20118	1.22827	91.0473	90.4119	87.2439	0.000546806	0.021431	0.0161833
3:16413028:C:G	Random NCVs in reported genes	Jurkat	308.254	561.782	0.865978	1.09393	26.2301	25.6797	22.4267	420.899	475.131	0.175732	1.0815	1.4685	1.21111	0	-0.690246	4.09313	3.38751
3:16413904:G:A	Random NCVs in reported genes	Jurkat	508.852	383.225	-0.408595	1.05663	5.48962	5.0541	1.68624	407.493	337.687	-0.271163	0.93946	1.73674	1.45448	0	0.137432	0.473613
3:16477073:G:A	Random NCVs in reported genes	Jurkat	134.769	220.696	0.709985	0.853906	6.40424	5.95653	2.60085	185.349	312.829	0.755593	0.938836	10.2788	9.79533	6.47545	0.045608	0.134976	0.100826
3:16477828:G:T	Random NCVs in reported genes	Jurkat	354.05	624.433	0.818628	1.11051	25.3331	24.7855	21.5297	265.995	423.451	0.671005	1.06194	13.9982	13.4919	10.1948	-0.147623	3.35847	2.79129
3:16514266:C:T	Random NCVs in reported genes	Jurkat	415.923	723.72	0.79934	1.16977	31.496	30.9355	27.6926	461.692	1035.13	1.16463	1.16605	64.6059	63.9956	60.8025	0.365294	2.76557	2.29172
3:16514525:C:T	Random NCVs in reported genes	Jurkat	219.651	461.683	1.07131	1.01561	27.9272	27.3728	24.1238	213.781	459.228	1.10205	1.05108	34.562	33.9949	30.7586	0.0307441	0.130754	0.0972296
3:16526754:C:T	Random NCVs in reported genes	Jurkat	24.7552	55.4435	1.16228	0.621291	5.92956	5.48713	2.12617	28.941	32.597	0.170398	0.522778	0.244026	0.179525	0	-0.991886	1.621	1.34438
3:16554437:A:G	Random NCVs in reported genes	Jurkat	223.708	320.164	0.517367	0.993698	6.46698	6.0177	2.66359	177.662	260.932	0.554594	0.940997	5.88969	5.44807	2.0863	0.037227	0.141464	0.106267
3:16555037:G:A	Random NCVs in reported genes	Jurkat	783.459	1287.32	0.716985	1.23927	34.7935	34.226	30.9901	626.102	922.917	0.559705	1.15256	14.7388	14.229	10.9354	-0.15728	1.13137	0.927561
3:16555117:C:T	Random NCVs in reported genes	Jurkat					0			9.11585	31.3524	1.77574	0.498463	7.6577	7.1962	3.85431		0
3:16555353:G:C	Random NCVs in reported genes	Jurkat	175.931	199.102	0.1772	0.923301	0.86167	0.680781	0	173.997	274.322	0.655898	0.941132	7.99183	7.52692	4.18844	0.478698	2.39914	1.99522
3:16555967:T:A	Random NCVs in reported genes	Jurkat	718.05	1763.85	1.29638	1.25615	120.188	119.532	116.384	810.229	2003.23	1.30626	1.27996	136.001	135.336	132.197	0.00987547	0.217018	0.169326
3:178864141:C:T	Random NCVs in reported genes	Jurkat	318.987	270.36	-0.238862	0.998845	1.76431	1.47898	0	192.532	287.944	0.581099	0.999039	8.17358	7.70647	4.37019	0.819961	6.48247	4.98801
3:178864616:G:T	Random NCVs in reported genes	Jurkat	109.661	297.796	1.44155	0.942637	35.851	35.2817	32.0476	154.725	129.467	-0.258384	0.820814	1.05946	0.850472	0	-1.69994	4.1504	3.43207
3:178865801:G:A	Random NCVs in reported genes	Jurkat	132.236	1440.43	3.44404	1.18012	306.3	305.559	302.497	67.3425	478.147	2.82773	1.03992	210.265	209.563	206.462	-0.616312	3.83568	3.18112
3:178865883:C:T	Random NCVs in reported genes	Jurkat	381.508	5328.52	3.80229	1.34832	306.3	305.559	302.497	584.654	5864.33	3.32604	1.35969	306.544	305.803	302.74	-0.476248	4.82456	3.95564
3:178865977:T:G	Random NCVs in reported genes	Jurkat	333.595	3568.43	3.4186	1.31627	306.3	305.559	302.497	206.644	1753.59	3.08417	1.23163	306.544	305.803	302.74	-0.334433	5.29589	4.2924
3:178866010:G:A	Random NCVs in reported genes	Jurkat					0			7.97382	46.125	2.52622	0.528805	16.8587	16.3398	13.0553		0
3:178866127:C:A	Random NCVs in reported genes	Jurkat	71.5439	246.193	1.78486	0.874999	40.1283	39.5537	36.3249	30.3527	121.679	2.00234	0.768132	31.0998	30.5401	27.2964	0.217471	0.517808	0.416676
3:178867017:C:T	Random NCVs in reported genes	Jurkat	17.8321	21.1492	0.249391	0.403385	0.277518	0.205256	0	151.8	229.364	0.595141	0.931369	6.42649	5.97814	2.6231	0.345749	0.754193	0.613517
3:178867038:G:A	Random NCVs in reported genes	Jurkat	950.42	1159.25	0.286633	1.25283	6.53891	6.08862	2.73552	734.458	777.663	0.0826373	1.17374	0.6623	0.512398	0	-0.203995	3.31945	2.76075
3:178937277:G:C	Random NCVs in reported genes	Jurkat	257.794	1089.96	2.07952	1.16695	204.153	203.452	200.35	199.353	856.064	2.10231	1.07304	135.839	135.174	132.036	0.0227924	0.0829067	0.0603048
3:187454440:G:T	Random NCVs in reported genes	Jurkat	186.895	298.523	0.675602	1.01281	11.463	10.9719	7.65962	169.855	315.348	0.891704	0.971459	16.1653	15.6485	12.3619	0.216102	1.11621	0.914278
3:187454921:A:T	Random NCVs in reported genes	Jurkat	158.675	264.449	0.735318	0.949021	10.2074	9.72432	6.40405	157.158	259.757	0.726248	0.928832	9.15128	8.67615	5.34789	-0.00906975	0.0578195	0.0425945
3:187455249:C:T	Random NCVs in reported genes	Jurkat	52.139	137.491	1.39797	0.832188	20.6746	20.1417	16.8712	106.918	240.897	1.17149	0.95084	24.8852	24.3387	21.0818	-0.226479	1.56583	1.2979
3:187456108:G:A	Random NCVs in reported genes	Jurkat	447.38	574.374	0.36081	1.12977	5.9405	5.49798	2.13711	466.036	649.086	0.477484	1.12987	9.92029	9.43906	6.1169	0.116674	1.45754	1.20502
3:187463097:A:T	Random NCVs in reported genes	Jurkat	17.6879	19.6261	0.153299	0.399462	0.154568	0.111666	0	29.1487	69.8987	1.2603	0.694697	9.35843	8.88134	5.55504	1.107	1.57813	1.30804
3:187463101:A:C	Random NCVs in reported genes	Jurkat	103.637	178.853	0.787766	0.85934	7.91692	7.45287	4.11354	74.3317	116.663	0.650888	0.752197	3.63012	3.23878	0	-0.136878	0.29287	0.231553
3:187463196:A:C	Random NCVs in reported genes	Jurkat	305.602	430.187	0.493094	1.02715	6.81555	6.36267	3.01216	219.662	304.499	0.470851	0.975291	5.06233	4.63475	1.25894	-0.0222422	0.095692	0.0706411
3:187463252:G:C	Random NCVs in reported genes	Jurkat	359.903	470.261	0.385299	1.08869	5.64007	5.20268	1.83668	308.029	348.339	0.177511	1.00912	1.15575	0.932898	0	-0.207789	1.64474
3:187463374:G:A	Random NCVs in reported genes	Jurkat	581.599	752.66	0.372491	1.13726	6.49073	6.0409	2.68734	499.381	612.115	0.293075	1.13626	4.21836	3.81003	0.414969	-0.0794164	0.526074	0.423232
3:187463402:G:A	Random NCVs in reported genes	Jurkat	554.263	638.771	0.205044	1.14753	2.40033	2.06641	0	591.864	728.531	0.299894	1.17378	5.11597	4.68708	1.31258	0.0948506	2.33347
3:187463455:C:T	Random NCVs in reported genes	Jurkat	582.514	2414.84	2.05177	1.2737	306.3	305.559	302.497	606.665	2352.27	1.95486	1.26884	287.852	287.117	284.048	-0.0969056	1.37096	1.13042
3:187464010:G:T	Random NCVs in reported genes	Jurkat	1885.8	2577.58	0.451006	1.28995	17.8366	17.3143	14.0332	1551.9	2054.09	0.404341	1.25195	12.2929	11.7969	8.48948	-0.0466655	0.491356	0.396277
3:187464011:C:T	Random NCVs in reported genes	Jurkat	2010.27	2640.88	0.393496	1.31868	15.6056	15.0924	11.8022	1714.87	2277.39	0.409122	1.30314	15.7	15.1861	11.8966	0.015626	0.295015	0.232808
3:187464058:T:C	Random NCVs in reported genes	Jurkat	676.603	766.941	0.181609	1.09601	1.62916	1.35595	0	778.537	960.167	0.302257	1.22192	6.32842	5.88189	2.52503	0.120647	0.770037	0.626413
3:187464868:C:A	Random NCVs in reported genes	Jurkat	397.899	484.985	0.285981	1.08932	3.35324	2.97404	0	453.151	597.899	0.400551	1.09907	6.31361	5.86727	2.51023	0.114569	0.718808	0.584759
3:193852618:G:A	Random NCVs in reported genes	Jurkat	879.473	3847.24	2.1292	1.31899	306.3	305.559	302.497	952.329	3971.15	2.0599	1.30354	306.544	305.803	302.74	-0.0693052	2.06505	1.71801
3:193852621:G:A	Random NCVs in reported genes	Jurkat	897.864	4273.61	2.25062	1.38073	306.3	305.559	302.497	816.923	3626.72	2.14994	1.34845	306.544	305.803	302.74	-0.100681	2.6244	2.1784
3:193852684:G:C	Random NCVs in reported genes	Jurkat	322.39	1751.16	2.44203	1.24663	306.3	305.559	302.497	297.094	1587.49	2.417	1.24664	306.544	305.803	302.74	-0.0250305	0.251884	0.197848
3:193852754:C:G	Random NCVs in reported genes	Jurkat	170.441	666.33	1.96643	1.06384	114.122	113.471	110.318	186.688	803.069	2.10538	1.1033	156.41	155.733	152.606	0.138953	0.64072	0.518093
3:193852769:G:C	Random NCVs in reported genes	Jurkat	40.2242	113.542	1.4959	0.724387	14.6604	14.1509	10.857	50.3079	216.24	2.10455	0.864963	52.9293	52.3338	49.1259	0.608643	1.5297	1.26568
3:193852826:G:A	Random NCVs in reported genes	Jurkat	61.7185	116.283	0.916705	0.79521	7.97401	7.50948	4.17062	56.749	82.1871	0.537749	0.699769	2.15079	1.83345	0	-0.378956	1.27606	1.04714
3:193852875:G:C	Random NCVs in reported genes	Jurkat	73.8634	140.498	0.92593	0.83414	9.58248	9.10401	5.77909	87.9501	167.366	0.926211	0.845499	10.0648	9.58288	6.26141	0.000280478	0.0175069	0.0133408
3:193852885:G:A	Random NCVs in reported genes	Jurkat	199.887	360.02	0.849421	1.03536	19.5061	18.9774	15.7027	100.34	167.424	0.74067	0.843714	6.62642	6.17494	2.82304	-0.10875	0
3:193852885:G:C	Random NCVs in reported genes	Jurkat	199.887	360.02	0.849421	1.03536	19.5061	18.9774	15.7027	162.489	272.159	0.744467	0.914359	9.00786	8.53361	5.20447	-0.104953	0
3:193852887:G:C	Random NCVs in reported genes	Jurkat	94.3294	155.499	0.722597	0.75951	4.48474	4.06949	0.681347	104.387	179.653	0.783327	0.856343	7.73698	7.27483	3.93359	0.0607303	0.249996	0.196179
3:193852888:G:C	Random NCVs in reported genes	Jurkat	100.833	167.095	0.729104	0.865172	7.04417	6.58878	3.24078	163.635	322.862	0.98008	0.952696	17.8227	17.3005	14.0194	0.250976	1.08179	0.885927
3:193852890:G:C	Random NCVs in reported genes	Jurkat	89.3546	177.822	0.99017	0.895214	14.1361	13.6288	10.3327	107.811	176.173	0.709764	0.891442	7.48919	7.02883	3.6858	-0.280407	1.35883	1.12031
3:193852964:C:G	Random NCVs in reported genes	Jurkat	301.978	499.844	0.7268	1.10254	19.4601	18.9317	15.6567	458.178	682.885	0.57637	1.10293	12.5579	12.0607	8.75455	-0.15043	0.990927	0.808511
3:193852970:G:C	Random NCVs in reported genes	Jurkat	132.412	213.382	0.687925	0.887587	6.96106	6.50624	3.15767	102.627	183.64	0.839759	0.899209	10.5575	10.0722	6.75412	0.151834	0.546279	0.439008
3:193853121:T:C	Random NCVs in reported genes	Jurkat	590.883	781.932	0.403817	1.14224	7.67659	7.21491	3.8732	565.269	640.938	0.181869	1.10595	1.69297	1.41408	0	-0.221948	1.58077	1.3096
3:193853678:C:A	Random NCVs in reported genes	Jurkat	483.231	708.179	0.550379	1.13203	13.0604	12.5596	9.25697	340.199	462.959	0.444581	1.03626	5.8711	5.42984	2.06771	-0.105799	0.799857	0.650277
3:193853688:G:A	Random NCVs in reported genes	Jurkat	488.088	796.117	0.70642	1.13234	21.0161	20.4814	17.2127	365.13	567.931	0.636594	1.06672	12.9413	12.4414	9.13788	-0.0698257	0.489112	0.394994
3:193853751:G:C	Random NCVs in reported genes	Jurkat	698.264	3590.23	2.36209	1.26348	306.3	305.559	302.497	724.99	3018.11	2.05731	1.24415	284.565	283.832	280.762	-0.304778	4.09569	3.38833
3:193853807:C:T	Random NCVs in reported genes	Jurkat	593.877	1834.81	1.62723	1.26788	199.003	198.305	195.199	648.518	2133.75	1.71838	1.29945	256.256	255.533	252.452	0.0911521	1.54695	1.2808
3:193853845:A:C	Random NCVs in reported genes	Jurkat	318.53	2529.9	2.9902	1.23616	306.3	305.559	302.497	552.203	4758.51	3.10719	1.26822	306.544	305.803	302.74	0.116988	3.85926	3.20119
3:193853857:A:G	Random NCVs in reported genes	Jurkat	433.585	4439.68	3.35603	1.2642	306.3	305.559	302.497	447.093	3648.12	3.02931	1.32162	306.544	305.803	302.74	-0.326716	3.22168	2.68212
3:193853880:A:C	Random NCVs in reported genes	Jurkat	225.719	2286.39	3.34146	1.25613	306.3	305.559	302.497	232.239	1727.03	2.89475	1.21469	306.544	305.803	302.74	-0.446714	4.25197	3.5119
3:193853892:C:G	Random NCVs in reported genes	Jurkat	533.178	4961.67	3.21803	1.25802	306.3	305.559	302.497	587.629	5865.41	3.31905	1.25012	306.544	305.803	302.74	0.101022	1.80058	1.50032
3:193853913:A:G	Random NCVs in reported genes	Jurkat	477.084	3682.41	2.94828	1.20922	306.3	305.559	302.497	520.34	2743.92	2.39879	1.28438	306.544	305.803	302.74	-0.549492	5.17587	4.2083
3:193853961:A:G	Random NCVs in reported genes	Jurkat	222.145	473.131	1.09071	1.09199	40.6906	40.1155	36.8872	222.513	503.068	1.17645	1.09388	47.5725	46.9852	43.7691	0.0857323	1.89129	1.57452
3:193853962:T:A	Random NCVs in reported genes	Jurkat	204.284	438.755	1.10294	1.0301	31.517	30.9564	27.7136	120.862	256.459	1.08437	0.932764	19.8053	19.2754	16.0019	-0.0185646	0.065461	0.0485204
3:193853972:A:C	Random NCVs in reported genes	Jurkat	746.992	1439.53	0.945712	1.25375	63.8131	63.2036	60.0097	507.834	953.977	0.910125	1.1793	42.3121	41.734	38.5088	-0.0355868	0
3:193853972:A:G	Random NCVs in reported genes	Jurkat	746.992	1439.53	0.945712	1.25375	63.8131	63.2036	60.0097	394.637	692.48	0.811586	1.13418	27.6783	27.1245	23.8749	-0.134126	0
3:193853974:C:T	Random NCVs in reported genes	Jurkat	220.431	463.679	1.07305	1.07074	35.8346	35.2655	32.0312	280.256	709.916	1.34154	1.11546	67.8532	67.2391	64.0498	0.268489	3.29469	2.74016
3:193853976:C:A	Random NCVs in reported genes	Jurkat	232.505	451.133	0.95623	1.06205	27.5669	27.0134	23.7636	252.69	509.433	1.01112	1.067	31.3979	30.8377	27.5945	0.0548875	0.259381	0.203592
3:195612129:G:A	Random NCVs in reported genes	Jurkat	253.475	345.143	0.446638	0.952984	4.2132	3.80521	0.409813	215.978	318.131	0.559564	1.02814	8.6255	8.15436	4.82212	0.112926	0.713087	0.580088
3:195622025:G:A	Random NCVs in reported genes	Jurkat	157.344	232.736	0.564525	0.927739	5.7561	5.31701	1.95271	145.279	183.035	0.333547	0.876143	1.91552	1.61674	0	-0.230978	1.16285
3:195635961:C:A	Random NCVs in reported genes	Jurkat	19.7155	46.0605	1.21984	0.574584	5.33303	4.89946	1.52964	54.4269	88.3315	0.700876	0.755559	4.18379	3.77655	0.380403	-0.518964	1.05518
3:195636811:G:T	Random NCVs in reported genes	Jurkat	226.329	1189.69	2.39516	1.18447	292.983	292.246	289.179	403.596	2357.03	2.54599	1.26044	306.544	305.803	302.74	0.150828	2.02303	1.68409
3:195639629:G:T	Random NCVs in reported genes	Jurkat	326.651	643.659	0.978057	1.0359	25.6349	25.0862	21.8315	371.238	614.87	0.728411	1.01186	13.1481	12.6468	9.34475	-0.249646	1.50341	1.24328
3:41234350:G:A	Random NCVs in reported genes	Jurkat	436.857	612.143	0.487295	1.07975	8.32193	7.85309	4.51854	299.363	423.175	0.497859	0.962231	5.29921	4.86627	1.49582	0.0105642	0.00870963	0.0067734
3:41235882:G:C	Random NCVs in reported genes	Jurkat	560.949	523.735	-0.100062	1.06571	0.611911	0.471187	0	554.818	411.754	-0.429654	1.03686	5.53611	5.09988	1.73272	-0.329592	1.56767
3:41236310:G:T	Random NCVs in reported genes	Jurkat	165.192	296.69	0.845127	1.00196	16.6827	16.1646	12.8793	202.328	307.37	0.602191	0.927845	6.46921	6.01984	2.66582	-0.242936	1.24667	1.02392
3:41238326:T:C	Random NCVs in reported genes	Jurkat	306.265	561.354	0.87405	1.02954	20.0809	19.5499	16.2775	11.4199	33.8585	1.5657	0.451385	5.01941	4.59254	1.21602	0.691646	0.890315	0.723494
3:41238707:G:A	Random NCVs in reported genes	Jurkat	302.554	599.49	0.986123	1.12181	38.22	37.6479	34.4166	267.938	551.944	1.04169	1.07197	34.013	33.4471	30.2097	0.0555678	0.401285	0.319468
3:41240835:G:A	Random NCVs in reported genes	Jurkat					0			15.0218	172.901	3.53205	0.812554	115.725	115.073	111.922		0
3:41240920:T:G	Random NCVs in reported genes	Jurkat	433.105	14427.5	5.05733	1.36973	306.3	305.559	302.497	203.805	7421.8	5.18511	1.32588	306.544	305.803	302.74	0.127776	0
5:1266926:C:A	Random NCVs in reported genes	Jurkat	490.186	1820.34	1.89241	1.21902	214.813	214.109	211.01	485.348	1865.91	1.94289	1.24899	259.637	258.914	255.834	0.0504809	0.389438	0.310412
5:1267225:G:T	Random NCVs in reported genes	Jurkat	181.26	108.007	-0.746207	0.802072	5.65038	5.21281	1.84699	163.846	129.035	-0.345431	0.824039	1.6727	1.39548	0	0.400776	1.44653
5:1268263:G:A	Random NCVs in reported genes	Jurkat	851.545	1190.15	0.48334	1.25442	17.4141	16.8929	13.6107	976.749	1280.95	0.391281	1.23781	10.8768	10.39	7.07345	-0.0920589	2.01949	1.68219
5:1294870:C:A	Random NCVs in reported genes	Jurkat	155.96	277.57	0.831037	0.938367	12.255	11.7591	8.45158	263.963	487.094	0.883679	1.04339	21.7996	21.2612	17.9962	0.0526413	0.240354	0.188065
5:1294883:C:T	Random NCVs in reported genes	Jurkat	48.3476	99.6767	1.04032	0.711425	7.06282	6.60715	3.25943	83.5117	154.367	0.883936	0.870048	10.25	9.76672	6.44664	-0.156387	0.343509	0.272973
5:1295247:C:T	Random NCVs in reported genes	Jurkat	1366.18	10493.2	2.94114	1.31636	306.3	305.559	302.497	1422.12	10593.8	2.8971	1.30963	306.544	305.803	302.74	-0.0440445	1.62213	1.34498
5:1295305:G:A	Random NCVs in reported genes	Jurkat	2036.8	9793.9	2.2654	1.33835	306.3	305.559	302.497	2031.48	10020.2	2.30212	1.3792	306.544	305.803	302.74	0.0367246	0.864751	0.702165
5:1295374:C:T	Random NCVs in reported genes	Jurkat	265.419	646.675	1.28461	1.0659	49.815	49.2246	46.0116	350.827	814.416	1.214	1.02765	37.5613	36.9902	33.7579	-0.0706052	0.335501	0.265873
5:1296337:G:A	Random NCVs in reported genes	Jurkat	572.697	769.571	0.42631	1.14776	8.68023	8.20889	4.87684	574.884	767.366	0.416631	1.15999	8.76398	8.29157	4.96059	-0.00967899	0.0700451	0.0514945
5:1296687:G:A	Random NCVs in reported genes	Jurkat	63.5509	75.677	0.253009	0.701967	0.693077	0.53761	0	85.428	197.001	1.20342	0.871829	18.4835	17.9587	14.6801	0.950411	2.27589	1.89351
6:27782087:G:A	Random NCVs in reported genes	Jurkat	1036.2	1239.92	0.258427	1.22725	4.88796	4.46448	1.08457	967.631	1239.87	0.357546	1.23273	9.00255	8.52839	5.19916	0.0991196	1.09895	0.900785
6:27782529:C:T	Random NCVs in reported genes	Jurkat	14.7374	44.3347	1.59081	0.557795	8.04079	7.57512	4.2374	14.3104	37.9994	1.41043	0.544197	6.10275	5.65859	2.29936	-0.18038	0.741072	0.603589
6:27782536:C:T	Random NCVs in reported genes	Jurkat	608.111	1084.91	0.83558	1.20854	40.8413	40.2658	37.0379	443.991	827.34	0.898301	1.11536	30.977	30.4176	27.1736	0.062721	0.492755	0.397436
6:27782541:C:T	Random NCVs in reported genes	Jurkat	543.165	1002.47	0.884172	1.19567	43.0426	42.4631	39.2392	663.85	1032.74	0.637482	1.20422	23.7119	23.1683	19.9085	-0.24669	3.18916	2.65228
6:27782561:G:C	Random NCVs in reported genes	Jurkat	601.624	6196.03	3.36441	1.21431	306.3	305.559	302.497	442.103	4559.56	3.36653	1.1871	306.544	305.803	302.74	0.0021124	0.0357361	0.0257698
6:27782565:T:C	Random NCVs in reported genes	Jurkat	504.546	3581	2.82775	1.14475	306.3	305.559	302.497	483.774	3699.97	2.93508	1.16489	306.544	305.803	302.74	0.107328	1.78361	1.48697
6:27782580:T:A	Random NCVs in reported genes	Jurkat	677.154	3162.62	2.22363	1.2408	306.3	305.559	302.497	672.304	3175.5	2.23978	1.23765	306.544	305.803	302.74	0.0161553	0.618736	0.499427
6:27782608:G:A	Random NCVs in reported genes	Jurkat	458.393	5366.34	3.54939	1.26836	306.3	305.559	302.497	566.973	6621.37	3.54613	1.23334	306.544	305.803	302.74	-0.00325446	0.0808508	0.058859
6:27782632:T:A	Random NCVs in reported genes	Jurkat	515.774	7112.67	3.78575	1.23422	306.3	305.559	302.497	511.443	6972.36	3.76969	1.24673	306.544	305.803	302.74	-0.0160655	0.479741	0.387778
6:27782703:A:T	Random NCVs in reported genes	Jurkat	76.1649	1808.17	4.56906	1.17044	306.3	305.559	302.497	44.1167	1187.56	4.75303	1.04776	306.544	305.803	302.74	0.18397	2.48521	2.06181
6:27782710:C:T	Random NCVs in reported genes	Jurkat	39.3151	946.216	4.58166	1.03112	306.3	305.559	302.497	68.659	1425.54	4.3771	1.14361	306.544	305.803	302.74	-0.204558	1.69008	1.40498
6:27782711:C:T	Random NCVs in reported genes	Jurkat	36.1992	775.089	4.42257	1.00604	306.3	305.559	302.497	68.5508	1924.64	4.80913	1.16562	306.544	305.803	302.74	0.386558	3.65066	3.0264
6:27782715:G:A	Random NCVs in reported genes	Jurkat	110.836	2368.76	4.4179	1.2082	306.3	305.559	302.497	128.91	2630.98	4.3532	1.19688	306.544	305.803	302.74	-0.0647008	0.84133	0.683214
6:27782747:T:C	Random NCVs in reported genes	Jurkat	4.05103	45.7947	3.48356	0.529876	31.411	30.8508	27.6076	24.5571	316.241	3.68307	0.909883	196.084	195.388	192.281	0.199511	0
6:27782761:A:C	Random NCVs in reported genes	Jurkat	9.76571	128.992	3.72686	0.705784	79.1813	78.5573	75.3779	3.18495	42.1428	3.74729	0.451722	25.541	24.9928	21.7376	0.0204355	0
6:27782763:A:C	Random NCVs in reported genes	Jurkat	13.1214	146.986	3.47505	0.769082	91.9492	91.3127	88.1458	80.537	1093.8	3.76886	1.14247	306.544	305.803	302.74	0.293816	1.81882	1.51624
6:27782791:C:A	Random NCVs in reported genes	Jurkat	3.54581	34.1068	3.256	0.464249	20.606	20.0733	16.8026	2.28357	11.4088	2.30586	0.260331	4.57206	4.15494	0.768672	-0.950133	0
7:99774879:C:G	Random NCVs in reported genes	Jurkat	201.198	238.942	0.248623	0.85728	1.13386	0.914166	0	359.375	495.551	0.464185	1.05779	6.94223	6.48787	3.13884	0.215562	1.11593	0.914278
7:99775041:C:A	Random NCVs in reported genes	Jurkat	435.27	1461.87	1.74767	1.22799	191.086	190.394	187.283	323.482	1045.02	1.6912	1.17277	139.122	138.456	135.319	-0.0564629	0.662683	0.537486
7:99775094:A:G	Random NCVs in reported genes	Jurkat	391.919	1623.04	2.04948	1.24806	287.522	286.788	283.719	324.152	1374.58	2.084	1.16024	198.834	198.136	195.031	0.0345232	0.402851	0.320801
7:99775125:G:A	Random NCVs in reported genes	Jurkat	641.223	3675.97	2.51898	1.26683	306.3	305.559	302.497	747.732	3882.15	2.37672	1.3009	306.544	305.803	302.74	-0.142255	1.78905	1.4911
7:99775206:G:A	Random NCVs in reported genes	Jurkat	509.169	2159	2.08445	1.25185	302.577	301.839	298.774	558.294	2223.91	1.99418	1.27197	303.82	303.081	300.017	-0.090271	1.27353	1.04493
7:99775217:G:A	Random NCVs in reported genes	Jurkat	495.005	1306.35	1.3999	1.21068	113.737	113.087	109.934	520.159	1364.87	1.39191	1.1581	88.5313	87.8984	84.7279	-0.00798946	0.0660284	0.0485204
7:99775220:G:A	Random NCVs in reported genes	Jurkat	467.24	1339.25	1.51966	1.19289	123.378	122.721	119.575	543.615	1488.97	1.45281	1.26873	159.519	158.842	155.716	-0.0668449	0.749041	0.609635
7:99775250:A:G	Random NCVs in reported genes	Jurkat	31.5596	133.007	2.079	0.808224	40.0338	39.4595	36.2305	9.24171	35.4317	1.94239	0.512022	9.56774	9.08947	5.76435	-0.136617	0
7:99775395:A:C	Random NCVs in reported genes	Jurkat	546.319	1773.32	1.6984	1.26738	216.176	215.47	212.372	454.202	1516.35	1.73912	1.25914	218.216	217.51	214.413	0.0407226	0.388561	0.309766
7:99777808:A:T	Random NCVs in reported genes	Jurkat	627.616	1884.61	1.5856	1.25418	177.551	176.863	173.747	739.9	1997.38	1.43283	1.28514	167.278	166.596	163.474	-0.152766	2.09108	1.73884
7:99778840:T:C	Random NCVs in reported genes	Jurkat	378.311	1171.46	1.63131	1.18452	136.664	135.998	132.861	237.676	695.144	1.54905	1.14021	100.809	100.167	97.0056	-0.0822625	0.715718	0.582457
7:99793668:C:T	Random NCVs in reported genes	Jurkat	260.538	370.667	0.50828	1.04621	7.80332	7.34059	3.99993	313.456	563.259	0.846332	1.01735	17.8961	17.3736	14.0927	0.338052	1.59163	1.31981
7:99795984:G:T	Random NCVs in reported genes	Jurkat	680.022	919.24	0.434892	1.20071	11.2958	10.8059	7.49237	450.009	662.105	0.556787	1.12695	13.0572	12.5566	9.25386	0.121895	1.24137	1.02023
7:99797381:C:T	Random NCVs in reported genes	Jurkat	518.609	1648.1	1.66778	1.08577	91.0604	90.4249	87.257	578.732	3071.88	2.40808	0.852978	65.3153	64.7043	61.5119	0.740302	4.66293	3.83618
7:99797540:T:A	Random NCVs in reported genes	Jurkat	53.3139	100.143	0.909446	0.762394	6.84676	6.39351	3.04337	45.2959	69.5012	0.618615	0.642649	2.18111	1.86107	0	-0.290831	1.05865	0.865516
7:99803101:G:A	Random NCVs in reported genes	Jurkat	656.106	495.099	-0.407332	1.04885	5.28743	4.85501	1.48404	576.375	472.982	-0.285117	1.09031	3.34893	2.97004	0	0.122215	0.676479
8:29951277:T:C	Random NCVs in reported genes	Jurkat	730.882	908.562	0.313671	1.17104	5.48044	5.04519	1.67705	729.346	894.677	0.294738	1.1758	5.00182	4.57538	1.19843	-0.0189325	0.116866
8:29952247:G:A	Random NCVs in reported genes	Jurkat	494.623	652.399	0.399426	1.14612	7.64847	7.18716	3.84508	466.004	523.885	0.170064	1.09492	1.46421	1.2073	0	-0.229362	2.4123	2.00548
8:29952911:A:T	Random NCVs in reported genes	Jurkat	57.3901	1076.1	4.23042	1.1138	306.3	305.559	302.497	49.2548	801.998	4.02558	1.00403	306.544	305.803	302.74	-0.204838	1.52004	1.25815
8:29952921:C:A	Random NCVs in reported genes	Jurkat	191.213	3490.7	4.19067	1.14975	306.3	305.559	302.497	207.613	3405.2	4.03486	1.2349	306.544	305.803	302.74	-0.155804	0
8:29952921:C:G	Random NCVs in reported genes	Jurkat	191.213	3490.7	4.19067	1.14975	306.3	305.559	302.497	120.33	2032.48	4.07291	1.20107	306.544	305.803	302.74	-0.11776	0
8:29952931:C:T	Random NCVs in reported genes	Jurkat	116.374	1903.49	4.03191	1.17627	306.3	305.559	302.497	295.949	1947.27	2.71725	1.22677	306.544	305.803	302.74	-1.31466	6.67771	5.12525
8:29957704:G:T	Random NCVs in reported genes	Jurkat	358.824	1048.09	1.54602	1.20237	133.293	132.63	129.49	251.886	724.824	1.5254	1.12528	91.3745	90.7385	87.5711	-0.0206193	0.313249	0.24656
8:29957712:C:T	Random NCVs in reported genes	Jurkat	175.352	357.778	1.02936	1.03207	27.8162	27.2622	24.0128	352.809	878.718	1.31637	1.13473	71.3341	70.7167	67.5307	0.287003	1.95591	1.63065
8:29957895:G:A	Random NCVs in reported genes	Jurkat	249.218	328.078	0.396528	1.03148	4.69605	4.27593	0.892656	748.73	948.088	0.34058	1.17789	6.53769	6.0875	2.7343	-0.0559477	0.703217	0.571864
8:29957925:A:G	Random NCVs in reported genes	Jurkat	247.059	378.549	0.615317	1.01531	9.7345	9.25416	5.93111	269.056	415.219	0.626128	1.03579	10.9779	10.4904	7.17455	0.0108114	0.0328091	0.024034
8:29958554:T:G	Random NCVs in reported genes	Jurkat	12.0098	76.0021	2.66948	0.648164	31.7908	31.2296	27.9874	12.3992	9.40377	-0.400319	0.210883	0.287916	0.213487	0	-3.0698	0
9:36966534:C:T	Random NCVs in reported genes	Jurkat	795.545	614.48	-0.372949	1.136	6.47102	6.02156	2.66763	844.041	652.314	-0.3719	1.13154	6.31982	5.87339	2.51643	0.00104832	0.00646279	0.0049145
9:36967642:C:T	Random NCVs in reported genes	Jurkat	1.81545	19.6674	3.44353	0.348968	13.835	13.3291	10.0316	4.27489	1.91242	-1.15452	-0.0946552	0.451992	0.342936	0	-4.59804	0
9:36967709:G:T	Random NCVs in reported genes	Jurkat	692.674	854.261	0.302489	1.17024	5.12007	4.69101	1.31668	531.218	693.109	0.38434	1.14836	7.19689	6.74001	3.39351	0.0818505	0.554994	0.445739
9:36968498:G:A	Random NCVs in reported genes	Jurkat	602.915	1441.12	1.25696	1.18859	83.1535	82.5246	79.3501	454.96	951.314	1.06403	1.13854	47.797	47.2095	43.9937	-0.192933	1.96759	1.63905
9:37004635:A:G	Random NCVs in reported genes	Jurkat	272.817	276.103	0.016875	0.845942	0.0429742	0.0303408	0	354.605	497.407	0.488338	1.08902	8.68949	8.21795	4.8861	0.471463	1.55278	1.28618
9:37033948:A:G	Random NCVs in reported genes	Jurkat	485.96	649.157	0.417729	1.15792	8.72919	8.25707	4.9258	449.804	705.987	0.649743	1.07042	13.6673	13.1627	9.8639	0.232014	1.56918	1.30089
9:37034240:A:G	Random NCVs in reported genes	Jurkat	481.412	679.835	0.498438	1.12055	10.3248	9.84106	6.52138	588.572	786.02	0.416616	1.09657	6.70893	6.25689	2.90554	-0.0818228	0.314244	0.247201
9:37034267:A:C	Random NCVs in reported genes	Jurkat	742.028	1293.98	0.802459	1.19162	34.9916	34.4237	31.1882	448.69	791.127	0.818019	1.08901	22.9966	22.4551	19.1933	0.0155596	0.0436926	0.0311489
9:37036088:G:C	Random NCVs in reported genes	Jurkat	1976.03	2411.46	0.287141	1.28106	7.38297	6.92421	3.57958	1920.6	2180.64	0.182803	1.29902	3.563	3.17518	0	-0.104338	2.06017	1.71527
9:69380576:C:A	Random NCVs in reported genes	Jurkat	399.813	504.614	0.336392	1.07976	4.27584	3.86601	0.472453	375.543	482.753	0.361799	1.09665	5.20831	4.77714	1.40492	0.0254071	0.151408
9:69380620:G:T	Random NCVs in reported genes	Jurkat	342.674	556.22	0.69879	1.07411	15.9391	15.4234	12.1357	291.273	412.251	0.500367	0.972612	5.58022	5.14363	1.77683	-0.198423	1.12595	0.922759
9:69380721:C:A	Random NCVs in reported genes	Jurkat	122.002	300.259	1.29892	0.980211	34.6403	34.0731	30.8369	155.078	369.975	1.25457	1.03703	41.7689	41.1913	37.9655	-0.0443476	0.407391	0.324874
9:69381334:G:A	Random NCVs in reported genes	Jurkat	129.655	203.996	0.653071	0.867893	5.83829	5.39776	2.0349	97.1627	128.882	0.407893	0.814554	2.10885	1.79572	0	-0.245178	0.594679	0.478664
9:69381374:G:C	Random NCVs in reported genes	Jurkat	374.278	569.569	0.60653	1.12813	15.4272	14.9148	11.6238	442.475	615.338	0.476021	1.13363	10.0239	9.5421	6.22053	-0.13051	1.83084	1.52631
9:69381593:G:T	Random NCVs in reported genes	Jurkat	342.377	469.144	0.454642	1.06967	7.02584	6.57073	3.22245	311.178	444.875	0.515694	1.06771	8.77734	8.30474	4.97395	0.0610528	0.308777	0.242988
9:69381665:G:C	Random NCVs in reported genes	Jurkat	159.568	943.931	2.56584	1.13581	268.841	268.114	265.037	188.126	1240.49	2.72123	1.18265	306.544	305.803	302.74	0.155388	1.48278	1.2258
1:78391448:A:C	Random NCVs in reported genes	SK-MEL-28	180.958	757.272	2.06387	0.460407	8.59245	7.96423	4.78906	189.404	205.146	0.113392	-0.0544043	0.0360652	0.00379765	0	-1.95048	1.01577	0.692725
1:79086039:T:G	Random NCVs in reported genes	SK-MEL-28	1201.54	2538.13	1.07811	0.617079	5.09488	4.49682	1.29149	1420.55	3050.71	1.09977	0.758433	9.54227	8.90818	5.73888	0.0216551	0.0690014	0.046059
1:79101721:G:A	Random NCVs in reported genes	SK-MEL-28	114.49	253.371	1.14959	0.190691	1.12766	0.644745	0	322.848	1220.95	1.91983	0.44642	7.09514	6.47653	3.29175	0.770241	1.44231	0.999658
1:79102251:T:G	Random NCVs in reported genes	SK-MEL-28	838.304	1854.52	1.14306	0.589953	5.05912	4.46158	1.25574	757.111	1897.74	1.32396	0.570473	6.07236	5.46301	2.26897	0.180901	0.566482	0.369144
10:115532796:G:A	Random NCVs in reported genes	SK-MEL-28	420.566	3452.47	3.03652	0.36811	11.8644	11.2193	8.06098	373.649	1012.87	1.43552	0.520139	5.70228	5.09677	1.89889	-1.60101	1.71388	1.17401
10:75459426:T:C	Random NCVs in reported genes	SK-MEL-28	233.016	682.36	1.54749	0.493857	5.85357	5.24648	2.05018	264.19	806.156	1.60829	0.437014	4.96407	4.36782	1.16068	0.0607998	0.0751847	0.0506897
11:111957529:C:T	Random NCVs in reported genes	SK-MEL-28	747.335	70058.3	6.55047	0.710999	247.831	246.523	244.028	683.125	59375.6	6.44134	0.730456	262.025	260.667	258.222	-0.109126	1.65727	1.14014
11:111957547:C:T	Random NCVs in reported genes	SK-MEL-28	1052.74	116501	6.78995	0.702296	255.776	254.44	251.973	1170.94	146001	6.96207	0.74908	307.14	305.602	303.337	0.172127	1.88567	1.30581
11:111957549:C:G	Random NCVs in reported genes	SK-MEL-28	1912.69	156823	6.3573	0.723269	247.004	245.699	243.2	975.915	91789.7	6.5553	0.703611	239.939	238.661	236.136	0.197998	0
11:111957549:C:T	Random NCVs in reported genes	SK-MEL-28	1912.69	156823	6.3573	0.723269	247.004	245.699	243.2	1064.31	97066.8	6.51087	0.645847	181.746	180.669	177.942	0.153567	0
11:112037969:C:T	Random NCVs in reported genes	SK-MEL-28	664.052	10818.6	4.02581	0.734712	105.164	104.281	101.361	735.192	9166.06	3.63828	0.845114	142.361	141.393	138.558	-0.387528	1.29643	0.894472
11:112038010:C:A	Random NCVs in reported genes	SK-MEL-28	907.566	8943.04	3.29892	0.811879	100.8	99.925	96.9962	953.99	2735.29	1.52009	0.497567	5.75645	5.15055	1.95306	-1.77883	2.39302	1.66454
11:112038038:G:A	Random NCVs in reported genes	SK-MEL-28	821.223	7415.08	3.17464	0.676146	50.5313	49.7801	46.7279	843.878	7701.48	3.18964	0.77519	79.8324	79.008	76.029	0.0149944	0.0677395	0.045107
11:112038056:C:T	Random NCVs in reported genes	SK-MEL-28	879.14	5047.01	2.51857	0.822056	62.021	61.2445	58.2176	971.835	3324.7	1.77197	0.702582	18.3857	17.7134	14.5823	-0.746598	3.68254	2.50896
11:62607241:T:G	Random NCVs in reported genes	SK-MEL-28	666.544	1681.22	1.33546	0.503344	4.68117	4.08852	0.877786	778.607	1953.24	1.32655	0.606995	7.09621	6.47746	3.29282	-0.00890657	0.0207656	0.0127531
11:62607871:C:A	Random NCVs in reported genes	SK-MEL-28	165.944	914.806	2.46225	0.463382	12.0829	11.4355	8.27951	314.322	1765.81	2.48922	0.536949	16.9875	16.3215	13.1841	0.0269666	0.0661254	0.0446395
11:62609438:G:A	Random NCVs in reported genes	SK-MEL-28	202.562	1022.16	2.33478	0.504142	13.043	12.3927	9.23962	262.862	1091.89	2.05278	0.541188	12.0213	11.3745	8.21787	-0.281998	1.29948	0.894472
11:9480552:C:T	Random NCVs in reported genes	SK-MEL-28	954.662	9196.16	3.26688	0.678762	54.0821	53.3239	50.2787	905.298	8938.55	3.30196	0.841555	115.591	114.684	111.788	0.0350744	0.339477	0.219315
11:9482383:G:A	Random NCVs in reported genes	SK-MEL-28	891.322	36833.4	5.36892	0.711597	167.393	166.357	163.589	729.456	27832.3	5.25331	0.802416	242.863	241.572	239.059	-0.115606	0.274628	0.178966
11:9482401:C:G	Random NCVs in reported genes	SK-MEL-28	894.509	35071	5.29279	0.81166	257.165	255.823	253.362	647.303	26459.8	5.35288	0.749374	197.767	196.63	193.964	0.0600894	0.238773	0.157174
11:9482431:C:T	Random NCVs in reported genes	SK-MEL-28	778.933	29275.2	5.23139	0.909176	306.203	304.668	302.4	833.137	31029.7	5.21859	0.731869	173.576	172.523	169.772	-0.0127988	0.137582	0.0898968
11:9482435:C:T	Random NCVs in reported genes	SK-MEL-28	717.847	35118.1	5.61189	0.927666	306.203	304.668	302.4	825.687	41288.1	5.64385	0.838167	307.14	305.602	303.337	0.0319544	0.228671	0.15166
11:9482473:G:T	Random NCVs in reported genes	SK-MEL-28	1031.83	68557.8	6.05368	0.941538	306.203	304.668	302.4	911.55	63880.5	6.13049	0.989354	307.14	305.602	303.337	0.0768035	0.910158	0.611182
11:9482569:C:T	Random NCVs in reported genes	SK-MEL-28	590.669	6620.9	3.48569	0.719074	73.7176	72.9093	69.9142	714.903	4701.56	2.7172	0.617707	28.7217	28.0171	24.9184	-0.768488	1.95711	1.35943
11:9482704:C:T	Random NCVs in reported genes	SK-MEL-28	171.121	611.078	1.83474	0.414894	5.73346	5.12782	1.93007	471.236	1289.02	1.45022	0.318101	2.59256	2.03762	0	-0.384519	0.489361
11:9483785:C:A	Random NCVs in reported genes	SK-MEL-28	452.086	488.993	0.111958	-0.0117507	0.0394212	0.00388145	0	504.862	1586.94	1.64936	0.512623	7.10275	6.48387	3.29936	1.5374	0.876117	0.585258
14:38064715:G:C	Random NCVs in reported genes	SK-MEL-28	378.537	1000.34	1.39755	0.541655	5.93989	5.33174	2.1365	418.99	1213.64	1.53188	0.359963	3.34704	2.77646	0	0.134327	0.0500647	0.0317475
14:38064776:A:C	Random NCVs in reported genes	SK-MEL-28	768.358	6784.87	3.14097	0.864265	116.12	115.213	112.317	645.43	5995.53	3.21512	0.757587	74.8702	74.0587	71.0669	0.0741541	0.552382	0.359543
14:38064783:C:T	Random NCVs in reported genes	SK-MEL-28	703.415	2700.77	1.9403	0.556661	11.5635	10.9205	7.76012	776.327	1840.2	1.24521	0.554438	5.09361	4.49568	1.29022	-0.695091	1.69878	1.16588
14:38064877:C:A	Random NCVs in reported genes	SK-MEL-28	1137.45	2855.14	1.32686	0.503958	4.63969	4.04781	0.836304	1129.51	3352.31	1.56749	0.757974	18.5594	17.8863	14.756	0.240626	0.678579	0.44196
14:38065053:G:A	Random NCVs in reported genes	SK-MEL-28	184.313	1098.51	2.57566	0.459943	12.9553	12.3055	9.15193	148.985	658.762	2.14389	-0.00938211	1.44492	0.935695	0	-0.431764	0.453274	0.295887
14:38065074:G:A	Random NCVs in reported genes	SK-MEL-28	379.176	1971.73	2.37919	0.475467	11.9367	11.2906	8.13333	401.719	1502.35	1.90349	0.479713	8.03568	7.41187	4.23229	-0.475698	1.16063	0.797426
14:38065169:G:C	Random NCVs in reported genes	SK-MEL-28	741.535	9709.66	3.71081	0.567693	42.0767	41.342	38.2733	619.693	7428.72	3.58346	0.502901	29.4178	28.7109	25.6144	-0.127351	0.575178	0.372859
14:38065244:G:T	Random NCVs in reported genes	SK-MEL-28	516.09	1476.23	1.51534	0.588264	8.36556	7.73955	4.56217	491.106	1021.62	1.05872	0.244437	1.20021	0.710602	0	-0.456628	0.710073	0.461922
14:38065274:G:A	Random NCVs in reported genes	SK-MEL-28	691.254	1742.59	1.33268	0.599195	6.92601	6.30916	3.12262	481.395	1219.75	1.34206	0.398229	3.1041	2.53739	0	0.00937354	0.0226377	0.0132126
14:38065380:C:A	Random NCVs in reported genes	SK-MEL-28	684.905	4632.06	2.75775	0.652693	34.556	33.8348	30.7526	646.495	4408	2.76992	0.51728	19.1034	18.429	15.3	0.0121726	0.00300471	0.00241623
14:38065471:A:G	Random NCVs in reported genes	SK-MEL-28	431.871	1961.71	2.182	0.46146	9.56601	8.93149	5.76262	441.119	883.725	1.00346	0.420015	2.08072	1.54008	0	-1.17854	1.41732	0.98114
14:96179992:G:C	Random NCVs in reported genes	SK-MEL-28	707.338	1280.19	0.857572	0.263574	0.93696	0.475091	0	335.253	1177.34	1.80805	0.515886	8.52016	7.89262	4.71677	0.950477	0
14:96180525:C:T	Random NCVs in reported genes	SK-MEL-28	448.76	4791.19	3.41405	0.735405	76.203	75.3878	72.3996	495.08	4634.9	3.22665	0.59196	35.7299	35.0071	31.9265	-0.187404	0.262406	0.172569
14:96180544:C:T	Random NCVs in reported genes	SK-MEL-28	301.165	3242.9	3.42719	0.729455	74.7375	73.9262	70.9341	293.567	2493.65	3.0842	0.578356	30.8	30.0884	26.9966	-0.342994	0.901557	0.605497
14:96180558:G:A	Random NCVs in reported genes	SK-MEL-28	986.319	9929.92	3.33082	0.771945	85.6776	84.8404	81.8743	847.067	9361.57	3.46512	0.776246	94.4578	93.597	90.6545	0.134306	0.340336	0.219398
16:22308433:G:C	Random NCVs in reported genes	SK-MEL-28	551.068	22107.2	5.32575	0.587349	93.503	92.645	89.6996	625.395	28895.9	5.52969	0.741179	203.193	202.037	199.39	0.203944	0.511339	0.336715
16:22308448:C:T	Random NCVs in reported genes	SK-MEL-28	593.868	27904.6	5.55387	0.627774	122.112	121.192	118.308	623.587	27533.2	5.46384	0.806027	266.984	265.606	263.18	-0.0900299	0.0343462	0.0203017
16:22308460:G:A	Random NCVs in reported genes	SK-MEL-28	788.106	2387.42	1.59835	0.613166	10.2662	9.62832	6.46284	831.069	2575.3	1.63163	0.587888	9.57394	8.93928	5.77055	0.0332803	0.195109	0.126099
16:22308556:T:C	Random NCVs in reported genes	SK-MEL-28	749.585	1691.66	1.17126	0.582217	5.11848	4.52029	1.31509	651.396	1972.26	1.59769	0.590048	9.29356	8.66045	5.49017	0.426423	0.979981	0.666725
16:22308593:G:A	Random NCVs in reported genes	SK-MEL-28	251.999	1944.62	2.94717	0.559036	25.8837	25.1868	22.0803	318.712	2206.09	2.79004	0.510992	18.841	18.1669	15.0376	-0.157132	0.368681	0.238318
16:22308602:C:T	Random NCVs in reported genes	SK-MEL-28	672.835	12662.9	4.23305	0.797315	154.523	153.527	150.72	733.567	13063.5	4.15306	0.860614	198.691	197.549	194.888	-0.0799967	0.445421	0.291545
16:22308684:G:A	Random NCVs in reported genes	SK-MEL-28	440.48	30014.6	6.09002	0.713382	216.754	215.552	212.951	535.975	36746.1	6.09895	0.698402	202.986	201.831	199.183	0.00893488	0.0147219	0.00909897
16:22308693:G:C	Random NCVs in reported genes	SK-MEL-28	163.368	11683.6	6.15957	0.544756	102.677	101.799	98.8733	105.799	6277.43	5.89017	0.381236	44.8509	44.1107	41.0476	-0.269402	0.867639	0.579643
16:22308701:G:A	Random NCVs in reported genes	SK-MEL-28	192.454	14652.6	6.24966	0.690574	205.577	204.411	201.774	142.058	9735.92	6.0977	0.725486	229.674	228.425	225.871	-0.151957	0.42164	0.275923
16:22327883:C:T	Random NCVs in reported genes	SK-MEL-28	722.906	2640.56	1.86634	0.685387	18.8222	18.1484	15.0189	567.903	1636.54	1.52491	0.461044	4.98253	4.38589	1.17914	-0.341427	0.844141	0.561815
16:22337665:G:A	Random NCVs in reported genes	SK-MEL-28	927.028	3604.45	1.95872	0.682559	20.3889	19.7102	16.5855	653.678	3363.37	2.36081	0.661782	26.6307	25.9316	22.8273	0.402094	0.789401	0.518197
16:30064355:G:A	Random NCVs in reported genes	SK-MEL-28	335.746	4000.1	3.57481	0.500693	28.9938	28.2881	25.1904	477.5	5892.16	3.62365	0.760769	96.1698	95.3043	92.3665	0.0488387	0.0877232	0.0582492
16:30064396:C:A	Random NCVs in reported genes	SK-MEL-28	485.371	10707.6	4.46166	0.884514	255.598	254.263	251.795	539.315	9227.31	4.09561	0.78551	137.144	136.192	133.341	-0.366045	1.5813	1.08633
16:30064451:G:T	Random NCVs in reported genes	SK-MEL-28	525.869	5702.56	3.43692	0.72392	73.2933	72.4864	69.4899	498.57	5260.31	3.39758	0.609283	42.7037	41.9683	38.9003	-0.0393387	0.298504	0.195449
16:30064992:G:C	Random NCVs in reported genes	SK-MEL-28	319.187	597.032	0.900059	0.385543	1.54128	1.02685	0	387.329	1257.4	1.69896	0.513124	7.51291	6.89184	3.70952	0.798901	1.76326	1.21067
16:30065109:G:T	Random NCVs in reported genes	SK-MEL-28	548.126	1756.21	1.67927	0.423988	5.0817	4.4839	1.27831	573.485	2479.13	2.11083	0.616722	17.6065	16.9374	13.8031	0.431558	1.46054	1.01219
16:30076470:C:G	Random NCVs in reported genes	SK-MEL-28	230.428	2763.67	3.58225	0.682124	65.7993	65.0127	61.9959	196.976	1672.81	3.08355	0.439286	16.6432	15.9789	12.8398	-0.498693	0.953467	0.646218
16:30076657:C:G	Random NCVs in reported genes	SK-MEL-28	278.631	3805.78	3.77235	0.420988	22.576	21.8888	18.7726	371.398	3915.14	3.3985	0.499263	26.1274	25.4301	22.324	-0.373848	0.632784	0.409149
16:30076832:G:A	Random NCVs in reported genes	SK-MEL-28	549.177	40123.6	6.19076	0.731389	243.178	241.887	239.375	562.324	43296.8	6.26631	0.89648	307.14	305.602	303.337	0.0755536	0.524184	0.343363
16:30076920:C:T	Random NCVs in reported genes	SK-MEL-28	249.964	14047.4	5.8117	0.805401	301.007	299.502	297.204	303.47	16849.3	5.79408	0.767102	251.047	249.728	247.244	-0.0176174	0.146121	0.0950672
16:30076929:C:T	Random NCVs in reported genes	SK-MEL-28	703.118	39786.2	5.82173	0.937283	306.203	304.668	302.4	758.44	32762.6	5.43239	0.827099	290.684	289.227	286.881	-0.389343	2.95971	2.07363
16:30077063:G:T	Random NCVs in reported genes	SK-MEL-28	98.2793	2681.22	4.76866	0.338658	24.608	23.9146	20.8046	121.095	2882.77	4.5716	0.650584	92.2044	91.3515	88.401	-0.197059	0.072732	0.048548
16:30077382:C:A	Random NCVs in reported genes	SK-MEL-28	594.718	4348.37	2.86859	0.685251	43.1799	42.4431	39.3765	389.135	2962.66	2.92733	0.66463	40.9468	40.214	37.1434	0.0587371	0.331239	0.214528
16:30077473:G:T	Random NCVs in reported genes	SK-MEL-28	475.646	1619.48	1.76579	0.448254	6.14452	5.53451	2.34113	510.554	2539.24	2.31504	0.46454	10.8207	10.1808	7.01727	0.549248	0.617429	0.397926
17:49229421:T:A	Random NCVs in reported genes	SK-MEL-28	3.1211	0	-1.61437	-0.48182	0.225851	0.0251883	0	223.921	903.354	2.00851	0.494823	9.45976	8.82609	5.65637	3.62288	0
17:49230864:G:A	Random NCVs in reported genes	SK-MEL-28	832.442	34413.5	5.36915	0.646292	124.262	123.338	120.458	632.426	27930.8	5.46441	0.649051	130.293	129.356	126.49	0.0952532	1.95861	1.35967
17:49230903:T:G	Random NCVs in reported genes	SK-MEL-28	634.672	38730.7	5.93104	0.630346	140.724	139.761	136.921	643.124	41111.9	5.99803	0.696927	195.049	193.923	191.245	0.066991	0.614895	0.397919
17:49231288:G:T	Random NCVs in reported genes	SK-MEL-28	439.764	1417.03	1.68836	0.472238	6.26064	5.64903	2.45725	572.371	2132.69	1.89842	0.373263	5.13495	4.53638	1.33156	0.210065	0.138995	0.0905171
17:49243556:G:T	Random NCVs in reported genes	SK-MEL-28	802.475	2294.07	1.51546	0.548318	7.07084	6.45236	3.26745	912.508	3587.15	1.97362	0.554895	11.8476	11.2028	8.04418	0.458155	0.621366	0.400887
17:49243663:T:A	Random NCVs in reported genes	SK-MEL-28	294.785	6955.28	4.55828	0.82086	199.309	198.165	195.506	230.735	3503.63	3.9235	0.442428	26.7801	26.0802	22.9767	-0.634772	1.21932	0.837401
18:60988288:G:T	Random NCVs in reported genes	SK-MEL-28	615.883	1335.51	1.11497	0.426456	2.53541	1.98141	0	564.183	1477.12	1.38509	0.582971	6.94128	6.32402	3.13789	0.270114	0.985038	0.670571
18:60988292:A:T	Random NCVs in reported genes	SK-MEL-28	437.593	952.905	1.12341	0.348217	1.91167	1.37656	0	463.48	1409.22	1.60494	0.450692	5.2304	4.63013	1.42701	0.481529	1.61411
19:49990716:G:A	Random NCVs in reported genes	SK-MEL-28	237.356	22600.2	6.57237	0.794919	306.203	304.668	302.4	278.364	27062.4	6.6023	0.919898	307.14	305.602	303.337	0.0299302	0.295645	0.193336
19:49990729:C:T	Random NCVs in reported genes	SK-MEL-28	239.272	17685.2	6.20683	0.838841	306.203	304.668	302.4	190.284	10315.1	5.75947	0.798131	285.959	284.515	282.156	-0.447357	1.83202	1.25482
19:49990732:C:T	Random NCVs in reported genes	SK-MEL-28	262.779	7327.94	4.80033	0.768008	173.463	172.41	169.659	310.595	9588.43	4.94652	0.88909	307.14	305.602	303.337	0.146183	0.759032	0.495987
19:49990743:C:T	Random NCVs in reported genes	SK-MEL-28	330.816	25999.4	6.29512	0.963421	306.203	304.668	302.4	387.277	30158.6	6.28239	0.890477	307.14	305.602	303.337	-0.0127275	0.200547	0.130502
19:49990745:C:T	Random NCVs in reported genes	SK-MEL-28	200.293	14179.7	6.14497	0.679335	188.835	187.731	185.032	222.462	15274.9	6.10019	0.854444	307.14	305.602	303.337	-0.044779	0.00764452	0.0053386
19:49990822:C:T	Random NCVs in reported genes	SK-MEL-28	143.418	16500.7	6.8457	0.700605	257.964	256.621	254.161	92.4397	17463.8	7.56147	0.69825	307.14	305.602	303.337	0.715768	2.66695	1.8574
19:49990825:C:A	Random NCVs in reported genes	SK-MEL-28	119.574	15396.7	7.00783	0.719872	295.204	293.728	291.4	136.441	23484.4	7.42703	0.542801	147.389	146.41	143.586	0.419192	0.649615	0.422169
19:890920:C:T	Random NCVs in reported genes	SK-MEL-28	409.823	1281.12	1.64257	0.484107	6.25876	5.64729	2.45537	488.323	919.82	0.915411	0.290036	1.12929	0.645982	0	-0.727155	0.732824	0.478315
19:890928:G:A	Random NCVs in reported genes	SK-MEL-28	546.208	1647.63	1.59276	0.498527	6.28608	5.67434	2.4827	617.976	1510.97	1.28884	0.316156	2.11878	1.57701	0	-0.303929	0.572731	0.371536
19:893038:G:A	Random NCVs in reported genes	SK-MEL-28	20.5189	244.198	3.57704	0.102259	5.22251	4.62251	1.41912	26.397	203.751	2.94905	0.166223	4.81505	4.22086	1.01166	-0.627999	0.269436
19:893520:C:T	Random NCVs in reported genes	SK-MEL-28	491.15	2806.31	2.51463	0.539226	17.4929	16.8244	13.6895	673.657	3647.11	2.43729	0.504095	14.1409	13.4859	10.3376	-0.0773406	0.208778	0.136308
3:101280615:C:G	Random NCVs in reported genes	SK-MEL-28	618.227	35088.7	5.82614	0.822143	306.203	304.668	302.4	636.894	38513.2	5.9178	0.766838	261.504	260.149	257.701	0.0916577	0.956721	0.648277
3:101280644:C:T	Random NCVs in reported genes	SK-MEL-28	703.048	47991.4	6.09269	0.784053	299.847	298.347	296.044	810.477	56369.3	6.11965	0.816143	307.14	305.602	303.337	0.0269588	0.263689	0.173165
3:101280667:G:A	Random NCVs in reported genes	SK-MEL-28	1107.94	77485.6	6.1278	0.721262	227.492	226.251	223.689	723.068	24179.3	5.06319	0.748302	176.217	175.157	172.413	-1.06461	2.05272	1.43234
3:101280681:G:A	Random NCVs in reported genes	SK-MEL-28	964.35	78637.7	6.34931	0.773027	306.203	304.668	302.4	1166.03	68298.4	5.87196	0.747186	235.333	234.066	231.529	-0.477347	3.65572	2.50753
3:101280683:A:G	Random NCVs in reported genes	SK-MEL-28	1098.53	81809.8	6.21844	0.769294	291.867	290.406	288.063	1067.61	71650	6.06826	0.829539	307.14	305.602	303.337	-0.150182	1.49095	1.03084
3:101280716:G:C	Random NCVs in reported genes	SK-MEL-28	1320.4	85688.8	6.01985	0.814853	306.203	304.668	302.4	1428.07	92734.8	6.0208	0.78809	298.314	296.82	294.511	0.000948016	0.0763544	0.0515481
3:101280739:C:T	Random NCVs in reported genes	SK-MEL-28	893.084	54447.6	5.92964	0.74912	242.085	240.8	238.282	1204.91	76894.8	5.99563	0.852176	307.14	305.602	303.337	0.0659847	0.678008	0.44196
3:16554437:A:G	Random NCVs in reported genes	SK-MEL-28	223.708	933.132	2.06045	0.372359	5.92268	5.31493	2.1193	177.662	622.629	1.80451	0.323715	3.84399	3.2642	0.0406051	-0.255946	0.331019	0.214528
3:178864141:C:T	Random NCVs in reported genes	SK-MEL-28	318.987	250.882	-0.348455	-0.0926237	0.10885	0.00828662	0	192.532	826.964	2.10174	0.451824	8.56748	7.9394	4.7641	2.45019	1.19886	0.822572
3:178864616:G:T	Random NCVs in reported genes	SK-MEL-28	109.661	737.799	2.74728	0.372383	10.0251	9.38849	6.22174	154.725	95.248	-0.701876	-0.229506	0.168101	0.0163362	0	-3.44916	1.62538	1.11636
3:178865801:G:A	Random NCVs in reported genes	SK-MEL-28	132.236	1856.47	3.80814	0.537375	38.6237	37.8953	34.8203	67.3425	394.989	2.55037	-0.0193318	1.83226	1.30094	0	-1.25777	0.792868	0.520809
3:178865883:C:T	Random NCVs in reported genes	SK-MEL-28	381.508	19373.9	5.6653	0.783966	259.346	258	255.543	584.654	10429.5	4.15587	0.655082	77.9754	77.1555	74.172	-1.50943	4.64202	2.86813
3:178865977:T:G	Random NCVs in reported genes	SK-MEL-28	333.595	5707.35	4.0955	0.728048	105.542	104.658	101.739	206.644	2854.52	3.78511	0.697563	78.6495	77.8277	74.8461	-0.31039	2.17639	1.52288
3:187454440:G:T	Random NCVs in reported genes	SK-MEL-28	186.895	999.147	2.41639	0.449604	10.9928	10.352	7.1894	169.855	586.761	1.78745	-0.0075402	1.10253	0.62219	0	-0.628948	0.560253	0.364923
3:187463374:G:A	Random NCVs in reported genes	SK-MEL-28	581.599	2423.87	2.0577	0.693518	23.525	22.8348	19.7216	499.381	1559.86	1.64346	0.451138	5.46644	4.86356	1.66305	-0.414243	1.05023	0.717802
3:187463402:G:A	Random NCVs in reported genes	SK-MEL-28	554.263	2058.51	1.89118	0.632051	15.2799	14.6204	11.4765	591.864	2188.28	1.88676	0.53273	9.90411	9.2679	6.10072	-0.00441758	0.0301406	0.0171756
3:187463455:C:T	Random NCVs in reported genes	SK-MEL-28	582.514	2312.16	1.98876	0.565456	12.5799	11.931	8.77647	606.665	2357.86	1.95695	0.561009	11.9725	11.326	8.16916	-0.0318081	0.126579	0.0843029
3:193852269:G:A	Random NCVs in reported genes	SK-MEL-28	499.899	3173.39	2.66461	0.705061	40.8721	40.1396	37.0688	795.117	4990.01	2.64792	0.655127	32.2832	31.5677	28.4799	-0.0166906	0.158236	0.101796
3:193852618:G:A	Random NCVs in reported genes	SK-MEL-28	879.473	5475.67	2.63767	0.64094	30.0752	29.3661	26.2718	952.329	6182.28	2.69897	0.563507	22.2888	21.6032	18.4854	0.0613015	0.136971	0.0898968
3:193852621:G:A	Random NCVs in reported genes	SK-MEL-28	897.864	4559.16	2.3421	0.809072	50.722	49.9705	46.9186	816.923	3987.49	2.287	0.636601	22.4036	21.7173	18.6002	-0.0550959	0.179443	0.116253
3:193852684:G:C	Random NCVs in reported genes	SK-MEL-28	322.39	2623.11	3.0231	0.588179	30.9562	30.2436	27.1528	297.094	3033.89	3.35165	0.609718	41.6657	40.9319	37.8623	0.328553	0.618358	0.398367
3:193852754:C:G	Random NCVs in reported genes	SK-MEL-28	170.441	1428.92	3.06798	0.420771	15.2027	14.5436	11.3993	186.688	1081.15	2.53124	0.425742	10.8195	10.1798	7.01615	-0.536743	0.566321	0.369144
3:193852769:G:C	Random NCVs in reported genes	SK-MEL-28	40.2242	274.147	2.7688	0.27664	6.783	6.16669	2.97961	50.3079	595.341	3.56125	0.31649	12.8025	12.1533	8.99914	0.792448	0.676388	0.441
3:193852887:G:C	Random NCVs in reported genes	SK-MEL-28	94.3294	504.783	2.42178	0.334752	6.78169	6.16551	2.9783	104.387	605.85	2.53884	0.314117	6.77789	6.16199	2.9745	0.117064	0.125845	0.0838928
3:193852888:G:C	Random NCVs in reported genes	SK-MEL-28	100.833	372.702	1.88274	0.237356	2.94077	2.37719	0	163.635	995.846	2.60437	0.432175	11.7316	11.0875	7.92821	0.721638	0.89963	0.604151
3:193852890:G:C	Random NCVs in reported genes	SK-MEL-28	89.3546	580.89	2.69956	0.257806	5.99116	5.38248	2.18777	107.811	556.133	2.36928	0.217139	4.028	3.44609	0.224612	-0.330276	0.193995	0.125772
3:193853751:G:C	Random NCVs in reported genes	SK-MEL-28	698.264	11671.5	4.06287	0.663454	77.4619	76.6433	73.6585	724.99	11732.6	4.0165	0.66115	74.9426	74.1306	71.1392	-0.0463751	0.0399509	0.0237753
3:193853807:C:T	Random NCVs in reported genes	SK-MEL-28	593.877	3375.48	2.50672	0.489126	13.9716	13.3182	10.1682	648.518	4858.84	2.90598	0.420942	13.7309	13.0783	9.92753	0.399256	0.529879	0.346822
3:193853845:A:C	Random NCVs in reported genes	SK-MEL-28	318.53	2740.81	3.1057	0.459928	18.4707	17.798	14.6673	552.203	4964.53	3.16835	0.487729	21.6916	21.0087	17.8882	0.0626454	0.0368064	0.0218499
3:193853857:A:G	Random NCVs in reported genes	SK-MEL-28	433.585	4078.84	3.2332	0.407712	15.8619	15.2008	12.0585	447.093	3692.16	3.04467	0.569646	28.8959	28.1908	25.0925	-0.188531	0.0888899	0.0587586
3:193853880:A:C	Random NCVs in reported genes	SK-MEL-28	225.719	2108.05	3.22445	0.412324	16.1018	15.4404	12.2984	232.239	2203.42	3.24526	0.60768	38.7697	38.041	34.9663	0.0208138	0.0847113	0.0573299
3:193853892:C:G	Random NCVs in reported genes	SK-MEL-28	533.178	3180.16	2.57682	0.534453	17.9468	17.2761	14.1434	587.629	3923	2.73763	0.555025	22.0627	21.3782	18.2593	0.160813	0.0705736	0.0467003
3:193853913:A:G	Random NCVs in reported genes	SK-MEL-28	477.084	2929.67	2.6189	0.384104	9.64418	9.00938	5.84079	520.34	1913.33	1.87933	0.425197	6.24762	5.63628	2.44423	-0.739563	0.781311	0.511986
3:195612129:G:A	Random NCVs in reported genes	SK-MEL-28	253.475	704.459	1.4736	0.000814684	0.854354	0.404804	0	215.978	792.499	1.87564	0.39541	5.50398	4.90018	1.70059	0.402039	0.425016
3:195636811:G:T	Random NCVs in reported genes	SK-MEL-28	226.329	1260.79	2.47453	0.59717	21.894	21.2102	18.0906	403.596	2049.31	2.34318	0.566105	17.2047	16.5375	13.4013	-0.131351	0.243666	0.159828
3:41238707:G:A	Random NCVs in reported genes	SK-MEL-28	302.554	596.221	0.981672	0.266542	1.15639	0.670386	0	267.938	1227.55	2.19734	0.390533	7.17737	6.55808	3.37399	1.21567	3.50947	2.42645
3:41240835:G:A	Random NCVs in reported genes	SK-MEL-28					0			15.0218	231.123	3.94713	0.203665	9.55098	8.91674	5.74759		0
3:41240920:T:G	Random NCVs in reported genes	SK-MEL-28	433.105	33251.8	6.26205	0.768574	294.978	293.504	291.175	203.805	14574.4	6.15936	0.613495	140.438	139.476	136.635	-0.102682	0
5:1266926:C:A	Random NCVs in reported genes	SK-MEL-28	490.186	3406.84	2.79482	0.72617	49.3347	48.5859	45.5313	485.348	3314.4	2.76981	0.625047	30.7998	30.0884	26.9964	-0.0250163	0.16592	0.105939
5:1284151:C:A	Random NCVs in reported genes	SK-MEL-28	76.5376	661.469	3.11338	0.199254	6.07588	5.46627	2.27249	6.97477	37.1169	2.41149	-0.46231	0.391935	0.0786082	0	-0.701886	0
5:1295247:C:T	Random NCVs in reported genes	SK-MEL-28	1366.18	37236.9	4.76835	0.853175	252.727	251.401	248.923	1422.12	40397.2	4.82763	0.976608	307.14	305.602	303.337	0.0592781	0.165307	0.105843
5:1295305:G:A	Random NCVs in reported genes	SK-MEL-28	2036.8	11014.2	2.4333	0.881929	76.0127	75.1987	72.2093	2031.48	12180	2.58273	0.912011	98.0137	97.1462	94.2103	0.149433	1.34278	0.923908
6:27782561:G:C	Random NCVs in reported genes	SK-MEL-28	601.624	1918.92	1.67219	0.62729	11.869	11.2234	8.06556	442.103	1213.11	1.454	0.429974	4.04066	3.45862	0.237272	-0.218199	0.522476	0.34299
6:27782608:G:A	Random NCVs in reported genes	SK-MEL-28	458.393	3956.67	3.1079	0.566874	29.6995	28.992	25.8961	566.973	5028.72	3.14726	0.664821	47.2104	46.4656	43.407	0.0393543	0.264077	0.173165
6:27782632:T:A	Random NCVs in reported genes	SK-MEL-28	515.774	6063.5	3.55416	0.74558	86.3897	85.5504	82.5863	511.443	5469.91	3.41743	0.659891	54.252	53.4932	50.4486	-0.136731	0.780999	0.511986
6:27782703:A:T	Random NCVs in reported genes	SK-MEL-28	76.1649	2959.81	5.28007	0.591005	93.4669	92.6094	89.6635	44.1167	1281.96	4.85875	0.382722	31.0413	30.3284	27.2379	-0.421314	0.578819	0.374757
6:27782710:C:T	Random NCVs in reported genes	SK-MEL-28	39.3151	1781.83	5.50033	0.328194	30.9495	30.2371	27.1461	68.659	2139.53	4.95981	0.457589	45.1935	44.4528	41.3901	-0.540524	0.709616	0.461922
6:27782711:C:T	Random NCVs in reported genes	SK-MEL-28	36.1992	1036.61	4.83792	0.430623	38.1405	37.4136	34.3371	68.5508	2404.27	5.12959	0.581686	84.6234	83.7879	80.82	0.291674	0.452127	0.295583
6:27782715:G:A	Random NCVs in reported genes	SK-MEL-28	110.836	2622.06	4.56345	0.242237	14.8041	14.1466	11.0007	128.91	3159.32	4.61357	0.581191	68.5201	67.7248	64.7167	0.0501234	0.330446	0.214528
6:27782763:A:C	Random NCVs in reported genes	SK-MEL-28	13.1214	53.2568	2.02952	-0.280766	0.541093	0.162285	0	80.537	605.71	2.90699	0.474435	17.3536	16.6856	13.5503	0.877469	0.887406	0.59482
7:99775041:C:A	Random NCVs in reported genes	SK-MEL-28	435.27	1971.9	2.17609	0.61493	18.5129	17.8401	14.7095	323.482	1376.84	2.08848	0.564975	13.7651	13.1123	9.9617	-0.0876116	0.0953831	0.0627232
7:99775094:A:G	Random NCVs in reported genes	SK-MEL-28	391.919	3499.74	3.15779	0.493296	22.0899	21.405	18.2866	324.152	2473.92	2.92944	0.671202	42.2331	41.4981	38.4297	-0.228341	0.309484	0.201932
7:99775125:G:A	Random NCVs in reported genes	SK-MEL-28	641.223	7654.36	3.57616	0.680618	65.134	64.3491	61.3306	747.732	9077.88	3.60189	0.637689	54.4061	53.6469	50.6027	0.0257329	0.131553	0.0876539
7:99775206:G:A	Random NCVs in reported genes	SK-MEL-28	509.169	4016.08	2.97904	0.693915	48.3372	47.5911	44.5339	558.294	4225.37	2.91996	0.669105	41.5731	40.8395	37.7698	-0.0590785	0.241003	0.157626
7:99775217:G:A	Random NCVs in reported genes	SK-MEL-28	495.005	1756.86	1.82723	0.557533	10.3763	9.7377	6.57293	520.159	1963.43	1.9169	0.498321	8.80776	8.17828	5.00437	0.0896649	0.445499	0.291545
7:99775220:G:A	Random NCVs in reported genes	SK-MEL-28	467.24	2035	2.12383	0.397006	6.93194	6.31482	3.12855	543.615	1561.14	1.51969	0.516437	6.22146	5.61026	2.41807	-0.604145	0.632569	0.409149
7:99775395:A:C	Random NCVs in reported genes	SK-MEL-28	546.319	5782.27	3.40356	0.550214	32.8824	32.1656	29.079	454.202	5024.3	3.46779	0.5763	38.3243	37.5969	34.5209	0.0642333	0.166021	0.105939
7:99797381:C:T	Random NCVs in reported genes	SK-MEL-28	518.609	1129.2	1.12112	0.3325	1.79807	1.26897	0	578.732	1672.61	1.52961	0.475374	5.31268	4.71124	1.50929	0.40849	1.08564
8:29952911:A:T	Random NCVs in reported genes	SK-MEL-28	57.3901	2272.68	5.30423	0.618047	106.66	105.773	102.857	49.2548	1218.89	4.62534	0.426965	34.3801	33.6591	30.5768	-0.678895	2.41605	1.68283
8:29952921:C:A	Random NCVs in reported genes	SK-MEL-28	191.213	7699.06	5.32977	0.765757	211.333	210.149	207.53	207.613	8014.31	5.26949	0.635722	114.107	113.206	110.304	-0.0602741	0
8:29952921:C:G	Random NCVs in reported genes	SK-MEL-28	191.213	7699.06	5.32977	0.765757	211.333	210.149	207.53	120.33	5556.16	5.52823	0.70328	170.778	169.731	166.975	0.198459	0
8:29952931:C:T	Random NCVs in reported genes	SK-MEL-28	116.374	5584.71	5.58446	0.611701	114.728	113.825	110.925	295.949	3243.57	3.45364	0.636599	49.8604	49.1102	46.057	-2.13082	3.3298	2.31576
9:36967111:C:T	Random NCVs in reported genes	SK-MEL-28	686.6	1770.59	1.36696	0.496586	4.74573	4.15269	0.942341	691.617	2166.14	1.64785	0.452054	5.51332	4.90927	1.70993	0.280887	0.46819
9:36967118:T:C	Random NCVs in reported genes	SK-MEL-28	569.958	1349.79	1.24373	0.515847	4.34492	3.75773	0.541528	516.138	1628.56	1.65867	0.433745	5.17398	4.57502	1.37059	0.414941	0.964189
9:36967122:G:A	Random NCVs in reported genes	SK-MEL-28	496.023	1329.33	1.42103	0.287093	2.22784	1.68368	0	669.553	1965.24	1.55194	0.659616	11.8646	11.2193	8.06116	0.130911	0.37882	0.246467
9:69381665:G:C	Random NCVs in reported genes	SK-MEL-28	159.568	1658.66	3.37465	0.581913	37.2717	36.5469	33.4683	188.126	2897.19	3.94229	0.622357	60.6055	59.8328	56.8021	0.567641	1.49283	1.03187
11:111957523:C:T	Reported driver NCV	HT-29	1018.23	19211.8	4.23768	0.588212	59.8526	58.6229	56.0492	1218.53	22256.2	4.19084	0.620346	67.7236	66.2455	63.9202	-0.0468406	0.224509	0.145327
11:111957541:C:T	Reported driver NCV	HT-29	707.352	20840.1	4.88063	0.565963	71.44	69.848	67.6366	876.897	22467.4	4.67913	0.570352	67.0737	65.6167	63.2703	-0.201504	2.6565	1.90426
11:111957544:C:T	Reported driver NCV	HT-29	908.832	29661.4	5.02832	0.564131	75.1319	73.394	71.3285	1091	32280.8	4.88684	0.553806	67.7815	66.3004	63.9781	-0.141472	3.27967	2.22474
11:65190228:G:A	Reported driver NCV	HT-29	640.346	2022.05	1.6584	0.713725	17.0175	16.3387	13.2141	852.795	1968.22	1.20611	0.727723	9.93223	9.29898	6.12884	-0.452294	2.72831	1.93909
11:65190229:G:A	Reported driver NCV	HT-29	709.692	2260.98	1.67094	0.72656	18.2634	17.5767	14.46	578.517	1099.08	0.925466	0.646669	4.38825	3.80671	0.584859	-0.745472	2.99238	2.0796
11:65190230:C:A	Reported driver NCV	HT-29	536.381	2037.2	1.92496	0.736601	25.045	24.3208	21.2416	951.891	2088.21	1.13299	0.741005	9.36076	8.73101	5.55738	-0.791969	6.0902	2.92465
11:65190231:T:G	Reported driver NCV	HT-29	730.181	2536.75	1.79642	0.704476	19.031	18.34	15.2276	805.726	2583.63	1.68055	0.68326	15.2751	14.6042	11.4717	-0.115866	0.73243	0.504977
16:30077131:C:G	Reported driver NCV	HT-29	273.377	2430.66	3.15127	0.609361	36.8904	36.0714	33.087	142.869	1321.98	3.20807	0.633838	42.6324	41.7434	38.829	0.0567982	0
3:41240913:G:A	Reported driver NCV	HT-29	118.247	2859.27	4.59464	0.527938	53.4255	52.3562	49.6221	158.459	3569.75	4.49285	0.565774	60.6576	59.4086	56.8542	-0.101792	0.397147	0.268723
3:41240920:T:C	Reported driver NCV	HT-29	433.105	11683.4	4.75328	0.579435	72.0871	70.4674	68.2837	163.718	2841.23	4.1161	0.574969	53.2487	52.1856	49.4453	-0.637179	0
8:29952921:C:T	Reported driver NCV	HT-29	191.213	2222.15	3.53737	0.574495	39.5155	38.6692	35.7121	153.932	1861.55	3.59458	0.559435	38.1068	37.2745	34.3034	0.0572076	0
9:35658033:G:A	Reported driver NCV	HT-29	504.755	1252.32	1.31109	0.555974	5.61957	5.02332	1.81618	570.691	1049.35	0.880117	0.540279	2.64575	2.10515	0	-0.43097	1.3303
9:35658224:A:C	Reported driver NCV	HT-29	13.1603	104.722	2.99679	0.378142	12.0873	11.4378	8.28388	7.08717	31.7182	2.15118	0.0497756	1.80005	1.29815	0	-0.845615	0
5:1295228:G:A	Reported driver NCV	HT-29	459.117	4313.81	3.23144	0.723933	64.9261	63.5334	61.1228	623.085	10396.9	4.0603	0.710986	96.0078	93.7302	92.2044	0.828859	0
5:1295250:G:A	Reported driver NCV	HT-29	1364.92	22344.7	4.03289	0.682038	83.0569	81.0888	79.2536	1384.17	41707.9	4.91314	0.606124	86.8484	84.7931	83.045	0.880247	3.26643	2.22474
11:111957523:C:T	Reported driver NCV	Jurkat	1018.23	17692.1	4.11933	1.44546	306.3	305.559	302.497	1218.53	18878.6	3.9536	1.42257	306.544	305.803	302.74	-0.165726	5.25106	4.26287
11:111957541:C:T	Reported driver NCV	Jurkat	707.352	19331.8	4.77243	1.33956	306.3	305.559	302.497	876.897	18683	4.41309	1.44746	306.544	305.803	302.74	-0.35934	4.57393	3.75995
11:111957544:C:T	Reported driver NCV	Jurkat	908.832	26258.4	4.85279	1.39976	306.3	305.559	302.497	1091	27689.7	4.66547	1.42736	306.544	305.803	302.74	-0.187322	5.04978	4.11463
11:65190228:G:A	Reported driver NCV	Jurkat	640.346	2791.61	2.12445	1.25287	306.3	305.559	302.497	852.795	1293.19	0.600721	1.23959	24.7405	24.1943	20.9371	-1.52373	6.11573	4.83634
11:65190229:G:A	Reported driver NCV	Jurkat	709.692	2954.7	2.05782	1.34489	306.3	305.559	302.497	578.517	976.066	0.754646	1.20223	32.5643	32.001	28.7609	-1.30318	6.30896	4.89468
11:65190230:C:A	Reported driver NCV	Jurkat	536.381	2674.37	2.31815	1.27013	306.3	305.559	302.497	951.891	2291.54	1.26742	1.30105	141.04	140.373	137.237	-1.05072	6.24135	4.87183
11:65190231:T:G	Reported driver NCV	Jurkat	730.181	3529.5	2.2728	1.3431	306.3	305.559	302.497	805.726	4563.07	2.50168	1.3811	306.544	305.803	302.74	0.228881	4.04556	3.34601
11:9482683:C:T	Reported driver NCV	Jurkat	4.83057	20.1518	2.0611	0.396875	6.56135	6.11088	2.75796	22.6665	63.8318	1.4978	0.60445	8.76981	8.2973	4.96642	-0.563299	0
16:30077131:C:G	Reported driver NCV	Jurkat	273.377	2337.94	3.09467	1.25538	306.3	305.559	302.497	142.869	1048.01	2.87403	1.16583	306.544	305.803	302.74	-0.220641	0
3:41240913:G:A	Reported driver NCV	Jurkat	118.247	3991.74	5.07656	1.25476	306.3	305.559	302.497	158.459	4662.85	4.88218	1.27521	306.544	305.803	302.74	-0.194385	4.0414	3.34378
3:41240920:T:C	Reported driver NCV	Jurkat	433.105	14427.5	5.05733	1.36973	306.3	305.559	302.497	163.718	4939.05	4.91422	1.29558	306.544	305.803	302.74	-0.143117	0
8:29952921:C:T	Reported driver NCV	Jurkat	191.213	3490.7	4.19067	1.14975	306.3	305.559	302.497	153.932	3022.83	4.29445	1.18694	306.544	305.803	302.74	0.10378	0
9:35658033:G:A	Reported driver NCV	Jurkat	504.755	774.121	0.616507	1.13544	16.4287	15.9112	12.6253	570.691	911.598	0.675673	1.15116	20.9699	20.4358	17.1665	0.0591665	0.286102	0.225963
9:35658224:A:C	Reported driver NCV	Jurkat	13.1603	89.3562	2.759	0.709695	44.6666	44.0843	40.8632	7.08717	46.497	2.71747	0.552568	21.517	20.9799	17.7136	-0.0415286	0
5:1295228:G:A	Reported driver NCV	Jurkat	459.117	2954.4	2.68601	1.26307	306.3	305.559	302.497	623.085	5608.45	3.17017	1.27298	306.544	305.803	302.74	0.484162	0
5:1295250:G:A	Reported driver NCV	Jurkat	1364.92	13760.7	3.33371	1.29888	306.3	305.559	302.497	1384.17	21833.2	3.97935	1.27314	306.544	305.803	302.74	0.645636	6.52365	5.02311
11:111957523:C:T	Reported driver NCV	SK-MEL-28	1018.23	79810.7	6.29222	0.84143	306.203	304.668	302.4	1218.53	70139	5.84683	0.677658	169.776	168.733	165.973	-0.445392	2.28762	1.59436
11:111957541:C:T	Reported driver NCV	SK-MEL-28	707.352	68178.2	6.59055	0.684905	222.61	221.39	218.807	876.897	59575.8	6.08596	0.687678	192.454	191.336	188.65	-0.504592	4.8115	2.86813
11:111957544:C:T	Reported driver NCV	SK-MEL-28	908.832	95732.5	6.71874	0.641698	189.814	188.707	186.011	1091	100940	6.53161	0.562657	125.102	124.178	121.299	-0.187128	1.24904	0.861419
11:65190228:G:A	Reported driver NCV	SK-MEL-28	640.346	4179.43	2.70638	0.646883	32.4625	31.7466	28.6591	852.795	4832.1	2.50227	0.63534	26.4927	25.7942	22.6893	-0.204109	1.5028	1.03766
11:65190229:G:A	Reported driver NCV	SK-MEL-28	709.692	6470.36	3.18904	0.472154	20.5046	19.8254	16.7012	578.517	2587.7	2.16114	0.426026	8.08488	7.46038	4.28149	-1.0279	1.24444	0.85825
11:65190230:C:A	Reported driver NCV	SK-MEL-28	536.381	4257.29	2.98834	0.675655	44.7947	44.0546	40.9913	951.891	3104.06	1.70365	0.713165	17.8688	17.1983	14.0654	-1.28468	4.11096	2.69745
11:65190231:T:G	Reported driver NCV	SK-MEL-28	730.181	6396.59	3.13129	0.565068	29.8922	29.1844	26.0888	805.726	5382.97	2.73983	0.552445	21.8462	21.163	18.0428	-0.391457	1.07995	0.735009
16:30077131:C:G	Reported driver NCV	SK-MEL-28	273.377	4895	4.16023	0.687155	90.3865	89.5372	86.5831	142.869	2877.73	4.33214	0.61886	71.8045	71.0022	68.0011	0.171908	0
3:41240913:G:A	Reported driver NCV	SK-MEL-28	118.247	9538	6.33233	0.730805	253.683	252.355	249.88	158.459	9917.05	5.96729	0.399265	49.8976	49.1472	46.0943	-0.365039	0.829067	0.550771
3:41240920:T:C	Reported driver NCV	SK-MEL-28	433.105	33251.8	6.26205	0.768574	294.978	293.504	291.175	163.718	9737.45	5.89341	0.559082	100.432	99.5585	96.6287	-0.368634	0
8:29952921:C:T	Reported driver NCV	SK-MEL-28	191.213	7699.06	5.32977	0.765757	211.333	210.149	207.53	153.932	6414.9	5.38015	0.491615	61.7964	61.0205	57.9931	0.0503778	0
9:35658224:A:C	Reported driver NCV	SK-MEL-28	13.1603	184.163	3.80287	0.205745	8.99453	8.3631	5.19114	7.08717	121.568	4.10036	-0.231673	1.79145	1.26334	0	0.297492	0
5:1295228:G:A	Reported driver NCV	SK-MEL-28	459.117	5667.98	3.62388	0.738805	87.0442	86.2038	83.2408	623.085	20047.5	5.00707	0.887953	307.14	305.602	303.337	1.38319	0
5:1295250:G:A	Reported driver NCV	SK-MEL-28	1364.92	26725.7	4.29067	0.852737	204.482	203.322	200.679	1384.17	65639.1	5.56726	0.695523	167.148	166.114	163.345	1.27659	3.13926	2.17671
1:160001799:G:C	Reported germline NCV	HT-29	985.866	5727.58	2.53789	0.623325	25.8099	25.0816	22.0066	915.391	3466.34	1.92044	0.667612	18.3835	17.6959	14.5801	-0.617457	2.00853	1.47443
1:94375309:G:A	Reported germline NCV	HT-29	254.481	1223.64	2.26637	0.674437	26.0368	25.3072	22.2334	275.184	1234.54	2.16565	0.661346	22.5096	21.8001	18.7063	-0.100721	0.350625	0.236237
10:27389383:C:T	Reported germline NCV	HT-29	247.207	1734.29	2.80895	0.621249	31.117	30.3535	27.3136	276.167	1997.11	2.85308	0.710438	47.8519	46.888	44.0486	0.0441289	0.27685	0.182484
10:89623392:C:T	Reported germline NCV	HT-29	128.544	432.936	1.74672	0.537994	8.78152	8.15523	4.97813	149.774	578.183	1.94856	0.555636	11.6044	10.9577	7.80098	0.201838	0.325735	0.215082
11:118955622:T:A	Reported germline NCV	HT-29	486.27	6414.16	3.7209	0.648917	61.007	59.7469	57.2037	384.714	5549.3	3.84984	0.602086	52.7879	51.7344	48.9845	0.128935	0.854881	0.59943
11:118955641:C:T	Reported germline NCV	HT-29	407.562	5642.81	3.79074	0.618168	55.0666	53.9551	51.2632	328.041	4117.17	3.64897	0.648239	58.5334	57.3368	54.73	-0.141768	0.763186	0.529015
11:5248393:G:A	Reported germline NCV	HT-29	691.912	1816.74	1.39171	0.538594	5.8212	5.22249	2.01781	665.514	2980.19	2.16201	0.560742	14.4267	13.7598	10.6233	0.770298	2.80326	1.9661
11:5248402:G:A	Reported germline NCV	HT-29	424.743	896.862	1.077	0.60308	4.80315	4.21507	0.999757	668.103	1420.95	1.08789	0.631577	5.49493	4.89971	1.69154	0.0108837	0.0363626
11:5271262:A:G	Reported germline NCV	HT-29	1241.92	3188.47	1.36051	0.710196	11.532	10.886	7.7286	1247.64	2693.63	1.11056	0.708225	7.85131	7.23283	4.04792	-0.24995	2.19816	1.60596
11:5276172:C:T	Reported germline NCV	HT-29	1056.77	2453.1	1.2152	0.705578	9.1633	8.53424	5.35991	938.279	2809.93	1.58274	0.655036	12.0688	11.42	8.26545	0.367539	1.52739	1.1139
11:5276186:A:G	Reported germline NCV	HT-29	929.641	1948.66	1.06793	0.674698	6.35339	5.74842	2.55001	1169.08	2513.56	1.10468	0.688035	7.14257	6.52976	3.33918	0.0367516	0.158021	0.103382
16:56995796:G:A	Reported germline NCV	HT-29	740.043	2078.52	1.48955	0.733213	15.1131	14.4425	11.3098	581.914	1023.5	0.814026	0.678607	3.98766	3.41366	0.184274	-0.675528	2.78252	1.96333
19:13049218:C:T	Reported germline NCV	HT-29	21.1232	114.25	2.42844	0.42024	9.78297	9.15084	5.97958	28.9959	129.613	2.15135	0.362113	6.13508	5.53234	2.3317	-0.277089	0.745866	0.514319
19:13049375:G:C	Reported germline NCV	HT-29	536.026	12981.4	4.59786	0.70046	117.016	114.461	113.212	635.698	15758.1	4.63143	0.702093	119.6	117.008	115.796	0.0335708	0.292463	0.192501
20:42984276:C:T	Reported germline NCV	HT-29	565.819	1454.72	1.36109	0.65131	8.96934	8.34112	5.16596	565.957	805.845	0.507698	0.622626	1.47845	1.00146	0	-0.853394	3.43841	2.29817
22:40742514:T:C	Reported germline NCV	HT-29	254.856	3484.66	3.77239	0.549061	39.9616	39.11	36.1582	125.696	1110.54	3.14078	0.644483	42.9091	42.0156	39.1058	-0.631607	1.45481	1.05853
3:37035012:C:A	Reported germline NCV	HT-29	900.16	3940.97	2.12982	0.685195	24.2272	23.5076	20.4239	1059.51	3192.04	1.59063	0.698939	14.7383	14.0704	10.9349	-0.539194	3.46087	2.31236
4:74301817:G:A	Reported germline NCV	HT-29	117.735	174.489	0.56654	0.446189	0.94511	0.540617	0	162.676	378.243	1.2156	0.596679	5.80497	5.20653	2.00158	0.649057	1.71404	1.25575
7:107301201:T:C	Reported germline NCV	HT-29	607.072	2062.26	1.7635	0.654924	14.7893	14.1211	10.9859	691.947	2296.08	1.73008	0.644231	13.6159	12.9546	9.81248	-0.0334284	0.0976984	0.064417
9:104198194:C:T	Reported germline NCV	HT-29	167.465	399.994	1.25545	0.584971	5.86047	5.26073	2.05709	171.26	377.908	1.14471	0.508722	3.65491	3.08724	0	-0.110744	0.296915	0.196207
X:70443031:G:C	Reported germline NCV	HT-29	666.03	3498.49	2.39214	0.646395	25.5118	24.7853	21.7084	710.154	1286.27	0.856431	0.702845	4.80785	4.21952	1.00446	-1.53571	3.39931	2.28226
X:73072592:G:C	Reported germline NCV	HT-29	590.51	3465.77	2.55257	0.73769	43.5205	42.6205	39.7171	631.058	3870.69	2.61615	0.714005	41.0511	40.1846	37.2477	0.0635826	0.46742	0.316355
1:160001799:G:C	Reported germline NCV	Jurkat	985.866	4574.18	2.21431	1.30277	306.3	305.559	302.497	915.391	1770.29	0.951686	1.29397	77.5233	76.9006	73.7199	-1.26263	6.15414	4.84374
1:209989270:A:G	Reported germline NCV	Jurkat	590.351	474.395	-0.31663	0.987932	2.68334	2.33333	0	721.702	567.981	-0.345042	1.12115	5.29227	4.85951	1.48888	-0.028412	0.0514891
1:94375309:G:A	Reported germline NCV	Jurkat	254.481	1369.54	2.42759	1.16502	275.271	274.542	271.467	275.184	1460.66	2.40778	1.24358	306.544	305.803	302.74	-0.0198076	0.109755	0.081623
10:27389383:C:T	Reported germline NCV	Jurkat	247.207	2259.71	3.19383	1.23617	306.3	305.559	302.497	276.167	2817.58	3.34986	1.32228	306.544	305.803	302.74	0.156034	2.09349	1.74039
10:89623392:C:T	Reported germline NCV	Jurkat	128.544	1072.98	3.06035	1.14791	306.3	305.559	302.497	149.774	1545.41	3.36861	1.20516	306.544	305.803	302.74	0.308256	2.91963	2.4197
11:118900338:G:A	Reported germline NCV	Jurkat	935.199	1519.35	0.700347	1.29201	42.1078	41.5299	38.3044	827.111	911.275	0.140264	1.20792	1.6275	1.35435	0	-0.560083	5.48793	4.41717
11:118955622:T:A	Reported germline NCV	Jurkat	486.27	4021.77	3.04774	1.31531	306.3	305.559	302.497	384.714	3339.56	3.11713	1.31303	306.544	305.803	302.74	0.0693928	1.70331	1.41709
11:118955641:C:T	Reported germline NCV	Jurkat	407.562	2852.66	2.80772	1.32605	306.3	305.559	302.497	328.041	2183.9	2.73539	1.24345	306.544	305.803	302.74	-0.0723292	1.15934	0.94899
11:2193085:A:T	Reported germline NCV	Jurkat	294.934	469.108	0.668703	1.06328	13.9886	13.4825	10.1852	388.048	419.681	0.11401	1.04981	0.696772	0.54078	0	-0.554692	2.8499	2.36272
11:2193086:C:T	Reported germline NCV	Jurkat	269.217	472.158	0.810374	0.956996	12.6696	12.1715	8.86621	361.539	344.772	-0.0680014	1.01334	0.315905	0.235345	0	-0.878376	3.32072	2.76075
11:2193087:G:A	Reported germline NCV	Jurkat	477.728	786.148	0.718799	1.14581	23.0622	22.52	19.2588	353.543	392.282	0.149505	1.00502	0.884659	0.700237	0	-0.569294	2.47331	2.05297
11:35440976:T:G	Reported germline NCV	Jurkat	621.756	805.042	0.373042	1.18121	7.825	7.36199	4.02161	654.929	908.482	0.471407	1.14409	10.295	9.8114	6.49162	0.0983652	0.654048	0.530395
11:5271262:A:G	Reported germline NCV	Jurkat	1241.92	1501.08	0.273542	1.26584	6.34347	5.89658	2.54008	1247.64	1433.06	0.200435	1.1915	2.73549	2.38321	0	-0.0731069	0.542933	0.436649
11:5271289:G:A	Reported germline NCV	Jurkat	1246.57	1989.9	0.674635	1.3094	42.3242	41.7459	38.5208	894.588	1358.14	0.602019	1.2174	22.5169	21.9769	18.7135	-0.0726161	1.32463	1.09077
11:5276213:G:C	Reported germline NCV	Jurkat	1142.38	3324.99	1.54099	1.31094	217.485	216.779	213.682	978.381	2621.15	1.42123	1.30249	178.186	177.498	174.383	-0.119761	2.20226	1.83454
12:121416034:G:C	Reported germline NCV	Jurkat	635.072	963.858	0.602315	1.18061	19.1612	18.634	15.3578	740.739	1003.36	0.437979	1.20616	11.718	11.2258	7.91456	-0.164337	2.21876	1.84878
13:113760095:T:G	Reported germline NCV	Jurkat	158.392	229.201	0.531348	0.927348	5.15752	4.72776	1.35413	119.828	128.662	0.103339	0.792694	0.282808	0.209409	0	-0.428008	1.7776
16:56995796:G:A	Reported germline NCV	Jurkat	740.043	2178.25	1.55791	1.30006	211.462	210.759	207.659	581.914	836.08	0.522222	1.16077	13.4008	12.8983	9.59739	-1.03569	4.79725	3.93822
17:41278377:G:A	Reported germline NCV	Jurkat	739.943	4193.63	2.50265	1.32104	306.3	305.559	302.497	599.966	3091.18	2.36527	1.29148	306.544	305.803	302.74	-0.137378	1.77986	1.48459
17:73761239:A:G	Reported germline NCV	Jurkat	3.0978	8.15755	1.38637	0.205838	1.58589	1.31749	0	1.75654	11.4047	2.71581	0.241584	5.66325	5.2255	1.85986	1.32944	0
19:12998078:A:G	Reported germline NCV	Jurkat	585.973	952.179	0.700831	1.17674	25.193	24.6459	21.3896	589.941	835.402	0.502067	1.17987	13.518	13.0147	9.7146	-0.198765	2.19813	1.83112
19:13049218:C:T	Reported germline NCV	Jurkat	21.1232	73.7596	1.80212	0.680819	17.2569	16.7366	13.4535	28.9959	115.655	2.00038	0.753541	29.0854	28.5287	25.282	0.198257	0.490393	0.395555
19:13049375:G:C	Reported germline NCV	Jurkat	536.026	6900.12	3.68655	1.34157	306.3	305.559	302.497	635.698	8941.81	3.81378	1.32528	306.544	305.803	302.74	0.127233	3.10351	2.57816
19:35773328:C:T	Reported germline NCV	Jurkat	217.684	378.081	0.79753	1.01245	15.6453	15.1316	11.8419	257.455	380.137	0.561989	1.02594	8.61374	8.14268	4.81035	-0.235541	1.57682	1.30745
19:7812598:G:T	Reported germline NCV	Jurkat	410.157	644.401	0.651752	1.13605	18.313	17.7889	14.5096	557.219	890.58	0.676807	1.13912	19.9488	19.4184	16.1454	0.0250555	0.127612	0.0951298
22:19743578:C:T	Reported germline NCV	Jurkat	726.808	960.948	0.402729	1.17286	8.6947	8.22297	4.89131	868.152	1195.03	0.461081	1.18695	11.8766	11.3833	8.07318	0.0583517	0.78823	0.640825
22:40742514:T:C	Reported germline NCV	Jurkat	254.856	2387.54	3.22868	1.25744	306.3	305.559	302.497	125.696	667.76	2.40891	1.1229	223.52	222.811	219.716	-0.819763	5.08206	4.14019
3:37035012:C:A	Reported germline NCV	Jurkat	900.16	5722.99	2.66852	1.15784	306.3	305.559	302.497	1059.51	5336.68	2.33252	0.91209	80.19	79.5646	76.3866	-0.336	4.11575	3.40542
5:147211221:G:A	Reported germline NCV	Jurkat	507.815	689.782	0.44155	1.15651	9.61423	9.13537	5.81084	533.291	769.556	0.52943	1.17643	14.7213	14.2116	10.9179	0.0878799	0.971031	0.793585
5:150027814:G:A	Reported germline NCV	Jurkat	489.838	389.384	-0.331304	1.04524	3.62677	3.23551	0	472.383	341.99	-0.46562	1.03505	6.34917	5.9021	2.54578	-0.134316	0.972292	0.793974
5:156607793:C:T	Reported germline NCV	Jurkat	572.588	866.213	0.597885	1.1629	17.479	16.9575	13.6756	456.501	744.582	0.705725	1.11556	19.4814	18.9529	15.678	0.10784	0.627054	0.505962
7:107301201:T:C	Reported germline NCV	Jurkat	607.072	1473.64	1.2795	1.2426	110.098	109.449	106.295	691.947	1518.29	1.1338	1.20672	73.6834	73.0638	69.88	-0.145698	1.79291	1.49458
7:22766542:A:C	Reported germline NCV	Jurkat	479.793	631.699	0.39712	1.12541	6.93799	6.48373	3.1346	504.22	496.688	-0.0225224	1.08632	0.105955	0.0758541	0	-0.419643	2.64281	2.19301
8:23082971:G:T	Reported germline NCV	Jurkat	411.269	849.116	1.04664	1.10231	39.3267	38.7529	35.5233	419.159	605.212	0.530209	1.09004	10.1633	9.68054	6.35986	-0.51643	3.47201	2.88364
9:104198194:C:T	Reported germline NCV	Jurkat	167.465	359.42	1.09977	0.977559	24.8059	24.2595	21.0025	171.26	254.034	0.568667	0.885364	4.90051	4.47677	1.09713	-0.531102	2.06375	1.71799
9:21975127:C:T	Reported germline NCV	Jurkat	121.703	299.663	1.30141	0.977862	34.4062	33.8393	30.6028	163.701	424.288	1.37499	1.03118	48.6615	48.0722	44.8581	0.0735801	0.786731	0.640014
9:21975263:C:T	Reported germline NCV	Jurkat	29.542	155.217	2.39124	0.801829	51.1298	50.537	47.3264	38.7221	226.453	2.54937	0.858026	74.76	74.1392	70.9566	0.158132	0.386704	0.30814
X:70443031:G:C	Reported germline NCV	Jurkat	666.03	1737.39	1.38304	1.21978	115.743	115.091	111.94	710.154	1628.26	1.19739	1.2855	117.399	116.746	113.595	-0.185647	2.02692	1.68754
X:73072592:G:C	Reported germline NCV	Jurkat	590.51	3682.79	2.64072	1.35235	306.3	305.559	302.497	631.058	4133.96	2.71168	1.32741	306.544	305.803	302.74	0.0709605	1.46378	1.20924
1:160001799:G:C	Reported germline NCV	SK-MEL-28	985.866	12316.9	3.64201	0.914168	195.561	194.435	191.758	915.391	5374.07	2.55162	0.775401	51.5381	50.7852	47.7347	-1.0904	3.32141	2.31039
1:94375309:G:A	Reported germline NCV	SK-MEL-28	254.481	2494.06	3.29115	0.448985	19.6654	18.9892	15.862	275.184	2979.68	3.43643	0.613354	44.4687	43.7298	40.6654	0.145272	0.302316	0.197768
10:27389383:C:T	Reported germline NCV	SK-MEL-28	247.207	5289.27	4.4175	0.800347	170.511	169.465	166.708	276.167	7319.8	4.72682	0.632176	90.5813	89.7315	86.7779	0.309324	0.705347	0.460272
10:89623392:C:T	Reported germline NCV	SK-MEL-28	128.544	891.522	2.79197	0.490293	17.2268	16.5595	13.4234	149.774	1577.58	3.39662	0.486103	24.6185	23.9249	20.8151	0.604653	1.16399	0.799426
11:118955622:T:A	Reported germline NCV	SK-MEL-28	486.27	14693.4	4.91574	0.924534	306.203	304.668	302.4	384.714	10621.3	4.7861	0.678704	114.73	113.826	110.927	-0.129642	0.639564	0.414172
11:118955641:C:T	Reported germline NCV	SK-MEL-28	407.562	10983.2	4.75056	0.919821	306.203	304.668	302.4	328.041	7747.82	4.56023	0.790733	173.813	172.758	170.009	-0.190326	1.56783	1.08149
11:5271262:A:G	Reported germline NCV	SK-MEL-28	1241.92	3915.81	1.65518	0.729505	18.1699	17.4989	14.3666	1247.64	3715.93	1.57441	0.62251	10.3897	9.75074	6.58626	-0.0807789	0.163395	0.104267
11:5276172:C:T	Reported germline NCV	SK-MEL-28	1056.77	2710.37	1.35809	0.65722	9.16034	8.52821	5.35695	938.279	2776.45	1.56463	0.564229	8.0146	7.39094	4.21122	0.206544	0.841614	0.560413
11:5276186:A:G	Reported germline NCV	SK-MEL-28	929.641	2457.46	1.40258	0.581572	7.06001	6.4418	3.25662	1169.08	3081.44	1.39784	0.668081	10.1223	9.48549	6.31888	-0.00473159	0.0135673	0.00824212
11:5276213:G:C	Reported germline NCV	SK-MEL-28	1142.38	2517.12	1.13755	0.560511	4.44992	3.86084	0.646535	978.381	2933.13	1.58309	0.706705	15.1093	14.4505	11.3059	0.445537	1.08142	0.735009
13:113760095:T:G	Reported germline NCV	SK-MEL-28	158.392	766.992	2.27333	0.316079	5.59957	4.99472	1.79618	119.828	331.083	1.46748	0.201147	1.70545	1.18082	0	-0.805851	0.68356
16:56995796:G:A	Reported germline NCV	SK-MEL-28	740.043	4959.36	2.74312	0.571459	23.819	23.1282	20.0157	581.914	1365.22	1.23067	0.426665	2.99465	2.42999	0	-1.51245	1.5046	1.03851
17:41278377:G:A	Reported germline NCV	SK-MEL-28	739.943	4676.61	2.65759	0.766361	53.5847	52.8276	49.7813	599.966	3501.81	2.54249	0.673299	32.3592	31.6434	28.5558	-0.115098	0.721449	0.469574
19:13049218:C:T	Reported germline NCV	SK-MEL-28	21.1232	241.919	3.51991	0.13301	5.75893	5.15289	1.95554	28.9959	370.921	3.67487	0.311592	13.2969	12.6456	9.49352	0.154965	0.249527	0.163036
19:13049375:G:C	Reported germline NCV	SK-MEL-28	536.026	10736.8	4.32301	0.787553	154.08	153.086	150.276	635.698	13199.3	4.37515	0.703994	107.792	106.904	103.988	0.0521387	0.024818	0.0141015
19:7812598:G:T	Reported germline NCV	SK-MEL-28	410.157	1086.95	1.40606	0.512548	5.32571	4.72414	1.52232	557.219	570.593	0.0326815	0.0425795	0.0126716	0.00123517	0	-1.37338	0.790695
2:175629600:T:C	Reported germline NCV	SK-MEL-28	865.946	2532.02	1.54526	0.592948	8.84641	8.21665	5.04302	957.561	1571.1	0.71287	0.537548	1.8546	1.32172	0	-0.83239	1.50032	1.03766
22:40742514:T:C	Reported germline NCV	SK-MEL-28	254.856	10966.3	5.42656	0.549103	81.5523	80.7239	77.7489	125.696	2216.01	4.13839	0.306226	16.263	15.6005	12.4596	-1.28817	2.17719	1.52288
3:37035012:C:A	Reported germline NCV	SK-MEL-28	900.16	4262.88	2.24233	0.542237	14.2604	13.6051	10.457	1059.51	3487.34	1.71797	0.604435	11.3132	10.6713	7.50984	-0.52436	0.873225	0.58294
8:23082971:G:T	Reported germline NCV	SK-MEL-28	411.269	2904.22	2.81958	0.546866	22.5211	21.8344	18.7177	419.159	1301.74	1.6338	0.27924	2.72457	2.16681	0	-1.18578	1.45241	1.00731
X:70443031:G:C	Reported germline NCV	SK-MEL-28	666.03	43166.9	6.01787	0.718625	216.82	215.617	213.017	710.154	24322.6	5.09762	0.618264	98.7031	97.8342	94.8997	-0.920257	3.10214	2.1616
X:73072592:G:C	Reported germline NCV	SK-MEL-28	590.51	7866.59	3.73452	0.611682	51.9346	51.1806	48.1313	631.058	8864.89	3.81109	0.687124	76.0297	75.2154	72.2263	0.0765763	0.367179	0.237609
1:1051590:G:A	TFA-BT - unobseved	HT-29	70.4593	656.512	3.2168	0.584184	34.3033	33.5118	30.4999	80.0274	747.116	3.21993	0.571456	32.4669	31.6906	28.6635	0.00313053	0.0374291	0.0269202
1:1051616:C:T	TFA-BT - unobseved	HT-29	160.848	2836.23	4.13919	0.559194	50.1384	49.1381	46.335	229.979	3334.23	3.85681	0.616974	56.6582	55.5129	52.8548	-0.28238	1.70027	1.24738
1:153963240:T:C	TFA-BT - unobseved	HT-29	1397.43	77588.6	5.79496	0.629615	133.951	131.243	130.148	734.419	24264	5.04593	0.601605	89.6808	87.5211	85.8774	-0.749022	0
1:153963268:A:G	TFA-BT - unobseved	HT-29	1090.06	71869.1	6.04284	0.646368	157.113	154.166	153.31	946.816	67932.5	6.16482	0.638586	157.758	154.781	153.955	0.121981	2.16541	1.5842
1:156711059:A:C	TFA-BT - unobseved	HT-29	462.876	12446.1	4.74865	0.597835	78.2098	76.3673	74.4064	384.764	11227.3	4.8666	0.581743	76.3046	74.5216	72.5012	0.117952	2.08108	1.52299
1:161171409:A:G	TFA-BT - unobseved	HT-29	705.537	1790.77	1.3429	0.688145	10.2378	9.60186	6.43441	929.18	3067.69	1.72249	0.709392	17.9477	17.2628	14.1443	0.379591	1.67288	1.22614
1:234509186:G:A	TFA-BT - unobseved	HT-29	617.292	8900.5	3.84947	0.587828	49.4915	48.5028	45.6881	741.459	8783.41	3.56595	0.604019	45.8366	44.9043	42.0332	-0.28352	2.02416	1.48083
1:26560639:G:A	TFA-BT - unobseved	HT-29	494.919	4172.87	3.0753	0.68507	49.4309	48.4432	45.6275	517.706	4141.66	2.99934	0.668498	43.6883	42.7864	39.8849	-0.0759603	0.274181	0.181257
1:43855475:T:G	TFA-BT - unobseved	HT-29	94.6806	2420.36	4.67489	0.560712	64.0956	62.734	60.2922	81.1839	1771.18	4.44586	0.448987	35.1321	34.3323	31.3288	-0.229032	0.661158	0.455135
1:894631:C:T	TFA-BT - unobseved	HT-29	71.729	574.103	2.99717	0.56802	27.8282	27.0882	24.0248	49.3648	373.212	2.91745	0.507832	20.2371	19.5417	16.4337	-0.0797186	0.260614	0.172576
10:104262503:G:A	TFA-BT - unobseved	HT-29	758.305	9453.26	3.63966	0.599786	46.8067	45.8607	43.0033	618.624	7272.22	3.55483	0.598736	44.4875	43.5733	40.6841	-0.0848283	1.5469	1.12955
10:112679026:C:T	TFA-BT - unobseved	HT-29	228.59	1947.63	3.08951	0.552949	27.5947	26.8563	23.7913	80.6977	510.822	2.65811	0.564523	21.7428	21.0394	17.9394	-0.431402	0.797169	0.55444
10:112679029:C:G	TFA-BT - unobseved	HT-29	612.582	5845.41	3.25376	0.548634	29.9226	29.1685	26.1192	188.261	1192.07	2.66027	0.568359	22.1491	21.4421	18.3457	-0.593497	0
10:124050419:G:A	TFA-BT - unobseved	HT-29	516.024	1371.21	1.4085	0.633839	8.87068	8.24328	5.06729	659.921	2038.98	1.62628	0.622836	11.0526	10.4101	7.24917	0.217787	1.22304	0.880974
11:47448148:A:G	TFA-BT - unobseved	HT-29	689.116	4227.82	2.61636	0.655313	31.5671	30.8002	27.7637	650.286	4093.32	2.65343	0.690407	37.9584	37.1292	34.155	0.0370701	0.319621	0.212126
11:82868218:C:T	TFA-BT - unobseved	HT-29	187.463	1874.13	3.3201	0.636195	46.0747	45.1396	42.2714	433.924	4200.89	3.27451	0.708537	62.1539	60.8513	58.3505	-0.0455838	0.117202	0.0761649
11:82868232:C:T	TFA-BT - unobseved	HT-29	267.254	1086.29	2.02258	0.626297	16.9273	16.2495	13.1239	172.728	406.804	1.23541	0.541911	4.77246	4.18527	0.969072	-0.787164	1.99847	1.46942
11:82868268:G:T	TFA-BT - unobseved	HT-29	753.752	1646.37	1.12679	0.611653	5.39049	4.79604	1.5871	479.857	1096.59	1.19011	0.635519	6.56505	5.95743	2.76166	0.0633258	0.110867	0.0714571
11:82904689:G:A	TFA-BT - unobseved	HT-29	376.102	4057.85	3.43087	0.643795	50.8418	49.8289	47.0384	345.137	4038.9	3.54795	0.590327	42.6752	41.7852	38.8718	0.117078	0.577858	0.393229
12:108908852:C:T	TFA-BT - unobseved	HT-29	296.806	3251.09	3.45243	0.639282	50.4324	49.4255	46.629	252.428	2763.22	3.45138	0.63937	50.4224	49.4159	46.619	-0.00105023	0.00101982	0.00101982
12:112847507:C:T	TFA-BT - unobseved	HT-29	665.312	3754.48	2.49568	0.592052	21.7568	21.0532	17.9534	656.713	3593.12	2.45102	0.607217	22.4728	21.7634	18.6694	-0.0446558	0.24397	0.160496
12:125473606:C:A	TFA-BT - unobseved	HT-29	562.294	5947.88	3.40241	0.635518	48.1878	47.2196	44.3844	558.054	5584.2	3.32228	0.641292	47.2049	46.2532	43.4016	-0.080127	1.07672	0.770916
12:49961903:G:A	TFA-BT - unobseved	HT-29	576.707	9052.32	3.97199	0.600113	55.6234	54.4999	51.82	494.818	6456.62	3.7053	0.620812	53.292	52.2269	49.4886	-0.266692	1.91312	1.40463
12:50504201:T:C	TFA-BT - unobseved	HT-29	129.834	307.525	1.24442	0.497091	4.0329	3.45755	0.229514	71.2043	251.721	1.82238	0.523409	8.92561	8.2978	5.12222	0.577958	1.05379	0.753948
12:54121258:G:T	TFA-BT - unobseved	HT-29	640.816	2859.58	2.15672	0.649347	21.1784	20.4783	17.375	550.846	2099.45	1.9291	0.672841	18.9734	18.2828	15.1701	-0.227622	1.29381	0.930356
12:54121382:G:T	TFA-BT - unobseved	HT-29	513.304	2308.24	2.16823	0.707107	27.6407	26.9016	23.8373	639.969	3011.76	2.23393	0.73188	32.7068	31.9281	28.9034	0.0656981	0.329929	0.217851
12:54582890:G:A	TFA-BT - unobseved	HT-29	401.794	6645.2	4.04726	0.582457	53.288	52.2233	49.4846	498.786	7661.21	3.94066	0.549103	43.5215	42.6212	39.7181	-0.1066	1.10931	0.793186
12:54718710:C:T	TFA-BT - unobseved	HT-29	83.9953	1137.99	3.75805	0.587766	47.2051	46.2532	43.4017	73.335	984.299	3.74409	0.587976	46.9072	45.9598	43.1038	-0.0139584	0.0440439	0.0292454
12:54718795:T:G	TFA-BT - unobseved	HT-29	464.797	4056.28	3.12498	0.744838	66.8218	65.3713	63.0184	379.102	2829.86	2.8991	0.686595	44.3484	43.4357	40.545	-0.225882	1.8463	1.35331
12:57916164:G:A	TFA-BT - unobseved	HT-29	968.323	2287.25	1.23954	0.655906	7.70059	7.08319	3.8972	810.377	2699.12	1.73488	0.616863	12.1571	11.5074	8.35371	0.495335	1.72824	1.26599
12:57916209:G:C	TFA-BT - unobseved	HT-29	703.202	1397.47	0.990188	0.627448	4.57207	3.98727	0.768677	744.278	1826.81	1.29565	0.645544	7.99403	7.37474	4.19064	0.305466	0.962749	0.679732
14:53173880:C:A	TFA-BT - unobseved	HT-29	112.147	1748.24	3.96082	0.567925	47.843	46.8794	44.0396	55.237	838.823	3.92191	0.580902	49.7535	48.76	45.9501	-0.0389047	0.0367504	0.0265453
14:59654865:G:T	TFA-BT - unobseved	HT-29	301.647	804.457	1.41475	0.66488	10.2102	9.57458	6.40684	379.351	835.747	1.13854	0.651033	6.46392	5.85762	2.66053	-0.276209	1.08513	0.776923
14:82000506:C:T	TFA-BT - unobseved	HT-29	686.123	2085.8	1.60376	0.613254	10.3349	9.69842	6.53153	637.274	1968.27	1.62651	0.65657	12.7878	12.1336	8.98445	0.0227493	0.110093	0.071008
16:2510092:G:A	TFA-BT - unobseved	HT-29	26.8091	302.036	3.48934	0.531983	31.81	31.0398	28.0066	21.0656	95.9845	2.18464	0.24708	3.94342	3.3704	0.140033	-1.3047	1.17685	0.846995
16:2510106:C:T	TFA-BT - unobseved	HT-29	261.3	1708.15	2.70738	0.652513	33.3136	32.53	29.5103	313.607	2238.98	2.83468	0.605369	29.5057	28.7538	25.7023	0.127296	0.254215	0.168217
16:29937576:G:A	TFA-BT - unobseved	HT-29	428.063	8935.1	4.38323	0.58539	63.1457	61.8104	59.3424	479.07	11198.7	4.54667	0.543472	56.1393	55.0039	52.3359	0.163442	0.957782	0.677484
16:403132:G:A	TFA-BT - unobseved	HT-29	893.833	8410.11	3.23372	0.711584	61.4835	60.2082	57.6801	718.554	10214.3	3.82907	0.668983	70.679	69.1058	66.8756	0.595351	3.68356	2.3764
16:5008343:C:A	TFA-BT - unobseved	HT-29	366.358	769.821	1.07082	0.675418	6.4037	5.79793	2.60031	327.016	710.552	1.12219	0.529817	3.84105	3.26962	0.0376647	0.051364	0.0120942	0.00818176
17:11924078:A:G	TFA-BT - unobseved	HT-29	317.707	2409.18	2.92258	0.645334	37.4323	36.6075	33.6289	13.392	51.5186	1.93325	0.183654	2.49903	1.96291	0	-0.98933	1.11422	0.796868
17:12921592:C:A	TFA-BT - unobseved	HT-29	774.465	14279.9	4.2044	0.536815	46.7377	45.7929	42.9343	856.82	15267.4	4.1551	0.545085	47.4046	46.4484	43.6013	-0.0493026	0.582237	0.397154
17:13972817:C:A	TFA-BT - unobseved	HT-29	271.585	3844.41	3.82247	0.536645	38.7802	37.9396	34.9769	258.629	2596.32	3.3263	0.518434	27.2964	26.5596	23.4931	-0.496173	3.65158	2.3764
17:74099860:C:T	TFA-BT - unobseved	HT-29	224.277	6053.5	4.75387	0.580168	72.3448	70.7141	68.5414	229.553	5617.99	4.61256	0.548716	59.1314	57.9201	55.328	-0.141314	0.714262	0.492963
17:75084749:C:T	TFA-BT - unobseved	HT-29	721.981	12203.6	4.07893	0.532248	43.1556	42.2584	39.3522	712.108	11971.5	4.07109	0.543098	45.1436	44.2201	41.3402	-0.00784766	0.0296317	0.021245
17:79936036:G:A	TFA-BT - unobseved	HT-29	720.008	1872.57	1.37825	0.680584	10.4024	9.76531	6.59898	724.863	1965.6	1.43859	0.700948	12.3025	11.6519	8.49912	0.0603369	0.172614	0.11297
17:80408536:C:A	TFA-BT - unobseved	HT-29	195.124	476.802	1.28873	0.612604	6.89258	6.2815	3.08919	378.995	859.82	1.18254	0.639906	6.60936	6.00121	2.80597	-0.106192	0.342583	0.229351
18:28743361:A:G	TFA-BT - unobseved	HT-29	317.412	659.358	1.05497	0.599441	4.56311	3.97869	0.759719	440.789	889.166	1.01248	0.653892	5.29795	4.70492	1.49457	-0.0424903	0.0748855
18:31738858:G:A	TFA-BT - unobseved	HT-29	654.788	1347.99	1.04187	0.690912	6.50013	5.8933	2.69674	402.115	930.436	1.20892	0.668	7.74066	7.123	3.93728	0.167058	0.654652	0.451006
18:60988189:G:T	TFA-BT - unobseved	HT-29	590.879	1136.78	0.943221	0.708088	5.83463	5.23515	2.03124	252.414	583.494	1.20694	0.604113	5.90985	5.30971	2.10646	0.263719	0
18:60988197:C:T	TFA-BT - unobseved	HT-29	344.394	860.565	1.32109	0.652492	8.53201	7.90765	4.72862	419.888	946.162	1.16944	0.597756	5.44035	4.84539	1.63696	-0.151648	0.34964	0.235638
19:13388331:C:T	TFA-BT - unobseved	HT-29	547.151	1093.64	0.998099	0.688306	5.95113	5.35047	2.14774	538.059	1110.85	1.04544	0.685639	6.3985	5.79287	2.59512	0.0473456	0.312556	0.207421
19:1479201:C:A	TFA-BT - unobseved	HT-29	81.6964	1267.16	3.953	0.623244	61.1741	59.908	57.3707	81.9766	1238.6	3.9151	0.53548	40.4209	39.5634	36.6176	-0.0378976	0.396837	0.268723
19:1653028:C:T	TFA-BT - unobseved	HT-29	483.098	4522.51	3.22604	0.620338	40.5637	39.7026	36.7603	635.889	5952.72	3.22619	0.614304	39.4832	38.6371	35.6798	0.000143989	0.084906	0.0548156
19:1653041:C:T	TFA-BT - unobseved	HT-29	1041.29	14635	3.81275	0.630191	58.8039	57.6027	55.0006	1183.04	16548.7	3.80594	0.618399	55.5583	54.4366	51.7549	-0.00681291	0.151119	0.100189
19:2151800:G:A	TFA-BT - unobseved	HT-29	244.68	1530.5	2.64359	0.687585	37.2113	36.3893	33.4079	273.992	1638.28	2.57879	0.662109	31.6397	30.8718	27.8363	-0.0648084	0.222849	0.144379
19:37808788:C:T	TFA-BT - unobseved	HT-29	369.603	8554.44	4.53223	0.549728	57.3891	56.2242	53.5858	304.537	7011.14	4.52449	0.553915	58.2893	57.1008	54.4859	-0.00774793	0.0404506	0.0271093
19:45004592:C:A	TFA-BT - unobseved	HT-29	434.617	12743.8	4.87363	0.567836	71.8457	70.2394	68.0424	414.019	12885.1	4.95961	0.552494	69.3675	67.8428	65.5641	0.0859862	1.68435	1.23481
19:47164443:T:G	TFA-BT - unobseved	HT-29	1.12853	30.6257	4.75065	0.00546633	5.82301	5.22418	2.01962					0				0
19:47354116:G:C	TFA-BT - unobseved	HT-29	226.732	1263.22	2.47617	0.679483	31.6029	30.8355	27.7996	240.454	1309.26	2.44303	0.61728	23.3492	22.6338	19.5458	-0.0331442	0.152905	0.101308
19:49990866:T:C	TFA-BT - unobseved	HT-29	308.519	23722.9	6.26462	0.647285	169.467	166.423	165.664	249.977	13818.2	5.78852	0.612652	123.708	121.09	119.905	-0.476103	3.22777	2.19576
19:50084616:G:C	TFA-BT - unobseved	HT-29	198.818	625.795	1.65295	0.605235	10.5634	9.92493	6.76002	332.311	930.523	1.48356	0.648114	10.3805	9.74369	6.57708	-0.169383	0.576198	0.392023
19:50084618:G:A	TFA-BT - unobseved	HT-29	318.284	658.619	1.0489	0.643041	5.39675	4.80204	1.59336	340.511	1766.07	2.3733	0.681788	29.4094	28.6587	25.606	1.32439	2.91133	2.01665
19:51014755:G:T	TFA-BT - unobseved	HT-29	433.602	4287.11	3.30479	0.611316	40.8289	39.9652	37.0255	479.624	4791.04	3.31965	0.594031	38.1134	37.2808	34.31	0.0148601	0.0283047	0.0205225
19:8454997:C:A	TFA-BT - unobseved	HT-29	3.99727	17.8429	2.1476	-0.125111	0.96906	0.559143	0	15.3105	95.3586	2.63197	0.354108	8.567	7.94237	4.76361	0.48437	0
19:9609314:C:T	TFA-BT - unobseved	HT-29	709.332	7977.85	3.49102	0.603044	43.7812	42.8783	39.9778	674.904	1886.29	1.48194	0.673052	11.5313	10.8855	7.72793	-2.00907	3.49181	2.32191
2:21022854:C:A	TFA-BT - unobseved	HT-29	467.084	10280.2	4.45972	0.524295	49.5749	48.5853	45.7715	540.207	11704.8	4.43716	0.51304	46.6591	45.7169	42.8557	-0.0225542	0.465487	0.315306
20:32580986:C:T	TFA-BT - unobseved	HT-29	139.91	3105.35	4.47111	0.520885	49.0634	48.081	45.26	119.833	2625.87	4.45256	0.560666	58.2343	57.0478	54.4309	-0.0185561	0.111722	0.0716617
20:5093762:T:A	TFA-BT - unobseved	HT-29	525.068	11113.1	4.40331	0.57778	61.5594	60.281	57.756	351.232	5279.72	3.90931	0.584245	50.1916	49.1907	46.3882	-0.493997	3.73309	2.4064
20:5093842:G:A	TFA-BT - unobseved	HT-29	382.45	2916.7	2.9299	0.588706	29.203	28.4542	25.3996	327.254	2620.45	3.00025	0.596628	31.6767	30.9081	27.8733	0.0703525	0.245276	0.161102
21:33765422:G:A	TFA-BT - unobseved	HT-29	692.443	9155.79	3.72452	0.676405	69.2211	67.7008	65.4177	608.193	6099.45	3.32555	0.665445	52.7356	51.684	48.9322	-0.398968	5.45797	2.85006
22:20861806:A:C	TFA-BT - unobseved	HT-29	362.181	13478.9	5.21762	0.503602	61.4245	60.1523	57.6211	395.913	12875.2	5.023	0.524191	62.5687	61.2487	58.7653	-0.194614	1.65899	1.21443
22:25343862:G:A	TFA-BT - unobseved	HT-29	812.695	1685.72	1.05358	0.645611	5.49755	4.90221	1.69417	847.313	2137.83	1.33608	0.624605	7.74187	7.12407	3.93848	0.2825	2.79317	1.96446
22:26908441:C:T	TFA-BT - unobseved	HT-29	247.141	3366.4	3.76686	0.538658	38.0305	37.2001	34.2271	183.385	2558.69	3.80114	0.536515	38.3373	37.502	34.5339	0.0342802	0.185281	0.122072
22:47158614:A:G	TFA-BT - unobseved	HT-29	859.603	3209.2	1.89973	0.65497	17.0358	16.3565	13.2324	871.968	3607.09	2.04814	0.696135	23.587	22.8706	19.7836	0.148415	0.604405	0.414296
3:101280687:C:T	TFA-BT - unobseved	HT-29	907.122	26776.5	4.8834	0.521431	58.4656	57.271	54.6622	961.364	20766	4.43284	0.51618	47.2332	46.2802	43.4298	-0.450563	3.11383	2.15002
3:185000702:C:G	TFA-BT - unobseved	HT-29	869.055	21471	4.62664	0.574084	66.72	65.2723	62.9166	728.019	17984.4	4.62643	0.55453	61.0651	59.8025	57.2617	-0.000204608	0.306129	0.203921
3:185000704:G:T	TFA-BT - unobseved	HT-29	648.525	14416.1	4.47414	0.595064	68.6895	67.182	64.8862	725.964	17042.4	4.5529	0.557753	60.0424	58.8076	56.239	0.0787584	0.290758	0.19117
3:3151549:T:C	TFA-BT - unobseved	HT-29	495.864	1263.75	1.34778	0.619272	7.69159	7.07433	3.8882	448.21	1436.15	1.6787	0.634038	12.3092	11.6585	8.50583	0.330919	1.65191	1.20983
3:48481633:C:T	TFA-BT - unobseved	HT-29	503.1	7305.86	3.85967	0.609529	54.8647	53.7578	51.0613	555.636	7433.28	3.74135	0.629616	56.5155	55.3724	52.7121	-0.11832	1.20845	0.870928
3:67048646:G:A	TFA-BT - unobseved	HT-29	315.125	6524.29	4.37143	0.603018	68.0295	66.5365	64.2262	485.067	8332.63	4.1022	0.602981	60.0308	58.7966	56.2274	-0.26923	1.57932	1.15256
4:119606513:T:C	TFA-BT - unobseved	HT-29	387.644	8792.41	4.50305	0.585235	66.5369	65.0973	62.7335	370.578	5470.63	3.88325	0.535918	39.8605	39.01	36.0571	-0.619807	3.34143	2.26579
4:1340566:G:A	TFA-BT - unobseved	HT-29	77.6815	238.837	1.61798	0.503023	6.58942	5.98153	2.78603	128.714	292.581	1.18366	0.516654	3.99787	3.42338	0.194477	-0.434316	0.647594	0.447834
4:152019669:G:A	TFA-BT - unobseved	HT-29	484.002	1028.81	1.088	0.651105	5.9574	5.35661	2.15401	583.133	1140.28	0.966487	0.648539	4.77269	4.18538	0.969302	-0.121514	0.330303	0.217851
4:51681:A:T	TFA-BT - unobseved	HT-29	730.31	1310.51	0.842982	0.672871	4.14174	3.56454	0.338351	721.161	1459.32	1.01562	0.689706	6.17636	5.57309	2.37297	0.172643	0.48673	0.326799
5:137549008:G:C	TFA-BT - unobseved	HT-29	234.639	1436.66	2.61279	0.654634	31.3884	30.6226	27.585	217.191	1315.55	2.59699	0.586636	22.9289	22.2169	19.1255	-0.0158026	0.124699	0.0820289
5:137549196:G:A	TFA-BT - unobseved	HT-29	201.344	1873.69	3.21717	0.588296	34.9482	34.1494	31.1448	253.926	3036.78	3.57909	0.645977	55.7816	54.6542	51.9783	0.361921	1.35687	0.979498
5:137800376:C:A	TFA-BT - unobseved	HT-29	13.176	90.138	2.75978	0.293646	7.24056	6.62734	3.43717	11.9042	33.6056	1.48937	0.126058	1.33268	0.869365	0	-1.2704	1.25061	0.898504
5:137800688:C:T	TFA-BT - unobseved	HT-29	120.278	1023.76	3.08724	0.624945	38.0099	37.18	34.2065	188.158	2772.48	3.87995	0.631083	61.1019	59.8387	57.2985	0.792706	3.15394	2.17257
5:137800749:G:A	TFA-BT - unobseved	HT-29	488.204	7834.91	4.00398	0.657961	73.4143	71.747	69.6109	596.395	10261.1	4.10445	0.650552	74.5393	72.8223	70.7359	0.100471	0.903873	0.640989
5:137800761:G:A	TFA-BT - unobseved	HT-29	544.447	9865.4	4.17919	0.634349	71.7651	70.1627	67.9617	403.199	8276.71	4.35912	0.659018	87.2178	85.155	83.4144	0.179937	2.14729	1.56833
5:137801049:C:T	TFA-BT - unobseved	HT-29	555.704	8074.91	3.86094	0.566934	45.3102	44.3854	41.5068	647.304	13925.2	4.42706	0.624342	76.8216	75.0224	73.0182	0.56612	3.05764	2.11221
5:137801082:T:C	TFA-BT - unobseved	HT-29	699.764	18973.4	4.76091	0.625343	89.0661	86.9382	85.2627	608.917	15831.6	4.70035	0.605909	79.5098	77.6326	75.7064	-0.0605643	0.843388	0.589537
5:140588139:C:T	TFA-BT - unobseved	HT-29	64.3218	140.536	1.11696	0.378411	2.11955	1.60007	0	64.3516	204.465	1.6655	0.479344	6.29161	5.68716	2.48822	0.548539	0.820799	0.572763
5:271511:C:T	TFA-BT - unobseved	HT-29	127.369	1809.34	3.82685	0.528855	37.5324	36.7065	33.7291	142.161	1784.35	3.64799	0.571395	41.3807	40.5088	37.5773	-0.17886	0.511136	0.342954
5:271731:G:A	TFA-BT - unobseved	HT-29	238.248	7255.47	4.92812	0.56529	72.5931	70.9554	68.7897	236.744	7117.27	4.90941	0.566408	72.4173	70.7838	68.6139	-0.018712	0.119706	0.0783428
5:5422774:G:C	TFA-BT - unobseved	HT-29	10.0171	199.209	4.31203	0.310383	17.9095	17.225	14.1061	5.31408	133.192	4.63719	0.376646	27.6024	26.8638	23.799	0.325167	0
6:134494021:T:C	TFA-BT - unobseved	HT-29	257.301	696.475	1.4343	0.560866	6.74272	6.13298	2.93933	340.54	344.196	0.0124433	0.593971	0.0172608	0.00482929	0	-1.42186	2.49112	1.79979
6:24775342:T:G	TFA-BT - unobseved	HT-29	471.212	1014.63	1.10788	0.638872	5.85067	5.25105	2.04728	611.672	2090.18	1.7725	0.675038	16.3035	15.6281	12.5001	0.664624	1.7481	1.27891
6:28048921:A:C	TFA-BT - unobseved	HT-29	925.362	5086.5	2.45804	0.716915	36.8339	36.0151	33.0305	823.741	7301.53	3.14745	0.643645	42.9251	42.0308	39.1217	0.689408	2.91605	2.01665
6:3259080:A:G	TFA-BT - unobseved	HT-29	58.9928	834.681	3.82066	0.56466	43.9394	43.0345	40.136	78.6457	623.555	2.98326	0.471563	18.0033	17.3179	14.2	-0.837396	2.49606	1.80328
6:3259134:G:A	TFA-BT - unobseved	HT-29	243.205	4228.62	4.11924	0.608585	62.0748	60.7754	58.2714	138.571	2350.73	4.08319	0.548741	46.5742	45.6331	42.7708	-0.0360485	0.275233	0.181574
6:33257337:G:A	TFA-BT - unobseved	HT-29	546.967	12073.1	4.46391	0.566128	59.9889	58.7559	56.1856	518.396	9076.17	4.12958	0.592491	58.0036	56.8226	54.2002	-0.334332	3.19082	2.18042
7:152373351:C:T	TFA-BT - unobseved	HT-29	122.791	4511.49	5.19856	0.552601	76.1369	74.3636	72.3335	132.76	4447.58	5.0655	0.525243	63.9164	62.5638	60.113	-0.133063	1.01711	0.724894
7:66461687:T:C	TFA-BT - unobseved	HT-29	323.94	5329.5	4.0396	0.657898	74.6842	72.9604	70.8808	386.924	10561.1	4.77024	0.605754	81.7996	79.8598	77.9962	0.730645	3.52281	2.32636
8:120845101:A:C	TFA-BT - unobseved	HT-29	348.138	5270.66	3.91961	0.582305	50.0114	49.0137	46.208	372.39	3701.5	3.31243	0.586264	36.6536	35.8366	32.8503	-0.60718	3.10615	2.14743
8:75262615:C:A	TFA-BT - unobseved	HT-29	204.368	6288.43	4.94298	0.547129	67.2565	65.791	63.4531	311.689	7462.86	4.58116	0.572596	64.9977	63.6026	61.1943	-0.361824	2.24712	1.63914
9:102861355:A:C	TFA-BT - unobseved	HT-29	116.626	1857.93	3.99206	0.597968	55.6345	54.5101	51.8311	127.696	2033.81	3.99189	0.563973	47.723	46.7615	43.9196	-0.00016567	0.128585	0.0846033
9:102861457:G:T	TFA-BT - unobseved	HT-29	634.11	6139.14	3.27469	0.651985	48.1554	47.1875	44.352	674.616	5765.57	3.09474	0.674033	47.6167	46.6567	43.8133	-0.179951	1.57012	1.14652
9:104296130:C:T	TFA-BT - unobseved	HT-29	515.68	9804.89	4.24861	0.578009	57.4452	56.2774	53.6418	623.724	11263.8	4.17435	0.566596	52.7062	51.6553	48.9028	-0.0742639	0.942169	0.665929
9:35658184:G:A	TFA-BT - unobseved	HT-29	138.548	487.571	1.81472	0.513599	8.49537	7.87129	4.69198	150.439	456.113	1.59768	0.574545	8.70059	8.07472	4.8972	-0.217037	0.244936	0.161102
9:35658221:C:T	TFA-BT - unobseved	HT-29	27.7812	152.477	2.44917	0.388123	8.66764	8.04204	4.86425	21.805	121.07	2.47626	0.397206	9.19366	8.56446	5.39027	0.0270854	0.0762714	0.0480844
X:54070834:T:G	TFA-BT - unobseved	HT-29	566.183	4614.73	3.02625	0.68398	47.6658	46.7049	43.8624	466.432	5327.93	3.5132	0.624384	48.7957	47.8183	44.9923	0.486943	2.60036	1.86457
X:54070845:G:C	TFA-BT - unobseved	HT-29	363.677	2861.4	2.97515	0.685421	46.4045	45.4657	42.6011	313.99	2193.58	2.80319	0.684517	41.1437	40.2757	37.3403	-0.171957	1.1155	0.797532
X:77151150:A:T	TFA-BT - unobseved	HT-29	429.704	6933.36	4.01163	0.647574	70.3019	68.7407	66.4985	553.435	9151.13	4.04709	0.612184	60.9411	59.6839	57.1378	0.0354571	0.100077	0.0661545
X:77151155:T:G	TFA-BT - unobseved	HT-29	378.317	5548.18	3.8737	0.633003	61.4398	60.167	57.6364	718.32	10474.2	3.86573	0.649095	65.8131	64.3946	62.0097	-0.00797128	0.0275095	0.0200292
1:1051590:G:A	TFA-BT - unobseved	Jurkat	70.4593	848.248	3.58884	1.07759	306.3	305.559	302.497	80.0274	892.098	3.47896	1.08328	306.544	305.803	302.74	-0.10988	0.945874	0.773055
1:1051616:C:T	TFA-BT - unobseved	Jurkat	160.848	2216.25	3.78568	1.22046	306.3	305.559	302.497	229.979	3026.64	3.71816	1.26664	306.544	305.803	302.74	-0.0675266	1.74657	1.45547
1:117600995:C:A	TFA-BT - unobseved	Jurkat	562.948	837.014	0.572647	1.09442	11.958	11.4644	8.15465	686.911	941.986	0.45539	1.18528	11.5202	11.0288	7.71682	-0.117257	0.690034	0.560954
1:149752415:G:C	TFA-BT - unobseved	Jurkat	430.216	670.596	0.63992	1.1524	19.001	18.4741	15.1977	309.368	460.985	0.575483	1.07283	10.997	10.5093	7.19364	-0.0644375	0.725542	0.590176
1:153963240:T:C	TFA-BT - unobseved	Jurkat	1397.43	50627	5.17915	1.45168	306.3	305.559	302.497	734.419	21379.7	4.86364	1.45151	306.544	305.803	302.74	-0.315507	0
1:153963268:A:G	TFA-BT - unobseved	Jurkat	1090.06	35225.1	5.01394	1.39387	306.3	305.559	302.497	946.816	35455.5	5.22669	1.34455	306.544	305.803	302.74	0.212755	5.30605	4.29794
1:156711059:A:C	TFA-BT - unobseved	Jurkat	462.876	9162.91	4.30705	1.3295	306.3	305.559	302.497	384.764	8333.96	4.4372	1.30405	306.544	305.803	302.74	0.130146	4.13374	3.41742
1:158434506:T:C	TFA-BT - unobseved	Jurkat	527.904	760.093	0.525778	1.1236	11.557	11.0651	7.7536	615.69	921.886	0.581957	1.08885	12.0324	11.5377	8.22896	0.0561786	0.420801	0.335941
1:161171409:A:G	TFA-BT - unobseved	Jurkat	705.537	2356.47	1.74016	1.26854	228.078	227.368	224.274	929.18	3787.8	2.02743	1.29356	306.544	305.803	302.74	0.287265	4.24778	3.50877
1:192284454:G:C	TFA-BT - unobseved	Jurkat	365.734	477.916	0.385496	1.09057	5.68925	5.25096	1.88586	408.525	508.897	0.316533	1.06236	3.58824	3.19899	0	-0.0689632	0.487754
1:234509186:G:A	TFA-BT - unobseved	Jurkat	617.292	9786.4	3.98662	1.41037	306.3	305.559	302.497	741.459	8589.73	3.53419	1.396	306.544	305.803	302.74	-0.452429	5.62743	4.52413
1:26560639:G:A	TFA-BT - unobseved	Jurkat	494.919	4565.58	3.20491	1.34218	306.3	305.559	302.497	517.706	4516.56	3.12484	1.30043	306.544	305.803	302.74	-0.0800746	1.36886	1.12866
1:38324368:G:A	TFA-BT - unobseved	Jurkat	361.655	557.816	0.626065	1.11663	15.5808	15.0679	11.7774	337.663	558.451	0.725644	1.05632	15.8412	15.3262	12.0378	0.0995793	0.7591	0.617355
1:43855475:T:G	TFA-BT - unobseved	Jurkat	94.6806	1214.7	3.68408	1.14698	306.3	305.559	302.497	81.1839	1107.36	3.76941	1.12772	306.544	305.803	302.74	0.085334	0.958323	0.782618
1:55231820:T:A	TFA-BT - unobseved	Jurkat	706.767	849.929	0.266356	1.17283	4.13522	3.7294	0.331831	736.139	1318.5	0.841217	1.25008	49.8849	49.2939	46.0815	0.574862	6.17367	4.84374
1:894631:C:T	TFA-BT - unobseved	Jurkat	71.729	335.24	2.22211	0.957423	89.5349	88.9002	85.7315	49.3648	243.863	2.3069	0.93999	89.0598	88.426	85.2564	0.0847867	0.486383	0.393224
1:895437:G:A	TFA-BT - unobseved	Jurkat	88.1228	207.872	1.2385	0.92752	24.9779	24.4312	21.1745	258.551	1396.16	2.43167	1.24601	306.544	305.803	302.74	1.19317	6.06953	4.82154
10:104262503:G:A	TFA-BT - unobseved	Jurkat	758.305	9410.37	3.6337	1.35781	306.3	305.559	302.497	618.624	7213.46	3.5434	1.33086	306.544	305.803	302.74	-0.0903025	2.88651	2.39094
10:112679026:C:T	TFA-BT - unobseved	Jurkat	228.59	1513.99	2.72856	1.21043	306.3	305.559	302.497	80.6977	423.443	2.39219	1.00787	130.336	129.674	126.532	-0.336375	1.93982	1.61619
10:112679029:C:G	TFA-BT - unobseved	Jurkat	612.582	4120.3	2.7499	1.37743	306.3	305.559	302.497	188.261	835.336	2.14923	1.17552	226.699	225.989	222.895	-0.600677	0
10:123356260:C:T	TFA-BT - unobseved	Jurkat	712.311	1411.33	0.986709	1.15653	44.7206	44.1382	40.9173	689.175	1502.87	1.12496	1.19714	69.4719	68.8561	65.6685	0.138246	2.20987	1.8417
10:123358132:C:T	TFA-BT - unobseved	Jurkat	12.5646	40.3972	1.68946	0.564098	9.22675	8.75083	5.42336	96.0514	234.591	1.28632	0.905157	24.3314	23.7861	20.528	-0.403139	1.42685	1.17886
10:124050419:G:A	TFA-BT - unobseved	Jurkat	516.024	787.706	0.610584	1.13973	16.4362	15.9186	12.6328	659.921	1188.59	0.848982	1.21881	44.1193	43.5377	40.3159	0.238398	3.48159	2.89096
10:96161496:G:A	TFA-BT - unobseved	Jurkat	132.998	391.691	1.55774	1.03783	64.0484	63.4387	60.245	196.493	536.401	1.44802	1.08114	67.499	66.8854	63.6957	-0.109714	1.23514	1.01561
10:96701534:T:C	TFA-BT - unobseved	Jurkat	146.829	387.277	1.39827	1.03328	50.767	50.1747	46.9636	143.316	331.86	1.21034	0.99991	32.981	32.4168	29.1776	-0.187928	1.24207	1.02061
11:47448148:A:G	TFA-BT - unobseved	Jurkat	689.116	5511.78	2.99905	1.3963	306.3	305.559	302.497	650.286	5338.89	3.03739	1.33265	306.544	305.803	302.74	0.0383373	1.11209	0.911184
11:61199307:C:T	TFA-BT - unobseved	Jurkat	598.003	787	0.396093	1.17889	8.65075	8.1795	4.84736	573.509	605.022	0.0770248	1.09829	0.476119	0.362242	0	-0.319068	3.02034	2.50739
11:61559217:G:A	TFA-BT - unobseved	Jurkat	424.021	534.829	0.335116	1.1034	4.67393	4.25459	0.870545	353.971	591.429	0.741088	1.11524	21.3632	20.8272	17.5598	0.405973	3.81756	3.16733
11:82868218:C:T	TFA-BT - unobseved	Jurkat	187.463	3792.53	4.33937	1.31004	306.3	305.559	302.497	433.924	8451.58	4.28353	1.40881	306.544	305.803	302.74	-0.0558418	1.36104	1.12185
11:82868232:C:T	TFA-BT - unobseved	Jurkat	267.254	2049.66	2.9391	1.22668	306.3	305.559	302.497	172.728	609.511	1.82029	1.09513	112.958	112.307	109.154	-1.1188	4.68246	3.85149
11:82868268:G:T	TFA-BT - unobseved	Jurkat	753.752	3157.1	2.06638	1.29868	306.3	305.559	302.497	479.857	1808.96	1.91435	1.18819	190.882	190.19	187.079	-0.152035	1.80814	1.50672
11:82904689:G:A	TFA-BT - unobseved	Jurkat	376.102	3302.68	3.13539	1.3231	306.3	305.559	302.497	345.137	3033.99	3.13668	1.34172	306.544	305.803	302.74	0.00129809	0.0317987	0.0238047
12:108908852:C:T	TFA-BT - unobseved	Jurkat	296.806	2319.26	2.96651	1.25113	306.3	305.559	302.497	252.428	2174.27	3.10729	1.27172	306.544	305.803	302.74	0.140772	2.83051	2.34853
12:112847507:C:T	TFA-BT - unobseved	Jurkat	665.312	3801.51	2.5143	1.28627	306.3	305.559	302.497	656.713	3661.03	2.47838	1.27804	306.544	305.803	302.74	-0.0359175	1.01713	0.829522
12:122712246:T:C	TFA-BT - unobseved	Jurkat	623.486	665.541	0.0942572	1.11388	0.656566	0.507479	0	613.48	845.385	0.462886	1.15295	10.3362	9.85237	6.53279	0.368629	2.07494	1.72521
12:125473606:C:A	TFA-BT - unobseved	Jurkat	562.294	5084.4	3.17669	1.33972	306.3	305.559	302.497	558.054	5009.46	3.16623	1.37337	306.544	305.803	302.74	-0.0104545	0.12966	0.0963447
12:14997929:T:G	TFA-BT - unobseved	Jurkat	352.718	437.478	0.310371	1.0021	2.74089	2.38839	0	536.858	695.985	0.373906	1.1031	5.67216	5.23432	1.86877	0.0635358	0.256017
12:49718884:T:C	TFA-BT - unobseved	Jurkat	835.68	643.498	-0.37713	1.14839	6.95376	6.49912	3.15037	546.107	484.888	-0.17273	1.04927	1.27561	1.03804	0	0.204399	1.46337	1.20918
12:49961903:G:A	TFA-BT - unobseved	Jurkat	576.707	7836.54	3.76415	1.32654	306.3	305.559	302.497	494.818	5779.35	3.54608	1.37581	306.544	305.803	302.74	-0.21807	4.2247	3.49199
12:50504201:T:C	TFA-BT - unobseved	Jurkat	129.834	334.036	1.36231	0.997108	40.9985	40.4225	37.1951	71.2043	278.047	1.96539	0.94146	65.3924	64.7809	61.589	0.603084	3.42656	2.84782
12:54121258:G:T	TFA-BT - unobseved	Jurkat	640.816	3342.53	2.38298	1.30641	306.3	305.559	302.497	550.846	1907.79	1.79285	1.28047	255.604	254.882	251.8	-0.590134	4.96746	4.05854
12:54121382:G:T	TFA-BT - unobseved	Jurkat	513.304	2999.91	2.54745	1.34632	306.3	305.559	302.497	639.969	3825.96	2.58021	1.35919	306.544	305.803	302.74	0.0327542	0.805029	0.654356
12:54582890:G:A	TFA-BT - unobseved	Jurkat	401.794	5890.29	3.87368	1.25426	306.3	305.559	302.497	498.786	7056	3.82259	1.26425	306.544	305.803	302.74	-0.0510948	1.68217	1.39819
12:54717831:A:T	TFA-BT - unobseved	Jurkat	117.869	258.376	1.1318	0.947455	22.9412	22.4	19.1378	70.6367	133.995	0.92318	0.842297	9.8676	9.38667	6.06421	-0.208623	1.49873	1.2393
12:54718710:C:T	TFA-BT - unobseved	Jurkat	83.9953	754.18	3.16827	1.10732	306.3	305.559	302.497	73.335	646.77	3.14348	1.08565	306.544	305.803	302.74	-0.0247873	0.327587	0.259092
12:54718795:T:G	TFA-BT - unobseved	Jurkat	464.797	2404.36	2.37079	1.28909	306.3	305.559	302.497	379.102	1824.43	2.26697	1.19145	271.134	270.406	267.331	-0.103817	1.06866	0.874285
12:55247438:C:T	TFA-BT - unobseved	Jurkat	308.272	1420.95	2.20444	1.20868	277.53	276.799	273.726	361.438	1748.19	2.27354	1.12117	197.691	196.995	193.888	0.0691001	0.704801	0.573112
12:57916001:C:T	TFA-BT - unobseved	Jurkat	660.234	976.498	0.56485	1.20595	18.9471	18.4204	15.1437	816.305	1295.57	0.665983	1.22426	28.201	27.6464	24.3976	0.101132	1.15132	0.94254
12:57916164:G:A	TFA-BT - unobseved	Jurkat	968.323	3383.05	1.80499	1.2694	246.246	245.527	242.443	810.377	3557.95	2.13474	1.31132	306.544	305.803	302.74	0.329753	4.36174	3.59653
12:57916209:G:C	TFA-BT - unobseved	Jurkat	703.202	912.161	0.374771	1.15967	7.20758	6.7506	3.40419	744.278	1161.18	0.641454	1.23679	27.7322	27.1783	23.9288	0.266683	2.50681	2.07878
14:53173880:C:A	TFA-BT - unobseved	Jurkat	112.147	1645.36	3.87674	1.10507	306.3	305.559	302.497	55.237	850.132	3.94665	1.08561	306.544	305.803	302.74	0.0699062	0.498437	0.400464
14:59654865:G:T	TFA-BT - unobseved	Jurkat	301.647	774.835	1.36122	1.14649	80.3736	79.748	76.5702	379.351	906.291	1.25591	1.13807	66.0228	65.4099	62.2194	-0.105311	1.26545	1.03914
14:82000506:C:T	TFA-BT - unobseved	Jurkat	686.123	1745.53	1.34725	1.28224	146.095	145.425	142.291	637.274	1548.65	1.28144	1.21305	96.5372	95.8987	92.7338	-0.0658061	0.53623	0.431424
15:101085631:G:A	TFA-BT - unobseved	Jurkat	709.016	1174.66	0.728984	1.25439	38.454	37.8815	34.6506	505.221	832.242	0.71995	1.17676	26.5386	25.9875	22.7352	-0.00903411	0.0926191	0.0684744
16:2510092:G:A	TFA-BT - unobseved	Jurkat	26.8091	242.007	3.17584	0.885141	130.535	129.873	126.732	21.0656	95.5423	2.18629	0.692641	26.337	25.7865	22.5336	-0.989556	3.02115	2.50757
16:2510106:C:T	TFA-BT - unobseved	Jurkat	261.3	1912.39	2.87074	1.26331	306.3	305.559	302.497	313.607	2422.97	2.95128	1.24118	306.544	305.803	302.74	0.0805382	0.860638	0.698893
16:29937576:G:A	TFA-BT - unobseved	Jurkat	428.063	4908.16	3.52012	1.38333	306.3	305.559	302.497	479.07	5705.86	3.57439	1.37413	306.544	305.803	302.74	0.0542721	3.05083	2.53154
16:403132:G:A	TFA-BT - unobseved	Jurkat	893.833	8237.21	3.20414	1.29301	306.3	305.559	302.497	718.554	7663.7	3.41506	1.2931	306.544	305.803	302.74	0.210926	4.35789	3.59492
16:5008343:C:A	TFA-BT - unobseved	Jurkat	366.358	649.431	0.826657	1.08397	22.9487	22.4074	19.1453	327.016	598.137	0.870551	1.04703	21.5262	20.9888	17.7228	0.0438941	0.206247	0.161304
17:11924078:A:G	TFA-BT - unobseved	Jurkat	317.707	1074.95	1.75867	1.11432	115.16	114.509	111.357	13.392	40.0182	1.58259	0.437822	4.84032	4.41779	1.03693	-0.176082	0.619088	0.499526
17:12921592:C:A	TFA-BT - unobseved	Jurkat	774.465	8142.41	3.39393	1.39388	306.3	305.559	302.497	856.82	9904.71	3.53128	1.40526	306.544	305.803	302.74	0.137341	6.11136	4.83634
17:13972817:C:A	TFA-BT - unobseved	Jurkat	271.585	4128.41	3.92611	1.28995	306.3	305.559	302.497	258.629	2638.34	3.351	1.29675	306.544	305.803	302.74	-0.575105	7.29293	5.44628
17:34171006:T:C	TFA-BT - unobseved	Jurkat	866.785	3417.15	1.97891	1.3091	306.3	305.559	302.497	832.153	3064.7	1.88077	1.3324	306.544	305.803	302.74	-0.0981428	2.14049	1.77904
17:43909668:T:G	TFA-BT - unobseved	Jurkat	266.23	428.026	0.684055	1.05845	14.2977	13.7898	10.4943	451.791	632.446	0.485326	1.11204	9.47512	8.99735	5.67174	-0.198729	1.62195	1.34498
17:74099860:C:T	TFA-BT - unobseved	Jurkat	224.277	6785.9	4.91963	1.35225	306.3	305.559	302.497	229.553	6686.6	4.86395	1.36493	306.544	305.803	302.74	-0.0556792	1.95805	1.63197
17:75084749:C:T	TFA-BT - unobseved	Jurkat	721.981	5154.69	2.83565	1.38222	306.3	305.559	302.497	712.108	5177.87	2.86197	1.36848	306.544	305.803	302.74	0.0263206	0.816993	0.663304
17:80408536:C:A	TFA-BT - unobseved	Jurkat	195.124	395.025	1.01763	1.02354	26.1949	25.6446	22.3915	378.995	781.066	1.04334	1.16058	50.796	50.2036	46.9926	0.0257072	0.259793	0.203783
18:28743361:A:G	TFA-BT - unobseved	Jurkat	317.412	458.899	0.532224	1.04407	8.41501	7.94531	4.61162	440.789	597.124	0.438137	1.12891	8.42764	7.95774	4.62425	-0.0940863	0.499549	0.401333
18:31738858:G:A	TFA-BT - unobseved	Jurkat	654.788	881.805	0.429389	1.18772	10.432	9.94726	6.62858	402.115	525.886	0.387779	1.06924	5.26638	4.83424	1.46299	-0.0416102	0.244605	0.191444
18:60986986:G:A	TFA-BT - unobseved	Jurkat	778.678	1098.26	0.496206	1.0741	8.4007	7.9311	4.59731	837.98	1127.55	0.428007	1.23318	12.612	12.1143	8.80863	-0.0681988	0.311756	0.245517
18:60987040:C:T	TFA-BT - unobseved	Jurkat	436.026	559.11	0.357942	1.11816	5.58184	5.14517	1.77845	459.004	705.588	0.619839	1.13809	16.7916	16.2728	12.9882	0.261897	3.41143	2.83342
18:60987054:A:T	TFA-BT - unobseved	Jurkat	562.128	1048.09	0.898673	1.14688	35.6925	35.1235	31.8891	755.293	1895.63	1.32779	1.12014	67.9158	67.3015	64.1124	0.429117	4.366	3.59854
18:60988011:G:T	TFA-BT - unobseved	Jurkat	570.036	681.67	0.258598	1.08549	2.78493	2.43051	0	703.905	899.001	0.352668	1.15774	6.40285	5.95523	2.59946	0.0940704	0.839649	0.682029
18:60988013:G:T	TFA-BT - unobseved	Jurkat	721.325	935.152	0.37511	1.16346	7.33539	6.87701	3.532	682.703	834.786	0.290463	1.16136	4.5959	4.17819	0.792514	-0.0846474	0.865707	0.702839
18:60988066:C:A	TFA-BT - unobseved	Jurkat	2087.8	2429.89	0.2192	1.30987	5.11508	4.68628	1.31169	838.223	930.717	0.150602	1.19639	1.74645	1.46282	0	-0.0685987	0
18:60988066:C:T	TFA-BT - unobseved	Jurkat	2087.8	2429.89	0.2192	1.30987	5.11508	4.68628	1.31169	681.512	840.188	0.301703	1.17333	5.16145	4.7316	1.35806	0.0825023	0
18:60988075:G:A	TFA-BT - unobseved	Jurkat	218.17	279.004	0.354325	0.942302	2.71686	2.36554	0	372.913	485.512	0.380193	1.09953	5.75874	5.31955	1.95535	0.0258677	0.191331
18:60988084:C:A	TFA-BT - unobseved	Jurkat	2163.07	2671.25	0.304544	1.34833	10.9556	10.4683	7.15217	573.091	627.721	0.13154	1.14419	1.17554	0.949728	0	-0.173005	0
18:60988189:G:T	TFA-BT - unobseved	Jurkat	590.879	1152.32	0.963388	1.19933	51.7519	51.1583	47.9485	252.414	571.87	1.17993	1.1006	49.3205	48.7305	45.5171	0.216543	0
18:60988197:C:T	TFA-BT - unobseved	Jurkat	344.394	554.197	0.685474	1.06633	14.8553	14.3453	11.0519	419.888	687.938	0.712822	1.08097	17.0575	16.5376	13.2541	0.0273474	0.0773034	0.0565293
18:60988222:G:T	TFA-BT - unobseved	Jurkat	259.947	298.89	0.200832	0.994437	1.32427	1.08216	0	418.578	585.896	0.485442	1.12003	9.80808	9.32754	6.00469	0.28461	1.65146	1.37081
18:60988448:G:C	TFA-BT - unobseved	Jurkat	199.684	369.284	0.887158	1.03194	20.881	20.3473	17.0776	157.347	281.272	0.83876	0.991732	15.7256	15.2114	11.9222	-0.0483976	0.4967	0.398968
18:60988552:G:A	TFA-BT - unobseved	Jurkat	342.15	497.667	0.540281	1.10281	11.1191	10.631	7.31574	275.184	397.777	0.531559	1.01768	7.51068	7.05004	3.70729	-0.00872171	0.107142	0.0798338
[truncated: 3,839 more rows]

## Sheet: Notes
MPRA results
This document contains the MPRA results for NCVs in MPRA active regions
Comments should be addressed to:
Juan Fuxman Bass (fuxman@bu.edu) and Ryan Tewhey (Ryan.Tewhey@jax.org)
The columns in the 'MPRAs' worksheet indicate:
NCV (chr:position:ref:alt)	Chromosome, position (hg19), reference, and alternate alleles for the NCVs present in MPRA active regions
NCV class	NCV class according to figure 2b
Cell line	Cell line in which the MPRAs were performed.
A.Ctrl.Mean	Normalized plasmid counts for reference allele
A.Exp.Mean	RNA counts for reference allele
A.log2FC	Log2 fold chance for reference allele (rna/plasmid)
A.log2FC_SE	standard error of the log2 fold chance for reference allele (rna/plasmid)
A.logP	Reference allele expression p-value
A.logPadj_BH	Reference allele BH corrected p-vale
A.logPadj_BF	Reference allele BF corrected p-vale
B.Ctrl.Mean	Normalized plasmid counts for alternative allele
B.Exp.Mean	RNA counts for alternative allele
B.log2FC	Log2 fold chance for alternative allele (rna/plasmid)
B.log2FC_SE	Standard error of the Log2 fold chance for alternative allele (rna/plasmid)
B.logP	Alternative allele expression p-value
B.logPadj_BH	Alternative allele BH corrected p-vale
B.logPadj_BF	Alternative allele BF corrected p-vale
LogSkew	Log2 allelic skew (alternative/refrence)
Skew.logP	Allelic skew p-value. Determined by two-sided Student's t-test
Skew.logFDR	Allelic skew False discovery Rate (FDR)
