# Supplementary material for: Widespread perturbation of ETS factor binding sites in cancer
Source: Nat Commun. 2023 Feb 17;14:913. doi: 10.1038/s41467-023-36535-8 (PMC9938127; doi:10.1038/s41467-023-36535-8)
Supplement: Supplementary file 8 — Dataset 5 [file 41467_2023_36535_MOESM8_ESM.xlsx]

## Sheet: ChIP-seq
Motif	TF Name	Family Name	Cell line	ENCODE experiment ID	Accession ID (GEO)	Link
M4465 1.02	MAX	bHLH	GM12878	ENCSR000DZF	GSM935518	https://www.ncbi.nlm.nih.gov/geo/query/acc.cgi?acc=GSM935518
M4596_1.02	MAX	bHLH	HUVEC	ENCSR000EEZ	GSM935572	https://www.ncbi.nlm.nih.gov/geo/query/acc.cgi?acc=GSM935572
M4481 1.02	USF2	bHLH	GM12878	ENCSR000DZU	GSM935558	https://www.ncbi.nlm.nih.gov/geo/query/acc.cgi?acc=GSM935558
M4479 1.02	TCF12	bHLH	GM12878	ENCSR000BGZ	GSM803389	https://www.ncbi.nlm.nih.gov/geo/query/acc.cgi?acc=GSM803389
M4513 1.02	TCF12	bHLH	H1-HESC	ENCSR000BIT	GSM803427	https://www.ncbi.nlm.nih.gov/geo/query/acc.cgi?acc=GSM803427
M4480 1.02	USF1	bHLH	GM12878	ENCSR000BGI	GSM803347	https://www.ncbi.nlm.nih.gov/geo/query/acc.cgi?acc=GSM803347
M4514 1.02	USF1	bHLH	H1-HESC	ENCSR000BIU	GSM803426	https://www.ncbi.nlm.nih.gov/geo/query/acc.cgi?acc=GSM803426
M4464_1.02	JUND	bZIP	GM12878	ENCSR000DYS	GSM1003634	https://www.ncbi.nlm.nih.gov/geo/query/acc.cgi?acc=GSM1003634
M4452_1.02	BATF	bZIP	GM12878	ENCSR000BGT	GSM803538	https://www.ncbi.nlm.nih.gov/geo/query/acc.cgi?acc=GSM803538
M4500_1.02	ATF3	bZIP	H1-HESC	ENCSR000BKC	GSM803512	https://www.ncbi.nlm.nih.gov/geo/query/acc.cgi?acc=GSM803512
M4501_1.02	JUN	bZIP	H1-HESC	ENCSR000ECA	GSM935614	https://www.ncbi.nlm.nih.gov/geo/query/acc.cgi?acc=GSM935614
M4591_1.02	JUN	bZIP	HUVEC	ENCSR000EFA	GSM935278	https://www.ncbi.nlm.nih.gov/geo/query/acc.cgi?acc=GSM935278
M4483_1.02	ZEB1	C2H2 ZF	GM12878	ENCSR000BND	GSM803411	https://www.ncbi.nlm.nih.gov/geo/query/acc.cgi?acc=GSM803411
M4469_1.02	REST	C2H2 ZF	GM12878	ENCSR000BQS	GSM1010744	https://www.ncbi.nlm.nih.gov/geo/query/acc.cgi?acc=GSM1010744
M4508_1.02	REST	C2H2 ZF	H1-HESC	ENCSR000BHM	GSM803365	https://www.ncbi.nlm.nih.gov/geo/query/acc.cgi?acc=GSM803365
M4482_1.02	YY1	C2H2 ZF	GM12878	ENCSR000BNP	GSM803406	https://www.ncbi.nlm.nih.gov/geo/query/acc.cgi?acc=GSM803406
M4516_1.02	YY1	C2H2 ZF	H1-HESC	ENCSR000BKD	GSM803513	https://www.ncbi.nlm.nih.gov/geo/query/acc.cgi?acc=GSM803513
M4430_1.02	CTCF	C2H2 ZF	AG04449	ENCSR000DPG	GSM749695	https://www.ncbi.nlm.nih.gov/geo/query/acc.cgi?acc=GSM749695
M4431_1.02	CTCF	C2H2 ZF	AG04450	ENCSR000DPM	GSM749769	https://www.ncbi.nlm.nih.gov/geo/query/acc.cgi?acc=GSM749769
M4433_1.02	CTCF	C2H2 ZF	AG09319	ENCSR000DPS	GSM749728	https://www.ncbi.nlm.nih.gov/geo/query/acc.cgi?acc=GSM749728
M4436_1.02	CTCF	C2H2 ZF	BJ	ENCSR000DQI	GSM749752	https://www.ncbi.nlm.nih.gov/geo/query/acc.cgi?acc=GSM749752
M4455_1.02	CTCF	C2H2 ZF	GM12878	ENCSR000AKB	GSM733752	https://www.ncbi.nlm.nih.gov/geo/query/acc.cgi?acc=GSM733752
M4456_1.02	CTCF	C2H2 ZF	GM12878	ENCSR000DZN	GSM935611	https://www.ncbi.nlm.nih.gov/geo/query/acc.cgi?acc=GSM935611
M4457_1.02	CTCF	C2H2 ZF	GM12878	ENCSR000DKV	GSM822312	https://www.ncbi.nlm.nih.gov/geo/query/acc.cgi?acc=GSM822312
M4458_1.02	CTCF	C2H2 ZF	GM12878	ENCSR000DRZ	GSM749706	https://www.ncbi.nlm.nih.gov/geo/query/acc.cgi?acc=GSM749706
M4517_1.02	CTCF	C2H2 ZF	HA-sp	ENCSR000DSU	GSM749696	https://www.ncbi.nlm.nih.gov/geo/query/acc.cgi?acc=GSM749696
M4518_1.02	CTCF	C2H2 ZF	HBMEC	ENCSR000DTA	GSM749743	https://www.ncbi.nlm.nih.gov/geo/query/acc.cgi?acc=GSM749743
M4521_1.02	CTCF	C2H2 ZF	HEEpiC	ENCSR000DTR	GSM749726	https://www.ncbi.nlm.nih.gov/geo/query/acc.cgi?acc=GSM749726
M4580_1.02	CTCF	C2H2 ZF	HMEC	ENCSR000DUS	GSM749753	https://www.ncbi.nlm.nih.gov/geo/query/acc.cgi?acc=GSM749753
M4583_1.02	CTCF	C2H2 ZF	HPAF	ENCSR000DUX	GSM749751	https://www.ncbi.nlm.nih.gov/geo/query/acc.cgi?acc=GSM749751
M4585_1.02	CTCF	C2H2 ZF	HRE	ENCSR000DVH	GSM749737	https://www.ncbi.nlm.nih.gov/geo/query/acc.cgi?acc=GSM749737
M4586_1.02	CTCF	C2H2 ZF	HRPEpiC	ENCSR000DVI	GSM749673	https://www.ncbi.nlm.nih.gov/geo/query/acc.cgi?acc=GSM749673
M4588_1.02	CTCF	C2H2 ZF	HSMMtube	ENCSR000ANS	GSM733783	https://www.ncbi.nlm.nih.gov/geo/query/acc.cgi?acc=GSM733783
M4593_1.02	CTCF	C2H2 ZF	HUVEC	ENCSR000DLW	GSM822279	https://www.ncbi.nlm.nih.gov/geo/query/acc.cgi?acc=GSM822279
M4647_1.02	CTCF	C2H2 ZF	NH-A	ENCSR000AOO	GSM733765	https://www.ncbi.nlm.nih.gov/geo/query/acc.cgi?acc=GSM733765
M4648_1.02	CTCF	C2H2 ZF	NHDF-Ad	ENCSR000APM	GSM733744	https://www.ncbi.nlm.nih.gov/geo/query/acc.cgi?acc=GSM733744
M4651_1.02	CTCF	C2H2 ZF	NHLF	ENCSR000ANO	GSM733695	https://www.ncbi.nlm.nih.gov/geo/query/acc.cgi?acc=GSM733695
M4654_1.02	CTCF	C2H2 ZF	Osteobl	ENCSR000APF	GSM733784	https://www.ncbi.nlm.nih.gov/geo/query/acc.cgi?acc=GSM733784
M4659 1.02	CTCF	C2H2 ZF	SAEC	ENCSR000DXI	GSM749779	https://www.ncbi.nlm.nih.gov/geo/query/acc.cgi?acc=GSM749779
M4453_1.02	BCL11A	C2H2 ZF	GM12878	ENCSR000BHA	GSM803388	https://www.ncbi.nlm.nih.gov/geo/query/acc.cgi?acc=GSM803388
M4484_1.02	ZNF143	C2H2 ZF	GM12878	ENCSR000DZL	GSM935613	https://www.ncbi.nlm.nih.gov/geo/query/acc.cgi?acc=GSM935613
M4454 1.02	BRCA1	EIN3	GM12878	ENCSR000DZS	GSM935377	https://www.ncbi.nlm.nih.gov/geo/query/acc.cgi?acc=GSM935377
M4475_1.02	SPI1	Ets	GM12878	ENCSR000BGQ	GSM803531	https://www.ncbi.nlm.nih.gov/geo/query/acc.cgi?acc=GSM803531
M4461_1.02	ETS1	Ets	GM12878	ENCSR000BKA	GSM803510	https://www.ncbi.nlm.nih.gov/geo/query/acc.cgi?acc=GSM803510
M4462_1.02	GABPA	Ets	GM12878	ENCSR331HPA	GSE96120	https://www.ncbi.nlm.nih.gov/geo/query/acc.cgi?acc=GSE96120
M4595 1.02	GATA2	GATA	HUVEC	ENCSR000EVW	GSM935347	https://www.ncbi.nlm.nih.gov/geo/query/acc.cgi?acc=GSM935347
M4473_1.02	PBX3	Homeodomain	GM12878	ENCSR000BGR	GSM803532	https://www.ncbi.nlm.nih.gov/geo/query/acc.cgi?acc=GSM803532
M4463_1.02	IRF4	IRF	GM12878	ENCSR000BGY	GSM803390	https://www.ncbi.nlm.nih.gov/geo/query/acc.cgi?acc=GSM803390
M4466_1.02	MEF2A	MADS box	GM12878	ENCSR000BKB	GSM803511	https://www.ncbi.nlm.nih.gov/geo/query/acc.cgi?acc=GSM803511
M4467 1.02	MEF2C	MADS box	GM12878	ENCSR000BNG	GSM803420	https://www.ncbi.nlm.nih.gov/geo/query/acc.cgi?acc=GSM803420
M4477 1.02	SRF	MADS box	GM12878	ENCSR000BGE	GSM803350	https://www.ncbi.nlm.nih.gov/geo/query/acc.cgi?acc=GSM803350
M4512_1.02	SRF	MADS box	H1-HESC	ENCSR000BIV	GSM803425	https://www.ncbi.nlm.nih.gov/geo/query/acc.cgi?acc=GSM803425
M4511 1.02	RXRA	Nuclear receptor	H1-HESC	ENCSR000BJW	GSM803506	https://www.ncbi.nlm.nih.gov/geo/query/acc.cgi?acc=GSM803506
M4468_1.02	RELA	Rel	GM12878	ENCSR000EAG	GSM935478	https://www.ncbi.nlm.nih.gov/geo/query/acc.cgi?acc=GSM935478
M4478 1.02	STAT3	STAT	GM12878	ENCSR000DZV	GSM935557	https://www.ncbi.nlm.nih.gov/geo/query/acc.cgi?acc=GSM935557

## Sheet: Notes
ChIP-seq data
This document contains the ChIP-seq experiments downloaded from ENCODE for allelic imbalance analysis
Comments should be addressed to:
Juan Fuxman Bass (fuxman@bu.edu)
The columns in the 'ChIP-seq' worksheet indicate:
Motif	CIS-BP ID of motif used for predictions of differential binding
TF Name	Name of TF associated with the indicated motif
Family Name	TF family
Cell line	Cell line corresponding to the ChIP-seq data from ENCODE
ENCODE experiment ID	ENCODE ID corresponding to the ChIP-seq experiment
Accession ID (GEO)	GEO accession number
Link	GEO accession link
