# Supplementary material for: Widespread perturbation of ETS factor binding sites in cancer
Source: Nat Commun. 2023 Feb 17;14:913. doi: 10.1038/s41467-023-36535-8 (PMC9938127; doi:10.1038/s41467-023-36535-8)
Supplement: Supplementary file 9 — Dataset 6 [file 41467_2023_36535_MOESM9_ESM.xlsx]

## Sheet: Promoters
Promoter ID	Gene	Transcript	Chromosome	Start	End	Strand
1	OR4F5	ENSG00000186092.4	1	67061	69370	+
2	AL627309.1	ENSG00000237683.5	1	139099	141408	-
3	OR4F29	ENSG00000235249.1	1	365610	367919	+
4	OR4F16	ENSG00000185097.2	1	621773	624082	-
5	AL669831.1	ENSG00000269831.1	1	738857	741166	-
6	AL645608.2	ENSG00000269308.1	1	816013	818322	+
7	SAMD11	ENSG00000187634.6	1	858230	861397	+
8	SAMD11	ENSG00000187634.6	1	863662	865971	+
9	AL645608.1	ENSG00000268179.1	1	866165	868474	-
10	SAMD11	ENSG00000187634.6	1	872625	877825	+
11	NOC2L	ENSG00000188976.6	1	880662	884469	-
12	NOC2L	ENSG00000188976.6	1	893558	896718	-
13	KLHL17	ENSG00000187961.9	1	893937	899211	+
14	PLEKHN1	ENSG00000187583.6	1	899847	902161	+
15	PLEKHN1	ENSG00000187583.6	1	904225	906534	+
16	PLEKHN1	ENSG00000187583.6	1	906862	909171	+
17	C1orf170	ENSG00000187642.5	1	911741	914050	-
18	C1orf170	ENSG00000187642.5	1	917193	919526	-
19	HES4	ENSG00000188290.6	1	935081	937581	-
20	ISG15	ENSG00000187608.5	1	946773	949082	+
21	AGRN	ENSG00000188157.9	1	953473	955782	+
22	AGRN	ENSG00000188157.9	1	967456	970526	+
23	AGRN	ENSG00000188157.9	1	978749	987645	+
24	RNF223	ENSG00000237330.2	1	1009407	1011716	-
25	C1orf159	ENSG00000131591.13	1	1019172	1021481	-
26	C1orf159	ENSG00000131591.13	1	1022736	1025045	-
27	C1orf159	ENSG00000131591.13	1	1027177	1030222	-
28	C1orf159	ENSG00000131591.13	1	1041227	1043536	-
29	C1orf159	ENSG00000131591.13	1	1051181	1053770	-
30	TTLL10	ENSG00000162571.9	1	1107234	1109565	+
31	TTLL10	ENSG00000162571.9	1	1113047	1116196	+
32	TTLL10	ENSG00000162571.9	1	1118386	1120695	+
33	TNFRSF18	ENSG00000186891.9	1	1140780	1144100	-
34	TNFRSF4	ENSG00000186827.6	1	1148598	1151547	-
35	SDF4	ENSG00000078808.12	1	1155393	1158760	-
36	SDF4	ENSG00000078808.12	1	1163696	1166005	-
37	B3GALT6	ENSG00000176022.3	1	1165599	1167908	+
38	SDF4	ENSG00000078808.12	1	1167068	1169440	-
39	FAM132A	ENSG00000184163.3	1	1178258	1184131	-
40	UBE2J2	ENSG00000160087.16	1	1191435	1193744	-
41	UBE2J2	ENSG00000160087.16	1	1198669	1200978	-
42	UBE2J2	ENSG00000160087.16	1	1201223	1203532	-
43	UBE2J2	ENSG00000160087.16	1	1208571	1211294	-
44	SCNN1D	ENSG00000162572.15	1	1213786	1217855	+
45	SCNN1D	ENSG00000162572.15	1	1220459	1222768	+
46	ACAP3	ENSG00000131584.14	1	1230108	1232417	-
47	ACAP3	ENSG00000131584.14	1	1233341	1237026	-
48	ACAP3	ENSG00000131584.14	1	1240001	1247018	-
49	PUSL1	ENSG00000169972.7	1	1241917	1244894	+
50	CPSF3L	ENSG00000127054.14	1	1247800	1258314	-
51	GLTPD1	ENSG00000224051.2	1	1258106	1260900	+
52	CPSF3L	ENSG00000127054.14	1	1259703	1262100	-
53	TAS1R3	ENSG00000169962.4	1	1264664	1266973	+
54	DVL1	ENSG00000107404.13	1	1284055	1286759	-
55	MXRA8	ENSG00000162576.12	1	1289347	1292921	-
56	MXRA8	ENSG00000162576.12	1	1293635	1295952	-
57	MXRA8	ENSG00000162576.12	1	1296877	1299186	-
58	AURKAIP1	ENSG00000175756.9	1	1310244	1312904	-
59	CCNL2	ENSG00000221978.7	1	1323813	1330125	-
60	RP4-758J18.2	ENSG00000224870.3	1	1332872	1336078	+
61	CCNL2	ENSG00000221978.7	1	1333387	1336737	-
62	MRPL20	ENSG00000242485.1	1	1341407	1344722	-
63	ANKRD65	ENSG00000235098.4	1	1355253	1359178	-
64	TMEM88B	ENSG00000205116.3	1	1359478	1361787	+
65	VWA1	ENSG00000179403.10	1	1368211	1371394	+
66	ATAD3C	ENSG00000215915.5	1	1383039	1385573	+
67	ATAD3C	ENSG00000215915.5	1	1395833	1398142	+
68	ATAD3B	ENSG00000160072.15	1	1405113	1407428	+
69	ATAD3B	ENSG00000160072.15	1	1411376	1414708	+
70	ATAD3B	ENSG00000160072.15	1	1416835	1420228	+
71	ATAD3A	ENSG00000197785.9	1	1445501	1448189	+
72	ATAD3A	ENSG00000197785.9	1	1450420	1453280	+
73	ATAD3A	ENSG00000197785.9	1	1457623	1459932	+
74	TMEM240	ENSG00000205090.4	1	1475457	1477862	-
75	SSU72	ENSG00000160075.10	1	1481587	1483896	-
76	AL645728.1	ENSG00000215014.3	1	1508325	1510634	+
77	SSU72	ENSG00000160075.10	1	1509684	1512278	-
78	C1orf233	ENSG00000228594.1	1	1535196	1537505	-
79	MIB2	ENSG00000197530.8	1	1548765	1553236	+
80	MIB2	ENSG00000197530.8	1	1556472	1565132	+
81	MMP23B	ENSG00000189409.8	1	1565444	1569898	+
82	CDK11B	ENSG00000248333.3	1	1580343	1582652	-
83	CDK11B	ENSG00000248333.3	1	1588434	1592502	-
84	SLC35E2B	ENSG00000189339.7	1	1601298	1603607	-
85	SLC35E2B	ENSG00000189339.7	1	1623803	1626196	-
86	CDK11A	ENSG00000008128.18	1	1635275	1638492	-
87	CDK11A	ENSG00000008128.18	1	1638720	1642344	-
88	CDK11A	ENSG00000008128.18	1	1652814	1657795	-
89	SLC35E2	ENSG00000215790.2	1	1666433	1668742	-
90	SLC35E2	ENSG00000215790.2	1	1677078	1679460	-
91	NADK	ENSG00000008130.11	1	1685542	1692110	-
92	NADK	ENSG00000008130.11	1	1709578	1713925	-
93	GNB1	ENSG00000078369.13	1	1725356	1727665	-
94	GNB1	ENSG00000078369.13	1	1749545	1751854	-
95	GNB1	ENSG00000078369.13	1	1756713	1759022	-
96	GNB1	ENSG00000078369.13	1	1763444	1765753	-
97	GNB1	ENSG00000078369.13	1	1821560	1824524	-
98	CALML6	ENSG00000169885.5	1	1844236	1847127	+
99	TMEM52	ENSG00000178821.8	1	1849956	1852741	-
100	C1orf222	ENSG00000142609.13	1	1858562	1861397	-
101	C1orf222	ENSG00000142609.13	1	1886874	1889183	-
102	C1orf222	ENSG00000142609.13	1	1891265	1893576	-
103	C1orf222	ENSG00000142609.13	1	1897685	1899994	-
104	C1orf222	ENSG00000142609.13	1	1922088	1924397	-
105	C1orf222	ENSG00000142609.13	1	1934873	1937305	-
106	GABRD	ENSG00000187730.6	1	1948750	1951059	+
107	PRKCZ	ENSG00000067606.11	1	1979879	1982526	+
108	PRKCZ	ENSG00000067606.11	1	1984850	1987397	+
109	PRKCZ	ENSG00000067606.11	1	2002871	2006962	+
110	PRKCZ	ENSG00000067606.11	1	2011657	2013966	+
111	PRKCZ	ENSG00000067606.11	1	2034125	2036457	+
112	PRKCZ	ENSG00000067606.11	1	2041063	2043372	+
113	PRKCZ	ENSG00000067606.11	1	2045614	2047923	+
114	PRKCZ	ENSG00000067606.11	1	2063047	2066980	+
115	PRKCZ	ENSG00000067606.11	1	2073860	2077105	+
116	PRKCZ	ENSG00000067606.11	1	2098257	2100693	+
117	AL590822.2	ENSG00000269554.1	1	2119207	2121516	+
118	C1orf86	ENSG00000162585.12	1	2125267	2128243	-
119	C1orf86	ENSG00000162585.12	1	2130147	2133375	-
120	C1orf86	ENSG00000162585.12	1	2135041	2137350	-
121	C1orf86	ENSG00000162585.12	1	2138892	2141201	-
122	C1orf86	ENSG00000162585.12	1	2143879	2146188	-
123	AL590822.1	ENSG00000203301.2	1	2145340	2147649	-
124	SKI	ENSG00000157933.9	1	2158104	2160413	+
125	SKI	ENSG00000157933.9	1	2161888	2164197	+
126	SKI	ENSG00000157933.9	1	2177405	2179714	+
127	SKI	ENSG00000157933.9	1	2233055	2235364	+
128	AL589739.1	ENSG00000269753.1	1	2256551	2258860	+
129	MORN1	ENSG00000116151.9	1	2307037	2309346	-
130	MORN1	ENSG00000116151.9	1	2316280	2318589	-
131	MORN1	ENSG00000116151.9	1	2318688	2325175	-
132	RER1	ENSG00000157916.14	1	2321237	2325723	+
133	RER1	ENSG00000157916.14	1	2331360	2333669	+
134	PEX10	ENSG00000157911.5	1	2341163	2347265	-
135	PLCH2	ENSG00000149527.13	1	2355389	2357698	+
136	PLCH2	ENSG00000149527.13	1	2396868	2399177	+
137	PLCH2	ENSG00000149527.13	1	2405724	2408033	+
138	PLCH2	ENSG00000149527.13	1	2408499	2411606	+
139	PLCH2	ENSG00000149527.13	1	2427191	2430365	+
140	PANK4	ENSG00000157881.9	1	2444172	2449405	-
141	PANK4	ENSG00000157881.9	1	2450454	2454369	-
142	PANK4	ENSG00000157881.9	1	2457346	2460068	-
143	HES5	ENSG00000197921.5	1	2461404	2463713	-
144	TNFRSF14	ENSG00000157873.13	1	2485048	2493519	+
145	FAM213B	ENSG00000157870.10	1	2515900	2520312	+
146	MMEL1	ENSG00000142606.11	1	2523837	2527541	-
147	MMEL1	ENSG00000142606.11	1	2542560	2544869	-
148	MMEL1	ENSG00000142606.11	1	2560653	2562962	-
149	MMEL1	ENSG00000142606.11	1	2564138	2566510	-
150	TTC34	ENSG00000215912.7	1	2570871	2573180	-
151	TTC34	ENSG00000215912.7	1	2705956	2708309	-
152	TTC34	ENSG00000215912.7	1	2718006	2720315	-
153	ACTRT2	ENSG00000169717.5	1	2936016	2938325	+
154	PRDM16	ENSG00000142611.12	1	2983702	2986054	+
155	PRDM16	ENSG00000142611.12	1	3152465	3154774	+
156	PRDM16	ENSG00000142611.12	1	3158666	3160975	+
157	PRDM16	ENSG00000142611.12	1	3311025	3313334	+
158	PRDM16	ENSG00000142611.12	1	3339453	3342059	+
159	ARHGEF16	ENSG00000130762.10	1	3368960	3371269	+
160	ARHGEF16	ENSG00000130762.10	1	3380539	3385387	+
161	ARHGEF16	ENSG00000130762.10	1	3386141	3389612	+
162	MEGF6	ENSG00000162591.11	1	3409770	3415310	-
163	MEGF6	ENSG00000162591.11	1	3447732	3450041	-
164	MEGF6	ENSG00000162591.11	1	3527561	3530088	-
165	TPRG1L	ENSG00000158109.10	1	3539536	3541893	+
166	WRAP73	ENSG00000116213.11	1	3551717	3555650	-
167	WRAP73	ENSG00000116213.11	1	3555909	3558218	-
168	WRAP73	ENSG00000116213.11	1	3566310	3568666	-
169	TP73	ENSG00000078900.10	1	3567054	3569408	+
170	WRAP73	ENSG00000116213.11	1	3569045	3571354	-
171	TP73	ENSG00000078900.10	1	3596900	3599209	+
172	TP73	ENSG00000078900.10	1	3605206	3607550	+
173	TP73	ENSG00000078900.10	1	3612580	3614901	+
174	TP73	ENSG00000078900.10	1	3642012	3644321	+
175	CCDC27	ENSG00000162592.4	1	3666932	3669288	+
176	SMIM1	ENSG00000235169.3	1	3687322	3689906	+
177	LRRC47	ENSG00000130764.5	1	3700331	3702768	-
178	LRRC47	ENSG00000130764.5	1	3712788	3715097	-
179	CEP104	ENSG00000116198.8	1	3732742	3735051	-
180	CEP104	ENSG00000116198.8	1	3745590	3749817	-
181	CEP104	ENSG00000116198.8	1	3753420	3757703	-
182	CEP104	ENSG00000116198.8	1	3763988	3766297	-
183	DFFB	ENSG00000169598.11	1	3771815	3774443	+
184	CEP104	ENSG00000116198.8	1	3773478	3775807	-
185	DFFB	ENSG00000169598.11	1	3782197	3784506	+
186	DFFB	ENSG00000169598.11	1	3798041	3800350	+
187	C1orf174	ENSG00000198912.6	1	3816531	3818886	-
188	AJAP1	ENSG00000196581.6	1	4712762	4715384	+
189	AJAP1	ENSG00000196581.6	1	4769185	4771494	+
190	NPHP4	ENSG00000131697.13	1	5927432	5930464	-
191	NPHP4	ENSG00000131697.13	1	5933621	5935930	-
192	NPHP4	ENSG00000131697.13	1	5937246	5939555	-
193	NPHP4	ENSG00000131697.13	1	5942629	5944938	-
194	NPHP4	ENSG00000131697.13	1	5965104	5967413	-
195	KCNAB2	ENSG00000069424.10	1	6049496	6053050	+
196	NPHP4	ENSG00000131697.13	1	6052204	6054562	-
197	KCNAB2	ENSG00000069424.10	1	6084330	6087636	+
198	KCNAB2	ENSG00000069424.10	1	6092313	6096256	+
199	KCNAB2	ENSG00000069424.10	1	6098648	6100957	+
200	AL035406.1	ENSG00000268332.1	1	6101119	6103428	-
201	KCNAB2	ENSG00000069424.10	1	6103951	6106453	+
202	KCNAB2	ENSG00000069424.10	1	6140291	6142600	+
203	KCNAB2	ENSG00000069424.10	1	6154286	6156595	+
204	CHD5	ENSG00000116254.13	1	6166552	6168861	-
205	CHD5	ENSG00000116254.13	1	6188322	6190631	-
206	CHD5	ENSG00000116254.13	1	6191519	6193828	-
207	CHD5	ENSG00000116254.13	1	6203884	6206193	-
208	CHD5	ENSG00000116254.13	1	6239803	6242212	-
209	RPL22	ENSG00000116251.5	1	6257537	6262931	-
210	RPL22	ENSG00000116251.5	1	6263274	6265583	-
211	RNF207	ENSG00000158286.8	1	6263505	6266515	+
212	RNF207	ENSG00000158286.8	1	6266648	6273077	+
213	RPL22	ENSG00000116251.5	1	6269024	6271478	-
214	ICMT	ENSG00000116237.11	1	6283282	6285591	-
215	ICMT	ENSG00000116237.11	1	6295720	6298061	-
216	HES3	ENSG00000173673.7	1	6302222	6304531	+
217	GPR153	ENSG00000158292.6	1	6320755	6323064	-
218	ACOT7	ENSG00000097021.15	1	6355284	6357593	-
219	ACOT7	ENSG00000097021.15	1	6412029	6414338	-
220	ACOT7	ENSG00000097021.15	1	6419124	6422796	-
221	ACOT7	ENSG00000097021.15	1	6445593	6447902	-
222	ACOT7	ENSG00000097021.15	1	6453141	6456480	-
223	HES2	ENSG00000069812.7	1	6476411	6478720	-
224	HES2	ENSG00000069812.7	1	6479683	6482008	-
225	ESPN	ENSG00000187017.10	1	6482818	6485127	+
226	HES2	ENSG00000069812.7	1	6484450	6486759	-
227	ESPN	ENSG00000187017.10	1	6498408	6500717	+
228	ESPN	ENSG00000187017.10	1	6506073	6512056	+
229	ESPN	ENSG00000187017.10	1	6518538	6520847	+
230	TNFRSF25	ENSG00000215788.5	1	6522387	6528284	-
231	PLEKHG5	ENSG00000171680.16	1	6531363	6533672	-
232	PLEKHG5	ENSG00000171680.16	1	6537368	6539677	-
233	PLEKHG5	ENSG00000171680.16	1	6545249	6548043	-
234	PLEKHG5	ENSG00000171680.16	1	6550350	6553789	-
235	PLEKHG5	ENSG00000171680.16	1	6556476	6559513	-
236	PLEKHG5	ENSG00000171680.16	1	6579789	6582150	-
237	NOL9	ENSG00000162408.10	1	6593165	6595474	-
238	NOL9	ENSG00000162408.10	1	6604797	6607106	-
239	NOL9	ENSG00000162408.10	1	6610268	6612577	-
240	TAS1R1	ENSG00000173662.15	1	6613211	6615648	+
241	NOL9	ENSG00000162408.10	1	6614280	6616624	-
242	TAS1R1	ENSG00000173662.15	1	6628971	6631280	+
243	ZBTB48	ENSG00000204859.7	1	6638031	6640427	+
244	ZBTB48	ENSG00000204859.7	1	6643332	6649026	+
245	KLHL21	ENSG00000162413.12	1	6659596	6661905	-
246	KLHL21	ENSG00000162413.12	1	6662649	6665090	-
247	PHF13	ENSG00000116273.5	1	6671715	6674101	+
248	KLHL21	ENSG00000162413.12	1	6674340	6676696	-
249	THAP3	ENSG00000041988.11	1	6682896	6685569	+
250	THAP3	ENSG00000041988.11	1	6686425	6688734	+
251	DNAJC11	ENSG00000007923.11	1	6704837	6707201	-
252	DNAJC11	ENSG00000007923.11	1	6727990	6730299	-
253	DNAJC11	ENSG00000007923.11	1	6740817	6743385	-
254	DNAJC11	ENSG00000007923.11	1	6761582	6764013	-
255	CAMTA1	ENSG00000171735.14	1	6843354	6845891	+
256	CAMTA1	ENSG00000171735.14	1	6865018	6867327	+
257	CAMTA1	ENSG00000171735.14	1	6883140	6885449	+
258	CAMTA1	ENSG00000171735.14	1	6911078	6913434	+
259	CAMTA1	ENSG00000171735.14	1	6932086	6934395	+
260	CAMTA1	ENSG00000171735.14	1	7794438	7796747	+
261	CAMTA1	ENSG00000171735.14	1	7802944	7805300	+
262	VAMP3	ENSG00000049245.8	1	7829299	7833046	+
263	VAMP3	ENSG00000049245.8	1	7835127	7837436	+
264	PER3	ENSG00000049246.10	1	7842350	7847661	+
265	PER3	ENSG00000049246.10	1	7861081	7863390	+
266	PER3	ENSG00000049246.10	1	7894838	7897147	+
267	UTS2	ENSG00000049247.9	1	7912815	7915601	-
268	TNFRSF9	ENSG00000049249.4	1	7994880	7997189	-
269	TNFRSF9	ENSG00000049249.4	1	7998084	8000393	-
270	TNFRSF9	ENSG00000049249.4	1	8000646	8002955	-
271	PARK7	ENSG00000116288.8	1	8012321	8014630	+
272	PARK7	ENSG00000116288.8	1	8019693	8023106	+
273	PARK7	ENSG00000116288.8	1	8023381	8025690	+
274	ERRFI1	ENSG00000116285.8	1	8075413	8077722	-
275	ERRFI1	ENSG00000116285.8	1	8086063	8088397	-
276	SLC45A1	ENSG00000162426.10	1	8375856	8378448	+
277	SLC45A1	ENSG00000162426.10	1	8382360	8384669	+
278	SLC45A1	ENSG00000162426.10	1	8388168	8390767	+
279	RERE	ENSG00000142599.13	1	8414862	8417171	-
280	RERE	ENSG00000142599.13	1	8422624	8426927	-
281	RERE	ENSG00000142599.13	1	8483199	8487301	-
282	RERE	ENSG00000142599.13	1	8585718	8588127	-
283	RERE	ENSG00000142599.13	1	8650620	8652929	-
284	RERE	ENSG00000142599.13	1	8684159	8686468	-
285	RERE	ENSG00000142599.13	1	8716150	8718459	-
286	RERE	ENSG00000142599.13	1	8762998	8765307	-
287	RERE	ENSG00000142599.13	1	8813617	8815926	-
288	RERE	ENSG00000142599.13	1	8877244	8879731	-
289	ENO1	ENSG00000074800.9	1	8931076	8933385	-
290	ENO1	ENSG00000074800.9	1	8938046	8941337	-
291	CA6	ENSG00000131686.10	1	9003896	9006225	+
292	SLC2A7	ENSG00000197241.3	1	9086124	9088433	-
293	SLC2A5	ENSG00000142583.13	1	9099674	9101983	-
294	SLC2A5	ENSG00000142583.13	1	9109039	9111348	-
295	SLC2A5	ENSG00000142583.13	1	9129324	9135210	-
296	SLC2A5	ENSG00000142583.13	1	9148222	9150566	-
297	GPR157	ENSG00000180758.10	1	9171149	9173458	-
298	GPR157	ENSG00000180758.10	1	9188560	9191258	-
299	H6PD	ENSG00000049239.8	1	9292804	9295113	+
300	H6PD	ENSG00000049239.8	1	9297873	9300182	+
301	H6PD	ENSG00000049239.8	1	9323559	9325868	+
302	SPSB1	ENSG00000171621.9	1	9350909	9354866	+
303	SPSB1	ENSG00000171621.9	1	9409460	9411769	+
304	SPSB1	ENSG00000171621.9	1	9413736	9416045	+
305	SLC25A33	ENSG00000171612.6	1	9597511	9599820	+
306	TMEM201	ENSG00000188807.8	1	9646902	9649259	+
307	TMEM201	ENSG00000188807.8	1	9654925	9657234	+
308	TMEM201	ENSG00000188807.8	1	9664242	9668065	+
309	PIK3CD	ENSG00000171608.11	1	9709760	9712082	+
310	C1orf200	ENSG00000179840.5	1	9714364	9716673	-
311	PIK3CD	ENSG00000171608.11	1	9746204	9748513	+
312	PIK3CD	ENSG00000171608.11	1	9768226	9770535	+
313	PIK3CD	ENSG00000171608.11	1	9773727	9778406	+
314	CLSTN1	ENSG00000171603.12	1	9793264	9795573	-
315	CLSTN1	ENSG00000171603.12	1	9809945	9813668	-
316	CLSTN1	ENSG00000171603.12	1	9883762	9886613	-
317	CTNNBIP1	ENSG00000178585.10	1	9931870	9934179	-
318	CTNNBIP1	ENSG00000178585.10	1	9937954	9940263	-
319	CTNNBIP1	ENSG00000178585.10	1	9953015	9955324	-
320	CTNNBIP1	ENSG00000178585.10	1	9970041	9972423	-
321	LZIC	ENSG00000162441.7	1	9991958	9994267	-
322	LZIC	ENSG00000162441.7	1	9995398	9997707	-
323	NMNAT1	ENSG00000173614.9	1	10001456	10003825	+
324	LZIC	ENSG00000162441.7	1	10002546	10005494	-
325	NMNAT1	ENSG00000173614.9	1	10039080	10041389	+
326	RBP7	ENSG00000162444.11	1	10055234	10057553	+
327	UBE4B	ENSG00000130939.14	1	10090860	10093933	+
328	UBE4B	ENSG00000130939.14	1	10158889	10161198	+
329	UBE4B	ENSG00000130939.14	1	10165359	10167668	+
330	UBE4B	ENSG00000130939.14	1	10180070	10182379	+
331	UBE4B	ENSG00000130939.14	1	10186367	10188676	+
332	UBE4B	ENSG00000130939.14	1	10216382	10218691	+
333	UBE4B	ENSG00000130939.14	1	10228984	10231293	+
334	UBE4B	ENSG00000130939.14	1	10237044	10239353	+
335	KIF1B	ENSG00000054523.12	1	10268833	10271953	+
336	KIF1B	ENSG00000054523.12	1	10288792	10292587	+
337	KIF1B	ENSG00000054523.12	1	10336586	10338895	+
338	KIF1B	ENSG00000054523.12	1	10340478	10342787	+
339	KIF1B	ENSG00000054523.12	1	10402803	10405958	+
340	KIF1B	ENSG00000054523.12	1	10423194	10425503	+
341	PGD	ENSG00000142657.16	1	10456619	10459968	+
342	PGD	ENSG00000142657.16	1	10470861	10473170	+
343	PGD	ENSG00000142657.16	1	10473319	10475628	+
344	PGD	ENSG00000142657.16	1	10476839	10479148	+
345	APITD1	ENSG00000175279.17	1	10488129	10491459	+
346	APITD1-CORT	ENSG00000251503.3	1	10488129	10491594	+
347	APITD1-CORT	ENSG00000251503.3	1	10492694	10495003	+
348	APITD1	ENSG00000175279.17	1	10498150	10500459	+
349	CORT	ENSG00000241563.2	1	10507746	10510250	+
350	PEX14	ENSG00000142655.8	1	10530315	10532624	+
351	DFFA	ENSG00000160049.7	1	10532256	10534612	-
352	PEX14	ENSG00000142655.8	1	10532914	10535318	+
353	PEX14	ENSG00000142655.8	1	10593915	10596224	+
354	CASZ1	ENSG00000130940.10	1	10698540	10700849	-
355	CASZ1	ENSG00000130940.10	1	10704853	10707162	-
356	CASZ1	ENSG00000130940.10	1	10710877	10713186	-
357	CASZ1	ENSG00000130940.10	1	10721175	10723484	-
358	CASZ1	ENSG00000130940.10	1	10753689	10756565	-
359	CASZ1	ENSG00000130940.10	1	10765352	10767661	-
360	CASZ1	ENSG00000130940.10	1	10856425	10858736	-
361	C1orf127	ENSG00000175262.10	1	11007647	11011837	-
362	C1orf127	ENSG00000175262.10	1	11023978	11026287	-
363	C1orf127	ENSG00000175262.10	1	11035992	11038301	-
364	C1orf127	ENSG00000175262.10	1	11041814	11044123	-
365	TARDBP	ENSG00000120948.11	1	11070384	11074052	+
366	TARDBP	ENSG00000120948.11	1	11078614	11080923	+
367	TARDBP	ENSG00000120948.11	1	11081225	11084563	+
368	MASP2	ENSG00000009724.12	1	11102975	11105284	-
369	MASP2	ENSG00000009724.12	1	11107000	11109319	-
370	SRM	ENSG00000116649.5	1	11114981	11117906	-
371	SRM	ENSG00000116649.5	1	11118650	11122110	-
372	EXOSC10	ENSG00000171824.9	1	11128701	11131010	-
373	EXOSC10	ENSG00000171824.9	1	11132172	11135112	-
374	EXOSC10	ENSG00000171824.9	1	11137428	11144709	-
375	EXOSC10	ENSG00000171824.9	1	11159614	11161967	-
376	MTOR	ENSG00000198793.8	1	11174406	11177749	-
377	MTOR	ENSG00000198793.8	1	11191335	11193644	-
378	MTOR	ENSG00000198793.8	1	11199437	11201746	-
379	MTOR	ENSG00000198793.8	1	11204802	11207111	-
380	ANGPTL7	ENSG00000171819.4	1	11247368	11249677	+
381	ANGPTL7	ENSG00000171819.4	1	11251654	11253963	+
382	MTOR	ENSG00000198793.8	1	11322284	11324593	-
383	UBIAD1	ENSG00000120942.9	1	11331233	11334270	+
384	PTCHD2	ENSG00000204624.6	1	11537193	11539574	+
385	PTCHD2	ENSG00000204624.6	1	11591703	11594012	+
386	FBXO2	ENSG00000116661.9	1	11710490	11712799	-
387	FBXO44	ENSG00000132879.9	1	11712402	11716401	+
388	FBXO2	ENSG00000116661.9	1	11713306	11717871	-
389	FBXO44	ENSG00000132879.9	1	11716569	11718878	+
390	FBXO6	ENSG00000116663.6	1	11722151	11724822	+
391	FBXO6	ENSG00000116663.6	1	11726723	11729032	+
392	MAD2L2	ENSG00000116670.10	1	11740888	11743300	-
393	DRAXIN	ENSG00000162490.6	1	11749756	11752065	+
394	MAD2L2	ENSG00000116670.10	1	11751254	11753736	-
395	AGTRAP	ENSG00000177674.11	1	11794111	11796511	+
396	AGTRAP	ENSG00000177674.11	1	11803828	11807848	+
397	C1orf167	ENSG00000215910.3	1	11819814	11822123	+
398	C1orf167	ENSG00000215910.3	1	11822432	11824741	+
399	C1orf167	ENSG00000215910.3	1	11824769	11827078	+
400	C1orf167	ENSG00000215910.3	1	11830149	11832458	+
401	C1orf167	ENSG00000215910.3	1	11836958	11840153	+
402	C1orf167	ENSG00000215910.3	1	11843198	11845507	+
403	C1orf167	ENSG00000215910.3	1	11845839	11848148	+
404	MTHFR	ENSG00000177000.6	1	11863022	11869006	-
405	CLCN6	ENSG00000011021.17	1	11864177	11866599	+
406	CLCN6	ENSG00000011021.17	1	11887876	11890185	+
407	NPPA	ENSG00000175206.6	1	11907560	11910431	-
408	NPPB	ENSG00000120937.8	1	11918708	11921017	-
409	KIAA2013	ENSG00000116685.11	1	11986200	11988514	-
410	PLOD1	ENSG00000083444.12	1	11992232	11995089	+
411	PLOD1	ENSG00000083444.12	1	12012328	12014637	+
412	PLOD1	ENSG00000083444.12	1	12022715	12025038	+
413	PLOD1	ENSG00000083444.12	1	12029570	12031879	+
414	MFN2	ENSG00000116688.12	1	12038208	12042328	+
415	MIIP	ENSG00000116691.6	1	12077493	12079869	+
416	MIIP	ENSG00000116691.6	1	12080249	12083200	+
417	MIIP	ENSG00000116691.6	1	12086748	12091463	+
418	TNFRSF8	ENSG00000120949.10	1	12121404	12123806	+
419	TNFRSF8	ENSG00000120949.10	1	12183926	12186270	+
420	TNFRSF1B	ENSG00000028137.12	1	12225030	12227339	+
421	TNFRSF1B	ENSG00000028137.12	1	12249865	12252174	+
422	VPS13D	ENSG00000048707.9	1	12288094	12290403	+
423	VPS13D	ENSG00000048707.9	1	12302451	12304760	+
424	VPS13D	ENSG00000048707.9	1	12311761	12314070	+
425	VPS13D	ENSG00000048707.9	1	12335148	12337457	+
426	VPS13D	ENSG00000048707.9	1	12357308	12359617	+
427	VPS13D	ENSG00000048707.9	1	12369553	12371862	+
428	VPS13D	ENSG00000048707.9	1	12402892	12405201	+
429	VPS13D	ENSG00000048707.9	1	12425695	12428004	+
430	VPS13D	ENSG00000048707.9	1	12458337	12460646	+
431	VPS13D	ENSG00000048707.9	1	12465277	12467586	+
432	VPS13D	ENSG00000048707.9	1	12467861	12470203	+
433	VPS13D	ENSG00000048707.9	1	12522965	12525274	+
434	VPS13D	ENSG00000048707.9	1	12536574	12538883	+
435	VPS13D	ENSG00000048707.9	1	12555250	12557559	+
436	DHRS3	ENSG00000162496.4	1	12656041	12658350	-
437	DHRS3	ENSG00000162496.4	1	12676420	12679766	-
438	AADACL4	ENSG00000204518.2	1	12702536	12704845	+
439	AADACL3	ENSG00000188984.7	1	12774088	12776425	+
440	C1orf158	ENSG00000157330.5	1	12804133	12806652	+
441	PRAMEF12	ENSG00000116726.4	1	12832954	12835263	+
442	PRAMEF1	ENSG00000116721.9	1	12849516	12851825	+
443	PRAMEF1	ENSG00000116721.9	1	12852810	12855119	+
444	PRAMEF11	ENSG00000204513.5	1	12890984	12893293	-
445	HNRNPCL1	ENSG00000179172.7	1	12908298	12910607	-
446	PRAMEF2	ENSG00000120952.4	1	12914911	12917220	+
447	PRAMEF4	ENSG00000243073.3	1	12945745	12948054	-
448	PRAMEF10	ENSG00000187545.5	1	12957821	12960130	-
449	PRAMEF7	ENSG00000204510.1	1	12974420	12977792	+
450	PRAMEF6	ENSG00000232423.3	1	13002068	13004377	-
451	PRAMEF6	ENSG00000232423.3	1	13004966	13009449	-
452	PRAMEF22	ENSG00000204508.3	1	13033513	13035822	+
453	WI2-3308P17.2	ENSG00000239810.2	1	13052718	13055027	-
454	PRAMEF6	ENSG00000232423.3	1	13115298	13119780	-
455	PRAMEF26	ENSG00000229571.2	1	13219301	13221610	-
456	PRAMEF3	ENSG00000204503.5	1	13331412	13333721	-
457	PRAMEF5	ENSG00000204502.2	1	13357789	13360098	+
458	PRAMEF8	ENSG00000182330.6	1	13390485	13392794	-
459	PRAMEF9	ENSG00000204501.2	1	13419146	13421455	+
460	PRAMEF13	ENSG00000204495.3	1	13452376	13454685	-
461	PRAMEF18	ENSG00000204491.2	1	13477242	13479551	-
462	PRAMEF16	ENSG00000204488.3	1	13493224	13495533	+
463	PRAMEF21	ENSG00000204486.3	1	13514036	13516345	+
464	PRAMEF21	ENSG00000204486.3	1	13519943	13522252	+
465	PRAMEF15	ENSG00000157358.7	1	13639943	13642252	+
466	PRAMEF14	ENSG00000204481.6	1	13669937	13672246	-
467	PRAMEF14	ENSG00000204481.6	1	13673231	13675540	-
468	PRAMEF19	ENSG00000204480.6	1	13697871	13700434	-
469	PRAMEF17	ENSG00000204479.4	1	13714062	13716371	+
470	PRAMEF20	ENSG00000204478.5	1	13734877	13737186	+
471	PRAMEF20	ENSG00000204478.5	1	13740778	13743087	+
472	LRRC38	ENSG00000162494.5	1	13840263	13842572	-
473	PDPN	ENSG00000162493.12	1	13907930	13912254	+
474	PRDM2	ENSG00000116731.18	1	14024663	14027014	+
475	PRDM2	ENSG00000116731.18	1	14029320	14031629	+
476	PRDM2	ENSG00000116731.18	1	14055483	14057792	+
477	PRDM2	ENSG00000116731.18	1	14063215	14065559	+
478	PRDM2	ENSG00000116731.18	1	14073868	14076210	+
479	PRDM2	ENSG00000116731.18	1	14096191	14098500	+
480	KAZN	ENSG00000189337.11	1	14923170	14925492	+
481	KAZN	ENSG00000189337.11	1	15248596	15250905	+
482	KAZN	ENSG00000189337.11	1	15254266	15256575	+
483	KAZN	ENSG00000189337.11	1	15270385	15272694	+
484	TMEM51	ENSG00000171729.9	1	15476998	15480564	+
485	C1orf195	ENSG00000204464.3	1	15497494	15499842	-
486	FHAD1	ENSG00000142621.15	1	15571738	15574055	+
487	FHAD1	ENSG00000142621.15	1	15576251	15578560	+
488	FHAD1	ENSG00000142621.15	1	15611511	15613820	+
489	FHAD1	ENSG00000142621.15	1	15630227	15632562	+
490	FHAD1	ENSG00000142621.15	1	15636571	15638880	+
491	FHAD1	ENSG00000142621.15	1	15648935	15651244	+
492	FHAD1	ENSG00000142621.15	1	15651283	15653895	+
493	FHAD1	ENSG00000142621.15	1	15666227	15668536	+
494	FHAD1	ENSG00000142621.15	1	15669564	15672235	+
495	FHAD1	ENSG00000142621.15	1	15682257	15684566	+
496	FHAD1	ENSG00000142621.15	1	15687163	15689472	+
497	FHAD1	ENSG00000142621.15	1	15700166	15702475	+
498	FHAD1	ENSG00000142621.15	1	15705746	15710152	+
499	FHAD1	ENSG00000142621.15	1	15715613	15717922	+
500	EFHD2	ENSG00000142634.8	1	15734361	15737040	+
501	CTRC	ENSG00000162438.7	1	15762905	15767125	+
502	CELA2A	ENSG00000142615.7	1	15781193	15783521	+
503	CELA2B	ENSG00000215704.5	1	15790374	15792683	+
504	CELA2B	ENSG00000215704.5	1	15800566	15803239	+
505	CELA2B	ENSG00000215704.5	1	15810326	15812635	+
506	CASP9	ENSG00000132906.13	1	15833267	15835576	-
507	CASP9	ENSG00000132906.13	1	15850407	15855058	-
508	DNAJC16	ENSG00000116138.8	1	15851278	15853587	+
509	DNAJC16	ENSG00000116138.8	1	15884073	15886382	+
510	DNAJC16	ENSG00000116138.8	1	15888551	15894933	+
511	AGMAT	ENSG00000116771.5	1	15911325	15913634	-
512	DDI2	ENSG00000197312.7	1	15941965	15944389	+
513	DDI2	ENSG00000197312.7	1	15954867	15957199	+
514	DDI2	ENSG00000197312.7	1	15976301	15978610	+
515	RSC1A1	ENSG00000215695.1	1	15984334	15986643	+
516	PLEKHM2	ENSG00000116786.7	1	16008797	16011315	+
517	PLEKHM2	ENSG00000116786.7	1	16054310	16056619	+
518	SLC25A34	ENSG00000162461.7	1	16060870	16065809	+
519	TMEM82	ENSG00000162460.6	1	16066887	16069321	+
520	FBLIM1	ENSG00000162458.8	1	16081072	16085571	+
521	FBLIM1	ENSG00000162458.8	1	16088964	16091727	+
522	FBLIM1	ENSG00000162458.8	1	16101480	16103847	+
523	SPEN	ENSG00000065526.6	1	16172329	16174638	+
524	SPEN	ENSG00000065526.6	1	16197967	16200276	+
525	SPEN	ENSG00000065526.6	1	16201041	16203350	+
526	SPEN	ENSG00000065526.6	1	16263048	16265357	+
527	ZBTB17	ENSG00000116809.7	1	16268937	16275816	-
528	ZBTB17	ENSG00000116809.7	1	16279188	16281497	-
529	ZBTB17	ENSG00000116809.7	1	16302294	16304656	-
530	C1orf64	ENSG00000183888.4	1	16328701	16331010	+
531	CLCNKA	ENSG00000186510.7	1	16343340	16348826	+
532	HSPB7	ENSG00000173641.13	1	16344040	16348118	-
533	CLCNKA	ENSG00000186510.7	1	16351304	16353613	+
534	CLCNKB	ENSG00000184908.13	1	16368242	16370551	+
535	CLCNKB	ENSG00000184908.13	1	16373254	16375563	+
536	CLCNKB	ENSG00000184908.13	1	16376788	16379097	+
537	FAM131C	ENSG00000185519.8	1	16399841	16402156	-
538	EPHA2	ENSG00000142627.9	1	16459777	16462086	-
539	EPHA2	ENSG00000142627.9	1	16472665	16474974	-
540	EPHA2	ENSG00000142627.9	1	16482267	16484611	-
541	ARHGEF19	ENSG00000142632.12	1	16532741	16535535	-
542	ARHGEF19	ENSG00000142632.12	1	16538824	16541133	-
543	C1orf134	ENSG00000204377.3	1	16555758	16558067	-
544	RSG1	ENSG00000132881.7	1	16562874	16565686	-
545	FBXO42	ENSG00000037637.6	1	16579642	16582117	-
546	FBXO42	ENSG00000037637.6	1	16641582	16643891	-
547	SZRD1	ENSG00000055070.12	1	16677040	16679349	+
548	FBXO42	ENSG00000037637.6	1	16678669	16680978	-
549	SZRD1	ENSG00000055070.12	1	16691548	16694485	+
550	SPATA21	ENSG00000187144.7	1	16730189	16732498	-
551	SPATA21	ENSG00000187144.7	1	16763405	16765948	-
552	NECAP2	ENSG00000157191.15	1	16765137	16767546	+
553	NECAP2	ENSG00000157191.15	1	16779986	16782295	+
554	AL355149.2	ENSG00000268674.1	1	16863531	16865840	+
555	NBPF1	ENSG00000219481.6	1	16900771	16905004	-
556	NBPF1	ENSG00000219481.6	1	16905582	16907891	-
557	NBPF1	ENSG00000219481.6	1	16929264	16933458	-
558	NBPF1	ENSG00000219481.6	1	16934865	16937174	-
559	NBPF1	ENSG00000219481.6	1	16939702	16942086	-
560	AL137798.1	ENSG00000237847.2	1	16997468	16999777	+
561	AL021920.2	ENSG00000268991.1	1	17060676	17062985	-
562	CROCC	ENSG00000058453.12	1	17064738	17067047	+
563	CROCC	ENSG00000058453.12	1	17246415	17249541	+
564	CROCC	ENSG00000058453.12	1	17254600	17256909	+
565	CROCC	ENSG00000058453.12	1	17261256	17265683	+
566	CROCC	ENSG00000058453.12	1	17268590	17270899	+
567	CROCC	ENSG00000058453.12	1	17271332	17275165	+
568	CROCC	ENSG00000058453.12	1	17277622	17279931	+
569	CROCC	ENSG00000058453.12	1	17290493	17292802	+
570	CROCC	ENSG00000058453.12	1	17294250	17296559	+
571	MFAP2	ENSG00000117122.9	1	17304491	17306838	-
572	MFAP2	ENSG00000117122.9	1	17306836	17309359	-
573	ATP13A2	ENSG00000159363.13	1	17316218	17320382	-
574	ATP13A2	ENSG00000159363.13	1	17322498	17325218	-
575	ATP13A2	ENSG00000159363.13	1	17326506	17329371	-
576	ATP13A2	ENSG00000159363.13	1	17331287	17334289	-
577	ATP13A2	ENSG00000159363.13	1	17337987	17340452	-
578	SDHB	ENSG00000117118.5	1	17349251	17351684	-
579	SDHB	ENSG00000117118.5	1	17371092	17373743	-
580	SDHB	ENSG00000117118.5	1	17378703	17382694	-
581	PADI2	ENSG00000117115.8	1	17401566	17403875	-
582	PADI2	ENSG00000117115.8	1	17409641	17411950	-
583	PADI2	ENSG00000117115.8	1	17445650	17447977	-
584	PADI1	ENSG00000142623.8	1	17529591	17531900	+
585	PADI1	ENSG00000142623.8	1	17547952	17550261	+
586	PADI1	ENSG00000142623.8	1	17557746	17560129	+
587	PADI1	ENSG00000142623.8	1	17564097	17566406	+
588	PADI3	ENSG00000142619.4	1	17573563	17575872	+
589	PADI4	ENSG00000159339.9	1	17632660	17634971	+
590	PADI4	ENSG00000159339.9	1	17670499	17675504	+
591	AC004824.2	ENSG00000269468.1	1	17675790	17678099	-
592	RCC2	ENSG00000179051.9	1	17735262	17737571	-
593	RCC2	ENSG00000179051.9	1	17764777	17768249	-
594	ARHGEF10L	ENSG00000074964.12	1	17864300	17866609	+
595	ARHGEF10L	ENSG00000074964.12	1	17905018	17907327	+
596	ARHGEF10L	ENSG00000074964.12	1	17912881	17915190	+
597	ARHGEF10L	ENSG00000074964.12	1	17926636	17928945	+
598	ARHGEF10L	ENSG00000074964.12	1	17939553	17941862	+
599	ARHGEF10L	ENSG00000074964.12	1	17942781	17945128	+
600	ARHGEF10L	ENSG00000074964.12	1	17950472	17952781	+
601	ARHGEF10L	ENSG00000074964.12	1	17958722	17961031	+
602	ARHGEF10L	ENSG00000074964.12	1	17964218	17966527	+
603	ARHGEF10L	ENSG00000074964.12	1	18018512	18020821	+
604	ACTL8	ENSG00000117148.6	1	18079778	18082087	+
605	IGSF21	ENSG00000117154.7	1	18432210	18434519	+
606	IGSF21	ENSG00000117154.7	1	18603309	18605618	+
607	IGSF21	ENSG00000117154.7	1	18685831	18688140	+
608	IGSF21	ENSG00000117154.7	1	18700421	18702730	+
609	KLHDC7A	ENSG00000179023.7	1	18805394	18807703	+
610	PAX7	ENSG00000009709.7	1	18955470	18958297	+
611	TAS1R2	ENSG00000179002.5	1	19185896	19188205	-
612	ALDH4A1	ENSG00000159423.12	1	19211833	19214142	-
613	ALDH4A1	ENSG00000159423.12	1	19217105	19219414	-
614	ALDH4A1	ENSG00000159423.12	1	19228742	19231304	-
615	IFFO2	ENSG00000169991.6	1	19238206	19240515	-
616	RP13-279N23.2	ENSG00000255275.3	1	19247335	19249644	-
617	IFFO2	ENSG00000169991.6	1	19281912	19285209	-
618	UBR4	ENSG00000127481.10	1	19404041	19406350	-
619	UBR4	ENSG00000127481.10	1	19407520	19410763	-
620	UBR4	ENSG00000127481.10	1	19419654	19421963	-
621	UBR4	ENSG00000127481.10	1	19422136	19424445	-
622	UBR4	ENSG00000127481.10	1	19425869	19430150	-
623	UBR4	ENSG00000127481.10	1	19431130	19433439	-
624	UBR4	ENSG00000127481.10	1	19436772	19441210	-
625	UBR4	ENSG00000127481.10	1	19445063	19447372	-
626	UBR4	ENSG00000127481.10	1	19453915	19456224	-
627	UBR4	ENSG00000127481.10	1	19472342	19474651	-
628	UBR4	ENSG00000127481.10	1	19477914	19480223	-
629	UBR4	ENSG00000127481.10	1	19481253	19483562	-
630	UBR4	ENSG00000127481.10	1	19494269	19496578	-
631	UBR4	ENSG00000127481.10	1	19503959	19506268	-
632	UBR4	ENSG00000127481.10	1	19536466	19538799	-
633	EMC1	ENSG00000127463.9	1	19547419	19552029	-
634	EMC1	ENSG00000127463.9	1	19555609	19557918	-
635	EMC1	ENSG00000127463.9	1	19566918	19569227	-
636	MRTO4	ENSG00000053372.4	1	19576003	19578608	+
637	EMC1	ENSG00000127463.9	1	19577723	19580075	-
638	MRTO4	ENSG00000053372.4	1	19582176	19584485	+
639	AKR7A3	ENSG00000162482.4	1	19615464	19617773	-
640	AKR7A2	ENSG00000053371.8	1	19634719	19637028	-
641	PQLC2	ENSG00000040487.8	1	19636790	19639502	+
642	AKR7A2	ENSG00000053371.8	1	19638121	19640669	-
643	PQLC2	ENSG00000040487.8	1	19649218	19651527	+
644	CAPZB	ENSG00000077549.13	1	19712011	19714320	-
645	CAPZB	ENSG00000077549.13	1	19745965	19748667	-
646	CAPZB	ENSG00000077549.13	1	19810299	19814095	-
647	MINOS1-NBL1	ENSG00000270136.1	1	19921443	19923841	+
648	MINOS1	ENSG00000173436.9	1	19921447	19923843	+
649	NBL1	ENSG00000158747.9	1	19965018	19967327	+
650	NBL1	ENSG00000158747.9	1	19967696	19974383	+
651	HTR6	ENSG00000158748.3	1	19989750	19992059	+
652	TMCO4	ENSG00000162542.9	1	20027423	20029732	-
653	TMCO4	ENSG00000162542.9	1	20064632	20066941	-
654	TMCO4	ENSG00000162542.9	1	20097640	20099949	-
655	TMCO4	ENSG00000162542.9	1	20106977	20109286	-
656	TMCO4	ENSG00000162542.9	1	20125557	20128467	-
657	RNF186	ENSG00000178828.5	1	20141491	20143800	-
658	OTUD3	ENSG00000169914.5	1	20206976	20209285	+
659	OTUD3	ENSG00000169914.5	1	20214921	20217230	+
660	OTUD3	ENSG00000169914.5	1	20231028	20233337	+
661	PLA2G2E	ENSG00000188784.4	1	20249830	20252139	-
662	PLA2G2A	ENSG00000188257.6	1	20305280	20308961	-
663	PLA2G5	ENSG00000127472.6	1	20352642	20355343	+
664	PLA2G5	ENSG00000127472.6	1	20394671	20397067	+
665	PLA2G2D	ENSG00000117215.10	1	20445770	20448079	-
666	PLA2G2F	ENSG00000158786.4	1	20463789	20466102	+
667	PLA2G2C	ENSG00000187980.6	1	20501382	20505946	-
668	UBXN10	ENSG00000162543.5	1	20510548	20512857	+
669	VWA5B1	ENSG00000158816.11	1	20615382	20617709	+
670	VWA5B1	ENSG00000158816.11	1	20627544	20629853	+
671	VWA5B1	ENSG00000158816.11	1	20657378	20659690	+
672	CAMK2N1	ENSG00000162545.5	1	20810858	20814742	-
673	MUL1	ENSG00000090432.5	1	20834374	20836683	-
674	FAM43B	ENSG00000183114.6	1	20876902	20879211	+
675	CDA	ENSG00000158825.5	1	20913411	20915858	+
676	PINK1	ENSG00000158828.5	1	20957918	20960227	+
677	PINK1	ENSG00000158828.5	1	20962592	20964901	+
678	PINK1	ENSG00000158828.5	1	20969971	20972280	+
679	DDOST	ENSG00000244038.5	1	20979297	20981606	-
680	DDOST	ENSG00000244038.5	1	20987582	20990029	-
681	KIF17	ENSG00000117245.8	1	20990803	20993112	-
682	KIF17	ENSG00000117245.8	1	20999233	21001542	-
683	KIF17	ENSG00000117245.8	1	21011400	21014897	-
684	KIF17	ENSG00000117245.8	1	21024652	21026961	-
685	KIF17	ENSG00000117245.8	1	21043704	21046539	-
686	SH2D5	ENSG00000189410.7	1	21057388	21061359	-
687	HP1BP3	ENSG00000127483.13	1	21075960	21078773	-
688	HP1BP3	ENSG00000127483.13	1	21101218	21105126	-
689	HP1BP3	ENSG00000127483.13	1	21106754	21109063	-
690	HP1BP3	ENSG00000127483.13	1	21112496	21115845	-
691	EIF4G3	ENSG00000075151.15	1	21174158	21176467	-
692	EIF4G3	ENSG00000075151.15	1	21226126	21228435	-
693	EIF4G3	ENSG00000075151.15	1	21231150	21233459	-
694	EIF4G3	ENSG00000075151.15	1	21267611	21270140	-
695	EIF4G3	ENSG00000075151.15	1	21299249	21301558	-
696	EIF4G3	ENSG00000075151.15	1	21308658	21310967	-
697	EIF4G3	ENSG00000075151.15	1	21377115	21379516	-
698	EIF4G3	ENSG00000075151.15	1	21415421	21417730	-
699	EIF4G3	ENSG00000075151.15	1	21437823	21440132	-
700	EIF4G3	ENSG00000075151.15	1	21500950	21505406	-
701	ECE1	ENSG00000117298.10	1	21548294	21550603	-
702	ECE1	ENSG00000117298.10	1	21564563	21566872	-
703	ECE1	ENSG00000117298.10	1	21582930	21585239	-
704	ECE1	ENSG00000117298.10	1	21605762	21608591	-
705	ECE1	ENSG00000117298.10	1	21616470	21619011	-
706	ECE1	ENSG00000117298.10	1	21620637	21622946	-
707	ECE1	ENSG00000117298.10	1	21625212	21627521	-
708	ECE1	ENSG00000117298.10	1	21671350	21674026	-
709	NBPF3	ENSG00000142794.14	1	21764591	21767010	+
710	NBPF3	ENSG00000142794.14	1	21769407	21771764	+
711	NBPF3	ENSG00000142794.14	1	21797840	21800167	+
712	ALPL	ENSG00000162551.9	1	21833828	21836169	+
713	ALPL	ENSG00000162551.9	1	21875742	21878051	+
714	ALPL	ENSG00000162551.9	1	21878545	21880854	+
715	ALPL	ENSG00000162551.9	1	21894766	21897075	+
716	ALPL	ENSG00000162551.9	1	21898941	21901250	+
717	RAP1GAP	ENSG00000076864.15	1	21946254	21948563	-
718	RAP1GAP	ENSG00000076864.15	1	21948626	21951040	-
719	RAP1GAP	ENSG00000076864.15	1	21978033	21981829	-
720	RAP1GAP	ENSG00000076864.15	1	21993894	21997830	-
721	USP48	ENSG00000090686.11	1	22007465	22009774	-
722	USP48	ENSG00000090686.11	1	22030828	22033137	-
723	USP48	ENSG00000090686.11	1	22047359	22049668	-
724	USP48	ENSG00000090686.11	1	22051332	22055092	-
725	USP48	ENSG00000090686.11	1	22059039	22061358	-
726	USP48	ENSG00000090686.11	1	22074404	22076713	-
727	USP48	ENSG00000090686.11	1	22108233	22112128	-
728	LDLRAD2	ENSG00000187942.7	1	22136728	22139135	+
729	LDLRAD2	ENSG00000187942.7	1	22145960	22148269	+
730	HSPG2	ENSG00000142798.12	1	22150479	22152788	-
731	HSPG2	ENSG00000142798.12	1	22156926	22159235	-
732	HSPG2	ENSG00000142798.12	1	22159827	22167528	-
733	HSPG2	ENSG00000142798.12	1	22174171	22176480	-
734	HSPG2	ENSG00000142798.12	1	22180869	22183918	-
735	HSPG2	ENSG00000142798.12	1	22200919	22203730	-
736	HSPG2	ENSG00000142798.12	1	22205287	22207596	-
737	HSPG2	ENSG00000142798.12	1	22214934	22217243	-
738	HSPG2	ENSG00000142798.12	1	22222484	22224832	-
739	HSPG2	ENSG00000142798.12	1	22263510	22265819	-
740	CELA3B	ENSG00000219073.3	1	22301484	22304665	+
741	CELA3B	ENSG00000219073.3	1	22305565	22307874	+
742	CELA3B	ENSG00000219073.3	1	22308729	22311038	+
743	CELA3A	ENSG00000142789.15	1	22326119	22328432	+
744	CELA3A	ENSG00000142789.15	1	22331913	22334222	+
745	CDC42	ENSG00000070831.11	1	22377090	22380069	+
746	WNT4	ENSG00000162552.10	1	22456064	22458373	-
747	WNT4	ENSG00000162552.10	1	22469179	22472491	-
748	ZBTB40	ENSG00000184677.12	1	22776314	22778751	+
749	EPHA8	ENSG00000070886.6	1	22888027	22890349	+
750	C1QA	ENSG00000173372.12	1	22960969	22964352	+
751	C1QC	ENSG00000159189.7	1	22968093	22970425	+
752	C1QB	ENSG00000173369.11	1	22977225	22979961	+
753	EPHB2	ENSG00000133216.12	1	23035302	23037742	+
754	EPHB2	ENSG00000133216.12	1	23099641	23101950	+
755	EPHB2	ENSG00000133216.12	1	23124703	23127012	+
756	EPHB2	ENSG00000133216.12	1	23189622	23191931	+
757	LACTBL1	ENSG00000215906.4	1	23291551	23293860	-
758	C1orf234	ENSG00000227868.2	1	23340237	23344372	-
759	KDM1A	ENSG00000004487.11	1	23343911	23346267	+
760	KDM1A	ENSG00000004487.11	1	23374888	23377197	+
761	KDM1A	ENSG00000004487.11	1	23396587	23398896	+
762	KDM1A	ENSG00000004487.11	1	23401697	23404006	+
763	KDM1A	ENSG00000004487.11	1	23405336	23407645	+
764	LUZP1	ENSG00000169641.9	1	23435343	23437652	-
765	LUZP1	ENSG00000169641.9	1	23459892	23462201	-
766	LUZP1	ENSG00000169641.9	1	23495030	23497380	-
767	LUZP1	ENSG00000169641.9	1	23504021	23506330	-
768	HTR1D	ENSG00000179546.3	1	23520475	23523251	-
769	HNRNPR	ENSG00000125944.14	1	23632845	23635154	-
770	HNRNPR	ENSG00000125944.14	1	23638106	23640415	-
771	HNRNPR	ENSG00000125944.14	1	23659844	23662153	-
772	HNRNPR	ENSG00000125944.14	1	23664348	23667071	-
773	HNRNPR	ENSG00000125944.14	1	23670475	23672858	-
774	C1orf213	ENSG00000249087.3	1	23693460	23697916	+
775	ZNF436	ENSG00000125945.10	1	23694599	23697964	-
776	TCEA3	ENSG00000204219.5	1	23713632	23715941	-
777	TCEA3	ENSG00000204219.5	1	23744511	23747908	-
778	TCEA3	ENSG00000204219.5	1	23750920	23753262	-
779	ASAP3	ENSG00000088280.14	1	23759745	23762054	-
780	ASAP3	ENSG00000088280.14	1	23762890	23767538	-
781	ASAP3	ENSG00000088280.14	1	23768484	23770793	-
782	ASAP3	ENSG00000088280.14	1	23806392	23808701	-
783	ASAP3	ENSG00000088280.14	1	23810391	23813090	-
784	E2F2	ENSG00000007968.6	1	23845608	23847917	-
785	E2F2	ENSG00000007968.6	1	23857432	23859741	-
786	ID3	ENSG00000117318.8	1	23885286	23888314	-
787	MDS2	ENSG00000197880.4	1	23905955	23908264	+
788	MDS2	ENSG00000197880.4	1	23951794	23954103	+
789	RPL11	ENSG00000142676.8	1	24016239	24019378	+
790	TCEB3	ENSG00000011007.8	1	24067615	24070803	+
791	PITHD1	ENSG00000057757.5	1	24102865	24106126	+
792	PITHD1	ENSG00000057757.5	1	24109652	24111961	+
793	LYPLA2	ENSG00000011009.6	1	24115430	24120861	+
794	GALE	ENSG00000117308.10	1	24123152	24129300	-
795	HMGCL	ENSG00000117305.10	1	24140531	24142840	-
796	HMGCL	ENSG00000117305.10	1	24142971	24146052	-
797	HMGCL	ENSG00000117305.10	1	24151612	24153978	-
798	HMGCL	ENSG00000117305.10	1	24164830	24167139	-
799	FUCA1	ENSG00000179163.11	1	24194504	24196813	-
800	CNR2	ENSG00000188822.6	1	24239572	24241881	-
801	PNRC2	ENSG00000189266.7	1	24283569	24287737	+
802	CNR2	ENSG00000188822.6	1	24285269	24287578	-
803	SRSF10	ENSG00000188529.10	1	24301262	24303571	-
804	SRSF10	ENSG00000188529.10	1	24303862	24309446	-
805	MYOM3	ENSG00000142661.14	1	24392789	24395098	-
806	MYOM3	ENSG00000142661.14	1	24410342	24412651	-
807	MYOM3	ENSG00000142661.14	1	24434649	24436958	-
808	MYOM3	ENSG00000142661.14	1	24438385	24440694	-
809	IL22RA1	ENSG00000142677.3	1	24469331	24471640	-
810	IFNLR1	ENSG00000185436.7	1	24513458	24516478	-
811	GRHL3	ENSG00000158055.11	1	24643782	24646583	+
812	GRHL3	ENSG00000158055.11	1	24647500	24649809	+
813	GRHL3	ENSG00000158055.11	1	24661958	24664267	+
814	GRHL3	ENSG00000158055.11	1	24666620	24668929	+
815	STPG1	ENSG00000001460.13	1	24706033	24708342	-
816	STPG1	ENSG00000001460.13	1	24717889	24720590	-
817	STPG1	ENSG00000001460.13	1	24727541	24729978	-
818	STPG1	ENSG00000001460.13	1	24736989	24745453	-
819	NIPAL3	ENSG00000001461.12	1	24740254	24742627	+
820	NIPAL3	ENSG00000001461.12	1	24744008	24746317	+
821	NIPAL3	ENSG00000001461.12	1	24780626	24782935	+
822	RCAN3	ENSG00000117602.7	1	24827357	24829666	+
823	RCAN3	ENSG00000117602.7	1	24832027	24834336	+
824	RCAN3	ENSG00000117602.7	1	24838780	24841142	+
825	RCAN3	ENSG00000117602.7	1	24857574	24859883	+
826	NCMAP	ENSG00000184454.6	1	24880572	24882881	+
827	NCMAP	ENSG00000184454.6	1	24913925	24916234	+
828	SRRM1	ENSG00000133226.12	1	24956177	24959836	+
829	SRRM1	ENSG00000133226.12	1	24965692	24970329	+
830	SRRM1	ENSG00000133226.12	1	24972995	24979267	+
831	SRRM1	ENSG00000133226.12	1	24979472	24981824	+
832	SRRM1	ENSG00000133226.12	1	24991016	24993325	+
833	SRRM1	ENSG00000133226.12	1	24994044	24996353	+
834	CLIC4	ENSG00000169504.10	1	25069818	25072179	+
835	RUNX3	ENSG00000020633.14	1	25255009	25258397	-
836	RUNX3	ENSG00000020633.14	1	25291195	25293641	-
837	SYF2	ENSG00000117614.5	1	25558643	25561022	-
838	C1orf63	ENSG00000117616.13	1	25569865	25576039	-
839	C1orf63	ENSG00000117616.13	1	25594096	25596435	-
840	RHD	ENSG00000187010.14	1	25596854	25599318	+
841	TMEM50A	ENSG00000183726.6	1	25662378	25665230	+
842	C1orf63	ENSG00000117616.13	1	25663429	25666733	-
843	TMEM50A	ENSG00000183726.6	1	25667053	25669362	+
844	RHCE	ENSG00000188672.12	1	25728913	25731222	-
845	RHCE	ENSG00000188672.12	1	25737650	25739959	-
846	RHCE	ENSG00000188672.12	1	25747003	25749461	-
847	TMEM57	ENSG00000204178.5	1	25755358	25757690	+
848	RHCE	ENSG00000188672.12	1	25756403	25758712	-
849	TMEM57	ENSG00000204178.5	1	25773354	25775663	+
850	LDLRAP1	ENSG00000157978.7	1	25868041	25870350	+
851	LDLRAP1	ENSG00000157978.7	1	25874422	25876731	+
852	LDLRAP1	ENSG00000157978.7	1	25877825	25881651	+
853	LDLRAP1	ENSG00000157978.7	1	25887277	25891361	+
854	MAN1C1	ENSG00000117643.10	1	25941929	25944620	+
855	MAN1C1	ENSG00000117643.10	1	26010963	26013272	+
856	MAN1C1	ENSG00000117643.10	1	26034063	26036372	+
857	MAN1C1	ENSG00000117643.10	1	26096530	26098839	+
858	MAN1C1	ENSG00000117643.10	1	26102050	26104359	+
859	MAN1C1	ENSG00000117643.10	1	26105175	26107484	+
860	SEPN1	ENSG00000162430.12	1	26124637	26126963	+
861	RP1-317E23.6	ENSG00000255054.3	1	26135931	26138240	+
862	SEPN1	ENSG00000162430.12	1	26137189	26139498	+
863	RP1-317E23.6	ENSG00000255054.3	1	26138434	26140743	+
864	MTFR1L	ENSG00000117640.13	1	26143101	26149766	+
865	AL020996.1	ENSG00000223474.2	1	26147008	26149317	-
866	MTFR1L	ENSG00000117640.13	1	26150093	26152402	+
867	AUNIP	ENSG00000127423.6	1	26163758	26166067	-
868	AUNIP	ENSG00000127423.6	1	26185623	26187932	-
869	PAQR7	ENSG00000182749.5	1	26197464	26199773	-
870	STMN1	ENSG00000117632.16	1	26218818	26221127	-
871	STMN1	ENSG00000117632.16	1	26230024	26235511	-
872	PAFAH2	ENSG00000158006.9	1	26310320	26312629	-
873	PAFAH2	ENSG00000158006.9	1	26323832	26326677	-
874	EXTL1	ENSG00000158008.5	1	26344345	26349959	+
875	EXTL1	ENSG00000158008.5	1	26356591	26358900	+
876	SLC30A2	ENSG00000158014.10	1	26371662	26374653	-
877	TRIM63	ENSG00000158022.6	1	26393844	26396956	-
878	PDIK1L	ENSG00000175087.5	1	26435634	26438619	+
879	FAM110D	ENSG00000197245.4	1	26483481	26485790	+
880	ZNF593	ENSG00000142684.7	1	26494332	26496712	+
881	CNKSR1	ENSG00000142675.13	1	26501864	26504282	+
882	CNKSR1	ENSG00000142675.13	1	26504629	26509974	+
883	CNKSR1	ENSG00000142675.13	1	26511376	26514063	+
884	CATSPER4	ENSG00000188782.3	1	26515022	26517398	+
885	CEP85	ENSG00000130695.9	1	26558661	26560972	+
886	CEP85	ENSG00000130695.9	1	26579039	26581348	+
887	CEP85	ENSG00000130695.9	1	26582134	26584443	+
888	CEP85	ENSG00000130695.9	1	26593751	26598235	+
889	SH3BGRL3	ENSG00000142669.9	1	26603637	26606892	+
890	UBXN11	ENSG00000158062.16	1	26624237	26626546	-
891	UBXN11	ENSG00000158062.16	1	26629227	26631687	-
892	UBXN11	ENSG00000158062.16	1	26632787	26635509	-
893	CD52	ENSG00000169442.4	1	26642418	26644728	+
894	UBXN11	ENSG00000158062.16	1	26644476	26646883	-
895	AIM1L	ENSG00000176092.9	1	26651192	26653640	-
896	AIM1L	ENSG00000176092.9	1	26662594	26667866	-
897	AIM1L	ENSG00000176092.9	1	26670163	26672605	-
898	AIM1L	ENSG00000176092.9	1	26680307	26682650	-
899	ZNF683	ENSG00000176083.13	1	26696956	26703042	-
900	LIN28A	ENSG00000131914.6	1	26735239	26737587	+
901	DHDDS	ENSG00000117682.12	1	26756743	26759661	+
902	DHDDS	ENSG00000117682.12	1	26767297	26769606	+
903	DHDDS	ENSG00000117682.12	1	26770825	26773134	+
904	HMGN2	ENSG00000198830.6	1	26796911	26800199	+
905	RPS6KA1	ENSG00000117676.9	1	26854222	26858098	+
906	RPS6KA1	ENSG00000117676.9	1	26867573	26869932	+
907	RPS6KA1	ENSG00000117676.9	1	26870303	26874013	+
908	RPS6KA1	ENSG00000117676.9	1	26875907	26878216	+
909	RPS6KA1	ENSG00000117676.9	1	26879660	26883813	+
910	RPS6KA1	ENSG00000117676.9	1	26895690	26899040	+
911	ARID1A	ENSG00000117713.13	1	27020494	27023174	+
912	ARID1A	ENSG00000117713.13	1	27052169	27056150	+
913	ARID1A	ENSG00000117713.13	1	27090731	27093040	+
914	ARID1A	ENSG00000117713.13	1	27095690	27101640	+
915	PIGV	ENSG00000060642.6	1	27111933	27115698	+
916	ZDHHC18	ENSG00000204160.7	1	27151171	27153480	+
917	ZDHHC18	ENSG00000204160.7	1	27156465	27158790	+
918	ZDHHC18	ENSG00000204160.7	1	27174823	27177899	+
919	SFN	ENSG00000175793.10	1	27187603	27189912	+
920	GPN2	ENSG00000142751.10	1	27212552	27215045	-
921	GPN2	ENSG00000142751.10	1	27215151	27218817	-
922	GPATCH3	ENSG00000198746.8	1	27219103	27221968	-
923	NUDC	ENSG00000090273.9	1	27224699	27227008	+
924	GPATCH3	ENSG00000198746.8	1	27226677	27228986	-
925	NR0B2	ENSG00000131910.4	1	27240177	27242486	-
926	NUDC	ENSG00000090273.9	1	27246187	27248912	+
927	NUDC	ENSG00000090273.9	1	27269596	27271905	+
928	C1orf172	ENSG00000175707.7	1	27286617	27288926	-
929	TRNP1	ENSG00000253368.3	1	27318168	27321089	+
930	FAM46B	ENSG00000158246.7	1	27339047	27341356	-
931	SLC9A1	ENSG00000090020.6	1	27425893	27428202	-
932	SLC9A1	ENSG00000090020.6	1	27429006	27432542	-
933	SLC9A1	ENSG00000090020.6	1	27480693	27483430	-
934	SLC9A1	ENSG00000090020.6	1	27493192	27495501	-
935	WDTC1	ENSG00000142784.11	1	27558977	27561438	+
936	WDTC1	ENSG00000142784.11	1	27585509	27587818	+
937	WDTC1	ENSG00000142784.11	1	27612170	27614479	+
938	WDTC1	ENSG00000142784.11	1	27629475	27631784	+
939	TMEM222	ENSG00000186501.10	1	27646621	27649070	+
940	TMEM222	ENSG00000186501.10	1	27656807	27660233	+
941	SYTL1	ENSG00000142765.13	1	27666483	27671643	+
942	SYTL1	ENSG00000142765.13	1	27672005	27678242	+
943	MAP3K6	ENSG00000142733.10	1	27682682	27686328	-
944	MAP3K6	ENSG00000142733.10	1	27690162	27692471	-
945	MAP3K6	ENSG00000142733.10	1	27693069	27695412	-
946	FCN3	ENSG00000142748.8	1	27699889	27703344	-
947	CD164L2	ENSG00000174950.6	1	27709513	27711899	-
948	GPR3	ENSG00000181773.6	1	27717118	27719427	+
949	WASF2	ENSG00000158195.6	1	27816282	27818698	-
950	AHDC1	ENSG00000126705.9	1	27879535	27881844	-
951	AHDC1	ENSG00000126705.9	1	27929645	27932971	-
952	FGR	ENSG00000000938.8	1	27950293	27955109	-
953	FGR	ENSG00000000938.8	1	27961365	27963817	-
954	IFI6	ENSG00000126709.10	1	27998409	28000758	-
955	FAM76A	ENSG00000009780.11	1	28050460	28052847	+
956	FAM76A	ENSG00000009780.11	1	28069255	28071564	+
957	STX12	ENSG00000117758.9	1	28097664	28100045	+
958	STX12	ENSG00000117758.9	1	28134404	28137037	+
959	PPP1R8	ENSG00000117751.13	1	28155259	28158114	+
960	PPP1R8	ENSG00000117751.13	1	28171571	28173880	+
961	AL109927.1	ENSG00000268552.1	1	28176975	28179284	-
962	THEMIS2	ENSG00000130775.11	1	28197025	28199362	+
963	THEMIS2	ENSG00000130775.11	1	28201165	28203474	+
964	THEMIS2	ENSG00000130775.11	1	28204212	28206521	+
965	THEMIS2	ENSG00000130775.11	1	28207879	28210188	+
966	RPA2	ENSG00000117748.5	1	28223316	28225625	-
967	RPA2	ENSG00000117748.5	1	28240744	28243286	-
968	SMPDL3B	ENSG00000130768.10	1	28259474	28261900	+
969	XKR8	ENSG00000158156.7	1	28283943	28286252	+
970	XKR8	ENSG00000158156.7	1	28288118	28290427	+
971	EYA3	ENSG00000158161.11	1	28337317	28339626	-
972	EYA3	ENSG00000158161.11	1	28361910	28364219	-
973	EYA3	ENSG00000158161.11	1	28384318	28386627	-
974	EYA3	ENSG00000158161.11	1	28414795	28417236	-
975	PTAFR	ENSG00000169403.7	1	28503419	28505728	-
976	PTAFR	ENSG00000169403.7	1	28520104	28522476	-
977	AL353354.2	ENSG00000269804.1	1	28525040	28527349	+
978	AL353354.1	ENSG00000215902.1	1	28526872	28529181	-
979	DNAJC8	ENSG00000126698.6	1	28531581	28533890	-
980	DNAJC8	ENSG00000126698.6	1	28535040	28537349	-
981	DNAJC8	ENSG00000126698.6	1	28559235	28561565	-
982	ATPIF1	ENSG00000130770.13	1	28560590	28562944	+
983	SESN2	ENSG00000130766.4	1	28584008	28586317	+
984	MED18	ENSG00000130772.9	1	28653483	28657073	+
985	PHACTR4	ENSG00000204138.8	1	28694084	28696534	+
986	PHACTR4	ENSG00000204138.8	1	28762652	28764961	+
987	RCC1	ENSG00000180198.11	1	28830425	28832848	+
988	RCC1	ENSG00000180198.11	1	28834559	28836868	+
989	RCC1	ENSG00000180198.11	1	28842618	28845486	+
990	RCC1	ENSG00000180198.11	1	28856417	28858726	+
991	RCC1	ENSG00000180198.11	1	28860575	28862884	+
992	TRNAU1AP	ENSG00000180098.5	1	28877567	28880463	+
993	TRNAU1AP	ENSG00000180098.5	1	28885115	28887424	+
994	RAB42	ENSG00000188060.6	1	28916682	28919306	+
995	TAF12	ENSG00000120656.7	1	28944262	28946571	-
996	TAF12	ENSG00000120656.7	1	28969237	28971626	-
997	GMEB1	ENSG00000162419.8	1	28993214	28995571	+
998	GMEB1	ENSG00000162419.8	1	29008046	29010355	+
999	YTHDF2	ENSG00000198492.10	1	29061103	29065882	+
1000	OPRD1	ENSG00000116329.6	1	29136624	29138933	+
1001	EPB41	ENSG00000159023.14	1	29211573	29213963	+
1002	EPB41	ENSG00000159023.14	1	29218223	29220532	+
1003	EPB41	ENSG00000159023.14	1	29239061	29241370	+
1004	EPB41	ENSG00000159023.14	1	29383086	29385395	+
1005	EPB41	ENSG00000159023.14	1	29389439	29391748	+
1006	EPB41	ENSG00000159023.14	1	29420714	29424378	+
1007	TMEM200B	ENSG00000253304.1	1	29448733	29452476	-
1008	SRSF4	ENSG00000116350.11	1	29485772	29489104	-
1009	SRSF4	ENSG00000116350.11	1	29494871	29497180	-
1010	SRSF4	ENSG00000116350.11	1	29508114	29510528	-
1011	MECR	ENSG00000116353.11	1	29526821	29529130	-
1012	MECR	ENSG00000116353.11	1	29529402	29531742	-
1013	MECR	ENSG00000116353.11	1	29533060	29535369	-
1014	MECR	ENSG00000116353.11	1	29542261	29545154	-
1015	MECR	ENSG00000116353.11	1	29547144	29549453	-
1016	MECR	ENSG00000116353.11	1	29549781	29552090	-
1017	MECR	ENSG00000116353.11	1	29557123	29559483	-
1018	PTPRU	ENSG00000060656.15	1	29560998	29563430	+
1019	PTPRU	ENSG00000060656.15	1	29584663	29586972	+
1020	PTPRU	ENSG00000060656.15	1	29604033	29606342	+
1021	PTPRU	ENSG00000060656.15	1	29608205	29610514	+
1022	PTPRU	ENSG00000060656.15	1	29635828	29638137	+
1023	PTPRU	ENSG00000060656.15	1	29642242	29644551	+
1024	PTPRU	ENSG00000060656.15	1	29644692	29647001	+
1025	PTPRU	ENSG00000060656.15	1	29647700	29650009	+
1026	MATN1	ENSG00000162510.5	1	31188702	31191011	-
1027	MATN1	ENSG00000162510.5	1	31191818	31194127	-
1028	MATN1	ENSG00000162510.5	1	31196154	31198463	-
1029	LAPTM5	ENSG00000162511.7	1	31218796	31221105	-
1030	LAPTM5	ENSG00000162511.7	1	31230324	31232696	-
1031	SDC3	ENSG00000162512.11	1	31351307	31356305	-
1032	SDC3	ENSG00000162512.11	1	31381328	31383637	-
1033	PUM1	ENSG00000134644.11	1	31417939	31420248	-
1034	PUM1	ENSG00000134644.11	1	31426311	31428633	-
1035	PUM1	ENSG00000134644.11	1	31437439	31441256	-
1036	PUM1	ENSG00000134644.11	1	31447426	31449735	-
1037	PUM1	ENSG00000134644.11	1	31452700	31457021	-
1038	PUM1	ENSG00000134644.11	1	31467626	31469980	-
1039	PUM1	ENSG00000134644.11	1	31534483	31536792	-
1040	PUM1	ENSG00000134644.11	1	31538243	31540867	-
1041	NKAIN1	ENSG00000084628.5	1	31654243	31656552	-
1042	NKAIN1	ENSG00000084628.5	1	31660720	31663272	-
1043	NKAIN1	ENSG00000084628.5	1	31666487	31668796	-
1044	NKAIN1	ENSG00000084628.5	1	31712121	31714430	-
1045	SNRNP40	ENSG00000060688.8	1	31733644	31736698	-
1046	SNRNP40	ENSG00000060688.8	1	31742233	31744542	-
1047	SNRNP40	ENSG00000060688.8	1	31755050	31757359	-
1048	SNRNP40	ENSG00000060688.8	1	31761986	31764295	-
1049	ZCCHC17	ENSG00000121766.10	1	31767812	31770173	+
1050	SNRNP40	ENSG00000060688.8	1	31769337	31771691	-
1051	FABP3	ENSG00000121769.3	1	31842157	31844466	-
1052	FABP3	ENSG00000121769.3	1	31845640	31847952	-
1053	FABP3	ENSG00000121769.3	1	31849417	31851726	-
1054	SERINC2	ENSG00000168528.7	1	31880382	31883343	+
1055	SERINC2	ENSG00000168528.7	1	31883933	31886939	+
1056	AC114494.1	ENSG00000268950.1	1	31902334	31904643	-
1057	TINAGL1	ENSG00000142910.11	1	32040086	32045633	+
1058	TINAGL1	ENSG00000142910.11	1	32047084	32051031	+
1059	HCRTR1	ENSG00000121764.7	1	32081257	32085073	+
1060	PEF1	ENSG00000162517.8	1	32100581	32103102	-
1061	PEF1	ENSG00000162517.8	1	32109876	32112526	-
1062	COL16A1	ENSG00000084636.13	1	32121169	32123478	-
1063	COL16A1	ENSG00000084636.13	1	32127081	32131086	-
1064	COL16A1	ENSG00000084636.13	1	32131402	32134015	-
1065	COL16A1	ENSG00000084636.13	1	32135923	32138232	-
1066	COL16A1	ENSG00000084636.13	1	32138473	32140856	-
1067	COL16A1	ENSG00000084636.13	1	32149069	32151378	-
1068	COL16A1	ENSG00000084636.13	1	32154822	32157598	-
1069	COL16A1	ENSG00000084636.13	1	32162331	32164640	-
1070	COL16A1	ENSG00000084636.13	1	32169381	32171949	-
1071	BAI2	ENSG00000121753.8	1	32196626	32198935	-
1072	BAI2	ENSG00000121753.8	1	32200668	32204309	-
1073	BAI2	ENSG00000121753.8	1	32204531	32206840	-
1074	BAI2	ENSG00000121753.8	1	32208994	32212362	-
1075	BAI2	ENSG00000121753.8	1	32221399	32228656	-
1076	BAI2	ENSG00000121753.8	1	32229243	32232523	-
1077	SPOCD1	ENSG00000134668.8	1	32263936	32267522	-
1078	SPOCD1	ENSG00000134668.8	1	32279450	32283681	-
1079	PTP4A2	ENSG00000184007.13	1	32376601	32378910	-
1080	AL136115.1	ENSG00000212673.1	1	32377144	32379453	+
1081	PTP4A2	ENSG00000184007.13	1	32384430	32387113	-
1082	PTP4A2	ENSG00000184007.13	1	32403103	32406017	-
1083	PTP4A2	ENSG00000184007.13	1	32407897	32410206	-
1084	PTP4A2	ENSG00000184007.13	1	32410177	32412486	-
1085	KHDRBS1	ENSG00000121774.13	1	32477400	32480062	+
1086	TMEM39B	ENSG00000121775.13	1	32535602	32539046	+
1087	TMEM39B	ENSG00000121775.13	1	32539702	32542011	+
1088	KPNA6	ENSG00000025800.9	1	32571609	32574168	+
1089	KPNA6	ENSG00000025800.9	1	32606494	32608859	+
1090	KPNA6	ENSG00000025800.9	1	32620433	32622742	+
1091	TXLNA	ENSG00000084652.11	1	32643257	32645945	+
1092	CCDC28B	ENSG00000160050.10	1	32663957	32667576	+
1093	IQCC	ENSG00000160051.7	1	32669206	32671541	+
1094	DCDC2B	ENSG00000222046.2	1	32672665	32674976	+
1095	TMEM234	ENSG00000160055.15	1	32681116	32685057	-
1096	EIF3I	ENSG00000084623.7	1	32685499	32688425	+
1097	TMEM234	ENSG00000160055.15	1	32686517	32690001	-
1098	FAM167B	ENSG00000183615.5	1	32710804	32713113	+
1099	LCK	ENSG00000182866.12	1	32714810	32717198	+
1100	LCK	ENSG00000182866.12	1	32737684	32741500	+
1101	HDAC1	ENSG00000116478.7	1	32755657	32758272	+
1102	HDAC1	ENSG00000116478.7	1	32790760	32797416	+
1103	MARCKSL1	ENSG00000175130.6	1	32801700	32804009	-
1104	TSSK3	ENSG00000162526.6	1	32815092	32819334	+
1105	TSSK3	ENSG00000162526.6	1	32825768	32828077	+
1106	FAM229A	ENSG00000225828.1	1	32827145	32831908	-
1107	BSDC1	ENSG00000160058.14	1	32840103	32842412	-
1108	BSDC1	ENSG00000160058.14	1	32859746	32862361	-
1109	RP1-27O5.3	ENSG00000254553.1	1	32928628	32930937	+
1110	ZBTB8B	ENSG00000273274.1	1	32928640	32930949	+
1111	ZBTB8A	ENSG00000160062.10	1	33002998	33005309	+
1112	ZBTB8OS	ENSG00000176261.11	1	33097379	33102152	-
1113	RBBP4	ENSG00000162521.14	1	33114713	33117367	+
1114	ZBTB8OS	ENSG00000176261.11	1	33115846	33118533	-
1115	RBBP4	ENSG00000162521.14	1	33131890	33135136	+
1116	SYNC	ENSG00000162520.10	1	33168081	33171226	-
1117	KIAA1522	ENSG00000162522.6	1	33205456	33207765	+
1118	KIAA1522	ENSG00000162522.6	1	33217590	33219901	+
1119	KIAA1522	ENSG00000162522.6	1	33229205	33231547	+
1120	YARS	ENSG00000134684.6	1	33246032	33251385	-
1121	YARS	ENSG00000134684.6	1	33252055	33254364	-
1122	YARS	ENSG00000134684.6	1	33263535	33265844	-
1123	YARS	ENSG00000134684.6	1	33271901	33274210	-
1124	YARS	ENSG00000134684.6	1	33276968	33279277	-
1125	S100PBP	ENSG00000116497.13	1	33280338	33283618	+
1126	YARS	ENSG00000134684.6	1	33282638	33285783	-
1127	S100PBP	ENSG00000116497.13	1	33288468	33290777	+
1128	S100PBP	ENSG00000116497.13	1	33310373	33313195	+
1129	S100PBP	ENSG00000116497.13	1	33316320	33318644	+
1130	FNDC5	ENSG00000160097.11	1	33328337	33332349	-
1131	FNDC5	ENSG00000160097.11	1	33336134	33340112	-
1132	HPCA	ENSG00000121905.5	1	33349565	33352342	+
1133	HPCA	ENSG00000121905.5	1	33357095	33359404	+
1134	TMEM54	ENSG00000121900.14	1	33360908	33365386	-
1135	TMEM54	ENSG00000121900.14	1	33366673	33369068	-
1136	RNF19B	ENSG00000116514.12	1	33430006	33432315	-
1137	FKSG48	ENSG00000267885.1	1	33437238	33439547	+
1138	AK2	ENSG00000004455.12	1	33477678	33480917	-
1139	AK2	ENSG00000004455.12	1	33487011	33489333	-
1140	AK2	ENSG00000004455.12	1	33502161	33504622	-
1141	ADC	ENSG00000142920.12	1	33544675	33548786	+
1142	AK2	ENSG00000004455.12	1	33546317	33548626	-
1143	ADC	ENSG00000142920.12	1	33556813	33560524	+
1144	TRIM62	ENSG00000116525.9	1	33641871	33644180	-
1145	TRIM62	ENSG00000116525.9	1	33646987	33649689	-
1146	ZNF362	ENSG00000160094.10	1	33720116	33722499	+
1147	ZNF362	ENSG00000160094.10	1	33734146	33736455	+
1148	ZNF362	ENSG00000160094.10	1	33743921	33746230	+
1149	A3GALT2	ENSG00000184389.8	1	33777542	33779851	-
1150	A3GALT2	ENSG00000184389.8	1	33786419	33788728	-
1151	PHC2	ENSG00000134686.12	1	33800577	33802886	-
1152	PHC2	ENSG00000134686.12	1	33814971	33817515	-
1153	PHC2	ENSG00000134686.12	1	33820224	33822839	-
1154	PHC2	ENSG00000134686.12	1	33840914	33843223	-
1155	PHC2	ENSG00000134686.12	1	33858086	33860395	-
1156	PHC2	ENSG00000134686.12	1	33895936	33898682	-
1157	ZSCAN20	ENSG00000121903.10	1	33936216	33938540	+
1158	CSMD2	ENSG00000121904.13	1	34037910	34040219	-
1159	CSMD2	ENSG00000121904.13	1	34067797	34070106	-
1160	CSMD2	ENSG00000121904.13	1	34091904	34094213	-
1161	CSMD2	ENSG00000121904.13	1	34174824	34177133	-
1162	CSMD2	ENSG00000121904.13	1	34279540	34281849	-
1163	CSMD2	ENSG00000121904.13	1	34285129	34287438	-
1164	HMGB4	ENSG00000176256.6	1	34324046	34329957	+
1165	C1orf94	ENSG00000142698.10	1	34630454	34632763	+
1166	CSMD2	ENSG00000121904.13	1	34630595	34633472	-
1167	C1orf94	ENSG00000142698.10	1	34641241	34643550	+
1168	GJB5	ENSG00000189280.3	1	35218618	35220927	+
1169	GJB4	ENSG00000189433.5	1	35223312	35225621	+
1170	GJB3	ENSG00000188910.7	1	35244760	35248158	+
1171	GJA4	ENSG00000187513.8	1	35256569	35258879	+
1172	SMIM12	ENSG00000163866.8	1	35324366	35327446	-
1173	DLGAP3	ENSG00000116544.7	1	35370704	35373013	-
1174	DLGAP3	ENSG00000116544.7	1	35390815	35393124	-
1175	DLGAP3	ENSG00000116544.7	1	35394906	35397215	-
1176	ZMYM6NB	ENSG00000243749.1	1	35450674	35452983	-
1177	ZMYM6	ENSG00000163867.12	1	35474113	35476422	-
1178	ZMYM6	ENSG00000163867.12	1	35477777	35480086	-
1179	ZMYM6	ENSG00000163867.12	1	35496953	35499598	-
1180	ZMYM6	ENSG00000271741.1	1	35497062	35499371	-
1181	ZMYM1	ENSG00000197056.5	1	35523357	35525666	+
1182	ZMYM1	ENSG00000197056.5	1	35542938	35545271	+
1183	ZMYM1	ENSG00000197056.5	1	35556810	35559119	+
1184	ZMYM1	ENSG00000197056.5	1	35567814	35570123	+
1185	SFPQ	ENSG00000116560.6	1	35642982	35649236	-
1186	SFPQ	ENSG00000116560.6	1	35653363	35655672	-
1187	SFPQ	ENSG00000116560.6	1	35655895	35658204	-
1188	SFPQ	ENSG00000116560.6	1	35658469	35660778	-
1189	ZMYM4	ENSG00000146463.7	1	35732538	35734913	+
1190	ZMYM4	ENSG00000146463.7	1	35825276	35827597	+
1191	ZMYM4	ENSG00000146463.7	1	35856251	35858560	+
1192	ZMYM4	ENSG00000146463.7	1	35868415	35870724	+
1193	KIAA0319L	ENSG00000142687.13	1	35908576	35911860	-
1194	KIAA0319L	ENSG00000142687.13	1	35913520	35917636	-
1195	KIAA0319L	ENSG00000142687.13	1	35919608	35922337	-
1196	KIAA0319L	ENSG00000142687.13	1	35936227	35938536	-
1197	KIAA0319L	ENSG00000142687.13	1	35972188	35974497	-
1198	KIAA0319L	ENSG00000142687.13	1	36020308	36022617	-
1199	NCDN	ENSG00000020129.11	1	36021044	36024386	+
1200	KIAA0319L	ENSG00000142687.13	1	36022696	36025580	-
1201	NCDN	ENSG00000020129.11	1	36026039	36028348	+
1202	TFAP2E	ENSG00000116819.6	1	36036941	36039250	+
1203	PSMB2	ENSG00000126067.7	1	36107165	36109474	-
1204	C1orf216	ENSG00000142686.7	1	36182232	36187102	-
1205	CLSPN	ENSG00000092853.9	1	36203164	36205473	-
1206	CLSPN	ENSG00000092853.9	1	36214095	36216404	-
1207	CLSPN	ENSG00000092853.9	1	36235249	36237597	-
1208	AGO4	ENSG00000134698.10	1	36271743	36274052	+
1209	AGO4	ENSG00000134698.10	1	36305244	36307553	+
1210	AGO4	ENSG00000134698.10	1	36317059	36319368	+
1211	AGO1	ENSG00000092847.6	1	36333379	36335688	+
1212	AGO1	ENSG00000092847.6	1	36346780	36349089	+
1213	AGO3	ENSG00000126070.14	1	36394289	36397138	+
1214	AGO3	ENSG00000126070.14	1	36430525	36432834	+
1215	AGO3	ENSG00000126070.14	1	36506835	36509144	+
1216	TEKT2	ENSG00000092850.7	1	36547646	36550218	+
1217	TEKT2	ENSG00000092850.7	1	36550822	36553131	+
1218	ADPRHL2	ENSG00000116863.10	1	36552446	36554755	+
1219	COL8A2	ENSG00000171812.6	1	36565570	36567879	-
1220	COL8A2	ENSG00000171812.6	1	36590541	36592850	-
1221	TRAPPC3	ENSG00000054116.7	1	36606319	36608628	-
1222	TRAPPC3	ENSG00000054116.7	1	36614608	36617127	-
1223	MAP7D1	ENSG00000116871.11	1	36619150	36623095	+
1224	MAP7D1	ENSG00000116871.11	1	36635539	36638349	+
1225	MAP7D1	ENSG00000116871.11	1	36640288	36644901	+
1226	THRAP3	ENSG00000054118.9	1	36687987	36690313	+
1227	THRAP3	ENSG00000054118.9	1	36753289	36755598	+
1228	SH3D21	ENSG00000214193.5	1	36769958	36773008	+
1229	SH3D21	ENSG00000214193.5	1	36782827	36785920	+
1230	RP11-268J15.5	ENSG00000116883.8	1	36787305	36789614	+
1231	EVA1B	ENSG00000142694.6	1	36788936	36791784	-
1232	STK40	ENSG00000196182.6	1	36826661	36830286	-
1233	STK40	ENSG00000196182.6	1	36831393	36833702	-
1234	STK40	ENSG00000196182.6	1	36851197	36853526	-
1235	LSM10	ENSG00000181817.5	1	36863199	36865522	-
1236	OSCP1	ENSG00000116885.14	1	36884614	36886923	-
1237	OSCP1	ENSG00000116885.14	1	36887502	36891101	-
1238	OSCP1	ENSG00000116885.14	1	36904321	36908605	-
1239	OSCP1	ENSG00000116885.14	1	36915600	36918115	-
1240	MRPS15	ENSG00000116898.7	1	36921887	36924196	-
1241	MRPS15	ENSG00000116898.7	1	36925024	36927333	-
1242	MRPS15	ENSG00000116898.7	1	36929666	36932067	-
1243	CSF3R	ENSG00000119535.13	1	36933130	36935706	-
1244	CSF3R	ENSG00000119535.13	1	36936795	36943957	-
1245	CSF3R	ENSG00000119535.13	1	36944817	36950908	-
1246	GRIK3	ENSG00000163873.5	1	37319008	37321317	-
1247	GRIK3	ENSG00000163873.5	1	37324457	37326766	-
1248	GRIK3	ENSG00000163873.5	1	37499446	37501759	-
1249	ZC3H12A	ENSG00000163874.8	1	37938123	37940432	+
1250	ZC3H12A	ENSG00000163874.8	1	37943570	37947570	+
1251	MEAF6	ENSG00000163875.11	1	37978841	37982404	-
1252	SNIP1	ENSG00000163877.9	1	38019569	38021932	-
1253	DNALI1	ENSG00000163879.9	1	38020490	38022886	+
1254	DNALI1	ENSG00000163879.9	1	38024109	38027281	+
1255	GNL2	ENSG00000134697.8	1	38033436	38036047	-
1256	GNL2	ENSG00000134697.8	1	38036214	38038523	-
1257	GNL2	ENSG00000134697.8	1	38048130	38050976	-
1258	GNL2	ENSG00000134697.8	1	38059413	38063565	-
1259	RSPO1	ENSG00000169218.9	1	38100008	38102624	-
1260	C1orf109	ENSG00000116922.10	1	38149584	38151893	-
1261	C1orf109	ENSG00000116922.10	1	38155081	38159943	-
1262	CDCA8	ENSG00000134690.6	1	38156060	38158432	+
1263	EPHA10	ENSG00000183317.12	1	38180412	38182721	-
1264	EPHA10	ENSG00000183317.12	1	38187249	38189558	-
1265	EPHA10	ENSG00000183317.12	1	38196886	38199274	-
1266	EPHA10	ENSG00000183317.12	1	38218298	38220695	-
1267	EPHA10	ENSG00000183317.12	1	38222083	38224392	-
1268	EPHA10	ENSG00000183317.12	1	38230458	38232834	-
1269	MANEAL	ENSG00000185090.10	1	38257444	38261439	+
1270	C1orf122	ENSG00000197982.12	1	38270621	38274361	+
1271	YRDC	ENSG00000196449.3	1	38273577	38275886	-
1272	AL929472.1	ENSG00000230610.1	1	38293606	38295915	-
1273	MTF1	ENSG00000188786.9	1	38323931	38327321	-
1274	INPP5B	ENSG00000204084.8	1	38330241	38332550	-
1275	INPP5B	ENSG00000204084.8	1	38338420	38341088	-
1276	INPP5B	ENSG00000204084.8	1	38353736	38357374	-
1277	INPP5B	ENSG00000204084.8	1	38397141	38399450	-
1278	INPP5B	ENSG00000204084.8	1	38411701	38414758	-
1279	SF3A3	ENSG00000183431.7	1	38426085	38428394	-
1280	SF3A3	ENSG00000183431.7	1	38444591	38448490	-
1281	SF3A3	ENSG00000183431.7	1	38455042	38458622	-
1282	FHL3	ENSG00000183386.5	1	38464824	38467133	-
1283	FHL3	ENSG00000183386.5	1	38470894	38473307	-
1284	UTP11L	ENSG00000183520.7	1	38472900	38475209	+
1285	UTP11L	ENSG00000183520.7	1	38476376	38478730	+
1286	UTP11L	ENSG00000183520.7	1	38480225	38482534	+
1287	POU3F1	ENSG00000185668.5	1	38512170	38514479	-
1288	RRAGC	ENSG00000116954.7	1	39313466	39315775	-
1289	RRAGC	ENSG00000116954.7	1	39318087	39320396	-
1290	RRAGC	ENSG00000116954.7	1	39322234	39324543	-
1291	RRAGC	ENSG00000116954.7	1	39325215	39327524	-
1292	MYCBP	ENSG00000214114.4	1	39337997	39342196	-
1293	GJA9	ENSG00000131233.8	1	39341743	39344052	-
1294	MYCBP	ENSG00000214114.4	1	39346989	39349318	-
1295	GJA9	ENSG00000131233.8	1	39347005	39349318	-
1296	RHBDL2	ENSG00000158315.6	1	39392229	39394538	-
1297	RHBDL2	ENSG00000158315.6	1	39394905	39397214	-
1298	RHBDL2	ENSG00000158315.6	1	39407176	39409500	-
1299	AKIRIN1	ENSG00000174574.11	1	39454865	39457447	+
1300	NDUFS5	ENSG00000168653.6	1	39489960	39492269	+
1301	MACF1	ENSG00000127603.19	1	39544958	39550118	+
1302	MACF1	ENSG00000127603.19	1	39569053	39571380	+
1303	MACF1	ENSG00000127603.19	1	39667888	39670702	+
1304	MACF1	ENSG00000127603.19	1	39678904	39681216	+
1305	MACF1	ENSG00000127603.19	1	39732107	39734478	+
1306	MACF1	ENSG00000127603.19	1	39746768	39751288	+
1307	MACF1	ENSG00000127603.19	1	39763956	39766265	+
1308	MACF1	ENSG00000127603.19	1	39792011	39794320	+
1309	MACF1	ENSG00000127603.19	1	39794780	39797089	+
1310	KIAA0754	ENSG00000255103.1	1	39874121	39876430	+
1311	MACF1	ENSG00000127603.19	1	39878042	39880351	+
1312	MACF1	ENSG00000127603.19	1	39898127	39901577	+
1313	MACF1	ENSG00000127603.19	1	39916175	39919788	+
1314	MACF1	ENSG00000127603.19	1	39920348	39922657	+
1315	MACF1	ENSG00000127603.19	1	39922765	39927975	+
1316	MACF1	ENSG00000127603.19	1	39931392	39934594	+
1317	BMP8A	ENSG00000183682.7	1	39955288	39957597	+
1318	PABPC4	ENSG00000090621.9	1	40027402	40032934	-
1319	PABPC4	ENSG00000090621.9	1	40033800	40040185	-
1320	PABPC4	ENSG00000090621.9	1	40041173	40044491	-
1321	HEYL	ENSG00000163909.6	1	40098392	40100701	-
1322	HEYL	ENSG00000163909.6	1	40105337	40107646	-
1323	NT5C1A	ENSG00000116981.3	1	40137430	40139739	-
1324	PPIE	ENSG00000084072.12	1	40155824	40158133	+
1325	HPCAL4	ENSG00000116983.8	1	40157081	40159390	-
1326	PPIE	ENSG00000084072.12	1	40202521	40204941	+
1327	PPIE	ENSG00000084072.12	1	40224841	40227150	+
1328	OXCT2	ENSG00000198754.5	1	40236740	40239049	-
1329	BMP8B	ENSG00000116985.6	1	40254241	40256562	-
1330	TRIT1	ENSG00000043514.11	1	40313149	40315798	-
1331	TRIT1	ENSG00000043514.11	1	40322791	40325109	-
1332	TRIT1	ENSG00000043514.11	1	40348826	40351212	-
1333	MYCL	ENSG00000116990.9	1	40367274	40369957	-
1334	MFSD2A	ENSG00000168389.13	1	40418772	40421109	+
1335	MFSD2A	ENSG00000168389.13	1	40421463	40423772	+
1336	MFSD2A	ENSG00000168389.13	1	40427853	40430162	+
1337	MFSD2A	ENSG00000168389.13	1	40430304	40433570	+
1338	CAP1	ENSG00000131236.12	1	40503875	40506833	+
1339	CAP1	ENSG00000131236.12	1	40530912	40533221	+
1340	CAP1	ENSG00000131236.12	1	40533208	40536421	+
1341	PPT1	ENSG00000131238.12	1	40544227	40546536	-
1342	PPT1	ENSG00000131238.12	1	40547713	40550022	-
1343	PPT1	ENSG00000131238.12	1	40557483	40559792	-
1344	PPT1	ENSG00000131238.12	1	40562445	40565404	-
1345	RLF	ENSG00000117000.8	1	40625015	40627324	+
1346	TMCO2	ENSG00000188800.5	1	40709589	40713852	+
1347	ZMPSTE24	ENSG00000084073.4	1	40721749	40724190	+
1348	ZMPSTE24	ENSG00000084073.4	1	40754287	40756596	+
1349	COL9A2	ENSG00000049089.9	1	40769893	40772698	-
1350	COL9A2	ENSG00000049089.9	1	40780830	40785517	-
1351	SMAP2	ENSG00000084070.7	1	40808492	40810801	+
1352	SMAP2	ENSG00000084070.7	1	40837339	40840599	+
1353	SMAP2	ENSG00000084070.7	1	40860477	40862786	+
1354	SMAP2	ENSG00000084070.7	1	40877619	40879928	+
1355	ZFP69B	ENSG00000187801.10	1	40913744	40916058	+
1356	ZFP69	ENSG00000187815.5	1	40940857	40943581	+
1357	ZFP69	ENSG00000187815.5	1	40952788	40955097	+
1358	EXO5	ENSG00000164002.7	1	40972383	40975036	+
1359	ZNF684	ENSG00000117010.11	1	40995203	40997673	+
1360	ZNF684	ENSG00000117010.11	1	41004956	41007265	+
1361	RIMS3	ENSG00000117016.5	1	41130837	41133358	-
1362	NFYC	ENSG00000066136.15	1	41155290	41158241	+
1363	NFYC	ENSG00000066136.15	1	41172999	41175494	+
1364	NFYC	ENSG00000066136.15	1	41198490	41201266	+
1365	NFYC	ENSG00000066136.15	1	41202476	41204789	+
1366	NFYC	ENSG00000066136.15	1	41216855	41219164	+
1367	NFYC	ENSG00000066136.15	1	41221595	41223904	+
1368	NFYC	ENSG00000066136.15	1	41229732	41232041	+
1369	NFYC	ENSG00000066136.15	1	41232288	41234681	+
1370	KCNQ4	ENSG00000117013.10	1	41247654	41250045	+
1371	KCNQ4	ENSG00000117013.10	1	41280907	41284915	+
1372	CITED4	ENSG00000179862.5	1	41327738	41330047	-
1373	CTPS1	ENSG00000171793.9	1	41442977	41449112	+
1374	CTPS1	ENSG00000171793.9	1	41452139	41454448	+
1375	CTPS1	ENSG00000171793.9	1	41459622	41463076	+
1376	CTPS1	ENSG00000171793.9	1	41464455	41469107	+
1377	CTPS1	ENSG00000171793.9	1	41469706	41472015	+
1378	SLFNL1	ENSG00000171790.11	1	41487107	41490938	-
1379	SCMH1	ENSG00000010803.12	1	41502844	41505153	-
1380	SCMH1	ENSG00000010803.12	1	41511228	41516461	-
1381	SCMH1	ENSG00000010803.12	1	41536023	41538332	-
1382	SCMH1	ENSG00000010803.12	1	41625325	41630718	-
1383	SCMH1	ENSG00000010803.12	1	41707502	41709855	-
1384	FOXO6	ENSG00000204060.4	1	41825564	41827873	+
1385	EDN2	ENSG00000127129.5	1	41949476	41952373	-
1386	HIVEP3	ENSG00000127124.9	1	42045291	42047600	-
1387	HIVEP3	ENSG00000127124.9	1	42166392	42168701	-
1388	HIVEP3	ENSG00000127124.9	1	42335021	42337330	-
1389	HIVEP3	ENSG00000127124.9	1	42383889	42386407	-
1390	HIVEP3	ENSG00000127124.9	1	42501316	42503625	-
1391	GUCA2B	ENSG00000044012.3	1	42617062	42619371	+
1392	GUCA2A	ENSG00000197273.3	1	42630109	42632418	-
1393	FOXJ3	ENSG00000198815.4	1	42655200	42657509	-
1394	FOXJ3	ENSG00000198815.4	1	42671402	42673711	-
1395	FOXJ3	ENSG00000198815.4	1	42743978	42746287	-
1396	FOXJ3	ENSG00000198815.4	1	42780850	42783159	-
1397	FOXJ3	ENSG00000198815.4	1	42800356	42803577	-
1398	RIMKLA	ENSG00000177181.10	1	42844436	42846756	+
1399	ZMYND12	ENSG00000066185.8	1	42900913	42903222	-
1400	PPCS	ENSG00000127125.7	1	42919758	42925154	+
1401	ZMYND12	ENSG00000066185.8	1	42921402	42923967	-
1402	CCDC30	ENSG00000186409.10	1	42926971	42929872	+
1403	CCDC30	ENSG00000186409.10	1	42931385	42933694	+
1404	CCDC30	ENSG00000186409.10	1	42946335	42948644	+
1405	CCDC30	ENSG00000186409.10	1	42953570	42955879	+
1406	CCDC30	ENSG00000186409.10	1	42960752	42963061	+
1407	CCDC30	ENSG00000186409.10	1	42997520	43002523	+
1408	CCDC30	ENSG00000186409.10	1	43006430	43008739	+
1409	CCDC30	ENSG00000186409.10	1	43045075	43047384	+
1410	PPIH	ENSG00000171960.6	1	43122066	43125195	+
1411	PPIH	ENSG00000171960.6	1	43128504	43130813	+
1412	YBX1	ENSG00000065978.13	1	43146068	43149106	+
1413	CLDN19	ENSG00000164007.6	1	43205531	43207954	-
1414	LEPRE1	ENSG00000117385.11	1	43212967	43216443	-
1415	LEPRE1	ENSG00000117385.11	1	43220327	43222909	-
1416	LEPRE1	ENSG00000117385.11	1	43227794	43230103	-
1417	C1orf50	ENSG00000164008.9	1	43230910	43233256	+
1418	LEPRE1	ENSG00000117385.11	1	43232380	43234784	-
1419	C1orf50	ENSG00000164008.9	1	43233319	43235628	+
1420	C1orf50	ENSG00000164008.9	1	43236828	43239137	+
1421	C1orf50	ENSG00000164008.9	1	43253450	43255759	+
1422	C1orf50	ENSG00000164008.9	1	43257288	43259615	+
1423	ERMAP	ENSG00000164010.9	1	43280765	43283081	+
1424	CCDC23	ENSG00000177868.7	1	43282195	43284983	-
1425	ERMAP	ENSG00000164010.9	1	43288077	43291510	+
1426	ERMAP	ENSG00000164010.9	1	43293556	43295865	+
1427	ZNF691	ENSG00000164011.13	1	43310250	43312587	+
1428	ZNF691	ENSG00000164011.13	1	43312932	43316637	+
1429	SLC2A1	ENSG00000117394.15	1	43396516	43398906	-
1430	SLC2A1	ENSG00000117394.15	1	43424220	43426559	-
1431	FAM183A	ENSG00000186973.6	1	43608794	43611103	+
1432	FAM183A	ENSG00000186973.6	1	43611508	43613902	+
1433	FAM183A	ENSG00000186973.6	1	43616399	43618708	+
1434	WDR65	ENSG00000243710.3	1	43635790	43638372	+
1435	EBNA1BP2	ENSG00000117395.6	1	43636512	43640270	-
1436	WDR65	ENSG00000243710.3	1	43648519	43650828	+
1437	WDR65	ENSG00000243710.3	1	43678997	43681306	+
1438	EBNA1BP2	ENSG00000117395.6	1	43715782	43718091	-
1439	EBNA1BP2	ENSG00000117395.6	1	43727301	43729610	-
1440	TMEM125	ENSG00000179178.6	1	43733635	43736896	+
1441	EBNA1BP2	ENSG00000117395.6	1	43736327	43738636	-
1442	C1orf210	ENSG00000253313.1	1	43750970	43753317	-
1443	TIE1	ENSG00000066056.9	1	43764634	43768400	+
1444	TIE1	ENSG00000066056.9	1	43770783	43774997	+
1445	TIE1	ENSG00000066056.9	1	43776815	43779242	+
1446	TIE1	ENSG00000066056.9	1	43781571	43785413	+
1447	MPL	ENSG00000117400.10	1	43801448	43803799	+
1448	CDC20	ENSG00000117399.9	1	43822596	43827008	+
1449	ELOVL1	ENSG00000066322.8	1	43830605	43835725	-
1450	MED8	ENSG00000159479.12	1	43852322	43857508	-
1451	SZT2	ENSG00000198198.9	1	43853523	43855919	+
1452	SZT2	ENSG00000198198.9	1	43884398	43886707	+
1453	SZT2	ENSG00000198198.9	1	43886767	43889076	+
1454	SZT2	ENSG00000198198.9	1	43893483	43895792	+
1455	SZT2	ENSG00000198198.9	1	43901235	43903973	+
1456	SZT2	ENSG00000198198.9	1	43908893	43911202	+
1457	HYI	ENSG00000178922.12	1	43917131	43921689	-
1458	PTPRF	ENSG00000142949.12	1	43988828	43991137	+
1459	PTPRF	ENSG00000142949.12	1	43992203	43994512	+
1460	PTPRF	ENSG00000142949.12	1	43994517	43996853	+
1461	PTPRF	ENSG00000142949.12	1	44001839	44004148	+
1462	PTPRF	ENSG00000142949.12	1	44008671	44011026	+
1463	PTPRF	ENSG00000142949.12	1	44046121	44048430	+
1464	PTPRF	ENSG00000142949.12	1	44054662	44057400	+
1465	PTPRF	ENSG00000142949.12	1	44061715	44064789	+
1466	PTPRF	ENSG00000142949.12	1	44069223	44071532	+
1467	PTPRF	ENSG00000142949.12	1	44076781	44079090	+
1468	KDM4A	ENSG00000066135.8	1	44113799	44116486	+
1469	KDM4A	ENSG00000066135.8	1	44116947	44119256	+
1470	KDM4A	ENSG00000066135.8	1	44129926	44132235	+
1471	KDM4A	ENSG00000066135.8	1	44154231	44156540	+
1472	ST3GAL3	ENSG00000126091.15	1	44169465	44173593	+
1473	ST3GAL3	ENSG00000126091.15	1	44199904	44202213	+
1474	ST3GAL3	ENSG00000126091.15	1	44255749	44258058	+
1475	ST3GAL3	ENSG00000126091.15	1	44363230	44365539	+
1476	ST3GAL3	ENSG00000126091.15	1	44383765	44386074	+
1477	ARTN	ENSG00000117407.12	1	44396962	44401758	+
1478	IPO13	ENSG00000117408.6	1	44410581	44413521	+
1479	IPO13	ENSG00000117408.6	1	44416859	44419168	+
1480	IPO13	ENSG00000117408.6	1	44420751	44423060	+
1481	IPO13	ENSG00000117408.6	1	44429581	44433111	+
1482	DPH2	ENSG00000132768.9	1	44433642	44437420	+
1483	ATP6V0B	ENSG00000117410.9	1	44438129	44442006	+
1484	B4GALT2	ENSG00000117411.12	1	44442585	44445969	+
1485	B4GALT2	ENSG00000117411.12	1	44448507	44450816	+
1486	CCDC24	ENSG00000159214.8	1	44455001	44458173	+
1487	CCDC24	ENSG00000159214.8	1	44459035	44461344	+
1488	SLC6A9	ENSG00000196517.7	1	44481948	44485041	-
1489	SLC6A9	ENSG00000196517.7	1	44496752	44499168	-
1490	KLF17	ENSG00000171872.4	1	44582492	44584821	+
1491	DMAP1	ENSG00000178028.9	1	44677097	44680784	+
1492	DMAP1	ENSG00000178028.9	1	44682007	44685371	+
1493	ERI3	ENSG00000117419.10	1	44713358	44715703	-
1494	ERI3	ENSG00000117419.10	1	44722313	44724622	-
1495	ERI3	ENSG00000117419.10	1	44785142	44787451	-
1496	ERI3	ENSG00000117419.10	1	44788435	44790744	-
1497	ERI3	ENSG00000117419.10	1	44818319	44820628	-
1498	ERI3	ENSG00000117419.10	1	44820600	44822961	-
1499	RNF220	ENSG00000187147.13	1	44868836	44871239	+
1500	RNF220	ENSG00000187147.13	1	44872344	44874653	+
1501	RNF220	ENSG00000187147.13	1	44875740	44878649	+
1502	RNF220	ENSG00000187147.13	1	44887682	44889991	+
1503	RNF220	ENSG00000187147.13	1	45077907	45080216	+
1504	RNF220	ENSG00000187147.13	1	45089968	45092277	+
1505	RNF220	ENSG00000187147.13	1	45095374	45098596	+
1506	RNF220	ENSG00000187147.13	1	45101938	45104247	+
1507	RNF220	ENSG00000187147.13	1	45106774	45109083	+
1508	RNF220	ENSG00000187147.13	1	45111950	45114259	+
1509	C1orf228	ENSG00000198520.6	1	45138334	45140731	+
1510	TMEM53	ENSG00000126106.9	1	45139794	45142256	-
1511	C1orf228	ENSG00000198520.6	1	45153476	45155785	+
1512	C1orf228	ENSG00000198520.6	1	45164615	45166924	+
1513	C1orf228	ENSG00000198520.6	1	45187427	45190458	+
1514	KIF2C	ENSG00000142945.8	1	45203460	45205904	+
1515	KIF2C	ENSG00000142945.8	1	45210036	45212357	+
1516	KIF2C	ENSG00000142945.8	1	45224122	45228091	+
1517	RPS8	ENSG00000142937.7	1	45238893	45243854	+
1518	BEST4	ENSG00000142959.4	1	45253097	45255406	-
1519	PLK3	ENSG00000173846.8	1	45263867	45270572	+
1520	TCTEX1D4	ENSG00000188396.2	1	45272067	45274986	-
1521	BTBD19	ENSG00000222009.4	1	45272124	45279449	+
1522	PTCH2	ENSG00000117425.9	1	45288652	45290961	-
1523	PTCH2	ENSG00000117425.9	1	45308336	45310764	-
1524	EIF2B3	ENSG00000070785.12	1	45341014	45343323	-
1525	EIF2B3	ENSG00000070785.12	1	45392047	45394356	-
1526	EIF2B3	ENSG00000070785.12	1	45451978	45454311	-
1527	HECTD3	ENSG00000126107.10	1	45470980	45476252	-
1528	UROD	ENSG00000126088.8	1	45475789	45480498	+
1529	HECTD3	ENSG00000126107.10	1	45476721	45479030	-
1530	ZSWIM5	ENSG00000162415.6	1	45671948	45674257	-
1531	ZSWIM5	ENSG00000162415.6	1	45771601	45773910	-
1532	HPDL	ENSG00000186603.4	1	45790515	45792824	+
1533	MUTYH	ENSG00000132781.13	1	45796662	45802212	-
1534	TOE1	ENSG00000132773.7	1	45803312	45807247	+
1535	MUTYH	ENSG00000132781.13	1	45805327	45808171	-
1536	TESK2	ENSG00000070759.12	1	45923013	45925500	-
1537	TESK2	ENSG00000070759.12	1	45956535	45958901	-
1538	MMACHC	ENSG00000132763.10	1	45963695	45966004	+
1539	CCDC163P	ENSG00000236624.4	1	45964017	45967780	-
1540	MMACHC	ENSG00000132763.10	1	45973075	45975384	+
1541	PRDX1	ENSG00000117450.9	1	45987246	45990748	-
1542	AKR1A1	ENSG00000117448.9	1	46014185	46017019	+
1543	AKR1A1	ENSG00000117448.9	1	46030511	46035001	+
1544	NASP	ENSG00000132780.12	1	46047488	46050016	+
1545	NASP	ENSG00000132780.12	1	46072942	46076505	+
1546	NASP	ENSG00000132780.12	1	46076811	46083188	+
1547	CCDC17	ENSG00000159588.10	1	46088165	46091758	-
1548	GPBP1L1	ENSG00000159592.6	1	46095107	46098458	-
1549	GPBP1L1	ENSG00000159592.6	1	46099223	46103425	-
1550	GPBP1L1	ENSG00000159592.6	1	46120638	46123860	-
1551	GPBP1L1	ENSG00000159592.6	1	46125781	46128090	-
1552	TMEM69	ENSG00000159596.6	1	46150856	46154147	+
1553	GPBP1L1	ENSG00000159592.6	1	46151928	46155814	-
1554	IPP	ENSG00000197429.6	1	46163447	46165756	-
1555	IPP	ENSG00000197429.6	1	46179644	46181953	-
1556	IPP	ENSG00000197429.6	1	46216041	46218351	-
1557	MAST2	ENSG00000086015.16	1	46250629	46252938	+
1558	MAST2	ENSG00000086015.16	1	46267255	46269564	+
1559	MAST2	ENSG00000086015.16	1	46377230	46379539	+
1560	MAST2	ENSG00000086015.16	1	46423028	46425337	+
1561	MAST2	ENSG00000086015.16	1	46466453	46468762	+
1562	MAST2	ENSG00000086015.16	1	46485607	46488861	+
1563	MAST2	ENSG00000086015.16	1	46492807	46495116	+
1564	MAST2	ENSG00000086015.16	1	46497510	46499819	+
1565	PIK3R3	ENSG00000117461.10	1	46522826	46525135	-
1566	PIK3R3	ENSG00000117461.10	1	46598008	46600737	-
1567	TSPAN1	ENSG00000117472.5	1	46638715	46641217	+
1568	PIK3R3	ENSG00000117461.10	1	46641880	46644189	-
1569	TSPAN1	ENSG00000117472.5	1	46647075	46650818	+
1570	POMGNT1	ENSG00000085998.9	1	46654959	46662352	-
1571	POMGNT1	ENSG00000085998.9	1	46662867	46666144	-
1572	LURAP1	ENSG00000171357.5	1	46666976	46669285	+
1573	POMGNT1	ENSG00000085998.9	1	46685683	46688006	-
1574	RAD54L	ENSG00000085999.7	1	46711330	46714463	+
1575	RAD54L	ENSG00000085999.7	1	46723606	46727289	+
1576	RAD54L	ENSG00000085999.7	1	46736108	46738456	+
1577	LRRC41	ENSG00000132128.12	1	46746553	46748862	-
1578	LRRC41	ENSG00000132128.12	1	46765282	46768481	-
1579	UQCRH	ENSG00000173660.7	1	46767273	46769660	+
1580	LRRC41	ENSG00000132128.12	1	46768666	46771309	-
1581	UQCRH	ENSG00000173660.7	1	46773563	46775872	+
1582	NSUN4	ENSG00000117481.6	1	46803819	46809963	+
1583	FAAH	ENSG00000117480.11	1	46857907	46860322	+
1584	FAAH	ENSG00000117480.11	1	46869365	46871989	+
1585	FAAH	ENSG00000117480.11	1	46873694	46876003	+
1586	DMBX1	ENSG00000197587.6	1	46970638	46972948	+
1587	KNCN	ENSG00000162456.5	1	47015125	47019228	-
1588	MKNK1	ENSG00000079277.15	1	47028427	47033127	-
1589	MKNK1	ENSG00000079277.15	1	47033829	47036163	-
1590	MKNK1	ENSG00000079277.15	1	47037692	47040001	-
1591	MKNK1	ENSG00000079277.15	1	47050952	47053970	-
1592	MKNK1	ENSG00000079277.15	1	47059598	47062760	-
1593	MKNK1	ENSG00000079277.15	1	47069606	47071995	-
1594	MOB3C	ENSG00000142961.10	1	47080525	47084592	-
1595	MKNK1	ENSG00000079277.15	1	47082235	47084544	-
1596	ATPAF1	ENSG00000123472.8	1	47110648	47112957	-
1597	ATPAF1	ENSG00000123472.8	1	47124119	47126428	-
1598	ATPAF1	ENSG00000123472.8	1	47130764	47136155	-
1599	TEX38	ENSG00000186118.7	1	47132497	47134806	+
1600	TEX38	ENSG00000186118.7	1	47135415	47137829	+
1601	ATPAF1	ENSG00000123472.8	1	47139259	47141568	-
1602	EFCAB14	ENSG00000159658.6	1	47149956	47152265	-
1603	EFCAB14	ENSG00000159658.6	1	47152321	47154630	-
1604	EFCAB14	ENSG00000159658.6	1	47155028	47157392	-
1605	EFCAB14	ENSG00000159658.6	1	47161988	47164297	-
1606	EFCAB14	ENSG00000159658.6	1	47184456	47186853	-
1607	CYP4B1	ENSG00000142973.8	1	47221480	47223829	+
1608	CYP4B1	ENSG00000142973.8	1	47262640	47265033	+
1609	CYP4B1	ENSG00000142973.8	1	47270449	47272758	+
1610	CYP4B1	ENSG00000142973.8	1	47274715	47277054	+
1611	CYP4B1	ENSG00000142973.8	1	47278716	47282999	+
1612	CYP4A11	ENSG00000187048.8	1	47399638	47401947	-
1613	CYP4A11	ENSG00000187048.8	1	47406817	47409185	-
1614	CYP4X1	ENSG00000186377.6	1	47425006	47427315	+
1615	CYP4X1	ENSG00000186377.6	1	47487210	47489519	+
1616	CYP4X1	ENSG00000186377.6	1	47499750	47502059	+
1617	CYP4Z1	ENSG00000186160.4	1	47531130	47533439	+
1618	CYP4Z1	ENSG00000186160.4	1	47579081	47581390	+
1619	CYP4A22	ENSG00000162365.7	1	47601077	47603406	+
1620	PDZK1IP1	ENSG00000162366.3	1	47650736	47653045	-
1621	PDZK1IP1	ENSG00000162366.3	1	47655399	47658745	-
1622	TAL1	ENSG00000162367.7	1	47689468	47691777	-
1623	TAL1	ENSG00000162367.7	1	47694845	47699921	-
1624	STIL	ENSG00000123473.11	1	47746449	47748758	-
1625	STIL	ENSG00000123473.11	1	47749465	47751774	-
1626	STIL	ENSG00000123473.11	1	47767117	47769426	-
1627	STIL	ENSG00000123473.11	1	47770709	47773018	-
1628	STIL	ENSG00000123473.11	1	47778527	47781848	-
1629	CMPK1	ENSG00000162368.9	1	47797439	47799892	+
1630	FOXE3	ENSG00000186790.4	1	47879714	47882023	+
1631	FOXD2	ENSG00000186564.5	1	47899659	47901968	+
1632	FLJ00388	ENSG00000273395.1	1	48227010	48229319	-
1633	TRABD2B	ENSG00000269113.3	1	48459604	48461913	-
1634	TRABD2B	ENSG00000269113.3	1	48462287	48464596	-
1635	AL109659.1	ENSG00000269709.1	1	48567276	48569585	+
1636	SLC5A9	ENSG00000117834.8	1	48686327	48688690	+
1637	SLC5A9	ENSG00000117834.8	1	48692722	48695031	+
1638	SLC5A9	ENSG00000117834.8	1	48702068	48706335	+
1639	SPATA6	ENSG00000132122.7	1	48825114	48827423	-
1640	SPATA6	ENSG00000132122.7	1	48866242	48870445	-
1641	SPATA6	ENSG00000132122.7	1	48916978	48919287	-
1642	SPATA6	ENSG00000132122.7	1	48937402	48939874	-
1643	AGBL4	ENSG00000186094.12	1	49146294	49148603	-
1644	BEND5	ENSG00000162373.8	1	49224325	49226956	-
1645	BEND5	ENSG00000162373.8	1	49242127	49244670	-
1646	AGBL4	ENSG00000186094.12	1	49511106	49513415	-
1647	AGBL4	ENSG00000186094.12	1	50316910	50319219	-
1648	AL645730.2	ENSG00000227839.1	1	50457960	50460269	+
1649	AGBL4	ENSG00000186094.12	1	50489292	50491614	-
1650	ELAVL4	ENSG00000162374.12	1	50511656	50513965	+
1651	ELAVL4	ENSG00000162374.12	1	50567552	50572243	+
1652	ELAVL4	ENSG00000162374.12	1	50572575	50575767	+
1653	ELAVL4	ENSG00000162374.12	1	50608595	50610904	+
1654	ELAVL4	ENSG00000162374.12	1	50640772	50643081	+
1655	DMRTA2	ENSG00000142700.7	1	50887024	50891201	-
1656	FAF1	ENSG00000185104.15	1	51072336	51074645	-
1657	FAF1	ENSG00000185104.15	1	51077890	51080199	-
1658	FAF1	ENSG00000185104.15	1	51171443	51173752	-
1659	CDKN2C	ENSG00000123080.6	1	51424387	51426696	+
1660	FAF1	ENSG00000185104.15	1	51425130	51427964	-
1661	CDKN2C	ENSG00000123080.6	1	51432337	51435895	+
1662	C1orf185	ENSG00000204006.4	1	51565876	51568237	+
1663	RNF11	ENSG00000123091.4	1	51699913	51702290	+
1664	RNF11	ENSG00000123091.4	1	51733560	51735869	+
1665	TTC39A	ENSG00000085831.11	1	51762252	51765691	-
1666	TTC39A	ENSG00000085831.11	1	51768550	51770859	-
1667	TTC39A	ENSG00000085831.11	1	51770985	51773294	-
1668	TTC39A	ENSG00000085831.11	1	51787602	51789959	-
1669	TTC39A	ENSG00000085831.11	1	51791345	51793677	-
1670	TTC39A	ENSG00000085831.11	1	51795565	51799047	-
1671	TTC39A	ENSG00000085831.11	1	51810508	51812817	-
1672	EPS15	ENSG00000085832.12	1	51866591	51868900	-
1673	EPS15	ENSG00000085832.12	1	51868843	51871152	-
1674	EPS15	ENSG00000085832.12	1	51887496	51891019	-
1675	EPS15	ENSG00000085832.12	1	51930718	51933027	-
1676	EPS15	ENSG00000085832.12	1	51984619	51987029	-
1677	OSBPL9	ENSG00000117859.14	1	52040821	52043130	+
1678	OSBPL9	ENSG00000117859.14	1	52080517	52083065	+
1679	OSBPL9	ENSG00000117859.14	1	52133193	52135502	+
1680	OSBPL9	ENSG00000117859.14	1	52177645	52179954	+
1681	OSBPL9	ENSG00000117859.14	1	52192945	52195985	+
1682	OSBPL9	ENSG00000117859.14	1	52208732	52211548	+
1683	OSBPL9	ENSG00000117859.14	1	52213796	52216105	+
1684	OSBPL9	ENSG00000117859.14	1	52223266	52226657	+
1685	OSBPL9	ENSG00000117859.14	1	52229182	52231491	+
1686	OSBPL9	ENSG00000117859.14	1	52235718	52238027	+
1687	NRD1	ENSG00000078618.15	1	52255214	52257523	-
1688	NRD1	ENSG00000078618.15	1	52261100	52263409	-
1689	NRD1	ENSG00000078618.15	1	52266486	52268795	-
1690	NRD1	ENSG00000078618.15	1	52279463	52282326	-
1691	NRD1	ENSG00000078618.15	1	52299465	52301774	-
1692	NRD1	ENSG00000078618.15	1	52302964	52305273	-
1693	NRD1	ENSG00000078618.15	1	52305846	52308155	-
1694	NRD1	ENSG00000078618.15	1	52343411	52346506	-
1695	RAB3B	ENSG00000169213.6	1	52456156	52458465	-
1696	TXNDC12	ENSG00000117862.7	1	52488966	52492357	-
1697	KTI12	ENSG00000198841.3	1	52499208	52501517	-
1698	BTF3L4	ENSG00000134717.13	1	52519767	52522283	+
1699	TXNDC12	ENSG00000117862.7	1	52520568	52523872	-
1700	ZFYVE9	ENSG00000157077.10	1	52606016	52608325	+
1701	ZFYVE9	ENSG00000157077.10	1	52680022	52682331	+
1702	ZFYVE9	ENSG00000157077.10	1	52759537	52761846	+
1703	CC2D1B	ENSG00000154222.10	1	52820257	52824514	-
1704	CC2D1B	ENSG00000154222.10	1	52825588	52828801	-
1705	CC2D1B	ENSG00000154222.10	1	52831548	52833894	-
1706	PRPF38A	ENSG00000134748.12	1	52868206	52870579	+
1707	ORC1	ENSG00000085840.8	1	52869779	52872160	-
1708	ZCCHC11	ENSG00000134744.9	1	52896473	52899139	-
1709	ZCCHC11	ENSG00000134744.9	1	52900062	52902371	-
1710	ZCCHC11	ENSG00000134744.9	1	52902647	52904956	-
1711	ZCCHC11	ENSG00000134744.9	1	52912020	52914351	-
1712	ZCCHC11	ENSG00000134744.9	1	52927108	52930613	-
1713	ZCCHC11	ENSG00000134744.9	1	52933882	52936191	-
1714	ZCCHC11	ENSG00000134744.9	1	52991322	52993631	-
1715	ZCCHC11	ENSG00000134744.9	1	53018374	53021188	-
1716	GPX7	ENSG00000116157.5	1	53066014	53068351	+
1717	FAM159A	ENSG00000182183.10	1	53096986	53099544	+
1718	SELRC1	ENSG00000162377.4	1	53163460	53166067	-
1719	ZYG11B	ENSG00000162378.8	1	53190096	53192460	+
1720	ZYG11A	ENSG00000203995.5	1	53306153	53308687	+
1721	ECHDC2	ENSG00000121310.12	1	53367433	53369742	-
1722	ECHDC2	ENSG00000121310.12	1	53370239	53374802	-
1723	ECHDC2	ENSG00000121310.12	1	53377047	53381778	-
1724	ECHDC2	ENSG00000121310.12	1	53386907	53389486	-
1725	SCP2	ENSG00000116171.12	1	53390871	53393331	+
1726	ECHDC2	ENSG00000121310.12	1	53392571	53394913	-
1727	SCP2	ENSG00000116171.12	1	53405445	53407754	+
1728	SCP2	ENSG00000116171.12	1	53427283	53429592	+
1729	SCP2	ENSG00000116171.12	1	53478570	53480925	+
1730	PODN	ENSG00000174348.9	1	53525824	53528164	+
1731	PODN	ENSG00000174348.9	1	53534551	53536860	+
1732	PODN	ENSG00000174348.9	1	53542253	53544601	+
1733	SLC1A7	ENSG00000162383.7	1	53556374	53558683	-
1734	SLC1A7	ENSG00000162383.7	1	53607969	53610318	-
1735	CPT2	ENSG00000157184.5	1	53660071	53662810	+
1736	C1orf123	ENSG00000162384.9	1	53683752	53688318	-
1737	MAGOH	ENSG00000162385.6	1	53699331	53701640	-
1738	MAGOH	ENSG00000162385.6	1	53703891	53706311	-
1739	LRP8	ENSG00000157193.10	1	53722715	53725024	-
1740	LRP8	ENSG00000157193.10	1	53727889	53730198	-
1741	LRP8	ENSG00000157193.10	1	53731981	53736299	-
1742	LRP8	ENSG00000157193.10	1	53741055	53743364	-
1743	LRP8	ENSG00000157193.10	1	53792791	53795771	-
1744	DMRTB1	ENSG00000143006.7	1	53923042	53925928	+
1745	GLIS1	ENSG00000174332.3	1	54199597	54201906	-
1746	NDC1	ENSG00000058804.10	1	54303660	54306562	-
1747	DIO1	ENSG00000211452.6	1	54354882	54360163	+
1748	YIPF1	ENSG00000058799.9	1	54355126	54358436	-
1749	HSPB11	ENSG00000081870.7	1	54394393	54396702	-
1750	HSPB11	ENSG00000081870.7	1	54405493	54407802	-
1751	LRRC42	ENSG00000116212.10	1	54409720	54412310	+
1752	HSPB11	ENSG00000081870.7	1	54410965	54413631	-
1753	LRRC42	ENSG00000116212.10	1	54425596	54427905	+
1754	LDLRAD1	ENSG00000203985.6	1	54483523	54485885	-
1755	TMEM59	ENSG00000116209.7	1	54502195	54504504	-
1756	TMEM59	ENSG00000116209.7	1	54510335	54512644	-
1757	TMEM59	ENSG00000116209.7	1	54513406	54515715	-
1758	TCEANC2	ENSG00000116205.6	1	54517230	54520086	+
1759	TMEM59	ENSG00000116209.7	1	54518585	54521206	-
1760	AL161915.1	ENSG00000212670.1	1	54567938	54570247	+
1761	CDCP2	ENSG00000157211.10	1	54605242	54607551	-
1762	CDCP2	ENSG00000157211.10	1	54619163	54621472	-
1763	AL357673.1	ENSG00000248835.2	1	54637717	54640026	-
1764	RP11-446E24.4	ENSG00000256407.1	1	54638087	54640396	-
1765	MRPL37	ENSG00000116221.11	1	54647684	54649993	+
1766	CYB5RL	ENSG00000215883.5	1	54656230	54658539	-
1767	CYB5RL	ENSG00000215883.5	1	54660829	54664196	-
1768	MRPL37	ENSG00000116221.11	1	54663810	54666171	+
1769	CYB5RL	ENSG00000215883.5	1	54665403	54667738	-
1770	RP11-446E24.4	ENSG00000256407.1	1	54665466	54667775	-
1771	MRPL37	ENSG00000116221.11	1	54673589	54675898	+
1772	SSBP3	ENSG00000157216.11	1	54694227	54696536	-
1773	SSBP3-AS1	ENSG00000198711.4	1	54701680	54703989	+
1774	SSBP3	ENSG00000157216.11	1	54717064	54719562	-
1775	SSBP3	ENSG00000157216.11	1	54722659	54724968	-
1776	SSBP3	ENSG00000157216.11	1	54790832	54794174	-
1777	SSBP3	ENSG00000157216.11	1	54801274	54803583	-
1778	SSBP3	ENSG00000157216.11	1	54822211	54824520	-
1779	SSBP3	ENSG00000157216.11	1	54870026	54874121	-
1780	SSBP3	ENSG00000157216.11	1	54878859	54881181	-
1781	ACOT11	ENSG00000162390.13	1	55005900	55008209	+
1782	ACOT11	ENSG00000162390.13	1	55011863	55014180	+
1783	ACOT11	ENSG00000162390.13	1	55060907	55063216	+
1784	FAM151A	ENSG00000162391.7	1	55088949	55091258	-
1785	MROH7-TTC4	ENSG00000271723.1	1	55105429	55107752	+
1786	MROH7	ENSG00000184313.15	1	55105433	55107774	+
1787	MROH7	ENSG00000184313.15	1	55114880	55120039	+
1788	MROH7	ENSG00000184313.15	1	55149908	55152217	+
1789	MROH7	ENSG00000184313.15	1	55160835	55163144	+
1790	MROH7-TTC4	ENSG00000271723.1	1	55162939	55165248	+
1791	TTC4	ENSG00000243725.2	1	55179465	55181820	+
1792	TTC4	ENSG00000243725.2	1	55200332	55202641	+
1793	PARS2	ENSG00000162396.5	1	55229907	55232216	-
1794	TTC22	ENSG00000006555.6	1	55253185	55255697	-
1795	TTC22	ENSG00000006555.6	1	55266591	55268969	-
1796	C1orf177	ENSG00000162398.7	1	55269706	55272054	+
1797	DHCR24	ENSG00000116133.7	1	55319559	55321868	-
1798	DHCR24	ENSG00000116133.7	1	55341388	55343697	-
1799	DHCR24	ENSG00000116133.7	1	55352201	55354920	-
1800	TMEM61	ENSG00000143001.4	1	55444435	55446744	+
1801	BSND	ENSG00000162399.6	1	55462576	55464885	+
1802	PCSK9	ENSG00000169174.9	1	55503191	55506174	+
1803	PCSK9	ENSG00000169174.9	1	55514577	55516886	+
1804	USP24	ENSG00000162402.8	1	55538385	55540694	-
1805	USP24	ENSG00000162402.8	1	55540892	55543201	-
1806	USP24	ENSG00000162402.8	1	55551817	55554136	-
1807	USP24	ENSG00000162402.8	1	55560712	55563021	-
1808	USP24	ENSG00000162402.8	1	55680482	55682815	-
1809	PPAP2B	ENSG00000162407.8	1	56979163	56981472	-
1810	PPAP2B	ENSG00000162407.8	1	56982398	56984707	-
1811	PPAP2B	ENSG00000162407.8	1	57044961	57047270	-
1812	PRKAA2	ENSG00000162409.6	1	57108965	57111274	+
1813	PPAP2B	ENSG00000162407.8	1	57110665	57113003	-
1814	C1orf168	ENSG00000187889.8	1	57186249	57188558	-
1815	C1orf168	ENSG00000187889.8	1	57203040	57205349	-
1816	C1orf168	ENSG00000187889.8	1	57227406	57229715	-
1817	C1orf168	ENSG00000187889.8	1	57284764	57287398	-
1818	C8A	ENSG00000157131.10	1	57318449	57320758	+
1819	C8B	ENSG00000021852.8	1	57398774	57401083	-
1820	C8B	ENSG00000021852.8	1	57431408	57433842	-
1821	DAB1	ENSG00000173406.11	1	57601976	57604285	-
1822	DAB1	ENSG00000173406.11	1	57756457	57758767	-
1823	DAB1	ENSG00000173406.11	1	57772756	57775065	-
1824	DAB1	ENSG00000173406.11	1	57889449	57891758	-
1825	DAB1	ENSG00000173406.11	1	58349477	58351786	-
1826	DAB1	ENSG00000173406.11	1	58715931	58718240	-
1827	OMA1	ENSG00000162600.7	1	58971591	58973900	-
1828	OMA1	ENSG00000162600.7	1	58996029	58998363	-
1829	OMA1	ENSG00000162600.7	1	59004210	59006519	-
1830	OMA1	ENSG00000162600.7	1	59012098	59014503	-
1831	DAB1	ENSG00000173406.11	1	59012126	59014435	-
1832	TACSTD2	ENSG00000184292.5	1	59042886	59045195	-
1833	MYSM1	ENSG00000162601.5	1	59147288	59149597	-
1834	MYSM1	ENSG00000162601.5	1	59155054	59158095	-
1835	MYSM1	ENSG00000162601.5	1	59165464	59167793	-
1836	JUN	ENSG00000177606.5	1	59249505	59251814	-
1837	FGGY	ENSG00000172456.12	1	59760280	59762963	+
1838	FGGY	ENSG00000172456.12	1	59773729	59776038	+
1839	FGGY	ENSG00000172456.12	1	59856850	59859159	+
1840	FGGY	ENSG00000172456.12	1	59975958	59978267	+
1841	FGGY	ENSG00000172456.12	1	60017560	60019869	+
1842	FGGY	ENSG00000172456.12	1	60089657	60091966	+
1843	FGGY	ENSG00000172456.12	1	60101870	60104179	+
1844	FGGY	ENSG00000172456.12	1	60123861	60126170	+
1845	FGGY	ENSG00000172456.12	1	60137299	60139637	+
1846	FGGY	ENSG00000172456.12	1	60219314	60221623	+
1847	HOOK1	ENSG00000134709.6	1	60278428	60282583	+
1848	HOOK1	ENSG00000134709.6	1	60323925	60326234	+
1849	HOOK1	ENSG00000134709.6	1	60328281	60330590	+
1850	HOOK1	ENSG00000134709.6	1	60334519	60336828	+
1851	CYP2J2	ENSG00000134716.5	1	60378630	60380939	-
1852	CYP2J2	ENSG00000134716.5	1	60392147	60394491	-
1853	C1orf87	ENSG00000162598.9	1	60474133	60478655	-
1854	C1orf87	ENSG00000162598.9	1	60539128	60541471	-
1855	NFIA	ENSG00000162599.11	1	61328901	61331210	+
1856	NFIA	ENSG00000162599.11	1	61517472	61519781	+
1857	NFIA	ENSG00000162599.11	1	61540916	61543225	+
1858	NFIA	ENSG00000162599.11	1	61545409	61548705	+
1859	NFIA	ENSG00000162599.11	1	61552054	61554363	+
1860	NFIA	ENSG00000162599.11	1	61816092	61818401	+
1861	NFIA	ENSG00000162599.11	1	61867718	61870027	+
1862	NFIA	ENSG00000162599.11	1	61870314	61872623	+
1863	TM2D1	ENSG00000162604.8	1	62149249	62151558	-
1864	TM2D1	ENSG00000162604.8	1	62161633	62163942	-
1865	TM2D1	ENSG00000162604.8	1	62174810	62177119	-
1866	TM2D1	ENSG00000162604.8	1	62190442	62193124	-
1867	INADL	ENSG00000132849.14	1	62206119	62208428	+
1868	INADL	ENSG00000132849.14	1	62269152	62271461	+
1869	INADL	ENSG00000132849.14	1	62328033	62330382	+
1870	INADL	ENSG00000132849.14	1	62372014	62374323	+
1871	INADL	ENSG00000132849.14	1	62391370	62393679	+
1872	INADL	ENSG00000132849.14	1	62415950	62418263	+
1873	INADL	ENSG00000132849.14	1	62437010	62439319	+
1874	INADL	ENSG00000132849.14	1	62577732	62580041	+
1875	INADL	ENSG00000132849.14	1	62584515	62586824	+
1876	L1TD1	ENSG00000240563.1	1	62658473	62660782	+
1877	KANK4	ENSG00000132854.14	1	62728816	62731125	-
1878	KANK4	ENSG00000132854.14	1	62738183	62740492	-
1879	KANK4	ENSG00000132854.14	1	62784692	62787114	-
1880	USP1	ENSG00000162607.8	1	62899938	62902605	+
1881	DOCK7	ENSG00000116641.11	1	62941580	62943889	-
1882	DOCK7	ENSG00000116641.11	1	62944395	62946704	-
1883	DOCK7	ENSG00000116641.11	1	62960689	62962998	-
1884	DOCK7	ENSG00000116641.11	1	63021325	63023634	-
1885	ANGPTL3	ENSG00000132855.4	1	63061128	63063437	+
1886	ANGPTL3	ENSG00000132855.4	1	63064675	63068270	+
1887	AL138847.1	ENSG00000269624.1	1	63071407	63073716	+
1888	DOCK7	ENSG00000116641.11	1	63098937	63101246	-
1889	DOCK7	ENSG00000116641.11	1	63153673	63155998	-
1890	ATG4C	ENSG00000125703.10	1	63247776	63251183	+
1891	ATG4C	ENSG00000125703.10	1	63284824	63287133	+
1892	FOXD3	ENSG00000187140.4	1	63786700	63789009	+
1893	ALG6	ENSG00000088035.11	1	63831231	63833600	+
1894	ALG6	ENSG00000088035.11	1	63834411	63836720	+
1895	ALG6	ENSG00000088035.11	1	63877297	63879606	+
1896	ALG6	ENSG00000088035.11	1	63883035	63885344	+
1897	ALG6	ENSG00000088035.11	1	63891879	63894188	+
1898	ITGB3BP	ENSG00000142856.12	1	63912451	63915489	-
1899	ITGB3BP	ENSG00000142856.12	1	63920340	63922649	-
1900	ITGB3BP	ENSG00000142856.12	1	63923086	63925395	-
1901	ITGB3BP	ENSG00000142856.12	1	63955605	63957914	-
1902	EFCAB7	ENSG00000203965.8	1	63987013	63989340	+
1903	ITGB3BP	ENSG00000142856.12	1	63988571	63991202	-
1904	EFCAB7	ENSG00000203965.8	1	63997218	64000083	+
1905	EFCAB7	ENSG00000203965.8	1	64011650	64013959	+
1906	DLEU2L	ENSG00000116652.5	1	64012558	64014917	+
1907	EFCAB7	ENSG00000203965.8	1	64018716	64021025	+
1908	PGM1	ENSG00000079739.11	1	64056917	64060022	+
1909	ITGB3BP	ENSG00000142856.12	1	64059112	64061421	-
1910	PGM1	ENSG00000079739.11	1	64086734	64089043	+
1911	PGM1	ENSG00000079739.11	1	64114996	64117305	+
1912	ROR1	ENSG00000185483.7	1	64237663	64241240	+
1913	ROR1	ENSG00000185483.7	1	64588187	64590496	+
1914	UBE2U	ENSG00000177414.9	1	64667280	64669769	+
1915	UBE2U	ENSG00000177414.9	1	64678468	64681415	+
1916	UBE2U	ENSG00000177414.9	1	64684517	64686826	+
1917	CACHD1	ENSG00000158966.9	1	64934398	64936754	+
1918	CACHD1	ENSG00000158966.9	1	64969568	64971877	+
1919	CACHD1	ENSG00000158966.9	1	65027330	65029639	+
1920	CACHD1	ENSG00000158966.9	1	65127853	65130162	+
1921	RAVER2	ENSG00000162437.10	1	65208748	65211057	+
1922	RAVER2	ENSG00000162437.10	1	65241717	65244028	+
1923	JAK1	ENSG00000162434.7	1	65306661	65308970	-
1924	JAK1	ENSG00000162434.7	1	65312312	65315819	-
1925	JAK1	ENSG00000162434.7	1	65330259	65332568	-
1926	JAK1	ENSG00000162434.7	1	65344466	65346775	-
1927	JAK1	ENSG00000162434.7	1	65431907	65434216	-
1928	AK4	ENSG00000162433.10	1	65611202	65614964	+
1929	AK4	ENSG00000162433.10	1	65629585	65631894	+
1930	DNAJC6	ENSG00000116675.11	1	65711872	65714181	+
1931	DNAJC6	ENSG00000116675.11	1	65718115	65720424	+
1932	DNAJC6	ENSG00000116675.11	1	65728394	65730726	+
1933	DNAJC6	ENSG00000116675.11	1	65773198	65775507	+
1934	DNAJC6	ENSG00000116675.11	1	65829718	65832027	+
1935	DNAJC6	ENSG00000116675.11	1	65847739	65850048	+
1936	LEPR	ENSG00000116678.14	1	65884218	65886682	+
1937	LEPROT	ENSG00000213625.4	1	65884240	65886672	+
1938	LEPR	ENSG00000116678.14	1	65989342	65991651	+
1939	LEPR	ENSG00000116678.14	1	66029199	66031508	+
1940	LEPR	ENSG00000116678.14	1	66083593	66085902	+
1941	PDE4B	ENSG00000184588.13	1	66256167	66259143	+
1942	PDE4B	ENSG00000184588.13	1	66376968	66379277	+
1943	PDE4B	ENSG00000184588.13	1	66456075	66458698	+
1944	PDE4B	ENSG00000184588.13	1	66616043	66618352	+
1945	PDE4B	ENSG00000184588.13	1	66721018	66723609	+
1946	PDE4B	ENSG00000184588.13	1	66794381	66798151	+
1947	PDE4B	ENSG00000184588.13	1	66818035	66821087	+
1948	PDE4B	ENSG00000184588.13	1	66824079	66826388	+
1949	PDE4B	ENSG00000184588.13	1	66831147	66833456	+
1950	SGIP1	ENSG00000118473.17	1	66997036	67000244	+
1951	SGIP1	ENSG00000118473.17	1	67079592	67081901	+
1952	SGIP1	ENSG00000118473.17	1	67089501	67091810	+
1953	SGIP1	ENSG00000118473.17	1	67134648	67136957	+
1954	AL139147.1	ENSG00000248458.2	1	67142430	67144739	-
1955	SGIP1	ENSG00000118473.17	1	67145947	67148256	+
1956	SGIP1	ENSG00000118473.17	1	67158347	67161395	+
1957	TCTEX1D1	ENSG00000152760.5	1	67216112	67218494	+
1958	TCTEX1D1	ENSG00000152760.5	1	67238699	67242117	+
1959	INSL5	ENSG00000172410.4	1	67266659	67268968	-
1960	WDR78	ENSG00000152763.12	1	67327706	67330016	-
1961	WDR78	ENSG00000152763.12	1	67336912	67339221	-
1962	WDR78	ENSG00000152763.12	1	67340281	67342590	-
1963	WDR78	ENSG00000152763.12	1	67370706	67374728	-
1964	MIER1	ENSG00000198160.10	1	67388548	67390929	+
1965	WDR78	ENSG00000152763.12	1	67390099	67392599	-
1966	MIER1	ENSG00000198160.10	1	67393896	67396205	+
1967	MIER1	ENSG00000198160.10	1	67396305	67398614	+
1968	MIER1	ENSG00000198160.10	1	67422564	67424873	+
1969	SLC35D1	ENSG00000116704.6	1	67518450	67521811	-
1970	C1orf141	ENSG00000203963.7	1	67592664	67594973	-
1971	C1orf141	ENSG00000203963.7	1	67600359	67602689	-
1972	IL23R	ENSG00000162594.10	1	67630053	67632448	+
1973	IL23R	ENSG00000162594.10	1	67671269	67673628	+
1974	C1orf141	ENSG00000203963.7	1	67697255	67699565	-
1975	IL12RB2	ENSG00000081985.6	1	67771017	67773916	+
1976	IL12RB2	ENSG00000081985.6	1	67790422	67792731	+
1977	IL12RB2	ENSG00000081985.6	1	67843581	67845890	+
1978	SERBP1	ENSG00000142864.10	1	67885968	67888277	-
1979	SERBP1	ENSG00000142864.10	1	67889817	67892832	-
1980	SERBP1	ENSG00000142864.10	1	67895060	67898127	-
1981	GADD45A	ENSG00000116717.7	1	68148714	68151638	+
1982	GNG12	ENSG00000172380.5	1	68298839	68301179	-
1983	DIRAS3	ENSG00000162595.4	1	68516180	68519343	-
1984	WLS	ENSG00000116729.9	1	68603565	68605874	-
1985	WLS	ENSG00000116729.9	1	68620587	68622896	-
1986	WLS	ENSG00000116729.9	1	68641780	68644089	-
1987	WLS	ENSG00000116729.9	1	68697090	68700832	-
1988	RPE65	ENSG00000116745.6	1	68915362	68917671	-
1989	DEPDC1	ENSG00000024526.12	1	68947641	68949950	-
1990	DEPDC1	ENSG00000024526.12	1	68959934	68962243	-
1991	DEPDC1	ENSG00000024526.12	1	68962485	68964933	-
1992	LRRC7	ENSG00000033122.14	1	70032051	70034412	+
1993	LRRC7	ENSG00000033122.14	1	70223828	70226149	+
1994	LRRC7	ENSG00000033122.14	1	70571403	70573712	+
1995	LRRC7	ENSG00000033122.14	1	70585431	70587773	+
1996	LRRC7	ENSG00000033122.14	1	70592250	70594559	+
1997	LRRC7	ENSG00000033122.14	1	70601785	70604246	+
1998	LRRC7	ENSG00000033122.14	1	70605035	70607344	+
1999	LRRC7	ENSG00000033122.14	1	70610774	70613083	+
[truncated: 49,595 more rows]

## Sheet: Promoters - CDS
Promoter ID	Gene	Transcript	Chromosome	Start	End	Strand
1	OR4F5	ENSG00000186092.4	1	67061	69091	+
2	AL627309.1	ENSG00000237683.5	1	139309	141408	-
3	OR4F29	ENSG00000235249.1	1	365610	367659	+
4	OR4F16	ENSG00000185097.2	1	622034	624082	-
5	AL669831.1	ENSG00000269831.1	1	738857	739121	-
5	AL669831.1	ENSG00000269831.1	1	739137	741166	-
6	AL645608.2	ENSG00000269308.1	1	816013	818043	+
6	AL645608.2	ENSG00000269308.1	1	818058	818322	+
7	SAMD11	ENSG00000187634.6	1	858230	861264	+
8	SAMD11	ENSG00000187634.6	1	863662	865535	+
8	SAMD11	ENSG00000187634.6	1	865719	865971	+
9	AL645608.1	ENSG00000268179.1	1	866165	866419	-
9	AL645608.1	ENSG00000268179.1	1	866469	868474	-
10	SAMD11	ENSG00000187634.6	1	872625	874420	+
10	SAMD11	ENSG00000187634.6	1	874509	874655	+
10	SAMD11	ENSG00000187634.6	1	874840	876524	+
10	SAMD11	ENSG00000187634.6	1	876686	877516	+
10	SAMD11	ENSG00000187634.6	1	877631	877790	+
11	NOC2L	ENSG00000188976.6	1	880662	880898	-
11	NOC2L	ENSG00000188976.6	1	881033	881553	-
11	NOC2L	ENSG00000188976.6	1	881666	881782	-
11	NOC2L	ENSG00000188976.6	1	881925	883511	-
11	NOC2L	ENSG00000188976.6	1	883612	883870	-
11	NOC2L	ENSG00000188976.6	1	883983	884469	-
12	NOC2L	ENSG00000188976.6	1	893558	894309	-
12	NOC2L	ENSG00000188976.6	1	894461	894595	-
12	NOC2L	ENSG00000188976.6	1	894620	896074	-
12	NOC2L	ENSG00000188976.6	1	896180	896673	-
13	KLHL17	ENSG00000187961.9	1	893937	894309	+
13	KLHL17	ENSG00000187961.9	1	894461	894595	+
13	KLHL17	ENSG00000187961.9	1	894620	896074	+
13	KLHL17	ENSG00000187961.9	1	896180	896673	+
13	KLHL17	ENSG00000187961.9	1	896932	897009	+
13	KLHL17	ENSG00000187961.9	1	897130	897206	+
13	KLHL17	ENSG00000187961.9	1	897427	897735	+
13	KLHL17	ENSG00000187961.9	1	897851	898084	+
13	KLHL17	ENSG00000187961.9	1	898297	898412	+
13	KLHL17	ENSG00000187961.9	1	898633	898717	+
13	KLHL17	ENSG00000187961.9	1	898884	899211	+
14	PLEKHN1	ENSG00000187583.6	1	899910	900343	+
14	PLEKHN1	ENSG00000187583.6	1	900568	901912	+
14	PLEKHN1	ENSG00000187583.6	1	901994	902084	+
15	PLEKHN1	ENSG00000187583.6	1	904225	905657	+
15	PLEKHN1	ENSG00000187583.6	1	905803	905901	+
15	PLEKHN1	ENSG00000187583.6	1	905981	906066	+
15	PLEKHN1	ENSG00000187583.6	1	906386	906457	+
16	PLEKHN1	ENSG00000187583.6	1	906862	907455	+
16	PLEKHN1	ENSG00000187583.6	1	907530	907668	+
16	PLEKHN1	ENSG00000187583.6	1	907804	908241	+
16	PLEKHN1	ENSG00000187583.6	1	908390	908566	+
16	PLEKHN1	ENSG00000187583.6	1	908706	908880	+
16	PLEKHN1	ENSG00000187583.6	1	909020	909171	+
17	C1orf170	ENSG00000187642.5	1	911741	911879	-
17	C1orf170	ENSG00000187642.5	1	912004	914050	-
18	C1orf170	ENSG00000187642.5	1	917193	917445	-
18	C1orf170	ENSG00000187642.5	1	917497	919526	-
19	HES4	ENSG00000188290.6	1	935353	937581	-
20	ISG15	ENSG00000187608.5	1	946773	948954	+
20	ISG15	ENSG00000187608.5	1	948956	949082	+
21	AGRN	ENSG00000188157.9	1	953473	955553	+
21	AGRN	ENSG00000188157.9	1	955753	955782	+
22	AGRN	ENSG00000188157.9	1	967456	970526	+
23	AGRN	ENSG00000188157.9	1	978837	978918	+
23	AGRN	ENSG00000188157.9	1	979112	979203	+
23	AGRN	ENSG00000188157.9	1	979403	979489	+
23	AGRN	ENSG00000188157.9	1	979637	979714	+
23	AGRN	ENSG00000188157.9	1	979819	980541	+
23	AGRN	ENSG00000188157.9	1	980657	980739	+
23	AGRN	ENSG00000188157.9	1	980903	981113	+
23	AGRN	ENSG00000188157.9	1	981256	981344	+
23	AGRN	ENSG00000188157.9	1	981468	981540	+
23	AGRN	ENSG00000188157.9	1	981645	981777	+
23	AGRN	ENSG00000188157.9	1	982115	982200	+
23	AGRN	ENSG00000188157.9	1	982337	982707	+
23	AGRN	ENSG00000188157.9	1	982834	982953	+
23	AGRN	ENSG00000188157.9	1	983067	983156	+
23	AGRN	ENSG00000188157.9	1	983275	983392	+
23	AGRN	ENSG00000188157.9	1	983745	984247	+
23	AGRN	ENSG00000188157.9	1	984439	984616	+
23	AGRN	ENSG00000188157.9	1	984831	984946	+
23	AGRN	ENSG00000188157.9	1	985175	985283	+
23	AGRN	ENSG00000188157.9	1	985417	985613	+
23	AGRN	ENSG00000188157.9	1	985709	985807	+
23	AGRN	ENSG00000188157.9	1	985971	986106	+
23	AGRN	ENSG00000188157.9	1	986217	986412	+
23	AGRN	ENSG00000188157.9	1	986423	986633	+
23	AGRN	ENSG00000188157.9	1	986749	986833	+
23	AGRN	ENSG00000188157.9	1	987025	987108	+
23	AGRN	ENSG00000188157.9	1	987195	987373	+
23	AGRN	ENSG00000188157.9	1	987396	987645	+
24	RNF223	ENSG00000237330.2	1	1009407	1011716	-
25	C1orf159	ENSG00000131591.13	1	1019172	1019295	-
25	C1orf159	ENSG00000131591.13	1	1019763	1019837	-
25	C1orf159	ENSG00000131591.13	1	1019886	1020631	-
25	C1orf159	ENSG00000131591.13	1	1020690	1021258	-
25	C1orf159	ENSG00000131591.13	1	1021392	1021481	-
26	C1orf159	ENSG00000131591.13	1	1022736	1022882	-
26	C1orf159	ENSG00000131591.13	1	1022977	1025045	-
27	C1orf159	ENSG00000131591.13	1	1027177	1030222	-
28	C1orf159	ENSG00000131591.13	1	1041227	1043536	-
29	C1orf159	ENSG00000131591.13	1	1051181	1053770	-
30	TTLL10	ENSG00000162571.9	1	1107234	1109565	+
31	TTLL10	ENSG00000162571.9	1	1113047	1114596	+
31	TTLL10	ENSG00000162571.9	1	1114713	1115037	+
31	TTLL10	ENSG00000162571.9	1	1115117	1115414	+
31	TTLL10	ENSG00000162571.9	1	1115720	1115863	+
31	TTLL10	ENSG00000162571.9	1	1115981	1116111	+
32	TTLL10	ENSG00000162571.9	1	1118427	1119300	+
32	TTLL10	ENSG00000162571.9	1	1119471	1120349	+
32	TTLL10	ENSG00000162571.9	1	1120519	1120695	+
33	TNFRSF18	ENSG00000186891.9	1	1140872	1141765	-
33	TNFRSF18	ENSG00000186891.9	1	1141951	1144100	-
34	TNFRSF4	ENSG00000186827.6	1	1148598	1149043	-
34	TNFRSF4	ENSG00000186827.6	1	1149165	1149363	-
34	TNFRSF4	ENSG00000186827.6	1	1149507	1151547	-
35	SDF4	ENSG00000078808.12	1	1155393	1156082	-
35	SDF4	ENSG00000078808.12	1	1156110	1158624	-
35	SDF4	ENSG00000078808.12	1	1158737	1158760	-
36	SDF4	ENSG00000078808.12	1	1163696	1163848	-
36	SDF4	ENSG00000078808.12	1	1164173	1166005	-
37	B3GALT6	ENSG00000176022.3	1	1165599	1167659	+
38	SDF4	ENSG00000078808.12	1	1167068	1167659	-
38	SDF4	ENSG00000078808.12	1	1168645	1169440	-
39	FAM132A	ENSG00000184163.3	1	1178293	1178442	-
39	FAM132A	ENSG00000184163.3	1	1178532	1178824	-
39	FAM132A	ENSG00000184163.3	1	1178932	1179334	-
39	FAM132A	ENSG00000184163.3	1	1179485	1179571	-
39	FAM132A	ENSG00000184163.3	1	1179655	1179761	-
39	FAM132A	ENSG00000184163.3	1	1179877	1181894	-
39	FAM132A	ENSG00000184163.3	1	1182070	1184131	-
40	UBE2J2	ENSG00000160087.16	1	1191505	1192372	-
40	UBE2J2	ENSG00000160087.16	1	1192510	1192588	-
40	UBE2J2	ENSG00000160087.16	1	1192690	1193744	-
41	UBE2J2	ENSG00000160087.16	1	1198669	1198726	-
41	UBE2J2	ENSG00000160087.16	1	1198766	1200163	-
41	UBE2J2	ENSG00000160087.16	1	1200210	1200978	-
42	UBE2J2	ENSG00000160087.16	1	1201223	1201478	-
42	UBE2J2	ENSG00000160087.16	1	1201503	1203241	-
42	UBE2J2	ENSG00000160087.16	1	1203372	1203532	-
43	UBE2J2	ENSG00000160087.16	1	1208571	1211294	-
44	SCNN1D	ENSG00000162572.15	1	1213786	1216042	+
44	SCNN1D	ENSG00000162572.15	1	1216046	1216606	+
44	SCNN1D	ENSG00000162572.15	1	1216677	1216791	+
44	SCNN1D	ENSG00000162572.15	1	1216990	1217622	+
44	SCNN1D	ENSG00000162572.15	1	1217699	1217855	+
45	SCNN1D	ENSG00000162572.15	1	1220459	1220951	+
45	SCNN1D	ENSG00000162572.15	1	1221044	1221306	+
45	SCNN1D	ENSG00000162572.15	1	1221658	1222148	+
45	SCNN1D	ENSG00000162572.15	1	1222355	1222489	+
45	SCNN1D	ENSG00000162572.15	1	1222679	1222768	+
46	ACAP3	ENSG00000131584.14	1	1230196	1230827	-
46	ACAP3	ENSG00000131584.14	1	1230934	1231116	-
46	ACAP3	ENSG00000131584.14	1	1231318	1231395	-
46	ACAP3	ENSG00000131584.14	1	1231489	1231591	-
46	ACAP3	ENSG00000131584.14	1	1231660	1231805	-
46	ACAP3	ENSG00000131584.14	1	1232013	1232417	-
47	ACAP3	ENSG00000131584.14	1	1233341	1233393	-
47	ACAP3	ENSG00000131584.14	1	1233493	1233750	-
47	ACAP3	ENSG00000131584.14	1	1233801	1233947	-
47	ACAP3	ENSG00000131584.14	1	1234059	1234725	-
47	ACAP3	ENSG00000131584.14	1	1234736	1235211	-
47	ACAP3	ENSG00000131584.14	1	1235285	1235353	-
47	ACAP3	ENSG00000131584.14	1	1235448	1235538	-
47	ACAP3	ENSG00000131584.14	1	1235582	1235889	-
47	ACAP3	ENSG00000131584.14	1	1236072	1237026	-
48	ACAP3	ENSG00000131584.14	1	1240001	1242717	-
48	ACAP3	ENSG00000131584.14	1	1242763	1243149	-
48	ACAP3	ENSG00000131584.14	1	1243195	1244024	-
48	ACAP3	ENSG00000131584.14	1	1244100	1244295	-
48	ACAP3	ENSG00000131584.14	1	1244352	1244466	-
48	ACAP3	ENSG00000131584.14	1	1244653	1244834	-
48	ACAP3	ENSG00000131584.14	1	1244983	1245061	-
48	ACAP3	ENSG00000131584.14	1	1245231	1246014	-
48	ACAP3	ENSG00000131584.14	1	1246068	1246289	-
48	ACAP3	ENSG00000131584.14	1	1246451	1246710	-
48	ACAP3	ENSG00000131584.14	1	1246756	1247018	-
49	PUSL1	ENSG00000169972.7	1	1241917	1242717	+
49	PUSL1	ENSG00000169972.7	1	1242763	1243149	+
49	PUSL1	ENSG00000169972.7	1	1243195	1244024	+
49	PUSL1	ENSG00000169972.7	1	1244100	1244295	+
49	PUSL1	ENSG00000169972.7	1	1244352	1244466	+
49	PUSL1	ENSG00000169972.7	1	1244653	1244834	+
50	CPSF3L	ENSG00000127054.14	1	1247800	1247820	-
50	CPSF3L	ENSG00000127054.14	1	1247881	1247973	-
50	CPSF3L	ENSG00000127054.14	1	1248080	1248167	-
50	CPSF3L	ENSG00000127054.14	1	1248329	1248415	-
50	CPSF3L	ENSG00000127054.14	1	1248504	1248889	-
50	CPSF3L	ENSG00000127054.14	1	1248972	1249112	-
50	CPSF3L	ENSG00000127054.14	1	1249301	1249681	-
50	CPSF3L	ENSG00000127054.14	1	1249745	1250204	-
50	CPSF3L	ENSG00000127054.14	1	1250342	1250784	-
50	CPSF3L	ENSG00000127054.14	1	1250818	1250900	-
50	CPSF3L	ENSG00000127054.14	1	1250998	1254452	-
50	CPSF3L	ENSG00000127054.14	1	1254904	1255836	-
50	CPSF3L	ENSG00000127054.14	1	1255909	1256021	-
50	CPSF3L	ENSG00000127054.14	1	1256062	1256376	-
50	CPSF3L	ENSG00000127054.14	1	1256476	1257288	-
50	CPSF3L	ENSG00000127054.14	1	1257364	1258314	-
51	GLTPD1	ENSG00000224051.2	1	1258106	1258510	+
51	GLTPD1	ENSG00000224051.2	1	1258667	1259961	+
51	GLTPD1	ENSG00000224051.2	1	1259993	1260900	+
52	CPSF3L	ENSG00000127054.14	1	1259703	1259961	-
52	CPSF3L	ENSG00000127054.14	1	1259993	1262100	-
53	TAS1R3	ENSG00000169962.4	1	1264664	1266726	+
53	TAS1R3	ENSG00000169962.4	1	1266916	1266973	+
54	DVL1	ENSG00000107404.13	1	1284055	1284276	-
54	DVL1	ENSG00000107404.13	1	1284445	1286759	-
55	MXRA8	ENSG00000162576.12	1	1289347	1289410	-
55	MXRA8	ENSG00000162576.12	1	1289486	1289573	-
55	MXRA8	ENSG00000162576.12	1	1289612	1289734	-
55	MXRA8	ENSG00000162576.12	1	1289889	1290062	-
55	MXRA8	ENSG00000162576.12	1	1290532	1290624	-
55	MXRA8	ENSG00000162576.12	1	1290725	1290830	-
55	MXRA8	ENSG00000162576.12	1	1291132	1292061	-
55	MXRA8	ENSG00000162576.12	1	1292084	1292921	-
56	MXRA8	ENSG00000162576.12	1	1293635	1293836	-
56	MXRA8	ENSG00000162576.12	1	1293884	1295952	-
57	MXRA8	ENSG00000162576.12	1	1296877	1299186	-
58	AURKAIP1	ENSG00000175756.9	1	1310244	1312904	-
59	CCNL2	ENSG00000221978.7	1	1323813	1325610	-
59	CCNL2	ENSG00000221978.7	1	1325751	1325839	-
59	CCNL2	ENSG00000221978.7	1	1325943	1326146	-
59	CCNL2	ENSG00000221978.7	1	1326245	1326921	-
59	CCNL2	ENSG00000221978.7	1	1326955	1328165	-
59	CCNL2	ENSG00000221978.7	1	1328183	1328776	-
59	CCNL2	ENSG00000221978.7	1	1328840	1330125	-
60	RP4-758J18.2	ENSG00000224870.3	1	1332872	1333613	+
60	RP4-758J18.2	ENSG00000224870.3	1	1333722	1333977	+
60	RP4-758J18.2	ENSG00000224870.3	1	1334051	1334368	+
60	RP4-758J18.2	ENSG00000224870.3	1	1334686	1334932	+
60	RP4-758J18.2	ENSG00000224870.3	1	1335069	1335361	+
60	RP4-758J18.2	ENSG00000224870.3	1	1335506	1335538	+
60	RP4-758J18.2	ENSG00000224870.3	1	1335684	1335985	+
61	CCNL2	ENSG00000221978.7	1	1333387	1333613	-
61	CCNL2	ENSG00000221978.7	1	1333722	1333977	-
61	CCNL2	ENSG00000221978.7	1	1334051	1334368	-
61	CCNL2	ENSG00000221978.7	1	1334686	1334932	-
61	CCNL2	ENSG00000221978.7	1	1335069	1335361	-
61	CCNL2	ENSG00000221978.7	1	1335506	1335538	-
61	CCNL2	ENSG00000221978.7	1	1335684	1335985	-
61	CCNL2	ENSG00000221978.7	1	1336111	1336737	-
62	MRPL20	ENSG00000242485.1	1	1341407	1342289	-
62	MRPL20	ENSG00000242485.1	1	1342399	1342511	-
62	MRPL20	ENSG00000242485.1	1	1342597	1344722	-
63	ANKRD65	ENSG00000235098.4	1	1355253	1355432	-
63	ANKRD65	ENSG00000235098.4	1	1355972	1356177	-
63	ANKRD65	ENSG00000235098.4	1	1356385	1359178	-
64	TMEM88B	ENSG00000205116.3	1	1359478	1361508	+
64	TMEM88B	ENSG00000205116.3	1	1361765	1361787	+
65	VWA1	ENSG00000179403.10	1	1368211	1371129	+
65	VWA1	ENSG00000179403.10	1	1371201	1371394	+
66	ATAD3C	ENSG00000215915.5	1	1383039	1385573	+
67	ATAD3C	ENSG00000215915.5	1	1395833	1396130	+
67	ATAD3C	ENSG00000215915.5	1	1396297	1397980	+
67	ATAD3C	ENSG00000215915.5	1	1398088	1398142	+
68	ATAD3B	ENSG00000160072.15	1	1405113	1407265	+
69	ATAD3B	ENSG00000160072.15	1	1411376	1412654	+
69	ATAD3B	ENSG00000160072.15	1	1412730	1414024	+
69	ATAD3B	ENSG00000160072.15	1	1414125	1414429	+
69	ATAD3B	ENSG00000160072.15	1	1414488	1414708	+
70	ATAD3B	ENSG00000160072.15	1	1416835	1417518	+
70	ATAD3B	ENSG00000160072.15	1	1417683	1417925	+
70	ATAD3B	ENSG00000160072.15	1	1418042	1418427	+
70	ATAD3B	ENSG00000160072.15	1	1418483	1420228	+
71	ATAD3A	ENSG00000197785.9	1	1445501	1447649	+
71	ATAD3A	ENSG00000197785.9	1	1447853	1447910	+
71	ATAD3A	ENSG00000197785.9	1	1448070	1448189	+
72	ATAD3A	ENSG00000197785.9	1	1450420	1451392	+
72	ATAD3A	ENSG00000197785.9	1	1451468	1452547	+
72	ATAD3A	ENSG00000197785.9	1	1452792	1453096	+
72	ATAD3A	ENSG00000197785.9	1	1453155	1453280	+
73	ATAD3A	ENSG00000197785.9	1	1457623	1458124	+
73	ATAD3A	ENSG00000197785.9	1	1458279	1458891	+
73	ATAD3A	ENSG00000197785.9	1	1458947	1459219	+
73	ATAD3A	ENSG00000197785.9	1	1459344	1459653	+
73	ATAD3A	ENSG00000197785.9	1	1459777	1459932	+
74	TMEM240	ENSG00000205090.4	1	1475457	1475670	-
74	TMEM240	ENSG00000205090.4	1	1475726	1477449	-
74	TMEM240	ENSG00000205090.4	1	1477547	1477862	-
75	SSU72	ENSG00000160075.10	1	1481587	1483896	-
76	AL645728.1	ENSG00000215014.3	1	1508325	1509858	+
76	AL645728.1	ENSG00000215014.3	1	1509937	1510357	+
77	SSU72	ENSG00000160075.10	1	1509684	1509858	-
77	SSU72	ENSG00000160075.10	1	1509937	1510357	-
77	SSU72	ENSG00000160075.10	1	1510656	1512278	-
78	C1orf233	ENSG00000228594.1	1	1535395	1537505	-
79	MIB2	ENSG00000197530.8	1	1548765	1550840	+
79	MIB2	ENSG00000197530.8	1	1551013	1551888	+
79	MIB2	ENSG00000197530.8	1	1551994	1553236	+
80	MIB2	ENSG00000197530.8	1	1556472	1558769	+
80	MIB2	ENSG00000197530.8	1	1559079	1559154	+
80	MIB2	ENSG00000197530.8	1	1559325	1560175	+
80	MIB2	ENSG00000197530.8	1	1560281	1560371	+
80	MIB2	ENSG00000197530.8	1	1560565	1560666	+
80	MIB2	ENSG00000197530.8	1	1560808	1560926	+
80	MIB2	ENSG00000197530.8	1	1561033	1561747	+
80	MIB2	ENSG00000197530.8	1	1561830	1562030	+
80	MIB2	ENSG00000197530.8	1	1562134	1562217	+
80	MIB2	ENSG00000197530.8	1	1562432	1562454	+
80	MIB2	ENSG00000197530.8	1	1562587	1562676	+
80	MIB2	ENSG00000197530.8	1	1562824	1563053	+
80	MIB2	ENSG00000197530.8	1	1563209	1563399	+
80	MIB2	ENSG00000197530.8	1	1563559	1563653	+
80	MIB2	ENSG00000197530.8	1	1563779	1563869	+
80	MIB2	ENSG00000197530.8	1	1564102	1564414	+
80	MIB2	ENSG00000197530.8	1	1564691	1564765	+
80	MIB2	ENSG00000197530.8	1	1564946	1565019	+
80	MIB2	ENSG00000197530.8	1	1565084	1565132	+
81	MMP23B	ENSG00000189409.8	1	1565444	1565672	+
81	MMP23B	ENSG00000189409.8	1	1565907	1567598	+
81	MMP23B	ENSG00000189409.8	1	1567753	1568089	+
81	MMP23B	ENSG00000189409.8	1	1568292	1568360	+
81	MMP23B	ENSG00000189409.8	1	1568859	1569127	+
81	MMP23B	ENSG00000189409.8	1	1569478	1569581	+
81	MMP23B	ENSG00000189409.8	1	1569707	1569827	+
82	CDK11B	ENSG00000248333.3	1	1580343	1580487	-
82	CDK11B	ENSG00000248333.3	1	1580665	1580821	-
82	CDK11B	ENSG00000248333.3	1	1580869	1580940	-
82	CDK11B	ENSG00000248333.3	1	1581004	1581134	-
82	CDK11B	ENSG00000248333.3	1	1581245	1581314	-
82	CDK11B	ENSG00000248333.3	1	1581330	1581359	-
82	CDK11B	ENSG00000248333.3	1	1581409	1581472	-
82	CDK11B	ENSG00000248333.3	1	1581539	1582652	-
83	CDK11B	ENSG00000248333.3	1	1588434	1588706	-
83	CDK11B	ENSG00000248333.3	1	1588714	1588825	-
83	CDK11B	ENSG00000248333.3	1	1588935	1592502	-
84	SLC35E2B	ENSG00000189339.7	1	1601298	1601537	-
84	SLC35E2B	ENSG00000189339.7	1	1601590	1602948	-
84	SLC35E2B	ENSG00000189339.7	1	1603068	1603607	-
85	SLC35E2B	ENSG00000189339.7	1	1623803	1626196	-
86	CDK11A	ENSG00000008128.18	1	1635379	1635478	-
86	CDK11A	ENSG00000008128.18	1	1635585	1635662	-
86	CDK11A	ENSG00000008128.18	1	1635783	1635989	-
86	CDK11A	ENSG00000008128.18	1	1636094	1636343	-
86	CDK11A	ENSG00000008128.18	1	1636464	1637081	-
86	CDK11A	ENSG00000008128.18	1	1637171	1638492	-
87	CDK11A	ENSG00000008128.18	1	1638720	1638848	-
87	CDK11A	ENSG00000008128.18	1	1639023	1639619	-
87	CDK11A	ENSG00000008128.18	1	1639684	1640233	-
87	CDK11A	ENSG00000008128.18	1	1640391	1640477	-
87	CDK11A	ENSG00000008128.18	1	1640572	1640918	-
87	CDK11A	ENSG00000008128.18	1	1641079	1642344	-
88	CDK11A	ENSG00000008128.18	1	1652814	1653035	-
88	CDK11A	ENSG00000008128.18	1	1653150	1654027	-
88	CDK11A	ENSG00000008128.18	1	1654035	1654147	-
88	CDK11A	ENSG00000008128.18	1	1654257	1656856	-
88	CDK11A	ENSG00000008128.18	1	1656861	1657795	-
89	SLC35E2	ENSG00000215790.2	1	1666433	1668742	-
90	SLC35E2	ENSG00000215790.2	1	1677078	1679460	-
91	NADK	ENSG00000008130.11	1	1685647	1685723	-
91	NADK	ENSG00000008130.11	1	1685822	1685983	-
91	NADK	ENSG00000008130.11	1	1686137	1686813	-
91	NADK	ENSG00000008130.11	1	1686915	1687697	-
91	NADK	ENSG00000008130.11	1	1687782	1687942	-
91	NADK	ENSG00000008130.11	1	1688096	1688280	-
91	NADK	ENSG00000008130.11	1	1688321	1688546	-
91	NADK	ENSG00000008130.11	1	1688749	1689804	-
91	NADK	ENSG00000008130.11	1	1689970	1690540	-
91	NADK	ENSG00000008130.11	1	1690682	1691173	-
91	NADK	ENSG00000008130.11	1	1691341	1692110	-
92	NADK	ENSG00000008130.11	1	1709578	1713925	-
93	GNB1	ENSG00000078369.13	1	1725356	1727665	-
94	GNB1	ENSG00000078369.13	1	1749545	1751854	-
95	GNB1	ENSG00000078369.13	1	1756713	1756836	-
95	GNB1	ENSG00000078369.13	1	1756892	1759022	-
96	GNB1	ENSG00000078369.13	1	1763444	1765753	-
97	GNB1	ENSG00000078369.13	1	1821560	1824524	-
98	CALML6	ENSG00000169885.5	1	1844236	1846720	+
98	CALML6	ENSG00000169885.5	1	1846746	1847124	+
99	TMEM52	ENSG00000178821.8	1	1849995	1850332	-
99	TMEM52	ENSG00000178821.8	1	1850373	1850483	-
99	TMEM52	ENSG00000178821.8	1	1850704	1852741	-
100	C1orf222	ENSG00000142609.13	1	1858562	1859046	-
100	C1orf222	ENSG00000142609.13	1	1859185	1860223	-
100	C1orf222	ENSG00000142609.13	1	1860321	1861397	-
101	C1orf222	ENSG00000142609.13	1	1886874	1887130	-
101	C1orf222	ENSG00000142609.13	1	1887289	1888059	-
101	C1orf222	ENSG00000142609.13	1	1888223	1889183	-
102	C1orf222	ENSG00000142609.13	1	1891265	1891403	-
102	C1orf222	ENSG00000142609.13	1	1891547	1893576	-
103	C1orf222	ENSG00000142609.13	1	1897685	1897810	-
103	C1orf222	ENSG00000142609.13	1	1897965	1899994	-
104	C1orf222	ENSG00000142609.13	1	1922088	1922329	-
104	C1orf222	ENSG00000142609.13	1	1922395	1924397	-
105	C1orf222	ENSG00000142609.13	1	1934873	1937305	-
106	GABRD	ENSG00000187730.6	1	1948750	1950863	+
106	GABRD	ENSG00000187730.6	1	1950930	1951059	+
107	PRKCZ	ENSG00000067606.11	1	1979879	1982070	+
107	PRKCZ	ENSG00000067606.11	1	1982140	1982526	+
108	PRKCZ	ENSG00000067606.11	1	1984850	1986880	+
108	PRKCZ	ENSG00000067606.11	1	1987001	1987397	+
109	PRKCZ	ENSG00000067606.11	1	2002871	2005693	+
109	PRKCZ	ENSG00000067606.11	1	2005714	2006962	+
110	PRKCZ	ENSG00000067606.11	1	2011657	2013760	+
110	PRKCZ	ENSG00000067606.11	1	2013899	2013966	+
111	PRKCZ	ENSG00000067606.11	1	2034125	2036457	+
112	PRKCZ	ENSG00000067606.11	1	2041063	2043372	+
113	PRKCZ	ENSG00000067606.11	1	2045614	2047923	+
114	PRKCZ	ENSG00000067606.11	1	2063047	2066701	+
114	PRKCZ	ENSG00000067606.11	1	2066786	2066980	+
115	PRKCZ	ENSG00000067606.11	1	2073860	2075649	+
115	PRKCZ	ENSG00000067606.11	1	2075780	2077105	+
116	PRKCZ	ENSG00000067606.11	1	2098257	2100693	+
117	AL590822.2	ENSG00000269554.1	1	2119207	2121151	+
117	AL590822.2	ENSG00000269554.1	1	2121220	2121490	+
118	C1orf86	ENSG00000162585.12	1	2125349	2125437	-
118	C1orf86	ENSG00000162585.12	1	2125572	2126127	-
118	C1orf86	ENSG00000162585.12	1	2126188	2128243	-
119	C1orf86	ENSG00000162585.12	1	2130147	2130193	-
119	C1orf86	ENSG00000162585.12	1	2130427	2133375	-
120	C1orf86	ENSG00000162585.12	1	2135041	2137350	-
121	C1orf86	ENSG00000162585.12	1	2138892	2141201	-
122	C1orf86	ENSG00000162585.12	1	2143879	2144369	-
122	C1orf86	ENSG00000162585.12	1	2145019	2146188	-
123	AL590822.1	ENSG00000203301.2	1	2145340	2147649	-
124	SKI	ENSG00000157933.9	1	2158104	2160206	+
125	SKI	ENSG00000157933.9	1	2161888	2164197	+
126	SKI	ENSG00000157933.9	1	2177405	2179714	+
127	SKI	ENSG00000157933.9	1	2233055	2234417	+
127	SKI	ENSG00000157933.9	1	2234542	2234724	+
127	SKI	ENSG00000157933.9	1	2234839	2235279	+
128	AL589739.1	ENSG00000269753.1	1	2256551	2258581	+
129	MORN1	ENSG00000116151.9	1	2307037	2309346	-
130	MORN1	ENSG00000116151.9	1	2316280	2316417	-
130	MORN1	ENSG00000116151.9	1	2316504	2317246	-
130	MORN1	ENSG00000116151.9	1	2317336	2318589	-
131	MORN1	ENSG00000116151.9	1	2318688	2318858	-
131	MORN1	ENSG00000116151.9	1	2318968	2319670	-
131	MORN1	ENSG00000116151.9	1	2319776	2321364	-
131	MORN1	ENSG00000116151.9	1	2321435	2322897	-
131	MORN1	ENSG00000116151.9	1	2322972	2325175	-
132	RER1	ENSG00000157916.14	1	2321237	2321364	+
132	RER1	ENSG00000157916.14	1	2321435	2322897	+
132	RER1	ENSG00000157916.14	1	2322972	2325723	+
133	RER1	ENSG00000157916.14	1	2331360	2332296	+
133	RER1	ENSG00000157916.14	1	2332374	2333536	+
134	PEX10	ENSG00000157911.5	1	2341163	2341810	-
134	PEX10	ENSG00000157911.5	1	2341890	2342201	-
134	PEX10	ENSG00000157911.5	1	2342307	2343830	-
134	PEX10	ENSG00000157911.5	1	2343941	2347265	-
135	PLCH2	ENSG00000149527.13	1	2355389	2357698	+
136	PLCH2	ENSG00000149527.13	1	2396868	2399059	+
136	PLCH2	ENSG00000149527.13	1	2399101	2399177	+
137	PLCH2	ENSG00000149527.13	1	2405724	2408028	+
138	PLCH2	ENSG00000149527.13	1	2408499	2409915	+
138	PLCH2	ENSG00000149527.13	1	2410061	2411173	+
138	PLCH2	ENSG00000149527.13	1	2411417	2411606	+
139	PLCH2	ENSG00000149527.13	1	2427191	2428046	+
139	PLCH2	ENSG00000149527.13	1	2428143	2428267	+
139	PLCH2	ENSG00000149527.13	1	2428449	2428941	+
139	PLCH2	ENSG00000149527.13	1	2429048	2429962	+
139	PLCH2	ENSG00000149527.13	1	2430086	2430183	+
139	PLCH2	ENSG00000149527.13	1	2430267	2430365	+
140	PANK4	ENSG00000157881.9	1	2444172	2444327	-
140	PANK4	ENSG00000157881.9	1	2444478	2445441	-
140	PANK4	ENSG00000157881.9	1	2445528	2445793	-
140	PANK4	ENSG00000157881.9	1	2445905	2446763	-
140	PANK4	ENSG00000157881.9	1	2446840	2447001	-
140	PANK4	ENSG00000157881.9	1	2447156	2449405	-
141	PANK4	ENSG00000157881.9	1	2450454	2450582	-
141	PANK4	ENSG00000157881.9	1	2450763	2451240	-
141	PANK4	ENSG00000157881.9	1	2451393	2451761	-
141	PANK4	ENSG00000157881.9	1	2451853	2452162	-
141	PANK4	ENSG00000157881.9	1	2452345	2452540	-
141	PANK4	ENSG00000157881.9	1	2452754	2453052	-
141	PANK4	ENSG00000157881.9	1	2453380	2454369	-
142	PANK4	ENSG00000157881.9	1	2457346	2457903	-
142	PANK4	ENSG00000157881.9	1	2458026	2460068	-
143	HES5	ENSG00000197921.5	1	2461450	2461550	-
143	HES5	ENSG00000197921.5	1	2461603	2463713	-
144	TNFRSF14	ENSG00000157873.13	1	2485048	2488104	+
144	TNFRSF14	ENSG00000157873.13	1	2488172	2489165	+
144	TNFRSF14	ENSG00000157873.13	1	2489273	2489782	+
144	TNFRSF14	ENSG00000157873.13	1	2489907	2491262	+
144	TNFRSF14	ENSG00000157873.13	1	2491417	2492063	+
144	TNFRSF14	ENSG00000157873.13	1	2492153	2492933	+
144	TNFRSF14	ENSG00000157873.13	1	2492960	2493112	+
144	TNFRSF14	ENSG00000157873.13	1	2493254	2493519	+
145	FAM213B	ENSG00000157870.10	1	2515900	2518235	+
145	FAM213B	ENSG00000157870.10	1	2518387	2518530	+
145	FAM213B	ENSG00000157870.10	1	2518734	2519180	+
145	FAM213B	ENSG00000157870.10	1	2519231	2519775	+
145	FAM213B	ENSG00000157870.10	1	2519892	2519969	+
145	FAM213B	ENSG00000157870.10	1	2520064	2520312	+
146	MMEL1	ENSG00000142606.11	1	2523837	2524094	-
146	MMEL1	ENSG00000142606.11	1	2524159	2524272	-
146	MMEL1	ENSG00000142606.11	1	2524405	2525253	-
146	MMEL1	ENSG00000142606.11	1	2525401	2525824	-
146	MMEL1	ENSG00000142606.11	1	2525882	2526229	-
146	MMEL1	ENSG00000142606.11	1	2526332	2526715	-
146	MMEL1	ENSG00000142606.11	1	2526798	2527448	-
147	MMEL1	ENSG00000142606.11	1	2542560	2542720	-
147	MMEL1	ENSG00000142606.11	1	2542779	2543566	-
147	MMEL1	ENSG00000142606.11	1	2543643	2544869	-
148	MMEL1	ENSG00000142606.11	1	2560653	2560770	-
148	MMEL1	ENSG00000142606.11	1	2560923	2562962	-
149	MMEL1	ENSG00000142606.11	1	2564138	2566510	-
150	TTC34	ENSG00000215912.7	1	2570871	2572810	-
151	TTC34	ENSG00000215912.7	1	2705956	2706068	-
151	TTC34	ENSG00000215912.7	1	2706156	2708309	-
152	TTC34	ENSG00000215912.7	1	2718006	2720315	-
153	ACTRT2	ENSG00000169717.5	1	2936016	2938251	+
154	PRDM16	ENSG00000142611.12	1	2983702	2985824	+
154	PRDM16	ENSG00000142611.12	1	2985860	2986054	+
155	PRDM16	ENSG00000142611.12	1	3152465	3154774	+
156	PRDM16	ENSG00000142611.12	1	3158666	3160651	+
156	PRDM16	ENSG00000142611.12	1	3160701	3160975	+
157	PRDM16	ENSG00000142611.12	1	3311025	3311056	+
157	PRDM16	ENSG00000142611.12	1	3311058	3313055	+
157	PRDM16	ENSG00000142611.12	1	3313157	3313334	+
158	PRDM16	ENSG00000142611.12	1	3339453	3342059	+
159	ARHGEF16	ENSG00000130762.10	1	3368960	3371269	+
160	ARHGEF16	ENSG00000130762.10	1	3380539	3382712	+
160	ARHGEF16	ENSG00000130762.10	1	3382757	3383732	+
160	ARHGEF16	ENSG00000130762.10	1	3383901	3385387	+
161	ARHGEF16	ENSG00000130762.10	1	3386157	3388222	+
161	ARHGEF16	ENSG00000130762.10	1	3388355	3389612	+
162	MEGF6	ENSG00000162591.11	1	3409770	3410335	-
162	MEGF6	ENSG00000162591.11	1	3410463	3410560	-
162	MEGF6	ENSG00000162591.11	1	3410688	3410935	-
162	MEGF6	ENSG00000162591.11	1	3411063	3411177	-
162	MEGF6	ENSG00000162591.11	1	3411305	3412454	-
162	MEGF6	ENSG00000162591.11	1	3412582	3413219	-
162	MEGF6	ENSG00000162591.11	1	3413347	3413552	-
162	MEGF6	ENSG00000162591.11	1	3413683	3413797	-
162	MEGF6	ENSG00000162591.11	1	3413925	3414055	-
162	MEGF6	ENSG00000162591.11	1	3414185	3414935	-
162	MEGF6	ENSG00000162591.11	1	3415063	3415262	-
163	MEGF6	ENSG00000162591.11	1	3447809	3450041	-
164	MEGF6	ENSG00000162591.11	1	3527561	3527702	-
164	MEGF6	ENSG00000162591.11	1	3527832	3530088	-
165	TPRG1L	ENSG00000158109.10	1	3539536	3541637	+
165	TPRG1L	ENSG00000158109.10	1	3541837	3541893	+
166	WRAP73	ENSG00000116213.11	1	3551717	3551724	-
166	WRAP73	ENSG00000116213.11	1	3551858	3552508	-
166	WRAP73	ENSG00000116213.11	1	3552594	3553559	-
166	WRAP73	ENSG00000116213.11	1	3553662	3555314	-
166	WRAP73	ENSG00000116213.11	1	3555386	3555650	-
167	WRAP73	ENSG00000116213.11	1	3555909	3558218	-
168	WRAP73	ENSG00000116213.11	1	3566310	3566495	-
168	WRAP73	ENSG00000116213.11	1	3566563	3568666	-
169	TP73	ENSG00000078900.10	1	3567054	3569408	+
170	WRAP73	ENSG00000116213.11	1	3569045	3571354	-
171	TP73	ENSG00000078900.10	1	3596900	3598930	+
171	TP73	ENSG00000078900.10	1	3598994	3599209	+
172	TP73	ENSG00000078900.10	1	3605206	3607470	+
172	TP73	ENSG00000078900.10	1	3607508	3607550	+
173	TP73	ENSG00000078900.10	1	3612580	3614901	+
174	TP73	ENSG00000078900.10	1	3642012	3643679	+
174	TP73	ENSG00000078900.10	1	3643788	3644192	+
175	CCDC27	ENSG00000162592.4	1	3666932	3669046	+
176	SMIM1	ENSG00000235169.3	1	3687322	3687965	+
176	SMIM1	ENSG00000235169.3	1	3688084	3689906	+
177	LRRC47	ENSG00000130764.5	1	3700331	3700379	-
177	LRRC47	ENSG00000130764.5	1	3700475	3700560	-
177	LRRC47	ENSG00000130764.5	1	3700675	3701651	-
177	LRRC47	ENSG00000130764.5	1	3701767	3702768	-
178	LRRC47	ENSG00000130764.5	1	3713040	3715097	-
179	CEP104	ENSG00000116198.8	1	3732742	3732827	-
179	CEP104	ENSG00000116198.8	1	3732934	3735051	-
180	CEP104	ENSG00000116198.8	1	3745590	3745830	-
180	CEP104	ENSG00000116198.8	1	3745937	3746355	-
180	CEP104	ENSG00000116198.8	1	3746561	3747610	-
180	CEP104	ENSG00000116198.8	1	3747786	3749817	-
181	CEP104	ENSG00000116198.8	1	3753420	3753856	-
181	CEP104	ENSG00000116198.8	1	3754083	3755528	-
181	CEP104	ENSG00000116198.8	1	3755683	3756172	-
181	CEP104	ENSG00000116198.8	1	3756340	3757703	-
182	CEP104	ENSG00000116198.8	1	3763988	3764039	-
182	CEP104	ENSG00000116198.8	1	3764177	3765172	-
182	CEP104	ENSG00000116198.8	1	3765345	3766297	-
183	DFFB	ENSG00000169598.11	1	3771815	3774168	+
183	DFFB	ENSG00000169598.11	1	3774281	3774443	+
184	CEP104	ENSG00000116198.8	1	3773478	3774168	-
184	CEP104	ENSG00000116198.8	1	3774281	3775282	-
184	CEP104	ENSG00000116198.8	1	3775430	3775807	-
185	DFFB	ENSG00000169598.11	1	3782197	3782207	+
185	DFFB	ENSG00000169598.11	1	3782313	3782376	+
185	DFFB	ENSG00000169598.11	1	3782564	3784506	+
186	DFFB	ENSG00000169598.11	1	3798041	3800071	+
186	DFFB	ENSG00000169598.11	1	3800302	3800350	+
187	C1orf174	ENSG00000198912.6	1	3816531	3816736	-
187	C1orf174	ENSG00000198912.6	1	3816750	3818886	-
188	AJAP1	ENSG00000196581.6	1	4712762	4715384	+
189	AJAP1	ENSG00000196581.6	1	4769185	4771494	+
190	NPHP4	ENSG00000131697.13	1	5927432	5927800	-
190	NPHP4	ENSG00000131697.13	1	5927956	5930464	-
191	NPHP4	ENSG00000131697.13	1	5933621	5934531	-
191	NPHP4	ENSG00000131697.13	1	5934717	5934934	-
191	NPHP4	ENSG00000131697.13	1	5935160	5935930	-
192	NPHP4	ENSG00000131697.13	1	5937358	5939555	-
193	NPHP4	ENSG00000131697.13	1	5942629	5944938	-
194	NPHP4	ENSG00000131697.13	1	5965104	5965352	-
194	NPHP4	ENSG00000131697.13	1	5965543	5965692	-
194	NPHP4	ENSG00000131697.13	1	5965843	5967175	-
194	NPHP4	ENSG00000131697.13	1	5967282	5967413	-
195	KCNAB2	ENSG00000069424.10	1	6049496	6053050	+
196	NPHP4	ENSG00000131697.13	1	6052204	6054562	-
197	KCNAB2	ENSG00000069424.10	1	6084330	6087636	+
198	KCNAB2	ENSG00000069424.10	1	6092313	6096256	+
199	KCNAB2	ENSG00000069424.10	1	6098648	6100629	+
199	KCNAB2	ENSG00000069424.10	1	6100705	6100957	+
200	AL035406.1	ENSG00000268332.1	1	6101119	6101389	-
200	AL035406.1	ENSG00000268332.1	1	6101399	6101891	-
200	AL035406.1	ENSG00000268332.1	1	6101932	6103428	-
201	KCNAB2	ENSG00000069424.10	1	6103951	6106453	+
202	KCNAB2	ENSG00000069424.10	1	6140291	6142255	+
202	KCNAB2	ENSG00000069424.10	1	6142334	6142600	+
203	KCNAB2	ENSG00000069424.10	1	6154286	6154460	+
203	KCNAB2	ENSG00000069424.10	1	6154545	6155383	+
203	KCNAB2	ENSG00000069424.10	1	6155503	6155590	+
203	KCNAB2	ENSG00000069424.10	1	6155685	6156181	+
203	KCNAB2	ENSG00000069424.10	1	6156186	6156595	+
204	CHD5	ENSG00000116254.13	1	6166569	6166676	-
204	CHD5	ENSG00000116254.13	1	6166839	6168861	-
205	CHD5	ENSG00000116254.13	1	6188322	6188559	-
205	CHD5	ENSG00000116254.13	1	6188669	6188898	-
205	CHD5	ENSG00000116254.13	1	6189129	6190208	-
205	CHD5	ENSG00000116254.13	1	6190388	6190631	-
206	CHD5	ENSG00000116254.13	1	6191519	6191691	-
206	CHD5	ENSG00000116254.13	1	6191808	6193828	-
207	CHD5	ENSG00000116254.13	1	6203991	6204084	-
207	CHD5	ENSG00000116254.13	1	6204215	6206193	-
208	CHD5	ENSG00000116254.13	1	6239803	6240005	-
208	CHD5	ENSG00000116254.13	1	6240083	6241531	-
208	CHD5	ENSG00000116254.13	1	6241546	6242212	-
209	RPL22	ENSG00000116251.5	1	6257537	6257712	-
209	RPL22	ENSG00000116251.5	1	6257816	6259622	-
209	RPL22	ENSG00000116251.5	1	6259633	6262931	-
210	RPL22	ENSG00000116251.5	1	6263274	6265583	-
211	RNF207	ENSG00000158286.8	1	6263505	6266515	+
212	RNF207	ENSG00000158286.8	1	6266786	6267439	+
212	RNF207	ENSG00000158286.8	1	6267571	6268941	+
212	RNF207	ENSG00000158286.8	1	6269085	6269175	+
212	RNF207	ENSG00000158286.8	1	6269256	6269328	+
212	RNF207	ENSG00000158286.8	1	6269403	6269474	+
212	RNF207	ENSG00000158286.8	1	6269599	6269984	+
212	RNF207	ENSG00000158286.8	1	6270030	6270283	+
212	RNF207	ENSG00000158286.8	1	6270355	6270430	+
212	RNF207	ENSG00000158286.8	1	6270498	6270930	+
212	RNF207	ENSG00000158286.8	1	6270998	6271081	+
212	RNF207	ENSG00000158286.8	1	6271178	6271927	+
212	RNF207	ENSG00000158286.8	1	6272113	6272291	+
212	RNF207	ENSG00000158286.8	1	6272476	6272742	+
212	RNF207	ENSG00000158286.8	1	6272793	6273077	+
213	RPL22	ENSG00000116251.5	1	6269085	6269175	-
213	RPL22	ENSG00000116251.5	1	6269256	6269328	-
213	RPL22	ENSG00000116251.5	1	6269403	6269474	-
213	RPL22	ENSG00000116251.5	1	6269599	6269984	-
213	RPL22	ENSG00000116251.5	1	6270030	6270283	-
213	RPL22	ENSG00000116251.5	1	6270355	6270430	-
213	RPL22	ENSG00000116251.5	1	6270498	6270930	-
213	RPL22	ENSG00000116251.5	1	6270998	6271081	-
213	RPL22	ENSG00000116251.5	1	6271178	6271478	-
214	ICMT	ENSG00000116237.11	1	6283282	6285143	-
214	ICMT	ENSG00000116237.11	1	6285322	6285591	-
215	ICMT	ENSG00000116237.11	1	6295720	6295777	-
215	ICMT	ENSG00000116237.11	1	6295971	6298061	-
216	HES3	ENSG00000173673.7	1	6302222	6304426	+
216	HES3	ENSG00000173673.7	1	6304506	6304531	+
217	GPR153	ENSG00000158292.6	1	6320755	6323064	-
218	ACOT7	ENSG00000097021.15	1	6355284	6357593	-
219	ACOT7	ENSG00000097021.15	1	6412029	6414338	-
220	ACOT7	ENSG00000097021.15	1	6419124	6420630	-
220	ACOT7	ENSG00000097021.15	1	6420712	6422796	-
221	ACOT7	ENSG00000097021.15	1	6445726	6447902	-
222	ACOT7	ENSG00000097021.15	1	6453141	6453317	-
222	ACOT7	ENSG00000097021.15	1	6453459	6456480	-
223	HES2	ENSG00000069812.7	1	6476411	6478720	-
224	HES2	ENSG00000069812.7	1	6479762	6479836	-
224	HES2	ENSG00000069812.7	1	6479880	6482008	-
225	ESPN	ENSG00000187017.10	1	6482818	6485016	+
226	HES2	ENSG00000069812.7	1	6484450	6485016	-
226	HES2	ENSG00000069812.7	1	6485309	6486759	-
227	ESPN	ENSG00000187017.10	1	6498408	6500314	+
227	ESPN	ENSG00000187017.10	1	6500500	6500686	+
228	ESPN	ENSG00000187017.10	1	6506073	6508701	+
228	ESPN	ENSG00000187017.10	1	6509151	6511663	+
228	ESPN	ENSG00000187017.10	1	6511808	6511893	+
229	ESPN	ENSG00000187017.10	1	6518538	6520059	+
229	ESPN	ENSG00000187017.10	1	6520203	6520847	+
230	TNFRSF25	ENSG00000215788.5	1	6522387	6522689	-
230	TNFRSF25	ENSG00000215788.5	1	6522726	6522923	-
230	TNFRSF25	ENSG00000215788.5	1	6523207	6524435	-
230	TNFRSF25	ENSG00000215788.5	1	6524513	6524612	-
230	TNFRSF25	ENSG00000215788.5	1	6524779	6525148	-
230	TNFRSF25	ENSG00000215788.5	1	6525282	6525500	-
230	TNFRSF25	ENSG00000215788.5	1	6525620	6526129	-
230	TNFRSF25	ENSG00000215788.5	1	6526167	6527626	-
230	TNFRSF25	ENSG00000215788.5	1	6527632	6527885	-
231	PLEKHG5	ENSG00000171680.16	1	6531363	6531548	-
231	PLEKHG5	ENSG00000171680.16	1	6531697	6531818	-
231	PLEKHG5	ENSG00000171680.16	1	6531868	6532587	-
231	PLEKHG5	ENSG00000171680.16	1	6532682	6533046	-
231	PLEKHG5	ENSG00000171680.16	1	6533234	6533311	-
231	PLEKHG5	ENSG00000171680.16	1	6533514	6533672	-
232	PLEKHG5	ENSG00000171680.16	1	6537368	6537589	-
232	PLEKHG5	ENSG00000171680.16	1	6537718	6539677	-
233	PLEKHG5	ENSG00000171680.16	1	6545249	6545384	-
233	PLEKHG5	ENSG00000171680.16	1	6545503	6548043	-
234	PLEKHG5	ENSG00000171680.16	1	6550350	6553789	-
235	PLEKHG5	ENSG00000171680.16	1	6556476	6556553	-
235	PLEKHG5	ENSG00000171680.16	1	6556629	6557019	-
235	PLEKHG5	ENSG00000171680.16	1	6557091	6557380	-
235	PLEKHG5	ENSG00000171680.16	1	6557383	6559513	-
236	PLEKHG5	ENSG00000171680.16	1	6579789	6582150	-
237	NOL9	ENSG00000162408.10	1	6593165	6593340	-
237	NOL9	ENSG00000162408.10	1	6593501	6595474	-
238	NOL9	ENSG00000162408.10	1	6604797	6604886	-
238	NOL9	ENSG00000162408.10	1	6604982	6605105	-
238	NOL9	ENSG00000162408.10	1	6605240	6607106	-
239	NOL9	ENSG00000162408.10	1	6610268	6610456	-
239	NOL9	ENSG00000162408.10	1	6610675	6612577	-
240	TAS1R1	ENSG00000173662.15	1	6613211	6614167	+
240	TAS1R1	ENSG00000173662.15	1	6614562	6615434	+
240	TAS1R1	ENSG00000173662.15	1	6615624	6615648	+
241	NOL9	ENSG00000162408.10	1	6614562	6615434	-
241	NOL9	ENSG00000162408.10	1	6615624	6616624	-
242	TAS1R1	ENSG00000173662.15	1	6628971	6630969	+
242	TAS1R1	ENSG00000173662.15	1	6631275	6631280	+
243	ZBTB48	ENSG00000204859.7	1	6638031	6638713	+
243	ZBTB48	ENSG00000204859.7	1	6639641	6640427	+
244	ZBTB48	ENSG00000204859.7	1	6643332	6645979	+
244	ZBTB48	ENSG00000204859.7	1	6646090	6646755	+
244	ZBTB48	ENSG00000204859.7	1	6646847	6647265	+
244	ZBTB48	ENSG00000204859.7	1	6647351	6647538	+
244	ZBTB48	ENSG00000204859.7	1	6647692	6648120	+
244	ZBTB48	ENSG00000204859.7	1	6648256	6648338	+
244	ZBTB48	ENSG00000204859.7	1	6648502	6648816	+
244	ZBTB48	ENSG00000204859.7	1	6648904	6648976	+
245	KLHL21	ENSG00000162413.12	1	6659596	6661857	-
246	KLHL21	ENSG00000162413.12	1	6662877	6665090	-
247	PHF13	ENSG00000116273.5	1	6671715	6674101	+
248	KLHL21	ENSG00000162413.12	1	6674340	6676696	-
249	THAP3	ENSG00000041988.11	1	6682896	6685279	+
249	THAP3	ENSG00000041988.11	1	6685352	6685569	+
250	THAP3	ENSG00000041988.11	1	6686425	6688559	+
251	DNAJC11	ENSG00000007923.11	1	6704837	6705101	-
251	DNAJC11	ENSG00000007923.11	1	6705186	6705849	-
251	DNAJC11	ENSG00000007923.11	1	6706038	6707201	-
252	DNAJC11	ENSG00000007923.11	1	6727990	6730299	-
253	DNAJC11	ENSG00000007923.11	1	6740817	6740968	-
253	DNAJC11	ENSG00000007923.11	1	6741097	6743385	-
254	DNAJC11	ENSG00000007923.11	1	6761582	6761789	-
254	DNAJC11	ENSG00000007923.11	1	6761860	6764013	-
255	CAMTA1	ENSG00000171735.14	1	6843354	6845591	+
255	CAMTA1	ENSG00000171735.14	1	6845635	6845891	+
256	CAMTA1	ENSG00000171735.14	1	6865018	6867043	+
256	CAMTA1	ENSG00000171735.14	1	6867148	6867327	+
257	CAMTA1	ENSG00000171735.14	1	6883140	6885152	+
257	CAMTA1	ENSG00000171735.14	1	6885270	6885449	+
258	CAMTA1	ENSG00000171735.14	1	6911078	6913434	+
259	CAMTA1	ENSG00000171735.14	1	6932086	6934395	+
260	CAMTA1	ENSG00000171735.14	1	7794438	7796404	+
260	CAMTA1	ENSG00000171735.14	1	7796600	7796747	+
261	CAMTA1	ENSG00000171735.14	1	7802944	7804895	+
261	CAMTA1	ENSG00000171735.14	1	7805082	7805300	+
262	VAMP3	ENSG00000049245.8	1	7829299	7831444	+
262	VAMP3	ENSG00000049245.8	1	7831445	7833046	+
263	VAMP3	ENSG00000049245.8	1	7835127	7837220	+
263	VAMP3	ENSG00000049245.8	1	7837378	7837436	+
264	PER3	ENSG00000049246.10	1	7842350	7844938	+
264	PER3	ENSG00000049246.10	1	7845065	7845501	+
264	PER3	ENSG00000049246.10	1	7845646	7846781	+
264	PER3	ENSG00000049246.10	1	7846896	7847661	+
265	PER3	ENSG00000049246.10	1	7861081	7861173	+
265	PER3	ENSG00000049246.10	1	7861251	7863107	+
265	PER3	ENSG00000049246.10	1	7863213	7863390	+
266	PER3	ENSG00000049246.10	1	7894838	7895822	+
266	PER3	ENSG00000049246.10	1	7896005	7897059	+
267	UTS2	ENSG00000049247.9	1	7912815	7912961	-
267	UTS2	ENSG00000049247.9	1	7913063	7913367	-
267	UTS2	ENSG00000049247.9	1	7913491	7915601	-
268	TNFRSF9	ENSG00000049249.4	1	7994880	7995073	-
268	TNFRSF9	ENSG00000049249.4	1	7995203	7996578	-
268	TNFRSF9	ENSG00000049249.4	1	7996623	7997189	-
269	TNFRSF9	ENSG00000049249.4	1	7998084	7998253	-
269	TNFRSF9	ENSG00000049249.4	1	7998390	7998781	-
269	TNFRSF9	ENSG00000049249.4	1	7998888	7999955	-
269	TNFRSF9	ENSG00000049249.4	1	8000054	8000393	-
270	TNFRSF9	ENSG00000049249.4	1	8000646	8002955	-
271	PARK7	ENSG00000116288.8	1	8012321	8014630	+
272	PARK7	ENSG00000116288.8	1	8019693	8022846	+
272	PARK7	ENSG00000116288.8	1	8022935	8023106	+
273	PARK7	ENSG00000116288.8	1	8023381	8025384	+
273	PARK7	ENSG00000116288.8	1	8025485	8025690	+
274	ERRFI1	ENSG00000116285.8	1	8075460	8075555	-
274	ERRFI1	ENSG00000116285.8	1	8075679	8077722	-
275	ERRFI1	ENSG00000116285.8	1	8086063	8088397	-
276	SLC45A1	ENSG00000162426.10	1	8375856	8378169	+
276	SLC45A1	ENSG00000162426.10	1	8378246	8378448	+
277	SLC45A1	ENSG00000162426.10	1	8382360	8384366	+
278	SLC45A1	ENSG00000162426.10	1	8388168	8390269	+
279	RERE	ENSG00000142599.13	1	8414862	8415150	-
279	RERE	ENSG00000142599.13	1	8415180	8415479	-
279	RERE	ENSG00000142599.13	1	8415659	8416160	-
279	RERE	ENSG00000142599.13	1	8416306	8417171	-
280	RERE	ENSG00000142599.13	1	8422624	8422743	-
280	RERE	ENSG00000142599.13	1	8422904	8423770	-
280	RERE	ENSG00000142599.13	1	8424315	8424806	-
280	RERE	ENSG00000142599.13	1	8424898	8425872	-
280	RERE	ENSG00000142599.13	1	8426034	8426927	-
281	RERE	ENSG00000142599.13	1	8483199	8487301	-
282	RERE	ENSG00000142599.13	1	8585718	8585818	-
282	RERE	ENSG00000142599.13	1	8585843	8588127	-
283	RERE	ENSG00000142599.13	1	8650620	8652929	-
284	RERE	ENSG00000142599.13	1	8684159	8684369	-
284	RERE	ENSG00000142599.13	1	8684439	8686468	-
285	RERE	ENSG00000142599.13	1	8716356	8718459	-
286	RERE	ENSG00000142599.13	1	8762998	8765307	-
287	RERE	ENSG00000142599.13	1	8813617	8815926	-
288	RERE	ENSG00000142599.13	1	8877244	8879731	-
289	ENO1	ENSG00000074800.9	1	8931076	8931950	-
289	ENO1	ENSG00000074800.9	1	8932045	8933385	-
290	ENO1	ENSG00000074800.9	1	8938046	8941337	-
291	CA6	ENSG00000131686.10	1	9003896	9005946	+
291	CA6	ENSG00000131686.10	1	9006024	9006225	+
292	SLC2A7	ENSG00000197241.3	1	9086124	9086354	-
292	SLC2A7	ENSG00000197241.3	1	9086404	9088433	-
293	SLC2A5	ENSG00000142583.13	1	9099721	9099859	-
293	SLC2A5	ENSG00000142583.13	1	9100046	9100123	-
293	SLC2A5	ENSG00000142583.13	1	9100248	9101683	-
294	SLC2A5	ENSG00000142583.13	1	9109039	9109159	-
294	SLC2A5	ENSG00000142583.13	1	9109274	9111348	-
295	SLC2A5	ENSG00000142583.13	1	9129324	9129563	-
295	SLC2A5	ENSG00000142583.13	1	9129595	9135210	-
296	SLC2A5	ENSG00000142583.13	1	9148222	9150566	-
297	GPR157	ENSG00000180758.10	1	9171149	9171335	-
297	GPR157	ENSG00000180758.10	1	9171548	9173458	-
298	GPR157	ENSG00000180758.10	1	9188560	9188704	-
298	GPR157	ENSG00000180758.10	1	9189086	9191258	-
299	H6PD	ENSG00000049239.8	1	9292804	9295113	+
300	H6PD	ENSG00000049239.8	1	9297873	9300055	+
300	H6PD	ENSG00000049239.8	1	9300077	9300182	+
301	H6PD	ENSG00000049239.8	1	9323559	9323568	+
301	H6PD	ENSG00000049239.8	1	9324925	9325868	+
302	SPSB1	ENSG00000171621.9	1	9350909	9354866	+
303	SPSB1	ENSG00000171621.9	1	9409460	9411769	+
304	SPSB1	ENSG00000171621.9	1	9413736	9415951	+
305	SLC25A33	ENSG00000171612.6	1	9597511	9599751	+
305	SLC25A33	ENSG00000171612.6	1	9599806	9599820	+
306	TMEM201	ENSG00000188807.8	1	9646902	9648989	+
306	TMEM201	ENSG00000188807.8	1	9649101	9649259	+
307	TMEM201	ENSG00000188807.8	1	9654925	9655948	+
307	TMEM201	ENSG00000188807.8	1	9656068	9656917	+
307	TMEM201	ENSG00000188807.8	1	9657111	9657234	+
308	TMEM201	ENSG00000188807.8	1	9664242	9667615	+
308	TMEM201	ENSG00000188807.8	1	9667847	9668065	+
309	PIK3CD	ENSG00000171608.11	1	9709760	9712082	+
310	C1orf200	ENSG00000179840.5	1	9714494	9716673	-
311	PIK3CD	ENSG00000171608.11	1	9746204	9748513	+
312	PIK3CD	ENSG00000171608.11	1	9768226	9770514	+
313	PIK3CD	ENSG00000171608.11	1	9773727	9775599	+
313	PIK3CD	ENSG00000171608.11	1	9775827	9775907	+
313	PIK3CD	ENSG00000171608.11	1	9776136	9776498	+
313	PIK3CD	ENSG00000171608.11	1	9776677	9777017	+
313	PIK3CD	ENSG00000171608.11	1	9777166	9777595	+
313	PIK3CD	ENSG00000171608.11	1	9777684	9778196	+
313	PIK3CD	ENSG00000171608.11	1	9778216	9778406	+
314	CLSTN1	ENSG00000171603.12	1	9793264	9793459	-
314	CLSTN1	ENSG00000171603.12	1	9793604	9794030	-
314	CLSTN1	ENSG00000171603.12	1	9794200	9795006	-
314	CLSTN1	ENSG00000171603.12	1	9795232	9795525	-
315	CLSTN1	ENSG00000171603.12	1	9809971	9811531	-
315	CLSTN1	ENSG00000171603.12	1	9811739	9813668	-
316	CLSTN1	ENSG00000171603.12	1	9883791	9886613	-
317	CTNNBIP1	ENSG00000178585.10	1	9931870	9932027	-
317	CTNNBIP1	ENSG00000178585.10	1	9932122	9934179	-
318	CTNNBIP1	ENSG00000178585.10	1	9937954	9940263	-
319	CTNNBIP1	ENSG00000178585.10	1	9953015	9955324	-
320	CTNNBIP1	ENSG00000178585.10	1	9970041	9972423	-
321	LZIC	ENSG00000162441.7	1	9992030	9992861	-
321	LZIC	ENSG00000162441.7	1	9992956	9994267	-
322	LZIC	ENSG00000162441.7	1	9995398	9995550	-
322	LZIC	ENSG00000162441.7	1	9995685	9996577	-
322	LZIC	ENSG00000162441.7	1	9996685	9997707	-
323	NMNAT1	ENSG00000173614.9	1	10001456	10002739	+
323	NMNAT1	ENSG00000173614.9	1	10002793	10003825	+
324	LZIC	ENSG00000162441.7	1	10002546	10002739	-
324	LZIC	ENSG00000162441.7	1	10002793	10005494	-
325	NMNAT1	ENSG00000173614.9	1	10039080	10041089	+
325	NMNAT1	ENSG00000173614.9	1	10041228	10041314	+
325	NMNAT1	ENSG00000173614.9	1	10041354	10041389	+
326	RBP7	ENSG00000162444.11	1	10055234	10057317	+
326	RBP7	ENSG00000162444.11	1	10057389	10057553	+
327	UBE4B	ENSG00000130939.14	1	10090860	10093729	+
327	UBE4B	ENSG00000130939.14	1	10093752	10093933	+
328	UBE4B	ENSG00000130939.14	1	10158889	10161166	+
329	UBE4B	ENSG00000130939.14	1	10165359	10165574	+
329	UBE4B	ENSG00000130939.14	1	10165802	10166255	+
329	UBE4B	ENSG00000130939.14	1	10166641	10167668	+
330	UBE4B	ENSG00000130939.14	1	10180070	10182020	+
330	UBE4B	ENSG00000130939.14	1	10182134	10182379	+
331	UBE4B	ENSG00000130939.14	1	10186367	10186852	+
331	UBE4B	ENSG00000130939.14	1	10186935	10188676	+
332	UBE4B	ENSG00000130939.14	1	10216382	10218412	+
332	UBE4B	ENSG00000130939.14	1	10218540	10218691	+
333	UBE4B	ENSG00000130939.14	1	10228984	10231196	+
334	UBE4B	ENSG00000130939.14	1	10237044	10238702	+
334	UBE4B	ENSG00000130939.14	1	10238888	10239353	+
335	KIF1B	ENSG00000054523.12	1	10268833	10271953	+
336	KIF1B	ENSG00000054523.12	1	10288792	10292387	+
336	KIF1B	ENSG00000054523.12	1	10292492	10292587	+
337	KIF1B	ENSG00000054523.12	1	10336586	10338044	+
337	KIF1B	ENSG00000054523.12	1	10338186	10338895	+
338	KIF1B	ENSG00000054523.12	1	10340478	10342380	+
338	KIF1B	ENSG00000054523.12	1	10342591	10342787	+
339	KIF1B	ENSG00000054523.12	1	10402803	10403290	+
339	KIF1B	ENSG00000054523.12	1	10403345	10405903	+
340	KIF1B	ENSG00000054523.12	1	10423194	10423341	+
340	KIF1B	ENSG00000054523.12	1	10423402	10425158	+
340	KIF1B	ENSG00000054523.12	1	10425303	10425467	+
341	PGD	ENSG00000142657.16	1	10456619	10459175	+
341	PGD	ENSG00000142657.16	1	10459182	10459686	+
341	PGD	ENSG00000142657.16	1	10459761	10459968	+
342	PGD	ENSG00000142657.16	1	10470861	10471475	+
342	PGD	ENSG00000142657.16	1	10471609	10473119	+
343	PGD	ENSG00000142657.16	1	10473319	10475628	+
344	PGD	ENSG00000142657.16	1	10476839	10477044	+
344	PGD	ENSG00000142657.16	1	10477174	10477433	+
344	PGD	ENSG00000142657.16	1	10477566	10478883	+
344	PGD	ENSG00000142657.16	1	10478982	10479148	+
345	APITD1	ENSG00000175279.17	1	10488129	10490575	+
345	APITD1	ENSG00000175279.17	1	10490625	10491459	+
346	APITD1-CORT	ENSG00000251503.3	1	10488129	10490575	+
346	APITD1-CORT	ENSG00000251503.3	1	10490625	10491594	+
347	APITD1-CORT	ENSG00000251503.3	1	10492694	10493899	+
347	APITD1-CORT	ENSG00000251503.3	1	10494022	10494714	+
347	APITD1-CORT	ENSG00000251503.3	1	10494747	10495003	+
348	APITD1	ENSG00000175279.17	1	10498150	10500404	+
349	CORT	ENSG00000241563.2	1	10507746	10510131	+
350	PEX14	ENSG00000142655.8	1	10530315	10532380	+
350	PEX14	ENSG00000142655.8	1	10532515	10532624	+
351	DFFA	ENSG00000160049.7	1	10532256	10532380	-
351	DFFA	ENSG00000160049.7	1	10532515	10534612	-
352	PEX14	ENSG00000142655.8	1	10532914	10535024	+
352	PEX14	ENSG00000142655.8	1	10535059	10535318	+
353	PEX14	ENSG00000142655.8	1	10593915	10596224	+
354	CASZ1	ENSG00000130940.10	1	10698540	10699002	-
354	CASZ1	ENSG00000130940.10	1	10700116	10700849	-
355	CASZ1	ENSG00000130940.10	1	10704853	10704974	-
355	CASZ1	ENSG00000130940.10	1	10705145	10706185	-
355	CASZ1	ENSG00000130940.10	1	10706383	10707162	-
356	CASZ1	ENSG00000130940.10	1	10710877	10710998	-
356	CASZ1	ENSG00000130940.10	1	10711133	10713186	-
357	CASZ1	ENSG00000130940.10	1	10721175	10723484	-
358	CASZ1	ENSG00000130940.10	1	10753689	10753931	-
358	CASZ1	ENSG00000130940.10	1	10753946	10756565	-
359	CASZ1	ENSG00000130940.10	1	10765352	10767661	-
360	CASZ1	ENSG00000130940.10	1	10856425	10858736	-
361	C1orf127	ENSG00000175262.10	1	11007647	11007723	-
361	C1orf127	ENSG00000175262.10	1	11008901	11009681	-
361	C1orf127	ENSG00000175262.10	1	11009871	11011837	-
362	C1orf127	ENSG00000175262.10	1	11023978	11024185	-
362	C1orf127	ENSG00000175262.10	1	11024328	11026287	-
363	C1orf127	ENSG00000175262.10	1	11035992	11036213	-
363	C1orf127	ENSG00000175262.10	1	11036313	11038301	-
364	C1orf127	ENSG00000175262.10	1	11041814	11042069	-
364	C1orf127	ENSG00000175262.10	1	11042094	11044123	-
365	TARDBP	ENSG00000120948.11	1	11070384	11073785	+
365	TARDBP	ENSG00000120948.11	1	11074022	11074052	+
366	TARDBP	ENSG00000120948.11	1	11078614	11078790	+
366	TARDBP	ENSG00000120948.11	1	11078930	11080486	+
366	TARDBP	ENSG00000120948.11	1	11080656	11080923	+
367	TARDBP	ENSG00000120948.11	1	11081225	11082181	+
367	TARDBP	ENSG00000120948.11	1	11082708	11083250	+
367	TARDBP	ENSG00000120948.11	1	11083302	11084563	+
368	MASP2	ENSG00000009724.12	1	11103079	11103396	-
368	MASP2	ENSG00000009724.12	1	11103592	11105000	-
368	MASP2	ENSG00000009724.12	1	11105010	11105284	-
369	MASP2	ENSG00000009724.12	1	11107176	11107260	-
369	MASP2	ENSG00000009724.12	1	11107264	11109319	-
370	SRM	ENSG00000116649.5	1	11115141	11115838	-
370	SRM	ENSG00000116649.5	1	11115983	11116068	-
370	SRM	ENSG00000116649.5	1	11116151	11116661	-
370	SRM	ENSG00000116649.5	1	11116814	11117906	-
371	SRM	ENSG00000116649.5	1	11118650	11118767	-
371	SRM	ENSG00000116649.5	1	11118949	11119282	-
371	SRM	ENSG00000116649.5	1	11119491	11119834	-
371	SRM	ENSG00000116649.5	1	11120000	11122110	-
372	EXOSC10	ENSG00000171824.9	1	11128701	11128702	-
372	EXOSC10	ENSG00000171824.9	1	11128763	11129616	-
372	EXOSC10	ENSG00000171824.9	1	11129787	11130957	-
373	EXOSC10	ENSG00000171824.9	1	11132228	11133991	-
373	EXOSC10	ENSG00000171824.9	1	11134065	11134288	-
373	EXOSC10	ENSG00000171824.9	1	11134383	11135112	-
374	EXOSC10	ENSG00000171824.9	1	11137708	11139768	-
374	EXOSC10	ENSG00000171824.9	1	11139879	11140556	-
374	EXOSC10	ENSG00000171824.9	1	11140606	11140821	-
374	EXOSC10	ENSG00000171824.9	1	11140969	11141139	-
374	EXOSC10	ENSG00000171824.9	1	11141295	11142745	-
374	EXOSC10	ENSG00000171824.9	1	11142935	11144709	-
375	EXOSC10	ENSG00000171824.9	1	11159614	11159778	-
375	EXOSC10	ENSG00000171824.9	1	11159888	11161967	-
376	MTOR	ENSG00000198793.8	1	11174510	11174870	-
376	MTOR	ENSG00000198793.8	1	11174944	11175453	-
376	MTOR	ENSG00000198793.8	1	11175525	11177061	-
376	MTOR	ENSG00000198793.8	1	11177143	11177749	-
377	MTOR	ENSG00000198793.8	1	11191335	11193137	-
377	MTOR	ENSG00000198793.8	1	11193254	11193644	-
378	MTOR	ENSG00000198793.8	1	11199492	11199590	-
378	MTOR	ENSG00000198793.8	1	11199715	11201746	-
379	MTOR	ENSG00000198793.8	1	11204812	11205025	-
379	MTOR	ENSG00000198793.8	1	11205102	11206733	-
379	MTOR	ENSG00000198793.8	1	11206848	11207111	-
380	ANGPTL7	ENSG00000171819.4	1	11247368	11249637	+
381	ANGPTL7	ENSG00000171819.4	1	11251654	11252327	+
381	ANGPTL7	ENSG00000171819.4	1	11252427	11253637	+
381	ANGPTL7	ENSG00000171819.4	1	11253831	11253963	+
382	MTOR	ENSG00000198793.8	1	11322284	11324593	-
383	UBIAD1	ENSG00000120942.9	1	11331233	11333589	+
383	UBIAD1	ENSG00000120942.9	1	11334117	11334270	+
384	PTCHD2	ENSG00000204624.6	1	11537193	11539574	+
385	PTCHD2	ENSG00000204624.6	1	11591767	11593851	+
385	PTCHD2	ENSG00000204624.6	1	11593884	11594012	+
386	FBXO2	ENSG00000116661.9	1	11710490	11710523	-
386	FBXO2	ENSG00000116661.9	1	11710891	11712799	-
387	FBXO44	ENSG00000132879.9	1	11712402	11714376	+
387	FBXO44	ENSG00000132879.9	1	11714397	11715697	+
387	FBXO44	ENSG00000132879.9	1	11715769	11715893	+
387	FBXO44	ENSG00000132879.9	1	11716157	11716401	+
388	FBXO2	ENSG00000116661.9	1	11713306	11714376	-
388	FBXO2	ENSG00000116661.9	1	11714397	11715697	-
388	FBXO2	ENSG00000116661.9	1	11715769	11715893	-
388	FBXO2	ENSG00000116661.9	1	11716157	11717871	-
389	FBXO44	ENSG00000132879.9	1	11716569	11718324	+
389	FBXO44	ENSG00000132879.9	1	11718450	11718590	+
389	FBXO44	ENSG00000132879.9	1	11718685	11718793	+
390	FBXO6	ENSG00000116663.6	1	11722151	11724822	+
391	FBXO6	ENSG00000116663.6	1	11726723	11728716	+
391	FBXO6	ENSG00000116663.6	1	11729001	11729032	+
392	MAD2L2	ENSG00000116670.10	1	11740888	11743300	-
393	DRAXIN	ENSG00000162490.6	1	11749756	11752065	+
394	MAD2L2	ENSG00000116670.10	1	11751254	11753736	-
395	AGTRAP	ENSG00000177674.11	1	11794111	11796266	+
395	AGTRAP	ENSG00000177674.11	1	11796292	11796511	+
396	AGTRAP	ENSG00000177674.11	1	11803828	11804590	+
396	AGTRAP	ENSG00000177674.11	1	11804625	11805860	+
396	AGTRAP	ENSG00000177674.11	1	11805894	11806045	+
396	AGTRAP	ENSG00000177674.11	1	11806171	11806184	+
396	AGTRAP	ENSG00000177674.11	1	11806280	11807497	+
396	AGTRAP	ENSG00000177674.11	1	11807602	11807848	+
397	C1orf167	ENSG00000215910.3	1	11819814	11821844	+
398	C1orf167	ENSG00000215910.3	1	11822432	11824388	+
398	C1orf167	ENSG00000215910.3	1	11824539	11824741	+
399	C1orf167	ENSG00000215910.3	1	11824769	11825914	+
399	C1orf167	ENSG00000215910.3	1	11826633	11826793	+
399	C1orf167	ENSG00000215910.3	1	11826801	11827021	+
400	C1orf167	ENSG00000215910.3	1	11830149	11831581	+
400	C1orf167	ENSG00000215910.3	1	11831693	11832139	+
400	C1orf167	ENSG00000215910.3	1	11832316	11832458	+
401	C1orf167	ENSG00000215910.3	1	11836958	11838717	+
401	C1orf167	ENSG00000215910.3	1	11838873	11838983	+
401	C1orf167	ENSG00000215910.3	1	11839137	11839859	+
401	C1orf167	ENSG00000215910.3	1	11840067	11840153	+
402	C1orf167	ENSG00000215910.3	1	11843198	11844231	+
402	C1orf167	ENSG00000215910.3	1	11844650	11845205	+
402	C1orf167	ENSG00000215910.3	1	11845346	11845507	+
403	C1orf167	ENSG00000215910.3	1	11845839	11847445	+
403	C1orf167	ENSG00000215910.3	1	11847550	11847930	+
403	C1orf167	ENSG00000215910.3	1	11848104	11848148	+
404	MTHFR	ENSG00000177000.6	1	11863242	11863462	-
404	MTHFR	ENSG00000177000.6	1	11863571	11866320	-
404	MTHFR	ENSG00000177000.6	1	11866406	11867188	-
404	MTHFR	ENSG00000177000.6	1	11867247	11869006	-
405	CLCN6	ENSG00000011021.17	1	11864177	11866320	+
405	CLCN6	ENSG00000011021.17	1	11866406	11866599	+
406	CLCN6	ENSG00000011021.17	1	11887876	11888163	+
406	CLCN6	ENSG00000011021.17	1	11888276	11888515	+
406	CLCN6	ENSG00000011021.17	1	11888681	11889253	+
406	CLCN6	ENSG00000011021.17	1	11889379	11890185	+
407	NPPA	ENSG00000175206.6	1	11907560	11907619	-
407	NPPA	ENSG00000175206.6	1	11907741	11910431	-
408	NPPB	ENSG00000120937.8	1	11918708	11918759	-
408	NPPB	ENSG00000120937.8	1	11918890	11921017	-
409	KIAA2013	ENSG00000116685.11	1	11986294	11988514	-
410	PLOD1	ENSG00000083444.12	1	11992232	11994837	+
410	PLOD1	ENSG00000083444.12	1	11994912	11995089	+
411	PLOD1	ENSG00000083444.12	1	12012328	12012680	+
411	PLOD1	ENSG00000083444.12	1	12012792	12014637	+
412	PLOD1	ENSG00000083444.12	1	12022715	12023589	+
412	PLOD1	ENSG00000083444.12	1	12023693	12024232	+
412	PLOD1	ENSG00000083444.12	1	12024357	12024701	+
412	PLOD1	ENSG00000083444.12	1	12024842	12025038	+
413	PLOD1	ENSG00000083444.12	1	12029570	12030727	+
413	PLOD1	ENSG00000083444.12	1	12030873	12031879	+
414	MFN2	ENSG00000116688.12	1	12038208	12042328	+
415	MIIP	ENSG00000116691.6	1	12077493	12079869	+
416	MIIP	ENSG00000116691.6	1	12080249	12081784	+
416	MIIP	ENSG00000116691.6	1	12081897	12082152	+
416	MIIP	ENSG00000116691.6	1	12082499	12082890	+
416	MIIP	ENSG00000116691.6	1	12082974	12083200	+
417	MIIP	ENSG00000116691.6	1	12086748	12089090	+
417	MIIP	ENSG00000116691.6	1	12089198	12089280	+
417	MIIP	ENSG00000116691.6	1	12089338	12089822	+
417	MIIP	ENSG00000116691.6	1	12089951	12090085	+
417	MIIP	ENSG00000116691.6	1	12090181	12091323	+
417	MIIP	ENSG00000116691.6	1	12091460	12091463	+
418	TNFRSF8	ENSG00000120949.10	1	12121404	12123656	+
418	TNFRSF8	ENSG00000120949.10	1	12123718	12123806	+
419	TNFRSF8	ENSG00000120949.10	1	12183926	12186008	+
419	TNFRSF8	ENSG00000120949.10	1	12186109	12186240	+
420	TNFRSF1B	ENSG00000028137.12	1	12225030	12227149	+
420	TNFRSF1B	ENSG00000028137.12	1	12227226	12227339	+
421	TNFRSF1B	ENSG00000028137.12	1	12249865	12251014	+
421	TNFRSF1B	ENSG00000028137.12	1	12251142	12251831	+
421	TNFRSF1B	ENSG00000028137.12	1	12251980	12252174	+
422	VPS13D	ENSG00000048707.9	1	12288094	12290403	+
423	VPS13D	ENSG00000048707.9	1	12302451	12302570	+
423	VPS13D	ENSG00000048707.9	1	12302647	12304303	+
423	VPS13D	ENSG00000048707.9	1	12304493	12304594	+
423	VPS13D	ENSG00000048707.9	1	12304674	12304760	+
424	VPS13D	ENSG00000048707.9	1	12311761	12313779	+
424	VPS13D	ENSG00000048707.9	1	12313883	12314070	+
425	VPS13D	ENSG00000048707.9	1	12335148	12335882	+
426	VPS13D	ENSG00000048707.9	1	12357308	12359259	+
426	VPS13D	ENSG00000048707.9	1	12359441	12359617	+
427	VPS13D	ENSG00000048707.9	1	12369553	12371511	+
427	VPS13D	ENSG00000048707.9	1	12371682	12371862	+
428	VPS13D	ENSG00000048707.9	1	12402892	12402956	+
428	VPS13D	ENSG00000048707.9	1	12403108	12405201	+
429	VPS13D	ENSG00000048707.9	1	12425695	12428004	+
430	VPS13D	ENSG00000048707.9	1	12458337	12460238	+
430	VPS13D	ENSG00000048707.9	1	12460387	12460646	+
431	VPS13D	ENSG00000048707.9	1	12465277	12467586	+
432	VPS13D	ENSG00000048707.9	1	12467861	12469924	+
432	VPS13D	ENSG00000048707.9	1	12469947	12470203	+
433	VPS13D	ENSG00000048707.9	1	12522965	12525274	+
434	VPS13D	ENSG00000048707.9	1	12536574	12538855	+
435	VPS13D	ENSG00000048707.9	1	12555250	12557554	+
436	DHRS3	ENSG00000162496.4	1	12656041	12658350	-
437	DHRS3	ENSG00000162496.4	1	12676420	12677159	-
437	DHRS3	ENSG00000162496.4	1	12677353	12679766	-
438	AADACL4	ENSG00000204518.2	1	12702536	12704566	+
438	AADACL4	ENSG00000204518.2	1	12704733	12704845	+
439	AADACL3	ENSG00000188984.7	1	12774088	12776344	+
439	AADACL3	ENSG00000188984.7	1	12776347	12776425	+
440	C1orf158	ENSG00000157330.5	1	12804133	12806379	+
440	C1orf158	ENSG00000157330.5	1	12806489	12806652	+
441	PRAMEF12	ENSG00000116726.4	1	12832954	12835011	+
442	PRAMEF1	ENSG00000116721.9	1	12849516	12851825	+
443	PRAMEF1	ENSG00000116721.9	1	12852810	12853377	+
443	PRAMEF1	ENSG00000116721.9	1	12853663	12854064	+
443	PRAMEF1	ENSG00000116721.9	1	12854642	12854988	+
443	PRAMEF1	ENSG00000116721.9	1	12855118	12855119	+
444	PRAMEF11	ENSG00000204513.5	1	12890984	12893293	-
445	HNRNPCL1	ENSG00000179172.7	1	12908298	12910607	-
446	PRAMEF2	ENSG00000120952.4	1	12914911	12917220	+
447	PRAMEF4	ENSG00000243073.3	1	12945745	12948054	-
448	PRAMEF10	ENSG00000187545.5	1	12957821	12960130	-
449	PRAMEF7	ENSG00000204510.1	1	12974420	12977513	+
450	PRAMEF6	ENSG00000232423.3	1	13002348	13004377	-
451	PRAMEF6	ENSG00000232423.3	1	13004966	13009449	-
452	PRAMEF22	ENSG00000204508.3	1	13033513	13035543	+
453	WI2-3308P17.2	ENSG00000239810.2	1	13052718	13052729	-
453	WI2-3308P17.2	ENSG00000239810.2	1	13052998	13055027	-
454	PRAMEF6	ENSG00000232423.3	1	13115298	13119780	-
455	PRAMEF26	ENSG00000229571.2	1	13219581	13221610	-
456	PRAMEF3	ENSG00000204503.5	1	13331671	13333721	-
457	PRAMEF5	ENSG00000204502.2	1	13357789	13360098	+
458	PRAMEF8	ENSG00000182330.6	1	13390485	13392794	-
459	PRAMEF9	ENSG00000204501.2	1	13419146	13421455	+
460	PRAMEF13	ENSG00000204495.3	1	13452376	13454685	-
461	PRAMEF18	ENSG00000204491.2	1	13477522	13479551	-
462	PRAMEF16	ENSG00000204488.3	1	13493224	13495284	+
463	PRAMEF21	ENSG00000204486.3	1	13514036	13516345	+
464	PRAMEF21	ENSG00000204486.3	1	13519943	13521973	+
465	PRAMEF15	ENSG00000157358.7	1	13639943	13642252	+
466	PRAMEF14	ENSG00000204481.6	1	13669937	13670415	-
466	PRAMEF14	ENSG00000204481.6	1	13670993	13671405	-
466	PRAMEF14	ENSG00000204481.6	1	13671691	13672246	-
467	PRAMEF14	ENSG00000204481.6	1	13673231	13675540	-
468	PRAMEF19	ENSG00000204480.6	1	13697871	13698072	-
468	PRAMEF19	ENSG00000204480.6	1	13698358	13700434	-
469	PRAMEF17	ENSG00000204479.4	1	13714062	13716118	+
470	PRAMEF20	ENSG00000204478.5	1	13734877	13737186	+
471	PRAMEF20	ENSG00000204478.5	1	13740778	13742812	+
472	LRRC38	ENSG00000162494.5	1	13840263	13842572	-
473	PDPN	ENSG00000162493.12	1	13907930	13910301	+
473	PDPN	ENSG00000162493.12	1	13910595	13910632	+
473	PDPN	ENSG00000162493.12	1	13910683	13912254	+
474	PRDM2	ENSG00000116731.18	1	14024663	14027014	+
475	PRDM2	ENSG00000116731.18	1	14029320	14031629	+
476	PRDM2	ENSG00000116731.18	1	14055483	14057495	+
476	PRDM2	ENSG00000116731.18	1	14057612	14057792	+
477	PRDM2	ENSG00000116731.18	1	14063215	14065559	+
478	PRDM2	ENSG00000116731.18	1	14073868	14075856	+
478	PRDM2	ENSG00000116731.18	1	14075982	14076210	+
479	PRDM2	ENSG00000116731.18	1	14096191	14098500	+
480	KAZN	ENSG00000189337.11	1	14923170	14925492	+
481	KAZN	ENSG00000189337.11	1	15248596	15250861	+
482	KAZN	ENSG00000189337.11	1	15254266	15256575	+
483	KAZN	ENSG00000189337.11	1	15270385	15272694	+
484	TMEM51	ENSG00000171729.9	1	15476998	15480564	+
485	C1orf195	ENSG00000204464.3	1	15497494	15497677	-
485	C1orf195	ENSG00000204464.3	1	15497774	15499842	-
486	FHAD1	ENSG00000142621.15	1	15571738	15573776	+
486	FHAD1	ENSG00000142621.15	1	15573891	15574055	+
487	FHAD1	ENSG00000142621.15	1	15576251	15578267	+
487	FHAD1	ENSG00000142621.15	1	15578373	15578560	+
488	FHAD1	ENSG00000142621.15	1	15611511	15613820	+
489	FHAD1	ENSG00000142621.15	1	15630227	15632258	+
489	FHAD1	ENSG00000142621.15	1	15632315	15632562	+
490	FHAD1	ENSG00000142621.15	1	15636571	15638880	+
491	FHAD1	ENSG00000142621.15	1	15648935	15650948	+
491	FHAD1	ENSG00000142621.15	1	15651055	15651244	+
492	FHAD1	ENSG00000142621.15	1	15651283	15653555	+
492	FHAD1	ENSG00000142621.15	1	15653638	15653895	+
493	FHAD1	ENSG00000142621.15	1	15666227	15668232	+
493	FHAD1	ENSG00000142621.15	1	15668389	15668536	+
494	FHAD1	ENSG00000142621.15	1	15669564	15671579	+
494	FHAD1	ENSG00000142621.15	1	15671686	15671912	+
494	FHAD1	ENSG00000142621.15	1	15672019	15672235	+
495	FHAD1	ENSG00000142621.15	1	15682257	15684566	+
496	FHAD1	ENSG00000142621.15	1	15687199	15689138	+
496	FHAD1	ENSG00000142621.15	1	15689222	15689472	+
497	FHAD1	ENSG00000142621.15	1	15700166	15700998	+
497	FHAD1	ENSG00000142621.15	1	15701127	15702099	+
497	FHAD1	ENSG00000142621.15	1	15702226	15702475	+
498	FHAD1	ENSG00000142621.15	1	15705746	15707197	+
498	FHAD1	ENSG00000142621.15	1	15707292	15707727	+
498	FHAD1	ENSG00000142621.15	1	15707947	15708524	+
498	FHAD1	ENSG00000142621.15	1	15708689	15710152	+
499	FHAD1	ENSG00000142621.15	1	15715613	15717706	+
499	FHAD1	ENSG00000142621.15	1	15717759	15717922	+
500	EFHD2	ENSG00000142634.8	1	15734361	15736468	+
500	EFHD2	ENSG00000142634.8	1	15736775	15737040	+
501	CTRC	ENSG00000162438.7	1	15762905	15764961	+
501	CTRC	ENSG00000162438.7	1	15765000	15766796	+
501	CTRC	ENSG00000162438.7	1	15766887	15766989	+
501	CTRC	ENSG00000162438.7	1	15767086	15767125	+
502	CELA2A	ENSG00000142615.7	1	15781193	15783249	+
502	CELA2A	ENSG00000142615.7	1	15783288	15783521	+
503	CELA2B	ENSG00000215704.5	1	15790374	15792494	+
503	CELA2B	ENSG00000215704.5	1	15792639	15792683	+
504	CELA2B	ENSG00000215704.5	1	15800566	15802621	+
504	CELA2B	ENSG00000215704.5	1	15802660	15802952	+
504	CELA2B	ENSG00000215704.5	1	15803040	15803239	+
505	CELA2B	ENSG00000215704.5	1	15810326	15812396	+
505	CELA2B	ENSG00000215704.5	1	15812541	15812635	+
506	CASP9	ENSG00000132906.13	1	15833267	15833394	-
506	CASP9	ENSG00000132906.13	1	15833570	15833620	-
506	CASP9	ENSG00000132906.13	1	15833628	15834368	-
506	CASP9	ENSG00000132906.13	1	15834402	15835576	-
507	CASP9	ENSG00000132906.13	1	15850407	15850564	-
507	CASP9	ENSG00000132906.13	1	15850695	15855058	-
508	DNAJC16	ENSG00000116138.8	1	15851278	15853587	+
509	DNAJC16	ENSG00000116138.8	1	15884073	15886021	+
509	DNAJC16	ENSG00000116138.8	1	15886151	15886382	+
510	DNAJC16	ENSG00000116138.8	1	15888551	15888637	+
510	DNAJC16	ENSG00000116138.8	1	15888820	15890424	+
510	DNAJC16	ENSG00000116138.8	1	15890606	15890778	+
510	DNAJC16	ENSG00000116138.8	1	15890854	15892414	+
510	DNAJC16	ENSG00000116138.8	1	15892494	15892577	+
510	DNAJC16	ENSG00000116138.8	1	15892682	15893594	+
510	DNAJC16	ENSG00000116138.8	1	15893764	15894273	+
510	DNAJC16	ENSG00000116138.8	1	15894669	15894933	+
511	AGMAT	ENSG00000116771.5	1	15911462	15913634	-
512	DDI2	ENSG00000197312.7	1	15941965	15944166	+
512	DDI2	ENSG00000197312.7	1	15944303	15944389	+
513	DDI2	ENSG00000197312.7	1	15954867	15956820	+
513	DDI2	ENSG00000197312.7	1	15957056	15957199	+
514	DDI2	ENSG00000197312.7	1	15976318	15978201	+
514	DDI2	ENSG00000197312.7	1	15978390	15978610	+
515	RSC1A1	ENSG00000215695.1	1	15984334	15986364	+
516	PLEKHM2	ENSG00000116786.7	1	16008797	16011054	+
516	PLEKHM2	ENSG00000116786.7	1	16011113	16011315	+
517	PLEKHM2	ENSG00000116786.7	1	16054327	16054574	+
517	PLEKHM2	ENSG00000116786.7	1	16054643	16054762	+
517	PLEKHM2	ENSG00000116786.7	1	16054852	16055164	+
517	PLEKHM2	ENSG00000116786.7	1	16055228	16055597	+
517	PLEKHM2	ENSG00000116786.7	1	16055685	16056292	+
517	PLEKHM2	ENSG00000116786.7	1	16056424	16056619	+
518	SLC25A34	ENSG00000162461.7	1	16060870	16062981	+
518	SLC25A34	ENSG00000162461.7	1	16063358	16064424	+
518	SLC25A34	ENSG00000162461.7	1	16064489	16064588	+
518	SLC25A34	ENSG00000162461.7	1	16064740	16065089	+
518	SLC25A34	ENSG00000162461.7	1	16065223	16065719	+
519	TMEM82	ENSG00000162460.6	1	16066887	16069055	+
519	TMEM82	ENSG00000162460.6	1	16069142	16069321	+
520	FBLIM1	ENSG00000162458.8	1	16081072	16085571	+
521	FBLIM1	ENSG00000162458.8	1	16088964	16091479	+
522	FBLIM1	ENSG00000162458.8	1	16101523	16103665	+
522	FBLIM1	ENSG00000162458.8	1	16103782	16103847	+
523	SPEN	ENSG00000065526.6	1	16172329	16174563	+
524	SPEN	ENSG00000065526.6	1	16197967	16199311	+
524	SPEN	ENSG00000065526.6	1	16199631	16200276	+
525	SPEN	ENSG00000065526.6	1	16201041	16202697	+
525	SPEN	ENSG00000065526.6	1	16203173	16203350	+
526	SPEN	ENSG00000065526.6	1	16263048	16263658	+
526	SPEN	ENSG00000065526.6	1	16264140	16264307	+
526	SPEN	ENSG00000065526.6	1	16264501	16265213	+
527	ZBTB17	ENSG00000116809.7	1	16268937	16269024	-
527	ZBTB17	ENSG00000116809.7	1	16269233	16269559	-
527	ZBTB17	ENSG00000116809.7	1	16269689	16269894	-
527	ZBTB17	ENSG00000116809.7	1	16270014	16270094	-
527	ZBTB17	ENSG00000116809.7	1	16270210	16270303	-
527	ZBTB17	ENSG00000116809.7	1	16270390	16270450	-
527	ZBTB17	ENSG00000116809.7	1	16271095	16271192	-
527	ZBTB17	ENSG00000116809.7	1	16271334	16271432	-
527	ZBTB17	ENSG00000116809.7	1	16271697	16272210	-
527	ZBTB17	ENSG00000116809.7	1	16272335	16272649	-
527	ZBTB17	ENSG00000116809.7	1	16272811	16273430	-
527	ZBTB17	ENSG00000116809.7	1	16273618	16274786	-
527	ZBTB17	ENSG00000116809.7	1	16274990	16275816	-
528	ZBTB17	ENSG00000116809.7	1	16279188	16281497	-
529	ZBTB17	ENSG00000116809.7	1	16302294	16304656	-
530	C1orf64	ENSG00000183888.4	1	16328701	16330799	+
530	C1orf64	ENSG00000183888.4	1	16330880	16331010	+
531	CLCNKA	ENSG00000186510.7	1	16343340	16343569	+
531	CLCNKA	ENSG00000186510.7	1	16343717	16344255	+
531	CLCNKA	ENSG00000186510.7	1	16344458	16345629	+
531	CLCNKA	ENSG00000186510.7	1	16345964	16348826	+
532	HSPB7	ENSG00000173641.13	1	16344040	16344255	-
532	HSPB7	ENSG00000173641.13	1	16344458	16345629	-
532	HSPB7	ENSG00000173641.13	1	16345964	16348118	-
533	CLCNKA	ENSG00000186510.7	1	16351386	16352603	+
533	CLCNKA	ENSG00000186510.7	1	16352742	16353031	+
533	CLCNKA	ENSG00000186510.7	1	16353108	16353192	+
533	CLCNKA	ENSG00000186510.7	1	16353270	16353613	+
534	CLCNKB	ENSG00000184908.13	1	16368242	16370551	+
535	CLCNKB	ENSG00000184908.13	1	16373254	16374400	+
535	CLCNKB	ENSG00000184908.13	1	16374539	16374838	+
535	CLCNKB	ENSG00000184908.13	1	16374915	16374999	+
535	CLCNKB	ENSG00000184908.13	1	16375077	16375467	+
536	CLCNKB	ENSG00000184908.13	1	16376788	16377011	+
536	CLCNKB	ENSG00000184908.13	1	16377095	16377370	+
536	CLCNKB	ENSG00000184908.13	1	16377543	16377973	+
536	CLCNKB	ENSG00000184908.13	1	16378042	16378205	+
536	CLCNKB	ENSG00000184908.13	1	16378315	16378693	+
536	CLCNKB	ENSG00000184908.13	1	16378906	16379097	+
537	FAM131C	ENSG00000185519.8	1	16399841	16399916	-
537	FAM131C	ENSG00000185519.8	1	16399937	16402156	-
538	EPHA2	ENSG00000142627.9	1	16459863	16459976	-
538	EPHA2	ENSG00000142627.9	1	16460101	16460355	-
538	EPHA2	ENSG00000142627.9	1	16460410	16460963	-
538	EPHA2	ENSG00000142627.9	1	16461062	16461531	-
538	EPHA2	ENSG00000142627.9	1	16461684	16462086	-
539	EPHA2	ENSG00000142627.9	1	16472665	16474873	-
540	EPHA2	ENSG00000142627.9	1	16482267	16482343	-
540	EPHA2	ENSG00000142627.9	1	16482427	16484611	-
541	ARHGEF19	ENSG00000142632.12	1	16533038	16533443	-
541	ARHGEF19	ENSG00000142632.12	1	16533705	16534017	-
541	ARHGEF19	ENSG00000142632.12	1	16534093	16534170	-
541	ARHGEF19	ENSG00000142632.12	1	16534272	16534439	-
541	ARHGEF19	ENSG00000142632.12	1	16534720	16535138	-
542	ARHGEF19	ENSG00000142632.12	1	16538824	16541133	-
543	C1orf134	ENSG00000204377.3	1	16555758	16555978	-
543	C1orf134	ENSG00000204377.3	1	16556038	16558067	-
544	RSG1	ENSG00000132881.7	1	16562874	16563126	-
544	RSG1	ENSG00000132881.7	1	16563237	16565686	-
545	FBXO42	ENSG00000037637.6	1	16579665	16580130	-
545	FBXO42	ENSG00000037637.6	1	16580226	16582117	-
546	FBXO42	ENSG00000037637.6	1	16641582	16641664	-
546	FBXO42	ENSG00000037637.6	1	16641913	16643891	-
547	SZRD1	ENSG00000055070.12	1	16677040	16679349	+
548	FBXO42	ENSG00000037637.6	1	16678669	16680978	-
549	SZRD1	ENSG00000055070.12	1	16691548	16693753	+
549	SZRD1	ENSG00000055070.12	1	16693803	16694485	+
550	SPATA21	ENSG00000187144.7	1	16730189	16730222	-
550	SPATA21	ENSG00000187144.7	1	16730339	16730463	-
550	SPATA21	ENSG00000187144.7	1	16730534	16731462	-
550	SPATA21	ENSG00000187144.7	1	16731599	16732498	-
551	SPATA21	ENSG00000187144.7	1	16763405	16765948	-
552	NECAP2	ENSG00000157191.15	1	16765137	16767257	+
552	NECAP2	ENSG00000157191.15	1	16767348	16767546	+
553	NECAP2	ENSG00000157191.15	1	16779986	16782295	+
554	AL355149.2	ENSG00000268674.1	1	16863531	16865561	+
555	NBPF1	ENSG00000219481.6	1	16900771	16900982	-
555	NBPF1	ENSG00000219481.6	1	16901187	16901652	-
555	NBPF1	ENSG00000219481.6	1	16901724	16902762	-
555	NBPF1	ENSG00000219481.6	1	16902976	16903812	-
555	NBPF1	ENSG00000219481.6	1	16903914	16905004	-
556	NBPF1	ENSG00000219481.6	1	16905582	16905688	-
556	NBPF1	ENSG00000219481.6	1	16905897	16907240	-
556	NBPF1	ENSG00000219481.6	1	16907451	16907891	-
557	NBPF1	ENSG00000219481.6	1	16929264	16933458	-
558	NBPF1	ENSG00000219481.6	1	16934865	16937174	-
559	NBPF1	ENSG00000219481.6	1	16939702	16942086	-
560	AL137798.1	ENSG00000237847.2	1	16997468	16999498	+
561	AL021920.2	ENSG00000268991.1	1	17060956	17062985	-
562	CROCC	ENSG00000058453.12	1	17064738	17067047	+
563	CROCC	ENSG00000058453.12	1	17246415	17248514	+
563	CROCC	ENSG00000058453.12	1	17248573	17249158	+
563	CROCC	ENSG00000058453.12	1	17249293	17249541	+
564	CROCC	ENSG00000058453.12	1	17254600	17256341	+
564	CROCC	ENSG00000058453.12	1	17256526	17256619	+
564	CROCC	ENSG00000058453.12	1	17256702	17256781	+
564	CROCC	ENSG00000058453.12	1	17256842	17256909	+
565	CROCC	ENSG00000058453.12	1	17261256	17263132	+
565	CROCC	ENSG00000058453.12	1	17263368	17264136	+
565	CROCC	ENSG00000058453.12	1	17264232	17264895	+
565	CROCC	ENSG00000058453.12	1	17264978	17265404	+
565	CROCC	ENSG00000058453.12	1	17265637	17265683	+
566	CROCC	ENSG00000058453.12	1	17268590	17270595	+
566	CROCC	ENSG00000058453.12	1	17270777	17270899	+
567	CROCC	ENSG00000058453.12	1	17271332	17271957	+
567	CROCC	ENSG00000058453.12	1	17272101	17272754	+
567	CROCC	ENSG00000058453.12	1	17272900	17273256	+
567	CROCC	ENSG00000058453.12	1	17273486	17274826	+
567	CROCC	ENSG00000058453.12	1	17275019	17275165	+
568	CROCC	ENSG00000058453.12	1	17277622	17279797	+
569	CROCC	ENSG00000058453.12	1	17290493	17292218	+
569	CROCC	ENSG00000058453.12	1	17292387	17292494	+
569	CROCC	ENSG00000058453.12	1	17292614	17292802	+
570	CROCC	ENSG00000058453.12	1	17294250	17294698	+
570	CROCC	ENSG00000058453.12	1	17294913	17295611	+
570	CROCC	ENSG00000058453.12	1	17295835	17296280	+
570	CROCC	ENSG00000058453.12	1	17296429	17296559	+
571	MFAP2	ENSG00000117122.9	1	17304491	17304732	-
571	MFAP2	ENSG00000117122.9	1	17304768	17306838	-
572	MFAP2	ENSG00000117122.9	1	17306836	17309359	-
573	ATP13A2	ENSG00000159363.13	1	17316265	17316382	-
573	ATP13A2	ENSG00000159363.13	1	17316498	17316622	-
573	ATP13A2	ENSG00000159363.13	1	17316782	17318229	-
573	ATP13A2	ENSG00000159363.13	1	17318353	17318504	-
573	ATP13A2	ENSG00000159363.13	1	17318624	17318738	-
573	ATP13A2	ENSG00000159363.13	1	17318897	17318981	-
573	ATP13A2	ENSG00000159363.13	1	17319076	17320124	-
573	ATP13A2	ENSG00000159363.13	1	17320330	17320382	-
574	ATP13A2	ENSG00000159363.13	1	17322659	17322749	-
574	ATP13A2	ENSG00000159363.13	1	17322795	17322881	-
574	ATP13A2	ENSG00000159363.13	1	17322991	17323515	-
574	ATP13A2	ENSG00000159363.13	1	17323670	17325218	-
575	ATP13A2	ENSG00000159363.13	1	17326637	17326741	-
575	ATP13A2	ENSG00000159363.13	1	17326807	17326895	-
575	ATP13A2	ENSG00000159363.13	1	17327029	17328529	-
575	ATP13A2	ENSG00000159363.13	1	17328598	17328791	-
575	ATP13A2	ENSG00000159363.13	1	17328868	17329371	-
576	ATP13A2	ENSG00000159363.13	1	17331316	17331509	-
576	ATP13A2	ENSG00000159363.13	1	17331567	17331869	-
576	ATP13A2	ENSG00000159363.13	1	17332051	17332179	-
576	ATP13A2	ENSG00000159363.13	1	17332273	17334289	-
577	ATP13A2	ENSG00000159363.13	1	17337987	17338224	-
577	ATP13A2	ENSG00000159363.13	1	17338233	17340452	-
578	SDHB	ENSG00000117118.5	1	17349251	17350468	-
578	SDHB	ENSG00000117118.5	1	17350569	17351684	-
579	SDHB	ENSG00000117118.5	1	17371092	17371256	-
579	SDHB	ENSG00000117118.5	1	17371383	17373743	-
580	SDHB	ENSG00000117118.5	1	17378703	17380443	-
580	SDHB	ENSG00000117118.5	1	17380514	17382694	-
581	PADI2	ENSG00000117115.8	1	17401566	17402174	-
581	PADI2	ENSG00000117115.8	1	17402318	17403875	-
582	PADI2	ENSG00000117115.8	1	17409641	17410221	-
582	PADI2	ENSG00000117115.8	1	17410332	17411094	-
582	PADI2	ENSG00000117115.8	1	17411197	17411950	-
583	PADI2	ENSG00000117115.8	1	17445650	17445775	-
583	PADI2	ENSG00000117115.8	1	17445866	17447977	-
584	PADI1	ENSG00000142623.8	1	17529591	17531713	+
584	PADI1	ENSG00000142623.8	1	17531804	17531900	+
585	PADI1	ENSG00000142623.8	1	17547952	17548785	+
585	PADI1	ENSG00000142623.8	1	17548965	17550116	+
585	PADI1	ENSG00000142623.8	1	17550188	17550261	+
586	PADI1	ENSG00000142623.8	1	17557746	17559314	+
586	PADI1	ENSG00000142623.8	1	17559465	17560129	+
587	PADI1	ENSG00000142623.8	1	17564097	17565111	+
587	PADI1	ENSG00000142623.8	1	17565204	17566199	+
587	PADI1	ENSG00000142623.8	1	17566278	17566406	+
588	PADI3	ENSG00000142619.4	1	17573563	17575633	+
588	PADI3	ENSG00000142619.4	1	17575724	17575872	+
589	PADI4	ENSG00000159339.9	1	17632660	17634718	+
589	PADI4	ENSG00000159339.9	1	17634809	17634971	+
590	PADI4	ENSG00000159339.9	1	17670499	17672523	+
590	PADI4	ENSG00000159339.9	1	17672634	17674436	+
590	PADI4	ENSG00000159339.9	1	17674543	17675504	+
591	AC004824.2	ENSG00000269468.1	1	17675790	17675982	-
591	AC004824.2	ENSG00000269468.1	1	17676070	17678099	-
592	RCC2	ENSG00000179051.9	1	17735262	17735589	-
592	RCC2	ENSG00000179051.9	1	17735690	17736470	-
592	RCC2	ENSG00000179051.9	1	17736547	17737571	-
593	RCC2	ENSG00000179051.9	1	17765010	17768249	-
594	ARHGEF10L	ENSG00000074964.12	1	17864300	17866609	+
595	ARHGEF10L	ENSG00000074964.12	1	17905018	17907091	+
595	ARHGEF10L	ENSG00000074964.12	1	17907127	17907327	+
596	ARHGEF10L	ENSG00000074964.12	1	17912881	17913955	+
596	ARHGEF10L	ENSG00000074964.12	1	17914140	17914941	+
596	ARHGEF10L	ENSG00000074964.12	1	17914974	17915190	+
597	ARHGEF10L	ENSG00000074964.12	1	17926636	17928622	+
597	ARHGEF10L	ENSG00000074964.12	1	17928713	17928945	+
598	ARHGEF10L	ENSG00000074964.12	1	17939669	17941862	+
599	ARHGEF10L	ENSG00000074964.12	1	17942781	17944849	+
599	ARHGEF10L	ENSG00000074964.12	1	17945017	17945128	+
600	ARHGEF10L	ENSG00000074964.12	1	17950472	17950882	+
600	ARHGEF10L	ENSG00000074964.12	1	17950998	17952451	+
600	ARHGEF10L	ENSG00000074964.12	1	17952543	17952781	+
601	ARHGEF10L	ENSG00000074964.12	1	17958722	17958816	+
601	ARHGEF10L	ENSG00000074964.12	1	17958961	17961031	+
602	ARHGEF10L	ENSG00000074964.12	1	17964218	17964383	+
602	ARHGEF10L	ENSG00000074964.12	1	17964498	17965057	+
602	ARHGEF10L	ENSG00000074964.12	1	17965184	17966327	+
602	ARHGEF10L	ENSG00000074964.12	1	17966345	17966527	+
603	ARHGEF10L	ENSG00000074964.12	1	18018512	18020821	+
604	ACTL8	ENSG00000117148.6	1	18079778	18082087	+
605	IGSF21	ENSG00000117154.7	1	18432210	18434519	+
606	IGSF21	ENSG00000117154.7	1	18603309	18605339	+
606	IGSF21	ENSG00000117154.7	1	18605378	18605618	+
607	IGSF21	ENSG00000117154.7	1	18685831	18688140	+
608	IGSF21	ENSG00000117154.7	1	18700421	18702730	+
609	KLHDC7A	ENSG00000179023.7	1	18805394	18807476	+
610	PAX7	ENSG00000009709.7	1	18955470	18958098	+
610	PAX7	ENSG00000009709.7	1	18958182	18958297	+
611	TAS1R2	ENSG00000179002.5	1	19185896	19185973	-
611	TAS1R2	ENSG00000179002.5	1	19186154	19188205	-
612	ALDH4A1	ENSG00000159423.12	1	19211833	19211967	-
612	ALDH4A1	ENSG00000159423.12	1	19212122	19212958	-
612	ALDH4A1	ENSG00000159423.12	1	19213005	19214142	-
613	ALDH4A1	ENSG00000159423.12	1	19217105	19219414	-
614	ALDH4A1	ENSG00000159423.12	1	19228742	19228956	-
614	ALDH4A1	ENSG00000159423.12	1	19229017	19231304	-
615	IFFO2	ENSG00000169991.6	1	19238206	19238457	-
615	IFFO2	ENSG00000169991.6	1	19238577	19240515	-
616	RP13-279N23.2	ENSG00000255275.3	1	19247335	19247555	-
616	RP13-279N23.2	ENSG00000255275.3	1	19247615	19249644	-
617	IFFO2	ENSG00000169991.6	1	19281912	19282162	-
617	IFFO2	ENSG00000169991.6	1	19282826	19285209	-
618	UBR4	ENSG00000127481.10	1	19404041	19404279	-
618	UBR4	ENSG00000127481.10	1	19404341	19404470	-
618	UBR4	ENSG00000127481.10	1	19404560	19406350	-
619	UBR4	ENSG00000127481.10	1	19407520	19407843	-
619	UBR4	ENSG00000127481.10	1	19408300	19410763	-
620	UBR4	ENSG00000127481.10	1	19419654	19419807	-
620	UBR4	ENSG00000127481.10	1	19419980	19420443	-
620	UBR4	ENSG00000127481.10	1	19420633	19421400	-
620	UBR4	ENSG00000127481.10	1	19421519	19421963	-
621	UBR4	ENSG00000127481.10	1	19422146	19423017	-
621	UBR4	ENSG00000127481.10	1	19423144	19423687	-
621	UBR4	ENSG00000127481.10	1	19423774	19424445	-
622	UBR4	ENSG00000127481.10	1	19425869	19426091	-
622	UBR4	ENSG00000127481.10	1	19426171	19426870	-
622	UBR4	ENSG00000127481.10	1	19427067	19428014	-
622	UBR4	ENSG00000127481.10	1	19428135	19430150	-
623	UBR4	ENSG00000127481.10	1	19431160	19431542	-
623	UBR4	ENSG00000127481.10	1	19431683	19432227	-
623	UBR4	ENSG00000127481.10	1	19432336	19433063	-
623	UBR4	ENSG00000127481.10	1	19433220	19433331	-
624	UBR4	ENSG00000127481.10	1	19436772	19436874	-
624	UBR4	ENSG00000127481.10	1	19436958	19437236	-
624	UBR4	ENSG00000127481.10	1	19437326	19439018	-
624	UBR4	ENSG00000127481.10	1	19439361	19440193	-
624	UBR4	ENSG00000127481.10	1	19440321	19440376	-
624	UBR4	ENSG00000127481.10	1	19440564	19441210	-
625	UBR4	ENSG00000127481.10	1	19445063	19445366	-
625	UBR4	ENSG00000127481.10	1	19445451	19446051	-
625	UBR4	ENSG00000127481.10	1	19446195	19446674	-
625	UBR4	ENSG00000127481.10	1	19446842	19447372	-
626	UBR4	ENSG00000127481.10	1	19453915	19454117	-
626	UBR4	ENSG00000127481.10	1	19454233	19454705	-
626	UBR4	ENSG00000127481.10	1	19454812	19455472	-
626	UBR4	ENSG00000127481.10	1	19455568	19456224	-
627	UBR4	ENSG00000127481.10	1	19472427	19472517	-
627	UBR4	ENSG00000127481.10	1	19472600	19473320	-
627	UBR4	ENSG00000127481.10	1	19473494	19474487	-
627	UBR4	ENSG00000127481.10	1	19474621	19474651	-
628	UBR4	ENSG00000127481.10	1	19477914	19478137	-
628	UBR4	ENSG00000127481.10	1	19478353	19478807	-
628	UBR4	ENSG00000127481.10	1	19478970	19479795	-
628	UBR4	ENSG00000127481.10	1	19479996	19480223	-
629	UBR4	ENSG00000127481.10	1	19481253	19481412	-
629	UBR4	ENSG00000127481.10	1	19481569	19481935	-
629	UBR4	ENSG00000127481.10	1	19482162	19482765	-
629	UBR4	ENSG00000127481.10	1	19482917	19483261	-
629	UBR4	ENSG00000127481.10	1	19483419	19483562	-
630	UBR4	ENSG00000127481.10	1	19494269	19494521	-
630	UBR4	ENSG00000127481.10	1	19494678	19495929	-
630	UBR4	ENSG00000127481.10	1	19496026	19496578	-
631	UBR4	ENSG00000127481.10	1	19504237	19505545	-
631	UBR4	ENSG00000127481.10	1	19505714	19506268	-
632	UBR4	ENSG00000127481.10	1	19536466	19536567	-
632	UBR4	ENSG00000127481.10	1	19536742	19538799	-
633	EMC1	ENSG00000127463.9	1	19547419	19549118	-
633	EMC1	ENSG00000127463.9	1	19549328	19549890	-
633	EMC1	ENSG00000127463.9	1	19550063	19552029	-
634	EMC1	ENSG00000127463.9	1	19555609	19557338	-
634	EMC1	ENSG00000127463.9	1	19557457	19557755	-
634	EMC1	ENSG00000127463.9	1	19557916	19557918	-
635	EMC1	ENSG00000127463.9	1	19566940	19567510	-
635	EMC1	ENSG00000127463.9	1	19567636	19568839	-
635	EMC1	ENSG00000127463.9	1	19568967	19569227	-
636	MRTO4	ENSG00000053372.4	1	19576003	19577909	+
636	MRTO4	ENSG00000053372.4	1	19578003	19578330	+
636	MRTO4	ENSG00000053372.4	1	19578357	19578608	+
637	EMC1	ENSG00000127463.9	1	19577723	19577909	-
637	EMC1	ENSG00000127463.9	1	19578003	19578330	-
637	EMC1	ENSG00000127463.9	1	19578357	19580075	-
638	MRTO4	ENSG00000053372.4	1	19582176	19582442	+
638	MRTO4	ENSG00000053372.4	1	19582545	19583558	+
638	MRTO4	ENSG00000053372.4	1	19583639	19583948	+
638	MRTO4	ENSG00000053372.4	1	19584015	19584327	+
638	MRTO4	ENSG00000053372.4	1	19584478	19584485	+
639	AKR7A3	ENSG00000162482.4	1	19615464	19617773	-
640	AKR7A2	ENSG00000053371.8	1	19634756	19634949	-
640	AKR7A2	ENSG00000053371.8	1	19635136	19637028	-
641	PQLC2	ENSG00000040487.8	1	19636790	19638321	+
641	PQLC2	ENSG00000040487.8	1	19638618	19639502	+
642	AKR7A2	ENSG00000053371.8	1	19638121	19638321	-
642	AKR7A2	ENSG00000053371.8	1	19638618	19640669	-
643	PQLC2	ENSG00000040487.8	1	19649218	19651127	+
643	PQLC2	ENSG00000040487.8	1	19651256	19651527	+
644	CAPZB	ENSG00000077549.13	1	19712120	19712215	-
644	CAPZB	ENSG00000077549.13	1	19712223	19714320	-
645	CAPZB	ENSG00000077549.13	1	19745965	19746155	-
645	CAPZB	ENSG00000077549.13	1	19746244	19748667	-
646	CAPZB	ENSG00000077549.13	1	19810299	19810684	-
646	CAPZB	ENSG00000077549.13	1	19810773	19811930	-
646	CAPZB	ENSG00000077549.13	1	19811932	19814095	-
647	MINOS1-NBL1	ENSG00000270136.1	1	19921443	19923540	+
647	MINOS1-NBL1	ENSG00000270136.1	1	19923603	19923841	+
648	MINOS1	ENSG00000173436.9	1	19921447	19923540	+
648	MINOS1	ENSG00000173436.9	1	19923603	19923843	+
649	NBL1	ENSG00000158747.9	1	19965018	19967327	+
650	NBL1	ENSG00000158747.9	1	19967696	19969806	+
650	NBL1	ENSG00000158747.9	1	19969891	19972445	+
650	NBL1	ENSG00000158747.9	1	19972527	19974383	+
651	HTR6	ENSG00000158748.3	1	19989750	19992059	+
652	TMCO4	ENSG00000162542.9	1	20027423	20029732	-
653	TMCO4	ENSG00000162542.9	1	20064632	20066317	-
653	TMCO4	ENSG00000162542.9	1	20066453	20066941	-
654	TMCO4	ENSG00000162542.9	1	20097640	20097801	-
654	TMCO4	ENSG00000162542.9	1	20097975	20099949	-
655	TMCO4	ENSG00000162542.9	1	20106977	20107073	-
655	TMCO4	ENSG00000162542.9	1	20107251	20109286	-
656	TMCO4	ENSG00000162542.9	1	20125557	20128467	-
657	RNF186	ENSG00000178828.5	1	20141594	20143800	-
658	OTUD3	ENSG00000169914.5	1	20206976	20209007	+
658	OTUD3	ENSG00000169914.5	1	20209227	20209285	+
659	OTUD3	ENSG00000169914.5	1	20214921	20216878	+
659	OTUD3	ENSG00000169914.5	1	20217026	20217230	+
660	OTUD3	ENSG00000169914.5	1	20231028	20231384	+
660	OTUD3	ENSG00000169914.5	1	20231480	20232925	+
660	OTUD3	ENSG00000169914.5	1	20233109	20233337	+
661	PLA2G2E	ENSG00000188784.4	1	20249830	20250013	-
661	PLA2G2E	ENSG00000188784.4	1	20250052	20252139	-
662	PLA2G2A	ENSG00000188257.6	1	20305280	20308961	-
663	PLA2G5	ENSG00000127472.6	1	20352642	20355343	+
664	PLA2G5	ENSG00000127472.6	1	20394671	20397067	+
665	PLA2G2D	ENSG00000117215.10	1	20445770	20445952	-
665	PLA2G2D	ENSG00000117215.10	1	20445991	20448079	-
666	PLA2G2F	ENSG00000158786.4	1	20463789	20465921	+
666	PLA2G2F	ENSG00000158786.4	1	20466036	20466102	+
667	PLA2G2C	ENSG00000187980.6	1	20501382	20501500	-
667	PLA2G2C	ENSG00000187980.6	1	20501687	20503817	-
667	PLA2G2C	ENSG00000187980.6	1	20503856	20505946	-
668	UBXN10	ENSG00000162543.5	1	20510548	20512857	+
669	VWA5B1	ENSG00000158816.11	1	20615382	20617709	+
670	VWA5B1	ENSG00000158816.11	1	20627544	20629853	+
671	VWA5B1	ENSG00000158816.11	1	20657476	20659259	+
671	VWA5B1	ENSG00000158816.11	1	20659444	20659690	+
672	CAMK2N1	ENSG00000162545.5	1	20810858	20811707	-
672	CAMK2N1	ENSG00000162545.5	1	20811872	20814742	-
673	MUL1	ENSG00000090432.5	1	20834374	20834398	-
673	MUL1	ENSG00000090432.5	1	20834517	20836683	-
674	FAM43B	ENSG00000183114.6	1	20876902	20879211	+
675	CDA	ENSG00000158825.5	1	20913411	20915623	+
675	CDA	ENSG00000158825.5	1	20915776	20915858	+
676	PINK1	ENSG00000158828.5	1	20957918	20960042	+
677	PINK1	ENSG00000158828.5	1	20962592	20964335	+
677	PINK1	ENSG00000158828.5	1	20964622	20964901	+
678	PINK1	ENSG00000158828.5	1	20969971	20970983	+
678	PINK1	ENSG00000158828.5	1	20971165	20972053	+
678	PINK1	ENSG00000158828.5	1	20972216	20972280	+
679	DDOST	ENSG00000244038.5	1	20979297	20979344	-
679	DDOST	ENSG00000244038.5	1	20979464	20980120	-
679	DDOST	ENSG00000244038.5	1	20980267	20980716	-
679	DDOST	ENSG00000244038.5	1	20980864	20981107	-
679	DDOST	ENSG00000244038.5	1	20981200	20981606	-
680	DDOST	ENSG00000244038.5	1	20987582	20987690	-
680	DDOST	ENSG00000244038.5	1	20987894	20990029	-
681	KIF17	ENSG00000117245.8	1	20990803	20991080	-
681	KIF17	ENSG00000117245.8	1	20991255	20992707	-
681	KIF17	ENSG00000117245.8	1	20992824	20993112	-
682	KIF17	ENSG00000117245.8	1	20999233	21001542	-
683	KIF17	ENSG00000117245.8	1	21011513	21012539	-
683	KIF17	ENSG00000117245.8	1	21012619	21013881	-
683	KIF17	ENSG00000117245.8	1	21014437	21014897	-
684	KIF17	ENSG00000117245.8	1	21024652	21024872	-
684	KIF17	ENSG00000117245.8	1	21024981	21026961	-
685	KIF17	ENSG00000117245.8	1	21043704	21043969	-
685	KIF17	ENSG00000117245.8	1	21044199	21046539	-
686	SH2D5	ENSG00000189410.7	1	21057388	21061359	-
687	HP1BP3	ENSG00000127483.13	1	21075960	21076216	-
687	HP1BP3	ENSG00000127483.13	1	21076375	21078773	-
688	HP1BP3	ENSG00000127483.13	1	21101218	21102450	-
688	HP1BP3	ENSG00000127483.13	1	21102498	21103090	-
688	HP1BP3	ENSG00000127483.13	1	21103243	21105126	-
689	HP1BP3	ENSG00000127483.13	1	21106754	21106838	-
689	HP1BP3	ENSG00000127483.13	1	21106933	21109063	-
690	HP1BP3	ENSG00000127483.13	1	21112496	21115845	-
691	EIF4G3	ENSG00000075151.15	1	21174158	21175908	-
691	EIF4G3	ENSG00000075151.15	1	21176023	21176467	-
692	EIF4G3	ENSG00000075151.15	1	21226126	21226190	-
692	EIF4G3	ENSG00000075151.15	1	21226436	21228435	-
693	EIF4G3	ENSG00000075151.15	1	21231150	21231376	-
693	EIF4G3	ENSG00000075151.15	1	21231464	21233459	-
694	EIF4G3	ENSG00000075151.15	1	21267611	21267752	-
694	EIF4G3	ENSG00000075151.15	1	21267888	21267984	-
694	EIF4G3	ENSG00000075151.15	1	21268823	21270140	-
695	EIF4G3	ENSG00000075151.15	1	21299249	21299495	-
695	EIF4G3	ENSG00000075151.15	1	21299592	21301558	-
696	EIF4G3	ENSG00000075151.15	1	21308658	21308881	-
696	EIF4G3	ENSG00000075151.15	1	21308901	21310967	-
697	EIF4G3	ENSG00000075151.15	1	21377115	21379516	-
698	EIF4G3	ENSG00000075151.15	1	21415421	21417730	-
699	EIF4G3	ENSG00000075151.15	1	21437823	21440132	-
700	EIF4G3	ENSG00000075151.15	1	21500950	21505406	-
701	ECE1	ENSG00000117298.10	1	21548335	21550603	-
702	ECE1	ENSG00000117298.10	1	21564563	21564627	-
702	ECE1	ENSG00000117298.10	1	21564737	21566872	-
703	ECE1	ENSG00000117298.10	1	21582930	21584018	-
703	ECE1	ENSG00000117298.10	1	21584083	21585186	-
704	ECE1	ENSG00000117298.10	1	21605927	21608591	-
705	ECE1	ENSG00000117298.10	1	21616470	21616563	-
705	ECE1	ENSG00000117298.10	1	21616691	21616857	-
705	ECE1	ENSG00000117298.10	1	21616907	21619011	-
706	ECE1	ENSG00000117298.10	1	21620637	21622946	-
707	ECE1	ENSG00000117298.10	1	21625212	21625310	-
707	ECE1	ENSG00000117298.10	1	21625318	21627521	-
708	ECE1	ENSG00000117298.10	1	21671350	21671869	-
708	ECE1	ENSG00000117298.10	1	21671871	21674026	-
709	NBPF3	ENSG00000142794.14	1	21764591	21767010	+
710	NBPF3	ENSG00000142794.14	1	21769407	21771580	+
710	NBPF3	ENSG00000142794.14	1	21771712	21771764	+
711	NBPF3	ENSG00000142794.14	1	21797840	21798062	+
711	NBPF3	ENSG00000142794.14	1	21798276	21799336	+
711	NBPF3	ENSG00000142794.14	1	21799408	21799873	+
711	NBPF3	ENSG00000142794.14	1	21800078	21800167	+
712	ALPL	ENSG00000162551.9	1	21833828	21836169	+
713	ALPL	ENSG00000162551.9	1	21875742	21878051	+
714	ALPL	ENSG00000162551.9	1	21878545	21880575	+
714	ALPL	ENSG00000162551.9	1	21880635	21880854	+
715	ALPL	ENSG00000162551.9	1	21894766	21896798	+
715	ALPL	ENSG00000162551.9	1	21896867	21897075	+
716	ALPL	ENSG00000162551.9	1	21898941	21900158	+
716	ALPL	ENSG00000162551.9	1	21900292	21901250	+
717	RAP1GAP	ENSG00000076864.15	1	21946254	21946508	-
717	RAP1GAP	ENSG00000076864.15	1	21946543	21948563	-
718	RAP1GAP	ENSG00000076864.15	1	21948626	21948832	-
718	RAP1GAP	ENSG00000076864.15	1	21948906	21951040	-
719	RAP1GAP	ENSG00000076864.15	1	21978033	21978272	-
719	RAP1GAP	ENSG00000076864.15	1	21978315	21981829	-
720	RAP1GAP	ENSG00000076864.15	1	21993894	21997830	-
721	USP48	ENSG00000090686.11	1	22007465	22009774	-
722	USP48	ENSG00000090686.11	1	22030885	22032220	-
722	USP48	ENSG00000090686.11	1	22032330	22032619	-
722	USP48	ENSG00000090686.11	1	22032680	22032960	-
722	USP48	ENSG00000090686.11	1	22033082	22033137	-
723	USP48	ENSG00000090686.11	1	22047359	22047529	-
723	USP48	ENSG00000090686.11	1	22047659	22048143	-
723	USP48	ENSG00000090686.11	1	22048257	22049668	-
724	USP48	ENSG00000090686.11	1	22051332	22055058	-
725	USP48	ENSG00000090686.11	1	22059039	22059157	-
725	USP48	ENSG00000090686.11	1	22059193	22061358	-
726	USP48	ENSG00000090686.11	1	22074404	22074631	-
726	USP48	ENSG00000090686.11	1	22074764	22076713	-
727	USP48	ENSG00000090686.11	1	22108233	22109317	-
727	USP48	ENSG00000090686.11	1	22109450	22112128	-
728	LDLRAD2	ENSG00000187942.7	1	22136728	22138945	+
728	LDLRAD2	ENSG00000187942.7	1	22139029	22139135	+
729	LDLRAD2	ENSG00000187942.7	1	22145960	22147943	+
729	LDLRAD2	ENSG00000187942.7	1	22148104	22148269	+
730	HSPG2	ENSG00000142798.12	1	22150479	22150614	-
730	HSPG2	ENSG00000142798.12	1	22150697	22150799	-
730	HSPG2	ENSG00000142798.12	1	22150869	22151030	-
730	HSPG2	ENSG00000142798.12	1	22151108	22151197	-
730	HSPG2	ENSG00000142798.12	1	22151272	22152788	-
731	HSPG2	ENSG00000142798.12	1	22156926	22157475	-
731	HSPG2	ENSG00000142798.12	1	22157583	22157708	-
731	HSPG2	ENSG00000142798.12	1	22157817	22157956	-
731	HSPG2	ENSG00000142798.12	1	22158055	22158145	-
731	HSPG2	ENSG00000142798.12	1	22158289	22158988	-
731	HSPG2	ENSG00000142798.12	1	22159099	22159235	-
732	HSPG2	ENSG00000142798.12	1	22159877	22159960	-
732	HSPG2	ENSG00000142798.12	1	22160107	22160309	-
732	HSPG2	ENSG00000142798.12	1	22160418	22161172	-
732	HSPG2	ENSG00000142798.12	1	22161547	22162032	-
732	HSPG2	ENSG00000142798.12	1	22162130	22163295	-
732	HSPG2	ENSG00000142798.12	1	22163499	22165318	-
732	HSPG2	ENSG00000142798.12	1	22165578	22165864	-
732	HSPG2	ENSG00000142798.12	1	22166043	22166315	-
732	HSPG2	ENSG00000142798.12	1	22166510	22167528	-
733	HSPG2	ENSG00000142798.12	1	22174171	22174182	-
733	HSPG2	ENSG00000142798.12	1	22174586	22175136	-
733	HSPG2	ENSG00000142798.12	1	22175287	22175386	-
733	HSPG2	ENSG00000142798.12	1	22175524	22176480	-
734	HSPG2	ENSG00000142798.12	1	22180869	22181104	-
734	HSPG2	ENSG00000142798.12	1	22181258	22181341	-
734	HSPG2	ENSG00000142798.12	1	22181476	22181797	-
734	HSPG2	ENSG00000142798.12	1	22181939	22182016	-
734	HSPG2	ENSG00000142798.12	1	22182168	22182280	-
734	HSPG2	ENSG00000142798.12	1	22182405	22183508	-
734	HSPG2	ENSG00000142798.12	1	22183688	22183778	-
734	HSPG2	ENSG00000142798.12	1	22183878	22183918	-
735	HSPG2	ENSG00000142798.12	1	22201026	22201109	-
735	HSPG2	ENSG00000142798.12	1	22201222	22201384	-
735	HSPG2	ENSG00000142798.12	1	22201495	22202122	-
735	HSPG2	ENSG00000142798.12	1	22202240	22202356	-
735	HSPG2	ENSG00000142798.12	1	22202535	22202722	-
735	HSPG2	ENSG00000142798.12	1	22202898	22203005	-
735	HSPG2	ENSG00000142798.12	1	22203145	22203730	-
736	HSPG2	ENSG00000142798.12	1	22205287	22205487	-
736	HSPG2	ENSG00000142798.12	1	22205614	22206600	-
736	HSPG2	ENSG00000142798.12	1	22206747	22206856	-
736	HSPG2	ENSG00000142798.12	1	22207052	22207149	-
736	HSPG2	ENSG00000142798.12	1	22207328	22207596	-
737	HSPG2	ENSG00000142798.12	1	22214934	22215161	-
737	HSPG2	ENSG00000142798.12	1	22215214	22216376	-
737	HSPG2	ENSG00000142798.12	1	22216634	22216920	-
737	HSPG2	ENSG00000142798.12	1	22216978	22217078	-
737	HSPG2	ENSG00000142798.12	1	22217187	22217243	-
738	HSPG2	ENSG00000142798.12	1	22222484	22222668	-
738	HSPG2	ENSG00000142798.12	1	22222803	22224832	-
739	HSPG2	ENSG00000142798.12	1	22263510	22263648	-
739	HSPG2	ENSG00000142798.12	1	22263710	22265819	-
740	CELA3B	ENSG00000219073.3	1	22301484	22303533	+
740	CELA3B	ENSG00000219073.3	1	22303575	22304389	+
740	CELA3B	ENSG00000219073.3	1	22304479	22304665	+
741	CELA3B	ENSG00000219073.3	1	22305565	22307317	+
741	CELA3B	ENSG00000219073.3	1	22307414	22307531	+
741	CELA3B	ENSG00000219073.3	1	22307665	22307874	+
742	CELA3B	ENSG00000219073.3	1	22308729	22310187	+
742	CELA3B	ENSG00000219073.3	1	22310323	22310682	+
742	CELA3B	ENSG00000219073.3	1	22310824	22311038	+
743	CELA3A	ENSG00000142789.15	1	22326119	22328168	+
743	CELA3A	ENSG00000142789.15	1	22328210	22328432	+
744	CELA3A	ENSG00000142789.15	1	22331913	22331940	+
744	CELA3A	ENSG00000142789.15	1	22332037	22332155	+
744	CELA3A	ENSG00000142789.15	1	22332290	22333371	+
744	CELA3A	ENSG00000142789.15	1	22333507	22333866	+
744	CELA3A	ENSG00000142789.15	1	22334008	22334222	+
745	CDC42	ENSG00000070831.11	1	22377090	22380069	+
746	WNT4	ENSG00000162552.10	1	22456064	22456109	-
746	WNT4	ENSG00000162552.10	1	22456344	22458373	-
747	WNT4	ENSG00000162552.10	1	22469179	22469339	-
747	WNT4	ENSG00000162552.10	1	22469415	22472491	-
748	ZBTB40	ENSG00000184677.12	1	22776314	22778751	+
749	EPHA8	ENSG00000070886.6	1	22888027	22890129	+
749	EPHA8	ENSG00000070886.6	1	22890222	22890349	+
750	C1QA	ENSG00000173372.12	1	22960969	22964110	+
750	C1QA	ENSG00000173372.12	1	22964272	22964352	+
751	C1QC	ENSG00000159189.7	1	22968093	22970425	+
752	C1QB	ENSG00000173369.11	1	22977225	22979961	+
753	EPHB2	ENSG00000133216.12	1	23035302	23037476	+
753	EPHB2	ENSG00000133216.12	1	23037536	23037742	+
754	EPHB2	ENSG00000133216.12	1	23099641	23101695	+
754	EPHB2	ENSG00000133216.12	1	23101737	23101950	+
755	EPHB2	ENSG00000133216.12	1	23124703	23127012	+
756	EPHB2	ENSG00000133216.12	1	23189685	23191370	+
756	EPHB2	ENSG00000133216.12	1	23191705	23191931	+
757	LACTBL1	ENSG00000215906.4	1	23291551	23291783	-
757	LACTBL1	ENSG00000215906.4	1	23291831	23293860	-
758	C1orf234	ENSG00000227868.2	1	23340237	23340376	-
758	C1orf234	ENSG00000227868.2	1	23340538	23342265	-
758	C1orf234	ENSG00000227868.2	1	23342266	23344372	-
759	KDM1A	ENSG00000004487.11	1	23343911	23346090	+
760	KDM1A	ENSG00000004487.11	1	23374888	23376880	+
760	KDM1A	ENSG00000004487.11	1	23377013	23377197	+
761	KDM1A	ENSG00000004487.11	1	23396587	23397718	+
761	KDM1A	ENSG00000004487.11	1	23397852	23398617	+
761	KDM1A	ENSG00000004487.11	1	23398690	23398896	+
762	KDM1A	ENSG00000004487.11	1	23401697	23403721	+
762	KDM1A	ENSG00000004487.11	1	23403853	23404006	+
763	KDM1A	ENSG00000004487.11	1	23405336	23405459	+
763	KDM1A	ENSG00000004487.11	1	23405670	23406046	+
763	KDM1A	ENSG00000004487.11	1	23406160	23407645	+
764	LUZP1	ENSG00000169641.9	1	23435343	23437652	-
765	LUZP1	ENSG00000169641.9	1	23459892	23462201	-
766	LUZP1	ENSG00000169641.9	1	23495030	23497380	-
767	LUZP1	ENSG00000169641.9	1	23504021	23506330	-
768	HTR1D	ENSG00000179546.3	1	23520712	23523251	-
769	HNRNPR	ENSG00000125944.14	1	23632845	23635154	-
770	HNRNPR	ENSG00000125944.14	1	23638106	23640046	-
770	HNRNPR	ENSG00000125944.14	1	23640195	23640415	-
771	HNRNPR	ENSG00000125944.14	1	23659844	23660011	-
771	HNRNPR	ENSG00000125944.14	1	23660124	23662153	-
772	HNRNPR	ENSG00000125944.14	1	23664354	23664983	-
772	HNRNPR	ENSG00000125944.14	1	23665101	23667071	-
773	HNRNPR	ENSG00000125944.14	1	23670475	23672858	-
774	C1orf213	ENSG00000249087.3	1	23693460	23693535	+
774	C1orf213	ENSG00000249087.3	1	23693661	23694466	+
774	C1orf213	ENSG00000249087.3	1	23694498	23695791	+
774	C1orf213	ENSG00000249087.3	1	23696168	23697632	+
774	C1orf213	ENSG00000249087.3	1	23697703	23697916	+
775	ZNF436	ENSG00000125945.10	1	23694599	23695791	-
775	ZNF436	ENSG00000125945.10	1	23696168	23697632	-
775	ZNF436	ENSG00000125945.10	1	23697703	23697964	-
776	TCEA3	ENSG00000204219.5	1	23713632	23713766	-
776	TCEA3	ENSG00000204219.5	1	23713912	23715941	-
777	TCEA3	ENSG00000204219.5	1	23744511	23745570	-
777	TCEA3	ENSG00000204219.5	1	23745632	23747908	-
778	TCEA3	ENSG00000204219.5	1	23750920	23751058	-
778	TCEA3	ENSG00000204219.5	1	23751126	23753262	-
779	ASAP3	ENSG00000088280.14	1	23759765	23759918	-
779	ASAP3	ENSG00000088280.14	1	23760025	23760119	-
779	ASAP3	ENSG00000088280.14	1	23760186	23760747	-
779	ASAP3	ENSG00000088280.14	1	23760862	23761026	-
779	ASAP3	ENSG00000088280.14	1	23761111	23762054	-
780	ASAP3	ENSG00000088280.14	1	23762890	23763053	-
780	ASAP3	ENSG00000088280.14	1	23763147	23763404	-
780	ASAP3	ENSG00000088280.14	1	23763537	23763623	-
780	ASAP3	ENSG00000088280.14	1	23763813	23763917	-
780	ASAP3	ENSG00000088280.14	1	23763965	23765240	-
780	ASAP3	ENSG00000088280.14	1	23765327	23765654	-
780	ASAP3	ENSG00000088280.14	1	23765723	23767538	-
781	ASAP3	ENSG00000088280.14	1	23768484	23768679	-
781	ASAP3	ENSG00000088280.14	1	23768764	23768994	-
781	ASAP3	ENSG00000088280.14	1	23769128	23770793	-
782	ASAP3	ENSG00000088280.14	1	23806392	23808701	-
783	ASAP3	ENSG00000088280.14	1	23810391	23810498	-
783	ASAP3	ENSG00000088280.14	1	23810626	23813090	-
784	E2F2	ENSG00000007968.6	1	23845622	23847405	-
784	E2F2	ENSG00000007968.6	1	23847563	23847917	-
785	E2F2	ENSG00000007968.6	1	23857432	23859741	-
786	ID3	ENSG00000117318.8	1	23885286	23885454	-
786	ID3	ENSG00000117318.8	1	23885510	23885618	-
786	ID3	ENSG00000117318.8	1	23885917	23888314	-
787	MDS2	ENSG00000197880.4	1	23905955	23908264	+
788	MDS2	ENSG00000197880.4	1	23951794	23954103	+
789	RPL11	ENSG00000142676.8	1	24016239	24018314	+
789	RPL11	ENSG00000142676.8	1	24018319	24019099	+
789	RPL11	ENSG00000142676.8	1	24019249	24019378	+
790	TCEB3	ENSG00000011007.8	1	24067615	24069916	+
790	TCEB3	ENSG00000011007.8	1	24070068	24070803	+
791	PITHD1	ENSG00000057757.5	1	24102865	24105006	+
791	PITHD1	ENSG00000057757.5	1	24105203	24105928	+
791	PITHD1	ENSG00000057757.5	1	24105971	24106126	+
792	PITHD1	ENSG00000057757.5	1	24109652	24111961	+
793	LYPLA2	ENSG00000011009.6	1	24115430	24119173	+
793	LYPLA2	ENSG00000011009.6	1	24119250	24119498	+
793	LYPLA2	ENSG00000011009.6	1	24119529	24119641	+
793	LYPLA2	ENSG00000011009.6	1	24119706	24120195	+
793	LYPLA2	ENSG00000011009.6	1	24120242	24120350	+
793	LYPLA2	ENSG00000011009.6	1	24120420	24120553	+
793	LYPLA2	ENSG00000011009.6	1	24120626	24120714	+
794	GALE	ENSG00000117308.10	1	24123152	24123187	-
794	GALE	ENSG00000117308.10	1	24123272	24123366	-
794	GALE	ENSG00000117308.10	1	24123432	24123524	-
794	GALE	ENSG00000117308.10	1	24123637	24124185	-
794	GALE	ENSG00000117308.10	1	24124361	24124607	-
794	GALE	ENSG00000117308.10	1	24124720	24125105	-
794	GALE	ENSG00000117308.10	1	24125220	24125377	-
794	GALE	ENSG00000117308.10	1	24125497	24128956	-
794	GALE	ENSG00000117308.10	1	24129054	24129300	-
795	HMGCL	ENSG00000117305.10	1	24140531	24140680	-
795	HMGCL	ENSG00000117305.10	1	24140828	24142840	-
796	HMGCL	ENSG00000117305.10	1	24142971	24143165	-
796	HMGCL	ENSG00000117305.10	1	24143260	24143966	-
796	HMGCL	ENSG00000117305.10	1	24144073	24146052	-
797	HMGCL	ENSG00000117305.10	1	24151612	24151846	-
797	HMGCL	ENSG00000117305.10	1	24151905	24153978	-
798	HMGCL	ENSG00000117305.10	1	24164830	24167139	-
799	FUCA1	ENSG00000179163.11	1	24194776	24196813	-
800	CNR2	ENSG00000188822.6	1	24239572	24241881	-
801	PNRC2	ENSG00000189266.7	1	24283569	24287458	+
801	PNRC2	ENSG00000189266.7	1	24287624	24287737	+
802	CNR2	ENSG00000188822.6	1	24285269	24287458	-
803	SRSF10	ENSG00000188529.10	1	24301262	24301464	-
803	SRSF10	ENSG00000188529.10	1	24301567	24303571	-
804	SRSF10	ENSG00000188529.10	1	24303862	24305166	-
804	SRSF10	ENSG00000188529.10	1	24305307	24306681	-
804	SRSF10	ENSG00000188529.10	1	24306745	24309446	-
805	MYOM3	ENSG00000142661.14	1	24392789	24393507	-
805	MYOM3	ENSG00000142661.14	1	24393584	24394460	-
805	MYOM3	ENSG00000142661.14	1	24394519	24394713	-
805	MYOM3	ENSG00000142661.14	1	24394857	24395098	-
806	MYOM3	ENSG00000142661.14	1	24410342	24410958	-
806	MYOM3	ENSG00000142661.14	1	24411129	24412651	-
807	MYOM3	ENSG00000142661.14	1	24434649	24434966	-
807	MYOM3	ENSG00000142661.14	1	24435126	24436958	-
808	MYOM3	ENSG00000142661.14	1	24438385	24440694	-
809	IL22RA1	ENSG00000142677.3	1	24469331	24469530	-
809	IL22RA1	ENSG00000142677.3	1	24469572	24471640	-
810	IFNLR1	ENSG00000185436.7	1	24513458	24513681	-
810	IFNLR1	ENSG00000185436.7	1	24513738	24516478	-
811	GRHL3	ENSG00000158055.11	1	24643782	24646042	+
811	GRHL3	ENSG00000158055.11	1	24646058	24646583	+
812	GRHL3	ENSG00000158055.11	1	24647500	24649576	+
812	GRHL3	ENSG00000158055.11	1	24649607	24649809	+
813	GRHL3	ENSG00000158055.11	1	24661958	24662972	+
813	GRHL3	ENSG00000158055.11	1	24663317	24663568	+
813	GRHL3	ENSG00000158055.11	1	24663641	24664126	+
814	GRHL3	ENSG00000158055.11	1	24666620	24668605	+
814	GRHL3	ENSG00000158055.11	1	24668763	24668929	+
815	STPG1	ENSG00000001460.13	1	24706033	24706104	-
815	STPG1	ENSG00000001460.13	1	24706313	24708342	-
816	STPG1	ENSG00000001460.13	1	24717889	24718051	-
816	STPG1	ENSG00000001460.13	1	24718169	24720590	-
817	STPG1	ENSG00000001460.13	1	24727541	24727809	-
817	STPG1	ENSG00000001460.13	1	24727878	24729978	-
818	STPG1	ENSG00000001460.13	1	24736989	24745453	-
819	NIPAL3	ENSG00000001461.12	1	24740254	24742627	+
820	NIPAL3	ENSG00000001461.12	1	24744008	24746038	+
820	NIPAL3	ENSG00000001461.12	1	24746130	24746317	+
821	NIPAL3	ENSG00000001461.12	1	24780626	24782628	+
821	NIPAL3	ENSG00000001461.12	1	24782763	24782935	+
822	RCAN3	ENSG00000117602.7	1	24827357	24829666	+
823	RCAN3	ENSG00000117602.7	1	24832027	24834336	+
824	RCAN3	ENSG00000117602.7	1	24838780	24840863	+
824	RCAN3	ENSG00000117602.7	1	24841057	24841142	+
825	RCAN3	ENSG00000117602.7	1	24857574	24857708	+
825	RCAN3	ENSG00000117602.7	1	24857881	24859573	+
[truncated: 113,767 more rows]

## Sheet: Notes
List of gene promoters
This document contains the list of gene promoters used for TFA-BT predictions
Comments should be addressed to:
Juan Fuxman Bass (fuxman@bu.edu)
The 'Promoters' worksheet contains the coordinates of gene promoters and alternative promoters. The 'promoters - CDS' worksheet contains promoter fragments excluding regions corresponding to coding sequences
The columns in the 'Promoters' and 'Promoters-CDS' worksheets indicate:
Promoter ID	Internal ID for the promoter
Gene	Gene associated with the promoter
Transcript	ENSEML ID corresponding to the transcript used to select promoter coordinates
Chromosome	Chromosome where the promoter is located
Start	Start coordinate (hg19) considered for the promoter
End	End coordinate (hg19) considered for the promoter
Strand	Strand of the gene
