# Supplementary material for: Widespread perturbation of ETS factor binding sites in cancer
Source: Nat Commun. 2023 Feb 17;14:913. doi: 10.1038/s41467-023-36535-8 (PMC9938127; doi:10.1038/s41467-023-36535-8)
Supplement: Supplementary file 10 — Dataset 7 [file 41467_2023_36535_MOESM10_ESM.xlsx]

## Sheet: MPRA sequences
ID	NCV (chr:position:ref:alt)	NCV class	Window	Strand	Allele	Sequence
1:196692672:A:G:R:wC	1:196692672:A:G	ChIP-seq allelic imbalance	center	fwd	ref	TGGAGGACTACGCAGAAAACTAACCTTGTTCTGCATCATGCCCTAGTGTCAGCATTTTGCACTGGGCTGTGCAGTTCAACATTCAGGACAGTAGGTGGCACGGACAGGTAAGAGCCAGCTGCAGCAGAGGCAGATGAGCCTATGCTTGTCACTGTTTATGGGAGACTCTCTGTTGCCCCAAGGAATGGACTGATCTGTGA
1:196692672:A:G:A:wC	1:196692672:A:G	ChIP-seq allelic imbalance	center	fwd	alt	TGGAGGACTACGCAGAAAACTAACCTTGTTCTGCATCATGCCCTAGTGTCAGCATTTTGCACTGGGCTGTGCAGTTCAACATTCAGGACAGTAGGTGGCGCGGACAGGTAAGAGCCAGCTGCAGCAGAGGCAGATGAGCCTATGCTTGTCACTGTTTATGGGAGACTCTCTGTTGCCCCAAGGAATGGACTGATCTGTGA
1:147365020:G:A:R:wC	1:147365020:G:A	ChIP-seq allelic imbalance	center	fwd	ref	TGATAATTATTTCCAAACTTCATCCTGAGAAAAGAAAACGAAGTGGGATCCCTTTCCCTTAGACTTCAGAGCTGTTTTCACCAGCTGGCTGTGCTGATCGTGCCATCTAGTGGTAGGAGTGCAGCATGACTCCAAAAGGAAACAAGCTTGCATTTCTTTCTGAATATCTGTATTATCTTATTTAATCCTCAAAAAACCTT
1:147365020:G:A:A:wC	1:147365020:G:A	ChIP-seq allelic imbalance	center	fwd	alt	TGATAATTATTTCCAAACTTCATCCTGAGAAAAGAAAACGAAGTGGGATCCCTTTCCCTTAGACTTCAGAGCTGTTTTCACCAGCTGGCTGTGCTGATCATGCCATCTAGTGGTAGGAGTGCAGCATGACTCCAAAAGGAAACAAGCTTGCATTTCTTTCTGAATATCTGTATTATCTTATTTAATCCTCAAAAAACCTT
1:46813967:C:T:R:wC	1:46813967:C:T	ChIP-seq allelic imbalance	center	fwd	ref	CACTTCAGCCATCCACTGGCTGATATCCTGCCTGCCCAGTCATCCTTTTGACTTTCAAGCCTCAGCTCAAGTGTGCCACCTCCTGGACGTCTGTCCTTACGACCTCTGCTGGCCGGTTCAGAAATGATGCCTGTCTCCTACGCTCCCACAGCATGGGTATCGCCCTTGCAACATTAGCCTTGCCTTAGGGCTTTACTAGT
1:46813967:C:T:A:wC	1:46813967:C:T	ChIP-seq allelic imbalance	center	fwd	alt	CACTTCAGCCATCCACTGGCTGATATCCTGCCTGCCCAGTCATCCTTTTGACTTTCAAGCCTCAGCTCAAGTGTGCCACCTCCTGGACGTCTGTCCTTATGACCTCTGCTGGCCGGTTCAGAAATGATGCCTGTCTCCTACGCTCCCACAGCATGGGTATCGCCCTTGCAACATTAGCCTTGCCTTAGGGCTTTACTAGT
1:18902257:G:C:R:wC	1:18902257:G:C	ChIP-seq allelic imbalance	center	fwd	ref	GCCAACCCGACCCCCAGCTCCGTCTTGCCTAGGGCAGCCCCCAGCCCAACCAGGGACCCAGCTCCTTGGGACGGATTCGCCCAGGCCTTGACTCTGCTGGCCCCCAGTGGCCATCTGTGTTGTTCTTCCAGCACCAGGTCCCTGACTGAGCTGACAGCTGGTCCAGGGGCTGAGCCCTGGAGTACGACAAAAATATGCAG
1:18902257:G:C:A:wC	1:18902257:G:C	ChIP-seq allelic imbalance	center	fwd	alt	GCCAACCCGACCCCCAGCTCCGTCTTGCCTAGGGCAGCCCCCAGCCCAACCAGGGACCCAGCTCCTTGGGACGGATTCGCCCAGGCCTTGACTCTGCTGCCCCCCAGTGGCCATCTGTGTTGTTCTTCCAGCACCAGGTCCCTGACTGAGCTGACAGCTGGTCCAGGGGCTGAGCCCTGGAGTACGACAAAAATATGCAG
1:43855546:A:G:R:wC	1:43855546:A:G	ChIP-seq allelic imbalance	center	fwd	ref	AGGCGGCTGCCACGATTTCACTTCCGGTTTTCCAGTCAGCAAACGCCTACGAGAAGGCTTCGTCCACCAATCAGAAAACTGGAACTCGGCCCTCCCACCAACTTCCGGTTCCTGCTGGGTGCCGAGGTAGCGAGGTCAGGGGTCAAGAGTGGAACACCCTCACTGGCCCGGGCCGGCGCGGGAGGGCTGTGTGATGGCCT
1:43855546:A:G:A:wC	1:43855546:A:G	ChIP-seq allelic imbalance	center	fwd	alt	AGGCGGCTGCCACGATTTCACTTCCGGTTTTCCAGTCAGCAAACGCCTACGAGAAGGCTTCGTCCACCAATCAGAAAACTGGAACTCGGCCCTCCCACCGACTTCCGGTTCCTGCTGGGTGCCGAGGTAGCGAGGTCAGGGGTCAAGAGTGGAACACCCTCACTGGCCCGGGCCGGCGCGGGAGGGCTGTGTGATGGCCT
1:225082852:C:T:R:wC	1:225082852:C:T	ChIP-seq allelic imbalance	center	fwd	ref	TGCCAGAATGGACTCCATGTTGCCTTCAGCTGAGCTAAACTCTGAAACGATGGGTAGGAAAAAACCTCAGGAACAATATCACATTTGAGGAGAGGGAGTCCCCCCTAGAGGCCACACTTGTAATTTTCTTTTCTTCTTCACTGAGAGGTTATCAGCTTCATCAGTTGCACCCAAACCTGGCTGTACATTGGGATCACCTG
1:225082852:C:T:A:wC	1:225082852:C:T	ChIP-seq allelic imbalance	center	fwd	alt	TGCCAGAATGGACTCCATGTTGCCTTCAGCTGAGCTAAACTCTGAAACGATGGGTAGGAAAAAACCTCAGGAACAATATCACATTTGAGGAGAGGGAGTTCCCCCTAGAGGCCACACTTGTAATTTTCTTTTCTTCTTCACTGAGAGGTTATCAGCTTCATCAGTTGCACCCAAACCTGGCTGTACATTGGGATCACCTG
1:118301651:C:T:R:wC	1:118301651:C:T	ChIP-seq allelic imbalance	center	fwd	ref	CTCAGGCTGAACCTGGGCATCTGTCTCTGAGGCTAAAGCGCTTCAGAGCCCTCATGTCTGTCAGGGGCTCCCGCACCGTGTCTTTCTGAGTACTGCCACCTAGTGGCCACTCTCAATTCCCACATTTCCCTGGACAGCCTGGAGTCATTTGTCTTCCCACTGATTTGAGGGTTAAGCAAACAGTGAGCACACACAGTGGA
1:118301651:C:T:A:wC	1:118301651:C:T	ChIP-seq allelic imbalance	center	fwd	alt	CTCAGGCTGAACCTGGGCATCTGTCTCTGAGGCTAAAGCGCTTCAGAGCCCTCATGTCTGTCAGGGGCTCCCGCACCGTGTCTTTCTGAGTACTGCCACTTAGTGGCCACTCTCAATTCCCACATTTCCCTGGACAGCCTGGAGTCATTTGTCTTCCCACTGATTTGAGGGTTAAGCAAACAGTGAGCACACACAGTGGA
1:11967905:G:C:R:wC	1:11967905:G:C	ChIP-seq allelic imbalance	center	fwd	ref	AACCGCAATTACTTTTGCACCGATCTAATAGCTCGCCCACTGTAAGTAAAGCAGGTAAAGTCAGCCTTTTTCTTCTGGGACCAGACTCTGCTCTGCCCCGCGGTGGTGGCCTCAGGCGCAGCGCTAAAACGCATGAACCATTTAAGGTATTTCCTGAAACTGGAGCGTGATTGGTGAGACTTTATTTGCATACCCACAAT
1:11967905:G:C:A:wC	1:11967905:G:C	ChIP-seq allelic imbalance	center	fwd	alt	AACCGCAATTACTTTTGCACCGATCTAATAGCTCGCCCACTGTAAGTAAAGCAGGTAAAGTCAGCCTTTTTCTTCTGGGACCAGACTCTGCTCTGCCCCCCGGTGGTGGCCTCAGGCGCAGCGCTAAAACGCATGAACCATTTAAGGTATTTCCTGAAACTGGAGCGTGATTGGTGAGACTTTATTTGCATACCCACAAT
1:85238207:C:T:R:wC	1:85238207:C:T	ChIP-seq allelic imbalance	center	fwd	ref	GGCCCTATTCTGCTTTGAAATTTTTGGAAGCTTCAAATTCCTTTGCAGAATTTCCCTGAGAGGTCCTTGGACCAGTCAGTCTCACCGGTAGAGCTCTTGCGCCACCTAGTGGTGGACTCAGAGGCCTTTTTCTCCCTTCTGCGTTCAGGTCCCGCCTCAACTGGAACAAGAGAACAAAGCCATTTCAGCCCTTTGCAGGA
1:85238207:C:T:A:wC	1:85238207:C:T	ChIP-seq allelic imbalance	center	fwd	alt	GGCCCTATTCTGCTTTGAAATTTTTGGAAGCTTCAAATTCCTTTGCAGAATTTCCCTGAGAGGTCCTTGGACCAGTCAGTCTCACCGGTAGAGCTCTTGTGCCACCTAGTGGTGGACTCAGAGGCCTTTTTCTCCCTTCTGCGTTCAGGTCCCGCCTCAACTGGAACAAGAGAACAAAGCCATTTCAGCCCTTTGCAGGA
1:240061635:T:C:R:wC	1:240061635:T:C	ChIP-seq allelic imbalance	center	fwd	ref	TAAGCTGAAGTTCCTGGTCACCAGCATGGGGAACGGGTAGCTGCTTCAGCGCCTGCTGGCAGAGAGGTCGTTCTCCGAGTCTGCTTTGCCACCTAGTGGTTTGATGTGGTATTGCCATTCACCAGGTAGTTTTAAAAGTCATTTTAGCCGTTGAATGCTATAGTGAATTATGACAGAAAACAGAGACACTCTAAGCAAAG
1:240061635:T:C:A:wC	1:240061635:T:C	ChIP-seq allelic imbalance	center	fwd	alt	TAAGCTGAAGTTCCTGGTCACCAGCATGGGGAACGGGTAGCTGCTTCAGCGCCTGCTGGCAGAGAGGTCGTTCTCCGAGTCTGCTTTGCCACCTAGTGGCTTGATGTGGTATTGCCATTCACCAGGTAGTTTTAAAAGTCATTTTAGCCGTTGAATGCTATAGTGAATTATGACAGAAAACAGAGACACTCTAAGCAAAG
1:158087750:G:A:R:wC	1:158087750:G:A	ChIP-seq allelic imbalance	center	fwd	ref	TGAGAGAAACCCGGTGAGAAACTAGAATTCTGTCAGCTCCTAGATCAGAACCAGGAGCGGGGTTGGTCTCCTCCACCCTCTGCACTGCTTCTCCCCCAGGGGGAGCTGCAGAGAATCCCGTGCCGGGGCAGCGCAGCCCTGAGTGGTCTGTTTCTGGTTCTGGCTTCCCACAAAGCAAACAATTTTGAACCAGGCACCAG
1:158087750:G:A:A:wC	1:158087750:G:A	ChIP-seq allelic imbalance	center	fwd	alt	TGAGAGAAACCCGGTGAGAAACTAGAATTCTGTCAGCTCCTAGATCAGAACCAGGAGCGGGGTTGGTCTCCTCCACCCTCTGCACTGCTTCTCCCCCAGAGGGAGCTGCAGAGAATCCCGTGCCGGGGCAGCGCAGCCCTGAGTGGTCTGTTTCTGGTTCTGGCTTCCCACAAAGCAAACAATTTTGAACCAGGCACCAG
1:6305292:C:A:R:wC	1:6305292:C:A	ChIP-seq allelic imbalance	center	fwd	ref	GCCGAGCAACCGTCGGGCTTCCGCAGCTGCCTGCCCGGCGTGAGCCAGCTCCTTCGGCGCGGAGATGAGGTCGGCAGCGGCCTGCGCTGCCCCCTGGTGCCCGAGAGCGCCGCCGGCAGCACCATGGACAGCGCCGGGTTGGGCCAGGAGGCGCCCGCGCTGTTCCGCCCTTGCACCCCTGCCGTCTGGGCTCCTGCTCC
1:6305292:C:A:A:wC	1:6305292:C:A	ChIP-seq allelic imbalance	center	fwd	alt	GCCGAGCAACCGTCGGGCTTCCGCAGCTGCCTGCCCGGCGTGAGCCAGCTCCTTCGGCGCGGAGATGAGGTCGGCAGCGGCCTGCGCTGCCCCCTGGTGACCGAGAGCGCCGCCGGCAGCACCATGGACAGCGCCGGGTTGGGCCAGGAGGCGCCCGCGCTGTTCCGCCCTTGCACCCCTGCCGTCTGGGCTCCTGCTCC
1:107599258:A:T:R:wC	1:107599258:A:T	ChIP-seq allelic imbalance	center	fwd	ref	GAAGAGCAATACAAAACAGCTCCCGTGAGCAGGCACAGGAGACCTTCCGCGCCGCCGGCCGGGCGACCCCGCAGGAAGTAGGAAGGACGAGCGCGCACTACAAGTCCCAGAAGCCCCCGTTTCCTGGAGCCCGCGCCGTGCCGCGCTACGCCCGCCGGGAGCCGGGCAGAGCGGCCAAGATGTCGCAGCCCAAGAAAAGA
1:107599258:A:T:A:wC	1:107599258:A:T	ChIP-seq allelic imbalance	center	fwd	alt	GAAGAGCAATACAAAACAGCTCCCGTGAGCAGGCACAGGAGACCTTCCGCGCCGCCGGCCGGGCGACCCCGCAGGAAGTAGGAAGGACGAGCGCGCACTTCAAGTCCCAGAAGCCCCCGTTTCCTGGAGCCCGCGCCGTGCCGCGCTACGCCCGCCGGGAGCCGGGCAGAGCGGCCAAGATGTCGCAGCCCAAGAAAAGA
1:16947692:C:T:R:wC	1:16947692:C:T	ChIP-seq allelic imbalance	center	fwd	ref	TACAGGCATGAGTCAGCACGCCCGGCCAAGCCACCCCTTCTTTAAGAGCTTCACCATAGCTCATGCCTGGAATCCCAGCACTTTCGGAAAGAGCTTTACCGCCCCCTGATGGAGAAGCGTGATAACCACCACCCAAGGCCATGGGGACTGCAGGGTGAGTGGCATGCCCTGGAGCCATGTAGTCATAGCCTGCACCTCTG
1:16947692:C:T:A:wC	1:16947692:C:T	ChIP-seq allelic imbalance	center	fwd	alt	TACAGGCATGAGTCAGCACGCCCGGCCAAGCCACCCCTTCTTTAAGAGCTTCACCATAGCTCATGCCTGGAATCCCAGCACTTTCGGAAAGAGCTTTACTGCCCCCTGATGGAGAAGCGTGATAACCACCACCCAAGGCCATGGGGACTGCAGGGTGAGTGGCATGCCCTGGAGCCATGTAGTCATAGCCTGCACCTCTG
1:212955972:G:A:R:wC	1:212955972:G:A	ChIP-seq allelic imbalance	center	fwd	ref	TGAGGAAAAAAAATTAAATCCTACTGTCTGTAGGGAAGAGGAGGTGAGAAGGTAAAACCAAACTAAGTCTGAATTATGTCTTTTACAGTACTGCCACCTGCTGCATATACTAAGAAGTGGCACCATAAAAAAGTATAATCAGAAAAAGCAATCAAGCAAATTAAAAGCATAGAAACTGAATTTTATGTTTAAAGTACAGG
1:212955972:G:A:A:wC	1:212955972:G:A	ChIP-seq allelic imbalance	center	fwd	alt	TGAGGAAAAAAAATTAAATCCTACTGTCTGTAGGGAAGAGGAGGTGAGAAGGTAAAACCAAACTAAGTCTGAATTATGTCTTTTACAGTACTGCCACCTACTGCATATACTAAGAAGTGGCACCATAAAAAAGTATAATCAGAAAAAGCAATCAAGCAAATTAAAAGCATAGAAACTGAATTTTATGTTTAAAGTACAGG
1:158497184:C:G:R:wC	1:158497184:C:G	ChIP-seq allelic imbalance	center	fwd	ref	TCCAGGCCATCATCTGAAATAACAGAGAACACTTGAGAGTAAACAAAGATCAAATACATAGCCATCTGCTTATGTTACGGCTGGCTCTTACCCTTAAGCCCCATCTACTGCTCCACAGGTCAAATTGCACTGCCTAATATAAAAACTGCTAAAAGAAGTGAAAAGGGGTATAGAAACAAAGCCAAAAGACCCTACTCAAC
1:158497184:C:G:A:wC	1:158497184:C:G	ChIP-seq allelic imbalance	center	fwd	alt	TCCAGGCCATCATCTGAAATAACAGAGAACACTTGAGAGTAAACAAAGATCAAATACATAGCCATCTGCTTATGTTACGGCTGGCTCTTACCCTTAAGCGCCATCTACTGCTCCACAGGTCAAATTGCACTGCCTAATATAAAAACTGCTAAAAGAAGTGAAAAGGGGTATAGAAACAAAGCCAAAAGACCCTACTCAAC
1:208171317:T:C:R:wC	1:208171317:T:C	ChIP-seq allelic imbalance	center	fwd	ref	GAGGAAAACTGTGAATCCCAATCCCTCATTTGTGCGAAGCTAGTTGGAGCCAAGCCAGTCTCCCCAGCAGTGCAGCTCCACCGTCTTCTACTGATGGTGTCCTCTGCTGGTCACTGTCAGCTTCAACACCATGCGTTCTAAGAGTATCATCAGTGGGTGTTAACTCCACCAGGAATGAGGCGCTTTCTAAGTTTTCGGCT
1:208171317:T:C:A:wC	1:208171317:T:C	ChIP-seq allelic imbalance	center	fwd	alt	GAGGAAAACTGTGAATCCCAATCCCTCATTTGTGCGAAGCTAGTTGGAGCCAAGCCAGTCTCCCCAGCAGTGCAGCTCCACCGTCTTCTACTGATGGTGCCCTCTGCTGGTCACTGTCAGCTTCAACACCATGCGTTCTAAGAGTATCATCAGTGGGTGTTAACTCCACCAGGAATGAGGCGCTTTCTAAGTTTTCGGCT
1:207872290:T:C:R:wC	1:207872290:T:C	ChIP-seq allelic imbalance	center	fwd	ref	AGTTACGAAGGCATTGCATTAGAAGACTGGGTTTCTAATAATGACAATGAGTAATCAGTGAAACTCCAAGCCTGGGTCCTGGGTCAAGGAGATGGTGGCTATTTTGTGACCACCTTTTTCAATTCAAGCAGGACTATCATGTGACCAAGCTACTGCATTTTGCCACTCTATATTGCTCCCTTCTGGAGGCTGTGATTTTT
1:207872290:T:C:A:wC	1:207872290:T:C	ChIP-seq allelic imbalance	center	fwd	alt	AGTTACGAAGGCATTGCATTAGAAGACTGGGTTTCTAATAATGACAATGAGTAATCAGTGAAACTCCAAGCCTGGGTCCTGGGTCAAGGAGATGGTGGCCATTTTGTGACCACCTTTTTCAATTCAAGCAGGACTATCATGTGACCAAGCTACTGCATTTTGCCACTCTATATTGCTCCCTTCTGGAGGCTGTGATTTTT
1:38455891:G:C:R:wC	1:38455891:G:C	ChIP-seq allelic imbalance	center	fwd	ref	CACAAGGAAGGCCAGTCCATGTTATGGAGATGGCAACAGTGCCACCTGCTGGTGGGAGGTGTGGTGGAGCGATGCCGAGAGGTTCGCAGATGCCTCCAGGGGGCATAGGAAAACCCAAGAACCTGAGGTTCAGCGGACGGCTTCCTGCGGCTTGCTGGGGCCGGCTTGGCGGGCAGGTATCCTGTGTGGACTGCGCGAGC
1:38455891:G:C:A:wC	1:38455891:G:C	ChIP-seq allelic imbalance	center	fwd	alt	CACAAGGAAGGCCAGTCCATGTTATGGAGATGGCAACAGTGCCACCTGCTGGTGGGAGGTGTGGTGGAGCGATGCCGAGAGGTTCGCAGATGCCTCCAGCGGGCATAGGAAAACCCAAGAACCTGAGGTTCAGCGGACGGCTTCCTGCGGCTTGCTGGGGCCGGCTTGGCGGGCAGGTATCCTGTGTGGACTGCGCGAGC
1:20901922:G:A:R:wC	1:20901922:G:A	ChIP-seq allelic imbalance	center	fwd	ref	GTCTGCACTGTCTCAAAGCCAGCACTTGGCAGAATGCCTAGCTCCTTTCCGCAGCTCACGTCCTCCATCCCTGAACGGCCCCGGGGTCCAGTAGGGGGCGCACTCACCCTATCTCGGTGGAATGTTGTTTAAAAGGACTGATGGGGAGGAAGTGACAGGGGACCATTCAGCTGGGCGGGAGTGGGTAGAAGAAAAGAAGA
1:20901922:G:A:A:wC	1:20901922:G:A	ChIP-seq allelic imbalance	center	fwd	alt	GTCTGCACTGTCTCAAAGCCAGCACTTGGCAGAATGCCTAGCTCCTTTCCGCAGCTCACGTCCTCCATCCCTGAACGGCCCCGGGGTCCAGTAGGGGGCACACTCACCCTATCTCGGTGGAATGTTGTTTAAAAGGACTGATGGGGAGGAAGTGACAGGGGACCATTCAGCTGGGCGGGAGTGGGTAGAAGAAAAGAAGA
1:213169018:A:T:R:wC	1:213169018:A:T	ChIP-seq allelic imbalance	center	fwd	ref	AATAAATTAGTATAATTTAGTCCCAGATAGTCAGCACCCACAGAAGTGAAGATGACATGCTCTTTTTGAAATGCTGATCCATAACACTCTCCTGCCACCAAGTGAACTTCTGTCAGCATGACAACTACGAAAACCTTACTATAAATTCAAAGCAGCAGGCATATTTTTTGTAGAGTAGATCTAGTGGCAGGAATAAGTCA
1:213169018:A:T:A:wC	1:213169018:A:T	ChIP-seq allelic imbalance	center	fwd	alt	AATAAATTAGTATAATTTAGTCCCAGATAGTCAGCACCCACAGAAGTGAAGATGACATGCTCTTTTTGAAATGCTGATCCATAACACTCTCCTGCCACCTAGTGAACTTCTGTCAGCATGACAACTACGAAAACCTTACTATAAATTCAAAGCAGCAGGCATATTTTTTGTAGAGTAGATCTAGTGGCAGGAATAAGTCA
1:31255905:T:C:R:wC	1:31255905:T:C	ChIP-seq allelic imbalance	center	fwd	ref	AGGGAAACTGAGGCATGGAGCGACAAAGAGGCAGAGGTTGTCTGCATCCCTCCTGAGCAGGTCAGGGCCCCATGCGGGTCCCAGGGAGCCCCTCTGCTCTCCCTGGAGCCAGGTTTGGGTACAGCAGCTGTGACTAGCCAACCAGGCTGGGCCACTGTGGCTGAAGGCTCAAAGTCCAGCAGGGAGCCATTGATCAGTCC
1:31255905:T:C:A:wC	1:31255905:T:C	ChIP-seq allelic imbalance	center	fwd	alt	AGGGAAACTGAGGCATGGAGCGACAAAGAGGCAGAGGTTGTCTGCATCCCTCCTGAGCAGGTCAGGGCCCCATGCGGGTCCCAGGGAGCCCCTCTGCTCCCCCTGGAGCCAGGTTTGGGTACAGCAGCTGTGACTAGCCAACCAGGCTGGGCCACTGTGGCTGAAGGCTCAAAGTCCAGCAGGGAGCCATTGATCAGTCC
1:247242280:C:T:R:wC	1:247242280:C:T	ChIP-seq allelic imbalance	center	fwd	ref	GAGATGCAATCAGACACGGCGCTGAGTGAGGCCAGGTTCTTTCCCTGCAGTCCTTTTCTAAGGCATGGATTCTGCCCTGTGCTGAGACCTGGCGCCCCCCGGGGGACTTTCCCATTCAAGCTCATACACAGGATTATGTCCATTTATGAGTAATATTTGTGATATTTACAATTGGAAACACTATGATGACAATTATTCTA
1:247242280:C:T:A:wC	1:247242280:C:T	ChIP-seq allelic imbalance	center	fwd	alt	GAGATGCAATCAGACACGGCGCTGAGTGAGGCCAGGTTCTTTCCCTGCAGTCCTTTTCTAAGGCATGGATTCTGCCCTGTGCTGAGACCTGGCGCCCCCTGGGGGACTTTCCCATTCAAGCTCATACACAGGATTATGTCCATTTATGAGTAATATTTGTGATATTTACAATTGGAAACACTATGATGACAATTATTCTA
1:12626210:C:A:R:wC	1:12626210:C:A	ChIP-seq allelic imbalance	center	fwd	ref	TCTTCTTCCCTGGCATGGCAGAGCCTGGTTCAGAACTAACGACTACTCCTCCACGCGGGATTGTATTTCCTGCTATGTTAATAGCGGCTCCACCACGTGCCCTGTTCCAGCTAATGAAATGTGAGCAGAAGTGACAGTGTTGTTTCCAGGTGGAAACTTCAAGAGCCAGTGCACAGTTCACCAGGTATGTCTACCCTGTG
1:12626210:C:A:A:wC	1:12626210:C:A	ChIP-seq allelic imbalance	center	fwd	alt	TCTTCTTCCCTGGCATGGCAGAGCCTGGTTCAGAACTAACGACTACTCCTCCACGCGGGATTGTATTTCCTGCTATGTTAATAGCGGCTCCACCACGTGACCTGTTCCAGCTAATGAAATGTGAGCAGAAGTGACAGTGTTGTTTCCAGGTGGAAACTTCAAGAGCCAGTGCACAGTTCACCAGGTATGTCTACCCTGTG
1:204761079:C:A:R:wC	1:204761079:C:A	ChIP-seq allelic imbalance	center	fwd	ref	TCTGGGAGCATTTAGTATGATAATTAGGGCTGCCGAGCCTGGGGTGGATGTGGGTGAGGGCTGTCCTGGCGTGGGTCCTATCTCAGGGCTGGACCAGTTCCGCTAGGGGGCAGTGTGGAGCTCTTGCTCTTTGGCGGTAAGTAATTCACCTTCTTCTCCCTGAGGGTGCTGGGGAAACAGCCTCCGTTGATGTCAAGTCA
1:204761079:C:A:A:wC	1:204761079:C:A	ChIP-seq allelic imbalance	center	fwd	alt	TCTGGGAGCATTTAGTATGATAATTAGGGCTGCCGAGCCTGGGGTGGATGTGGGTGAGGGCTGTCCTGGCGTGGGTCCTATCTCAGGGCTGGACCAGTTACGCTAGGGGGCAGTGTGGAGCTCTTGCTCTTTGGCGGTAAGTAATTCACCTTCTTCTCCCTGAGGGTGCTGGGGAAACAGCCTCCGTTGATGTCAAGTCA
1:40075458:C:T:R:wC	1:40075458:C:T	ChIP-seq allelic imbalance	center	fwd	ref	CTGGAGCCACTGGGAGGGCGCCGGCCTTTGCACTGGTTGGGAGTCCCTGGAGGGCTCAGAGCAGAAGGGAGACTCGGTGGCCTGCAGTGTTCAAAGCGCCCTCTGGCGGCCGGGAGGAGCGGGGGCTGCAGGGACCCGGGTGATGGGAGGGAGCCTCCGGAGGAGGCGCAGGGGCGAGGGGACCTGGTGCGGGCTTGGAC
1:40075458:C:T:A:wC	1:40075458:C:T	ChIP-seq allelic imbalance	center	fwd	alt	CTGGAGCCACTGGGAGGGCGCCGGCCTTTGCACTGGTTGGGAGTCCCTGGAGGGCTCAGAGCAGAAGGGAGACTCGGTGGCCTGCAGTGTTCAAAGCGCTCTCTGGCGGCCGGGAGGAGCGGGGGCTGCAGGGACCCGGGTGATGGGAGGGAGCCTCCGGAGGAGGCGCAGGGGCGAGGGGACCTGGTGCGGGCTTGGAC
1:111740345:C:G:R:wC	1:111740345:C:G	ChIP-seq allelic imbalance	center	fwd	ref	TCCAGGGGCCAAGGTAAGCAGGCCTGGATAGAGCAGGCAGGGAGAGGAGTTAGTTGTATTGAAAGCCAGAGAGAGCACAGACCAGAGCCTGACCAGCAGCGGGAGAAGGGGCATCAGGTCCTCGTGCTTGTGGGGCTGCAGAGGGAGCACTAGCATGGCAGCAGGTCCTGGGCTGTGCTTTTTCTACAACCAGTGCTGCC
1:111740345:C:G:A:wC	1:111740345:C:G	ChIP-seq allelic imbalance	center	fwd	alt	TCCAGGGGCCAAGGTAAGCAGGCCTGGATAGAGCAGGCAGGGAGAGGAGTTAGTTGTATTGAAAGCCAGAGAGAGCACAGACCAGAGCCTGACCAGCAGGGGGAGAAGGGGCATCAGGTCCTCGTGCTTGTGGGGCTGCAGAGGGAGCACTAGCATGGCAGCAGGTCCTGGGCTGTGCTTTTTCTACAACCAGTGCTGCC
1:159791464:G:C:R:wC	1:159791464:G:C	ChIP-seq allelic imbalance	center	fwd	ref	GAACTCTAGCTGGGGAGAGTGGAGAGGCAACCTGGAGCTGCTCCTTAAGGGAGAGAGCAGGAAAGAAGCCTCCATCTGGGAGGGAGCCTTGTGGCTGCCGTCTGGTGGCGCTCTCAGGTATTTGAGGTCTTGCGCTTGCTTAGACAGTGATCTGACCCATTCACTGGACAACTTCAGTGTAAGATATGATTAGACACCTG
1:159791464:G:C:A:wC	1:159791464:G:C	ChIP-seq allelic imbalance	center	fwd	alt	GAACTCTAGCTGGGGAGAGTGGAGAGGCAACCTGGAGCTGCTCCTTAAGGGAGAGAGCAGGAAAGAAGCCTCCATCTGGGAGGGAGCCTTGTGGCTGCCCTCTGGTGGCGCTCTCAGGTATTTGAGGTCTTGCGCTTGCTTAGACAGTGATCTGACCCATTCACTGGACAACTTCAGTGTAAGATATGATTAGACACCTG
1:85219369:A:T:R:wC	1:85219369:A:T	ChIP-seq allelic imbalance	center	fwd	ref	GGTTTCTGGCACATGGCAGACACTATAAATACATTTTGAATAAATGCATGTTAGGGCGGCTCACAGAAAGCATCTACTTGAAAGGGAGGACATCTCACCAGCGGGGGACAGCGCTGCAGAACCCAGCAGCGGAACAACAGCGACACCAAGTGGCCAGTCCGCATTACCCACAGCAGCTGTTCCTTGCCAGAAATCTCAGG
1:85219369:A:T:A:wC	1:85219369:A:T	ChIP-seq allelic imbalance	center	fwd	alt	GGTTTCTGGCACATGGCAGACACTATAAATACATTTTGAATAAATGCATGTTAGGGCGGCTCACAGAAAGCATCTACTTGAAAGGGAGGACATCTCACCTGCGGGGGACAGCGCTGCAGAACCCAGCAGCGGAACAACAGCGACACCAAGTGGCCAGTCCGCATTACCCACAGCAGCTGTTCCTTGCCAGAAATCTCAGG
1:156326895:T:A:R:wC	1:156326895:T:A	ChIP-seq allelic imbalance	center	fwd	ref	CTGGTCCCTGCTCTCAATACCTGAATGAACTATTTGGCTGAAAGCCTAGGGTGAGGTGTTCGGGGGACGGAGAGCAGGGCGTGGACTTCGCTCCGCCGCTAGGTGGCGGGCTGGCTCAGGACAGGTGAGCCCGGCAGAGAGTGCCGGAGGGGGAGGAGCCCAGCAGGGAAGGGCAGAGGGGCACCCTGGCGGTGGGAGGG
1:156326895:T:A:A:wC	1:156326895:T:A	ChIP-seq allelic imbalance	center	fwd	alt	CTGGTCCCTGCTCTCAATACCTGAATGAACTATTTGGCTGAAAGCCTAGGGTGAGGTGTTCGGGGGACGGAGAGCAGGGCGTGGACTTCGCTCCGCCGCAAGGTGGCGGGCTGGCTCAGGACAGGTGAGCCCGGCAGAGAGTGCCGGAGGGGGAGGAGCCCAGCAGGGAAGGGCAGAGGGGCACCCTGGCGGTGGGAGGG
1:41898581:G:T:R:wC	1:41898581:G:T	ChIP-seq allelic imbalance	center	fwd	ref	CCAGGGTCATGAAGCCTGAGTAACCTCTGACTCACCTCAGGCTCGGCAGGCTCCCTGCTGGCCATGGGGCCATTTCTGCTGCTGCAGCGCCCCCTGCTGGCCCAGACCACGTCTGCCTTGTGCCTGTCCCCTGGAGTTCGTTCCCCTCCCTCCAGATCTGGCTCTCCAAGCCCTGCCCCTTCCGTGCCATCCCTCAGGTT
1:41898581:G:T:A:wC	1:41898581:G:T	ChIP-seq allelic imbalance	center	fwd	alt	CCAGGGTCATGAAGCCTGAGTAACCTCTGACTCACCTCAGGCTCGGCAGGCTCCCTGCTGGCCATGGGGCCATTTCTGCTGCTGCAGCGCCCCCTGCTGTCCCAGACCACGTCTGCCTTGTGCCTGTCCCCTGGAGTTCGTTCCCCTCCCTCCAGATCTGGCTCTCCAAGCCCTGCCCCTTCCGTGCCATCCCTCAGGTT
1:160854620:T:C:R:wC	1:160854620:T:C	ChIP-seq allelic imbalance	center	fwd	ref	CTCAAGGACATGCTCTGTGTCCTGGGAGAGACCAGGATCCCGGAAGTCATCCAGCTGAAGGAACTGCTGTCCCTAGCAGCGTGACTCACCTGTACTCCATCCTCTGGTGGTCGCTATGAGAAACAGCAGGAAGCTGAGTTGGTTCATTGTAATCTAAAGAAAGCAAGATGAAGGTCACCATCTTGGCCATCATTTTTCTC
1:160854620:T:C:A:wC	1:160854620:T:C	ChIP-seq allelic imbalance	center	fwd	alt	CTCAAGGACATGCTCTGTGTCCTGGGAGAGACCAGGATCCCGGAAGTCATCCAGCTGAAGGAACTGCTGTCCCTAGCAGCGTGACTCACCTGTACTCCACCCTCTGGTGGTCGCTATGAGAAACAGCAGGAAGCTGAGTTGGTTCATTGTAATCTAAAGAAAGCAAGATGAAGGTCACCATCTTGGCCATCATTTTTCTC
2:169231905:A:G:R:wC	2:169231905:A:G	ChIP-seq allelic imbalance	center	fwd	ref	TAAAGAAAAAAGCAGAGAAGACTCAAATAAATAAAATCAGAGATGAAAAAGGAAACATTACAACTGATACTGCATACATTCAAAGCACCACTAGAGGCTACTACTATGAGCAACTATAAGCCAATAAATTGGAAAATCTAGATGAAATGGATAAGTTCCTAAACACATACAACCTACTAAGATTGAACCATGAAGATATC
2:169231905:A:G:A:wC	2:169231905:A:G	ChIP-seq allelic imbalance	center	fwd	alt	TAAAGAAAAAAGCAGAGAAGACTCAAATAAATAAAATCAGAGATGAAAAAGGAAACATTACAACTGATACTGCATACATTCAAAGCACCACTAGAGGCTGCTACTATGAGCAACTATAAGCCAATAAATTGGAAAATCTAGATGAAATGGATAAGTTCCTAAACACATACAACCTACTAAGATTGAACCATGAAGATATC
2:121309282:G:A:R:wC	2:121309282:G:A	ChIP-seq allelic imbalance	center	fwd	ref	TTTTGAAATGTAAACAGAGGCTATTGCAATAAATGAAATAAATTCTTGCCAAGACACTAGTGAATTCATTTCCTCTCAGCCAATGGATTCTAAGAGGCCGAAAAGGAGAAGTGAAAATTTTGTTTTAGCACTACATAAGGCTTCTCGTACTTGCAGCCAAAGAGGTCAGAGATTTGGTCCCAAGACCAACTTAGAGTCAT
2:121309282:G:A:A:wC	2:121309282:G:A	ChIP-seq allelic imbalance	center	fwd	alt	TTTTGAAATGTAAACAGAGGCTATTGCAATAAATGAAATAAATTCTTGCCAAGACACTAGTGAATTCATTTCCTCTCAGCCAATGGATTCTAAGAGGCCAAAAAGGAGAAGTGAAAATTTTGTTTTAGCACTACATAAGGCTTCTCGTACTTGCAGCCAAAGAGGTCAGAGATTTGGTCCCAAGACCAACTTAGAGTCAT
2:172543913:G:T:R:wC	2:172543913:G:T	ChIP-seq allelic imbalance	center	fwd	ref	TACTTTATACAGAAGCTTCTCGACGGAAGAAGGCCTTGGAGTGGGAAATCTAAAGGAGGGGACACACTACATGTCCCAGCACACCTTGCGACGCCCAGCGACCACAATTCCCAGAACGCACTGCTCGTCGCACGCAGGTTTTCCTTGTTGCCGGGGTTTGTAGTTCTTCTCGATCGTGTCAGTTTGTAAGGCGAGGGCGG
2:172543913:G:T:A:wC	2:172543913:G:T	ChIP-seq allelic imbalance	center	fwd	alt	TACTTTATACAGAAGCTTCTCGACGGAAGAAGGCCTTGGAGTGGGAAATCTAAAGGAGGGGACACACTACATGTCCCAGCACACCTTGCGACGCCCAGCTACCACAATTCCCAGAACGCACTGCTCGTCGCACGCAGGTTTTCCTTGTTGCCGGGGTTTGTAGTTCTTCTCGATCGTGTCAGTTTGTAAGGCGAGGGCGG
2:91815216:C:T:R:wC	2:91815216:C:T	ChIP-seq allelic imbalance	center	fwd	ref	GTGCTTTGCTTAACATGGTGAAGAACAAAAGCTGCTAACAGCTGATTTCTTTCTCCCAAAATGTGAGCCCTGCTATGGGAGAGCGCAACCAGCAGGGGGCGCTGGCGTCTTTCCCTGAACTTCAGGGCACGCTTGAGAGATGGTACCTGGTGGGTGGGCAGTGGCCTCAAGTTACCAAACGAAGGGGTGGGCGCAAGGTG
2:91815216:C:T:A:wC	2:91815216:C:T	ChIP-seq allelic imbalance	center	fwd	alt	GTGCTTTGCTTAACATGGTGAAGAACAAAAGCTGCTAACAGCTGATTTCTTTCTCCCAAAATGTGAGCCCTGCTATGGGAGAGCGCAACCAGCAGGGGGTGCTGGCGTCTTTCCCTGAACTTCAGGGCACGCTTGAGAGATGGTACCTGGTGGGTGGGCAGTGGCCTCAAGTTACCAAACGAAGGGGTGGGCGCAAGGTG
2:161851098:C:G:R:wC	2:161851098:C:G	ChIP-seq allelic imbalance	center	fwd	ref	TTTCCTTTAGAAGCTGTGCCGAGAACGTGTGACTCCCTGGGCCAGTTTCTCATTGAAATCAGATGACGCAGGAAGTATCATCCACATTTCAGTGATAGGCTGCCCCCTAGTGACAATTTTCAGCTACACAGTCAACCTACAAATTTACTGCTGCAAATACCGCAGAGGTTTCTTGACACAAAGGAGAAACATCCTCCGTT
2:161851098:C:G:A:wC	2:161851098:C:G	ChIP-seq allelic imbalance	center	fwd	alt	TTTCCTTTAGAAGCTGTGCCGAGAACGTGTGACTCCCTGGGCCAGTTTCTCATTGAAATCAGATGACGCAGGAAGTATCATCCACATTTCAGTGATAGGGTGCCCCCTAGTGACAATTTTCAGCTACACAGTCAACCTACAAATTTACTGCTGCAAATACCGCAGAGGTTTCTTGACACAAAGGAGAAACATCCTCCGTT
2:120048632:G:A:R:wC	2:120048632:G:A	ChIP-seq allelic imbalance	center	fwd	ref	GGCTGACTTACAGGGGGACAAACCTATTGAACACAGTCCTTAACAAATGACTGACACCGGCTCGGCCTCATCAGTTCCCAGGCCCAGACAGACTCTGCTGCCACCTGGTGGCTGAAGGGTAGGCAAAGGCGGACAAGTGCAGAGCCACTCCACCTGACCTGCAGCCTGGACTTCTCCGCGTAACGAGGCTCTGCTAATAT
2:120048632:G:A:A:wC	2:120048632:G:A	ChIP-seq allelic imbalance	center	fwd	alt	GGCTGACTTACAGGGGGACAAACCTATTGAACACAGTCCTTAACAAATGACTGACACCGGCTCGGCCTCATCAGTTCCCAGGCCCAGACAGACTCTGCTACCACCTGGTGGCTGAAGGGTAGGCAAAGGCGGACAAGTGCAGAGCCACTCCACCTGACCTGCAGCCTGGACTTCTCCGCGTAACGAGGCTCTGCTAATAT
2:20842327:G:A:R:wC	2:20842327:G:A	ChIP-seq allelic imbalance	center	fwd	ref	GAAAGGCACACGGACCCCTTCCCAGAGCGATTGCTAACACAGGCTCCGACAGCAGCTGTGACTCCAGCCCGGCCCGCAGAGCAGGCCACGGTGGGGGCCGGGCGCCCCCTGCTGGCCCGACTGCTCCCCTCAGGCTCAGACCACAGACCCAGCATATCCAGGCTCGGGGAACCTCCATCTCCAGGGCACTGGCATCGTGA
2:20842327:G:A:A:wC	2:20842327:G:A	ChIP-seq allelic imbalance	center	fwd	alt	GAAAGGCACACGGACCCCTTCCCAGAGCGATTGCTAACACAGGCTCCGACAGCAGCTGTGACTCCAGCCCGGCCCGCAGAGCAGGCCACGGTGGGGGCCAGGCGCCCCCTGCTGGCCCGACTGCTCCCCTCAGGCTCAGACCACAGACCCAGCATATCCAGGCTCGGGGAACCTCCATCTCCAGGGCACTGGCATCGTGA
2:235954162:A:G:R:wC	2:235954162:A:G	ChIP-seq allelic imbalance	center	fwd	ref	GATTGGTGAGCATCTCTGGGAGGGGATTTTTTGGTGGGCCTCCCTGTCCGCTCCAGGGAGGGGTGTGTCCTCTGTGCCCGAGTCCTTCCGCTACCCAGAAAGGAGGAAGTGAAACTTGCCCTTGGCCAGGTCGGCTCCCTGAGGCAAGGTTAGATTTTGTGGTGATAAAGTGAAACTGGTTTTGCAGTGTCCCCACCCGC
2:235954162:A:G:A:wC	2:235954162:A:G	ChIP-seq allelic imbalance	center	fwd	alt	GATTGGTGAGCATCTCTGGGAGGGGATTTTTTGGTGGGCCTCCCTGTCCGCTCCAGGGAGGGGTGTGTCCTCTGTGCCCGAGTCCTTCCGCTACCCAGAGAGGAGGAAGTGAAACTTGCCCTTGGCCAGGTCGGCTCCCTGAGGCAAGGTTAGATTTTGTGGTGATAAAGTGAAACTGGTTTTGCAGTGTCCCCACCCGC
2:218899633:G:C:R:wC	2:218899633:G:C	ChIP-seq allelic imbalance	center	fwd	ref	CCTCCCCTCCCCACTCTGGAGCGCTGCCTCACAGCCCAACCAAGCGACACGGAAGAGACAACCACAGGAATAGCAGCTGCGGAGCTCCATGGCCTCCCTGTGCCCCCTGGTGGCGAGAAGGAAGAAAAGCAAGAGCAGGTGCTGAAAACGAAAAGGAAACTAGCAGCAGTCCCAGCTACCACAATGGATCAGCCCCCATT
2:218899633:G:C:A:wC	2:218899633:G:C	ChIP-seq allelic imbalance	center	fwd	alt	CCTCCCCTCCCCACTCTGGAGCGCTGCCTCACAGCCCAACCAAGCGACACGGAAGAGACAACCACAGGAATAGCAGCTGCGGAGCTCCATGGCCTCCCTCTGCCCCCTGGTGGCGAGAAGGAAGAAAAGCAAGAGCAGGTGCTGAAAACGAAAAGGAAACTAGCAGCAGTCCCAGCTACCACAATGGATCAGCCCCCATT
2:133106853:G:T:R:wC	2:133106853:G:T	ChIP-seq allelic imbalance	center	fwd	ref	TCATAAATTGCTTATATCCAAGACCGTGAAAGGGAAATGCCGGCAGCTACTCTAAGGTTTTCATTCGTTGCAGCTTACAGAATGGTCCTTATTGAGGACGCTAGGGGACGCAAGAGAGTTGTACCTTGGAGAAGAATGGTGCTGAATTTTGTGTTCCAGTATAGAGTTTGCCTTGCCTAAGTCTTATAGCTCTTTGTTTC
2:133106853:G:T:A:wC	2:133106853:G:T	ChIP-seq allelic imbalance	center	fwd	alt	TCATAAATTGCTTATATCCAAGACCGTGAAAGGGAAATGCCGGCAGCTACTCTAAGGTTTTCATTCGTTGCAGCTTACAGAATGGTCCTTATTGAGGACTCTAGGGGACGCAAGAGAGTTGTACCTTGGAGAAGAATGGTGCTGAATTTTGTGTTCCAGTATAGAGTTTGCCTTGCCTAAGTCTTATAGCTCTTTGTTTC
2:192386522:T:C:R:wC	2:192386522:T:C	ChIP-seq allelic imbalance	center	fwd	ref	GGGGAAAAGCACTTAAAATTAAGATTTTACTTTGATGTAGTAAGTAAATGAATTGAATTAGATGAATAGCAATTGAACTTTGTTTTCATTCACACACTGTCCTCTGGTGTTTAAATGTCTACATTGCATGTTAAAATGAGAACCCAAGATCAAATGCAAAAAGTTAATAGCTTCTTGCACTTAGGAAGGTCCGTTTAACT
2:192386522:T:C:A:wC	2:192386522:T:C	ChIP-seq allelic imbalance	center	fwd	alt	GGGGAAAAGCACTTAAAATTAAGATTTTACTTTGATGTAGTAAGTAAATGAATTGAATTAGATGAATAGCAATTGAACTTTGTTTTCATTCACACACTGCCCTCTGGTGTTTAAATGTCTACATTGCATGTTAAAATGAGAACCCAAGATCAAATGCAAAAAGTTAATAGCTTCTTGCACTTAGGAAGGTCCGTTTAACT
2:42316659:G:C:R:wC	2:42316659:G:C	ChIP-seq allelic imbalance	center	fwd	ref	TGGCCAGGGGGTATGTCATGGGCCATGTATGAGTTGTCATGGCCAGATGCTCCAGGGTGGAGCATCTCTGGGTGTTCTTCAGCAGAATGCTGCCCCCTAGCGGGCGGCCCACATCCTGGGCAGCTCAGGAGTCACTGGATTTCCTCGCGCTCCCGCGCCACCACTCTACTGTCACCCAGCGCGGCCCAAGTCAGCCCTGC
2:42316659:G:C:A:wC	2:42316659:G:C	ChIP-seq allelic imbalance	center	fwd	alt	TGGCCAGGGGGTATGTCATGGGCCATGTATGAGTTGTCATGGCCAGATGCTCCAGGGTGGAGCATCTCTGGGTGTTCTTCAGCAGAATGCTGCCCCCTACCGGGCGGCCCACATCCTGGGCAGCTCAGGAGTCACTGGATTTCCTCGCGCTCCCGCGCCACCACTCTACTGTCACCCAGCGCGGCCCAAGTCAGCCCTGC
2:241566429:C:T:R:wC	2:241566429:C:T	ChIP-seq allelic imbalance	center	fwd	ref	GCCAGGTTTCTCTCCTGGATCACTCAGTGCAGAATCAAAGGGCACTTTTCTGCTTTTGTGTGCAGAAGCCGAGGGTGACCTTGTCATCAGAAGGGGAAGCGGGGCCTCAGAGGCGTGCTGCTGGCTCCAATCCCCAAAGCCTCCTGGGCAGGAAGTGGAAGGGCCCCATCCCCACGGTCCCCGGCAGCGGGAGCTCCCTG
2:241566429:C:T:A:wC	2:241566429:C:T	ChIP-seq allelic imbalance	center	fwd	alt	GCCAGGTTTCTCTCCTGGATCACTCAGTGCAGAATCAAAGGGCACTTTTCTGCTTTTGTGTGCAGAAGCCGAGGGTGACCTTGTCATCAGAAGGGGAAGTGGGGCCTCAGAGGCGTGCTGCTGGCTCCAATCCCCAAAGCCTCCTGGGCAGGAAGTGGAAGGGCCCCATCCCCACGGTCCCCGGCAGCGGGAGCTCCCTG
2:156490894:C:T:R:wC	2:156490894:C:T	ChIP-seq allelic imbalance	center	fwd	ref	CTTTCTCAGTGCCATTGTTTCTTGTGGGATCTAGTGAAACCTGTTATTTTTGTGACTCATCTATAACTTCTGCCTTTGACCAGTTCTGTTTTTCTCACTCCCTTATAGATATTGCCCTGAAGAGCACTTCTTTCTTTCTCTGTCTCAGTGTCTGTTTCTAGGACAACTCAATCAAAAACATCTAATACCACACTTACCTT
2:156490894:C:T:A:wC	2:156490894:C:T	ChIP-seq allelic imbalance	center	fwd	alt	CTTTCTCAGTGCCATTGTTTCTTGTGGGATCTAGTGAAACCTGTTATTTTTGTGACTCATCTATAACTTCTGCCTTTGACCAGTTCTGTTTTTCTCACTTCCTTATAGATATTGCCCTGAAGAGCACTTCTTTCTTTCTCTGTCTCAGTGTCTGTTTCTAGGACAACTCAATCAAAAACATCTAATACCACACTTACCTT
2:122893844:C:A:R:wC	2:122893844:C:A	ChIP-seq allelic imbalance	center	fwd	ref	AATGGTGCCAGGGACACTCTGGGTGCTTCTCTGGCAGGAAGAACACTTCTACCCTGGGAACCCCAGGACCATGCAGAATCCCCACGCCCTCTAGGGGTCCTAAGTAGCCAGTGCTTCAATGTGCTCCTGGTGGAGGTCCCAAGGTGGCACGAGGAGACCACATGAGTTCTCCTGAAGACCCTTTAGTATTTCCTCCAAGT
2:122893844:C:A:A:wC	2:122893844:C:A	ChIP-seq allelic imbalance	center	fwd	alt	AATGGTGCCAGGGACACTCTGGGTGCTTCTCTGGCAGGAAGAACACTTCTACCCTGGGAACCCCAGGACCATGCAGAATCCCCACGCCCTCTAGGGGTCATAAGTAGCCAGTGCTTCAATGTGCTCCTGGTGGAGGTCCCAAGGTGGCACGAGGAGACCACATGAGTTCTCCTGAAGACCCTTTAGTATTTCCTCCAAGT
2:86448408:A:G:R:wC	2:86448408:A:G	ChIP-seq allelic imbalance	center	fwd	ref	TACCACCACCAGGCGTGGAGTAAAAAAACAGACAACTGAACCCTAATCTTGGGCAGCTTTACCAGTTACCACTGCTGTGCTCCCCAACAGCCAGCAGGAAGCAGCACAACATGCAAAGCTGAATTTTAGGCTGGGGTGTGATTGGTTCAGACTGGGCCTTAGTAAGTAAAGTCCTGAGATCACTGATGTTCCTTTGATTT
2:86448408:A:G:A:wC	2:86448408:A:G	ChIP-seq allelic imbalance	center	fwd	alt	TACCACCACCAGGCGTGGAGTAAAAAAACAGACAACTGAACCCTAATCTTGGGCAGCTTTACCAGTTACCACTGCTGTGCTCCCCAACAGCCAGCAGGAGGCAGCACAACATGCAAAGCTGAATTTTAGGCTGGGGTGTGATTGGTTCAGACTGGGCCTTAGTAAGTAAAGTCCTGAGATCACTGATGTTCCTTTGATTT
2:127886233:C:T:R:wC	2:127886233:C:T	ChIP-seq allelic imbalance	center	fwd	ref	CCTTGTACAGACATCCAGAAGCCCCGCCCAATGAGTGACTTTTGCCTTCATCCTGTTGGCCAGAACTGGGTCACGCACCATGCTTAGCAACAAGGAGATCTGGGGAAGTGAGTATTAAAGCAGACACAGCACTCTGACCACCCTGCTGCCAGTGTGGAGGCAAAGCAGGCAACCGGTGCAGGCGCCCTGGATTACCTGCC
2:127886233:C:T:A:wC	2:127886233:C:T	ChIP-seq allelic imbalance	center	fwd	alt	CCTTGTACAGACATCCAGAAGCCCCGCCCAATGAGTGACTTTTGCCTTCATCCTGTTGGCCAGAACTGGGTCACGCACCATGCTTAGCAACAAGGAGATTTGGGGAAGTGAGTATTAAAGCAGACACAGCACTCTGACCACCCTGCTGCCAGTGTGGAGGCAAAGCAGGCAACCGGTGCAGGCGCCCTGGATTACCTGCC
2:235335429:A:G:R:wC	2:235335429:A:G	ChIP-seq allelic imbalance	center	fwd	ref	GCCCCATCCCCAGAAGTCCCCAAAAGTTTCCAGGAGTGTCAACAGATGGGGGAGGGATCAGCCACTCTCACCCTCTGAACTGTGAGGGTTTCTCTTCCCATTTCTCTAGGAAGCAGTGGCCATGTTGTTGCCCAAAGCAGATGTCAAAAGAGAAACTTAGAAGAGGCTTCTGAGACTAGCAACCCTCCCACTCAGGATGG
2:235335429:A:G:A:wC	2:235335429:A:G	ChIP-seq allelic imbalance	center	fwd	alt	GCCCCATCCCCAGAAGTCCCCAAAAGTTTCCAGGAGTGTCAACAGATGGGGGAGGGATCAGCCACTCTCACCCTCTGAACTGTGAGGGTTTCTCTTCCCGTTTCTCTAGGAAGCAGTGGCCATGTTGTTGCCCAAAGCAGATGTCAAAAGAGAAACTTAGAAGAGGCTTCTGAGACTAGCAACCCTCCCACTCAGGATGG
2:71688136:G:A:R:wC	2:71688136:G:A	ChIP-seq allelic imbalance	center	fwd	ref	AAGCAAAGCCAGGAATCATTGTGATAGACAGGAAAAAAAAAAAAAAAAGAAAAAGAAAAAGAAAAAAAGCTTTGTAATATCCAAAAGTCCCTCTAGGGGGCAGTACTATCCCCTTTGAGAACCACTGGCTGAACTCACCAGTGGGCAGAACCCACACCCGGGAGCCACGTGCAGTGTCCACTATACCAATGCCAGGCCAG
2:71688136:G:A:A:wC	2:71688136:G:A	ChIP-seq allelic imbalance	center	fwd	alt	AAGCAAAGCCAGGAATCATTGTGATAGACAGGAAAAAAAAAAAAAAAAGAAAAAGAAAAAGAAAAAAAGCTTTGTAATATCCAAAAGTCCCTCTAGGGGACAGTACTATCCCCTTTGAGAACCACTGGCTGAACTCACCAGTGGGCAGAACCCACACCCGGGAGCCACGTGCAGTGTCCACTATACCAATGCCAGGCCAG
3:122084529:A:G:R:wC	3:122084529:A:G	ChIP-seq allelic imbalance	center	fwd	ref	TGGTTTCTAAACCCTCCTTGCAGTGGTCATCCTGGTGATTCTATCTGGGCCCTAAAGACACAAGGGCAGATCTCAAGGCTGAGCAAATTGTGTGTCACAATCATTCCCAAACACTCAGTAGAGTTTTGAACTTTGCTCTCCACTAATGAGTCACTCTGTTGTTTGACTTGATCTGCAAACAGTGACTTTTCAGTTTCCAA
3:122084529:A:G:A:wC	3:122084529:A:G	ChIP-seq allelic imbalance	center	fwd	alt	TGGTTTCTAAACCCTCCTTGCAGTGGTCATCCTGGTGATTCTATCTGGGCCCTAAAGACACAAGGGCAGATCTCAAGGCTGAGCAAATTGTGTGTCACAGTCATTCCCAAACACTCAGTAGAGTTTTGAACTTTGCTCTCCACTAATGAGTCACTCTGTTGTTTGACTTGATCTGCAAACAGTGACTTTTCAGTTTCCAA
3:45698460:C:T:R:wC	3:45698460:C:T	ChIP-seq allelic imbalance	center	fwd	ref	GAAATGACTCAAGCAGGCCTCCAGGGCTGGCTGGCTTGGGGTAAATTGTGCTGCTTCAACCTGTCCTTGTCCTGGCTGTGGTTTGGCACCACCTAGTGGCGGTTGGGTGCTCTAGCTTAAATGTCAATAAGGAGGATTCTGGATCCTGCTCTTGATTGGAACTTTCAGGACAGTGGCAGTGATTCCAGGAATTTTCAGGT
3:45698460:C:T:A:wC	3:45698460:C:T	ChIP-seq allelic imbalance	center	fwd	alt	GAAATGACTCAAGCAGGCCTCCAGGGCTGGCTGGCTTGGGGTAAATTGTGCTGCTTCAACCTGTCCTTGTCCTGGCTGTGGTTTGGCACCACCTAGTGGTGGTTGGGTGCTCTAGCTTAAATGTCAATAAGGAGGATTCTGGATCCTGCTCTTGATTGGAACTTTCAGGACAGTGGCAGTGATTCCAGGAATTTTCAGGT
3:127294007:C:T:R:wC	3:127294007:C:T	ChIP-seq allelic imbalance	center	fwd	ref	TGCGTGCGCATGCGCACTGTATGCATACACAGCCTCTCAGCTTCAATCCTCACACCCATGCTGGAAGAAGGCGCAGTTCCGCCGGCAGCCACGCGGGGGCGCCGGCGGCCACAGACTCACCCGAAGAAGCCCCGGAGGAAAGCCACGTAGATGAGCGGAGCGAAGAAGCTGAAGTACAGGAAGGTTGTGGCATCTACACA
3:127294007:C:T:A:wC	3:127294007:C:T	ChIP-seq allelic imbalance	center	fwd	alt	TGCGTGCGCATGCGCACTGTATGCATACACAGCCTCTCAGCTTCAATCCTCACACCCATGCTGGAAGAAGGCGCAGTTCCGCCGGCAGCCACGCGGGGGTGCCGGCGGCCACAGACTCACCCGAAGAAGCCCCGGAGGAAAGCCACGTAGATGAGCGGAGCGAAGAAGCTGAAGTACAGGAAGGTTGTGGCATCTACACA
3:133540915:T:C:R:wC	3:133540915:T:C	ChIP-seq allelic imbalance	center	fwd	ref	GGCTTTGGGCCAGGATGAGGTCATGGTGACTAGTCTTTGGGAACTGGGAAGGGTTTTGATGGGAGGTCAAATGTGCTCTCTCCACTCAGGTGGTGCCCTTTTGTGGCCCTGAGGGCATTTGACTAAAGTAGGCCCATTTCATGAGATGGGCAGGTGTGGCCAGAGTAGAAGGATGGATGTCAGGTCTTGGAGACGGGCCA
3:133540915:T:C:A:wC	3:133540915:T:C	ChIP-seq allelic imbalance	center	fwd	alt	GGCTTTGGGCCAGGATGAGGTCATGGTGACTAGTCTTTGGGAACTGGGAAGGGTTTTGATGGGAGGTCAAATGTGCTCTCTCCACTCAGGTGGTGCCCTCTTGTGGCCCTGAGGGCATTTGACTAAAGTAGGCCCATTTCATGAGATGGGCAGGTGTGGCCAGAGTAGAAGGATGGATGTCAGGTCTTGGAGACGGGCCA
3:53926017:T:C:R:wC	3:53926017:T:C	ChIP-seq allelic imbalance	center	fwd	ref	GACAAAATGCTGACGAGGACGAAGGTGGGCAGAGCCCATTGGCTGCTGAAAGAGACGCGCCCCCGACGGGCGTTTTTGCATCGTCACATCTGCGACTTCTGGTTAGGCGGAGGCGGCCGAGCTGACAACCGGATATGACGTTAAGGACTGCCCTGTAGTGCCCGCGGTTGCCAGTCCTCTATCCGACTTGATCGTGCAGA
3:53926017:T:C:A:wC	3:53926017:T:C	ChIP-seq allelic imbalance	center	fwd	alt	GACAAAATGCTGACGAGGACGAAGGTGGGCAGAGCCCATTGGCTGCTGAAAGAGACGCGCCCCCGACGGGCGTTTTTGCATCGTCACATCTGCGACTTCCGGTTAGGCGGAGGCGGCCGAGCTGACAACCGGATATGACGTTAAGGACTGCCCTGTAGTGCCCGCGGTTGCCAGTCCTCTATCCGACTTGATCGTGCAGA
3:136751460:A:T:R:wC	3:136751460:A:T	ChIP-seq allelic imbalance	center	fwd	ref	TGGAGACAGCAGCGTCAGTGGCATTGTTTGGCGTCTCTGAACGCGGCTTTGGCAGAGCCCTCCGGAGCCAGCTGTAGTTCCCGGAGACGCCACTAGGTGACAATGTAGGTCTTGGTTGGTCAACTGCAGGCTACGGTTGATTTGGTTGGGTCCCAGCGGAGCCTTAGCGTCCTCTCCGGCAAAATAACAAATGTCCGTCG
3:136751460:A:T:A:wC	3:136751460:A:T	ChIP-seq allelic imbalance	center	fwd	alt	TGGAGACAGCAGCGTCAGTGGCATTGTTTGGCGTCTCTGAACGCGGCTTTGGCAGAGCCCTCCGGAGCCAGCTGTAGTTCCCGGAGACGCCACTAGGTGTCAATGTAGGTCTTGGTTGGTCAACTGCAGGCTACGGTTGATTTGGTTGGGTCCCAGCGGAGCCTTAGCGTCCTCTCCGGCAAAATAACAAATGTCCGTCG
3:19988475:C:T:R:wC	3:19988475:C:T	ChIP-seq allelic imbalance	center	fwd	ref	AACAATGGCGCTGGAGAGGGCGTGGCCGCGCGTACCTGGGGTGGGGGAAGGGGAGAAAGGCGGCCAGTTCGGATCTGAGCCACTCGCAGGGTCACGTGACATCCTGCCTCGCCCCGCCCCGCGAACAAACCTAGGCGGGGAGGGATTCGGGAAGGGGCGAGGAAGCGGAAGGAGCAGGCGGACTGGCGATGATGGGAAGT
3:19988475:C:T:A:wC	3:19988475:C:T	ChIP-seq allelic imbalance	center	fwd	alt	AACAATGGCGCTGGAGAGGGCGTGGCCGCGCGTACCTGGGGTGGGGGAAGGGGAGAAAGGCGGCCAGTTCGGATCTGAGCCACTCGCAGGGTCACGTGATATCCTGCCTCGCCCCGCCCCGCGAACAAACCTAGGCGGGGAGGGATTCGGGAAGGGGCGAGGAAGCGGAAGGAGCAGGCGGACTGGCGATGATGGGAAGT
3:58163613:C:A:R:wC	3:58163613:C:A	ChIP-seq allelic imbalance	center	fwd	ref	AGCGCCTCTCTGCACCGTCCCAGCTCCGCTCCCCTCTCGGGGAAGTTGTGGGCCTCGGGGGTGAGAGGACGACTGCCTGGGTTGTCGTGGCCGCAGTGACCGCTAGGGGTCGCCTTGGACACGCGAAATACGTCCGCGAGCGGAGTCCCTGCGGTGGGGAAGGCGCGGGCTCTCCCAGACCAGGAGGAGGGGGACCCACC
3:58163613:C:A:A:wC	3:58163613:C:A	ChIP-seq allelic imbalance	center	fwd	alt	AGCGCCTCTCTGCACCGTCCCAGCTCCGCTCCCCTCTCGGGGAAGTTGTGGGCCTCGGGGGTGAGAGGACGACTGCCTGGGTTGTCGTGGCCGCAGTGAACGCTAGGGGTCGCCTTGGACACGCGAAATACGTCCGCGAGCGGAGTCCCTGCGGTGGGGAAGGCGCGGGCTCTCCCAGACCAGGAGGAGGGGGACCCACC
3:42141470:T:C:R:wC	3:42141470:T:C	ChIP-seq allelic imbalance	center	fwd	ref	TTCTGTGCCCAGTGTCTCTTCCTTTGCCTTTAATTTGAATTCAGGCTGCCTGGGATGTGTGGTAAAGAATGGGCCTGTCCAGGTGAGGATGCAGCACCATCTAGTGGGCCAGAGATGCACTAGCAACAGGAGACAGGTTTTTGCAACTTTTGGAATGGATTGAAGGAAAGGGGAGTTAATCGTAGGCAGAGACTGCCAGG
3:42141470:T:C:A:wC	3:42141470:T:C	ChIP-seq allelic imbalance	center	fwd	alt	TTCTGTGCCCAGTGTCTCTTCCTTTGCCTTTAATTTGAATTCAGGCTGCCTGGGATGTGTGGTAAAGAATGGGCCTGTCCAGGTGAGGATGCAGCACCACCTAGTGGGCCAGAGATGCACTAGCAACAGGAGACAGGTTTTTGCAACTTTTGGAATGGATTGAAGGAAAGGGGAGTTAATCGTAGGCAGAGACTGCCAGG
3:58173624:A:C:R:wC	3:58173624:A:C	ChIP-seq allelic imbalance	center	fwd	ref	GGAGGTTTCCTGCGGGTATCTGGAACTGTCTGAGCCCTTTCTCTTTCTAGGTTCACCTCTGGACTAAAGGTAAGTTCCCCAAAAGGCCACCGGGTGGTGATGTCGGACCACAAGCCATGGTGGTTGGCTCACTGGAAACCTGAGCTCTCCACCTGGCTCTGCCATTCGCTGTGTGGCCTTGGACCTCAGTTTCCTCACCT
3:58173624:A:C:A:wC	3:58173624:A:C	ChIP-seq allelic imbalance	center	fwd	alt	GGAGGTTTCCTGCGGGTATCTGGAACTGTCTGAGCCCTTTCTCTTTCTAGGTTCACCTCTGGACTAAAGGTAAGTTCCCCAAAAGGCCACCGGGTGGTGCTGTCGGACCACAAGCCATGGTGGTTGGCTCACTGGAAACCTGAGCTCTCCACCTGGCTCTGCCATTCGCTGTGTGGCCTTGGACCTCAGTTTCCTCACCT
3:178787131:C:T:R:wC	3:178787131:C:T	ChIP-seq allelic imbalance	center	fwd	ref	TAACAAATAACTGATAGTCTCTATTATAATTCCCTCAGAAAAGACCCAAAATGTTCCTCTCCCTCTTCAATCTTTATCCATAATGTCTCCTGCCTCCCCCCCAGATGGCGCCGTCTAACCCTGAGTGTCTCAAAATGAACCACAGTACACCCTTTGAGTTCCCAAGATTCTAATTAACCCAAATTAGAATCCTTATTTCA
3:178787131:C:T:A:wC	3:178787131:C:T	ChIP-seq allelic imbalance	center	fwd	alt	TAACAAATAACTGATAGTCTCTATTATAATTCCCTCAGAAAAGACCCAAAATGTTCCTCTCCCTCTTCAATCTTTATCCATAATGTCTCCTGCCTCCCCTCCAGATGGCGCCGTCTAACCCTGAGTGTCTCAAAATGAACCACAGTACACCCTTTGAGTTCCCAAGATTCTAATTAACCCAAATTAGAATCCTTATTTCA
3:178231528:C:T:R:wC	3:178231528:C:T	ChIP-seq allelic imbalance	center	fwd	ref	CGTTTGGAGAGGACTGAGAATATCACACTGAGAAAAGGCTTGAGGTCTAACTGCCCCCAGCTGCAATAGATATGGGACCTTGGCCTTCCTCTTGCCTTGCTTGGGCCTTGGCTTTGGTCCATAAGTGGGGGCTACATCCTGCTTTCTTTACCAGCTGGTGAACTTTTGAGGATACTTTTGTTTCCCCAGTGCTTTTCCCA
3:178231528:C:T:A:wC	3:178231528:C:T	ChIP-seq allelic imbalance	center	fwd	alt	CGTTTGGAGAGGACTGAGAATATCACACTGAGAAAAGGCTTGAGGTCTAACTGCCCCCAGCTGCAATAGATATGGGACCTTGGCCTTCCTCTTGCCTTGTTTGGGCCTTGGCTTTGGTCCATAAGTGGGGGCTACATCCTGCTTTCTTTACCAGCTGGTGAACTTTTGAGGATACTTTTGTTTCCCCAGTGCTTTTCCCA
3:171547904:G:A:R:wC	3:171547904:G:A	ChIP-seq allelic imbalance	center	fwd	ref	CTGGGTCCAAAGATAATGGGATAGACCATACTGTGACCATCTGCCAAGGACAAGCAACAGCAGGAATCACTGCAGCAGCTGCAGAAGGCATGGGGCCCAGGGCCACCTGGAGGCAGCTGGAGGAAATGAGTGTGGGAGCCTGTGCTGCCCGAAGAGCAGGCTCCTGAGGGAGACATCTCCTGGAACATTCGAGCTGGGAC
3:171547904:G:A:A:wC	3:171547904:G:A	ChIP-seq allelic imbalance	center	fwd	alt	CTGGGTCCAAAGATAATGGGATAGACCATACTGTGACCATCTGCCAAGGACAAGCAACAGCAGGAATCACTGCAGCAGCTGCAGAAGGCATGGGGCCCAAGGCCACCTGGAGGCAGCTGGAGGAAATGAGTGTGGGAGCCTGTGCTGCCCGAAGAGCAGGCTCCTGAGGGAGACATCTCCTGGAACATTCGAGCTGGGAC
3:101954722:T:A:R:wC	3:101954722:T:A	ChIP-seq allelic imbalance	center	fwd	ref	CTTCGTAGGCATAGGAGATCATCCAAAAGGTGTGTGGATTTCAAACCAACCCAAAGAGAAGGTAAGATTTCTTCCGCTAAGTGATGGCCACCAGATGGCTGTGCATCTCAAGGAATGGAGGGAGGACGTCTCTTCTGGACCAGAACTGCCAAAGTCCACCATGAGCACTACCTCTCTGCTCTAAATCAAAGAGACAGGGA
3:101954722:T:A:A:wC	3:101954722:T:A	ChIP-seq allelic imbalance	center	fwd	alt	CTTCGTAGGCATAGGAGATCATCCAAAAGGTGTGTGGATTTCAAACCAACCCAAAGAGAAGGTAAGATTTCTTCCGCTAAGTGATGGCCACCAGATGGCAGTGCATCTCAAGGAATGGAGGGAGGACGTCTCTTCTGGACCAGAACTGCCAAAGTCCACCATGAGCACTACCTCTCTGCTCTAAATCAAAGAGACAGGGA
3:103319886:A:G:R:wC	3:103319886:A:G	ChIP-seq allelic imbalance	center	fwd	ref	GCTCACAGACACACCCAGGATCAATACTTGCATCCTTCAATCCAATCAAGTTGAAACTCAGTATTAACCATCACACCCCAACATGACAGTGCTGTCCAAAGTTCTGAGGCTAATACTCCAGTATAATTATATGTATCTGTGTGATTCCTGTAATCATACCAGTATATGTGTATTACTTTAGTAGAAACTTTAGCTATAGA
3:103319886:A:G:A:wC	3:103319886:A:G	ChIP-seq allelic imbalance	center	fwd	alt	GCTCACAGACACACCCAGGATCAATACTTGCATCCTTCAATCCAATCAAGTTGAAACTCAGTATTAACCATCACACCCCAACATGACAGTGCTGTCCAAGGTTCTGAGGCTAATACTCCAGTATAATTATATGTATCTGTGTGATTCCTGTAATCATACCAGTATATGTGTATTACTTTAGTAGAAACTTTAGCTATAGA
4:71371060:T:C:R:wC	4:71371060:T:C	ChIP-seq allelic imbalance	center	fwd	ref	TTATAGAGAATTCCCATTTTTGGCGAAGACAGATATGACTTCAGAAAAACCACCTCGCCAGTCCCACGGCGTGGCCTTGACAGAGGCACCCTCTGGTGGTGGCCTCGCTGAAGTGCAGACACTGTTCTTGACTGGTGTTTGGTTTACTTGGGTTTGTTTCCTGGCTTGCTTGCTTTATTATTTTATTTGTTTATTTTGTT
4:71371060:T:C:A:wC	4:71371060:T:C	ChIP-seq allelic imbalance	center	fwd	alt	TTATAGAGAATTCCCATTTTTGGCGAAGACAGATATGACTTCAGAAAAACCACCTCGCCAGTCCCACGGCGTGGCCTTGACAGAGGCACCCTCTGGTGGCGGCCTCGCTGAAGTGCAGACACTGTTCTTGACTGGTGTTTGGTTTACTTGGGTTTGTTTCCTGGCTTGCTTGCTTTATTATTTTATTTGTTTATTTTGTT
4:2421129:G:A:R:wC	4:2421129:G:A	ChIP-seq allelic imbalance	center	fwd	ref	GCTACTCCCCCCAGTGGTGCCCTAATTTGTACCTTAAAACGCTCACCTCAATCTGAGTACCTGCTATGTGTCAAGCAGAGAGCTAAAAACCCACACGTGGCCTCACTTAAACTTCCCATTGACAGCCAGAGAAGCAGGCACAACGAGGCCGGCGTGCCCTGGCTGTGGGGGTTGCATCCAGATCACGGCGGATCTGGGTC
4:2421129:G:A:A:wC	4:2421129:G:A	ChIP-seq allelic imbalance	center	fwd	alt	GCTACTCCCCCCAGTGGTGCCCTAATTTGTACCTTAAAACGCTCACCTCAATCTGAGTACCTGCTATGTGTCAAGCAGAGAGCTAAAAACCCACACGTGACCTCACTTAAACTTCCCATTGACAGCCAGAGAAGCAGGCACAACGAGGCCGGCGTGCCCTGGCTGTGGGGGTTGCATCCAGATCACGGCGGATCTGGGTC
4:123835656:C:A:R:wC	4:123835656:C:A	ChIP-seq allelic imbalance	center	fwd	ref	ATTTGTGGTTACTCAAATTGAACTTGTCCCTAATGAATTCACTGTAAACATGAGCACAGTATCAGAGACAAAACCAGCACCACTAAAGCACAATTTGAGCGACCTCTGCTGGTCACAACATAAAAATTATTATTATGATTAGGCACTGTGCTTCAACGTACATTAGCTCAGGTATAAGTCACAATAATCCTGTGAGTGAT
4:123835656:C:A:A:wC	4:123835656:C:A	ChIP-seq allelic imbalance	center	fwd	alt	ATTTGTGGTTACTCAAATTGAACTTGTCCCTAATGAATTCACTGTAAACATGAGCACAGTATCAGAGACAAAACCAGCACCACTAAAGCACAATTTGAGAGACCTCTGCTGGTCACAACATAAAAATTATTATTATGATTAGGCACTGTGCTTCAACGTACATTAGCTCAGGTATAAGTCACAATAATCCTGTGAGTGAT
4:139840460:C:T:R:wC	4:139840460:C:T	ChIP-seq allelic imbalance	center	fwd	ref	CTTCTCGACGTCTTCCTATCTCTGCTATCTTTCCTTCATAAGCACGGATAGGCGCTGGGAAGGCTCAGCCAATCCCCTTTTCAGGTGTGACACGAGTGCCCTCTGCCGTCCAGAATGGCGAACAACTCAGCATCCAGGCAGGTTCAGACCAGACGAGGAGATGGGGAAAAAACCTACAGCCGTTCTCCCATCTCTGGGCA
4:139840460:C:T:A:wC	4:139840460:C:T	ChIP-seq allelic imbalance	center	fwd	alt	CTTCTCGACGTCTTCCTATCTCTGCTATCTTTCCTTCATAAGCACGGATAGGCGCTGGGAAGGCTCAGCCAATCCCCTTTTCAGGTGTGACACGAGTGCTCTCTGCCGTCCAGAATGGCGAACAACTCAGCATCCAGGCAGGTTCAGACCAGACGAGGAGATGGGGAAAAAACCTACAGCCGTTCTCCCATCTCTGGGCA
4:57167830:C:T:R:wC	4:57167830:C:T	ChIP-seq allelic imbalance	center	fwd	ref	AGTGCCTTTTTTCTCTGTGGCTTAAGAAACTTCCCAGCCCTTCGAGTTCCTAGAGACCCACGGAAGGGTGTCTGTCTGTAATGCCTGCCTTTGGAAAGGCTGCCCTCTAGTGCCTGCACATGGTGGGCTCACCGAGAACTGTCTTAGTTTGCAGGTTGGTATCTCTCCACGGAGTACAGAAGAACTCAATACAGCAAAAA
4:57167830:C:T:A:wC	4:57167830:C:T	ChIP-seq allelic imbalance	center	fwd	alt	AGTGCCTTTTTTCTCTGTGGCTTAAGAAACTTCCCAGCCCTTCGAGTTCCTAGAGACCCACGGAAGGGTGTCTGTCTGTAATGCCTGCCTTTGGAAAGGTTGCCCTCTAGTGCCTGCACATGGTGGGCTCACCGAGAACTGTCTTAGTTTGCAGGTTGGTATCTCTCCACGGAGTACAGAAGAACTCAATACAGCAAAAA
4:108939924:C:T:R:wC	4:108939924:C:T	ChIP-seq allelic imbalance	center	fwd	ref	AACCCCCAAGCCTGGTCAGTAAGGGATCCTTTCCTTTCCTGCCCTGTTACAGTCCATCTTGGTTGGAATCAGCACCAGGCCTGTTTGTATGTTTTTATCCGCAAGGTGGCGCTGCAGGAAAGCCTGGAAGTCAACCTGTTTAAAGCTTTTCCTCTCATGCTTTTGGCACGCCACTTTACTGTGGCCTTAAAGAACTAAAT
4:108939924:C:T:A:wC	4:108939924:C:T	ChIP-seq allelic imbalance	center	fwd	alt	AACCCCCAAGCCTGGTCAGTAAGGGATCCTTTCCTTTCCTGCCCTGTTACAGTCCATCTTGGTTGGAATCAGCACCAGGCCTGTTTGTATGTTTTTATCTGCAAGGTGGCGCTGCAGGAAAGCCTGGAAGTCAACCTGTTTAAAGCTTTTCCTCTCATGCTTTTGGCACGCCACTTTACTGTGGCCTTAAAGAACTAAAT
4:84566027:G:T:R:wC	4:84566027:G:T	ChIP-seq allelic imbalance	center	fwd	ref	TTCTGTTTGTGAAGTTACTTGTCAAAGTTTCTCAACAGGAGAGAGATGGATTTCAGTGCTGAGGATATGATGATGTAATGTGACAACATTGCCAGTAGGGGGTGCTGTTTCACGTAGCATTAGAAGCTTTATGGCTTTGGATTCTGTAAATAGAGTTCACAACATTATTCTCGAAATGAATTAGATTAGTTTCCGAACGG
4:84566027:G:T:A:wC	4:84566027:G:T	ChIP-seq allelic imbalance	center	fwd	alt	TTCTGTTTGTGAAGTTACTTGTCAAAGTTTCTCAACAGGAGAGAGATGGATTTCAGTGCTGAGGATATGATGATGTAATGTGACAACATTGCCAGTAGGTGGTGCTGTTTCACGTAGCATTAGAAGCTTTATGGCTTTGGATTCTGTAAATAGAGTTCACAACATTATTCTCGAAATGAATTAGATTAGTTTCCGAACGG
4:40311429:T:G:R:wC	4:40311429:T:G	ChIP-seq allelic imbalance	center	fwd	ref	TCCAGGTTGGATGGGAAGGCTGGCTCTCCCTGAGACCTGAAGCCAGGGGCCCTGTGAAGAGTCCCTGTTAATTTCATCTTGCGCTGCTGCCCTCTGGTGTTCACGCGCTGTTCCCAGTGTCTTGAGAGCAAGTCAAAGCCGAGCCAGTGCGATTTAGAGCGTGAGCGCGACCCTGTCTGGCCCTTCTCCCACTTCTTTGT
4:40311429:T:G:A:wC	4:40311429:T:G	ChIP-seq allelic imbalance	center	fwd	alt	TCCAGGTTGGATGGGAAGGCTGGCTCTCCCTGAGACCTGAAGCCAGGGGCCCTGTGAAGAGTCCCTGTTAATTTCATCTTGCGCTGCTGCCCTCTGGTGGTCACGCGCTGTTCCCAGTGTCTTGAGAGCAAGTCAAAGCCGAGCCAGTGCGATTTAGAGCGTGAGCGCGACCCTGTCTGGCCCTTCTCCCACTTCTTTGT
4:37140633:T:C:R:wC	4:37140633:T:C	ChIP-seq allelic imbalance	center	fwd	ref	CCAGAGTTTTTCATTATCTGCAAGTGCATCTGATGATCCATGACCGTAGGAAATTGTAACTGCTGAGGTTCCATTCATGCCACACATCTTCTGAAATGATTAGTGACAGTGCCTGAGAGGTCATCTAGTGGCCACATCTCAAGGGAAATTTATTGTTCTCTACTTTTTCTTGTAAGCTATAACCTCAGCATAGAATGCAT
4:37140633:T:C:A:wC	4:37140633:T:C	ChIP-seq allelic imbalance	center	fwd	alt	CCAGAGTTTTTCATTATCTGCAAGTGCATCTGATGATCCATGACCGTAGGAAATTGTAACTGCTGAGGTTCCATTCATGCCACACATCTTCTGAAATGACTAGTGACAGTGCCTGAGAGGTCATCTAGTGGCCACATCTCAAGGGAAATTTATTGTTCTCTACTTTTTCTTGTAAGCTATAACCTCAGCATAGAATGCAT
4:131257943:A:G:R:wC	4:131257943:A:G	ChIP-seq allelic imbalance	center	fwd	ref	GTAGATTGTGGTAATTGCTCATACACAGTTAAAACTGGATATGCCAGTACTAAGAAATGTCCTTGAATTATAAACATATTCTCCCTTCCTCCATTAGGTAGCAGCACACCTACCTTCTCATGAGGATTAGTGTCAATTCTCCCTGCCAGTGTGGCAACTCTTTACTTTGCCTATTATTTTCCACAAGATTTAAGCACAAT
4:131257943:A:G:A:wC	4:131257943:A:G	ChIP-seq allelic imbalance	center	fwd	alt	GTAGATTGTGGTAATTGCTCATACACAGTTAAAACTGGATATGCCAGTACTAAGAAATGTCCTTGAATTATAAACATATTCTCCCTTCCTCCATTAGGTGGCAGCACACCTACCTTCTCATGAGGATTAGTGTCAATTCTCCCTGCCAGTGTGGCAACTCTTTACTTTGCCTATTATTTTCCACAAGATTTAAGCACAAT
4:77776205:T:A:R:wC	4:77776205:T:A	ChIP-seq allelic imbalance	center	fwd	ref	AGAAAGGTCAAGAGAATCCTAGAAGTCCATCCTGAGCTGAGTTGTTCTGCTGTGCCCACCTCGGCAACTGCCGGCCTCTGACCTCTTGGTAGGCCAGAATTAGAAACCTCTCTATGTCTGAGCCAGTGTAAGTCAGGTTTTCTGTTATTTGTGGTCAAAAGCGTTTCTAACTGACATAAGCCCCTAAAAATAGAAATGCC
4:77776205:T:A:A:wC	4:77776205:T:A	ChIP-seq allelic imbalance	center	fwd	alt	AGAAAGGTCAAGAGAATCCTAGAAGTCCATCCTGAGCTGAGTTGTTCTGCTGTGCCCACCTCGGCAACTGCCGGCCTCTGACCTCTTGGTAGGCCAGAAATAGAAACCTCTCTATGTCTGAGCCAGTGTAAGTCAGGTTTTCTGTTATTTGTGGTCAAAAGCGTTTCTAACTGACATAAGCCCCTAAAAATAGAAATGCC
4:35153766:A:C:R:wC	4:35153766:A:C	ChIP-seq allelic imbalance	center	fwd	ref	TATAATCTCAGAAAACATGAATGAATATTCCTGTTTTTCTATTCCCTGGTAATTGTAGTCGGCAAATTCTGGAGTGACCAGAGTAATCCTGCCCCCTGGAGTATAACTCTTGTATAGCCCCTGCACCTGAGCACCAATATAACCTATGGATATGACGGGGTAGTGGCTCCCTTAATCAGGTTATGCTATGTGACAAATGG
4:35153766:A:C:A:wC	4:35153766:A:C	ChIP-seq allelic imbalance	center	fwd	alt	TATAATCTCAGAAAACATGAATGAATATTCCTGTTTTTCTATTCCCTGGTAATTGTAGTCGGCAAATTCTGGAGTGACCAGAGTAATCCTGCCCCCTGGCGTATAACTCTTGTATAGCCCCTGCACCTGAGCACCAATATAACCTATGGATATGACGGGGTAGTGGCTCCCTTAATCAGGTTATGCTATGTGACAAATGG
4:2861430:A:G:R:wC	4:2861430:A:G	ChIP-seq allelic imbalance	center	fwd	ref	AAAAAAGCAAAACCAAAGCAGACATTTCCCATCTACCAAAACAGAGAAATTTTAGTGATAGCCTCTGCTTCCTTTTCGGAGTATGTAAGCCAAAAGGAAATGAAACTTTTTATTTAATCCTCACCCATTTTGGAGGTTTTCTTTACTGTAAGGTTTCCTTTCCAGTGTCAGGCTTAACCTTCAAGCAGTTACCACTTTAG
4:2861430:A:G:A:wC	4:2861430:A:G	ChIP-seq allelic imbalance	center	fwd	alt	AAAAAAGCAAAACCAAAGCAGACATTTCCCATCTACCAAAACAGAGAAATTTTAGTGATAGCCTCTGCTTCCTTTTCGGAGTATGTAAGCCAAAAGGAAGTGAAACTTTTTATTTAATCCTCACCCATTTTGGAGGTTTTCTTTACTGTAAGGTTTCCTTTCCAGTGTCAGGCTTAACCTTCAAGCAGTTACCACTTTAG
4:41649554:G:A:R:wC	4:41649554:G:A	ChIP-seq allelic imbalance	center	fwd	ref	GGTTTTTTAAACAAGTGGAAAGAAACTGGGTTGTTTTGCTAATGAGTGTGTAAAATAGTGTTCCAGACTGAAGAACTTGTGGAAACCAAACATCTTTTCGCTTCCTCAAATTCAAGTACTTTCTCTTATATCAGGAGGAAGCACTCATCCTTTGTCTTAAGTTCTTTTGACTTGTAAAGAAAAATCAGTTCCCCTTGTCC
4:41649554:G:A:A:wC	4:41649554:G:A	ChIP-seq allelic imbalance	center	fwd	alt	GGTTTTTTAAACAAGTGGAAAGAAACTGGGTTGTTTTGCTAATGAGTGTGTAAAATAGTGTTCCAGACTGAAGAACTTGTGGAAACCAAACATCTTTTCACTTCCTCAAATTCAAGTACTTTCTCTTATATCAGGAGGAAGCACTCATCCTTTGTCTTAAGTTCTTTTGACTTGTAAAGAAAAATCAGTTCCCCTTGTCC
4:140577883:A:C:R:wC	4:140577883:A:C	ChIP-seq allelic imbalance	center	fwd	ref	GATCAAATCAAAGTCCAAGGTGTGGTATCCAATTCCTCGGAATATTGATCAAAAAACGGGCATCCCCTTGGCTAGGGATTTCCCCACCACCAGGTGGAAACCTTGTGTCTTTTCTCACCCCTCCTCTATCCCCTCGCAGTTTGCCACAGGGATGCCAAACGTAAAGTGTCCTTTTCTGACCCTTCTCCATGGAATGTACG
4:140577883:A:C:A:wC	4:140577883:A:C	ChIP-seq allelic imbalance	center	fwd	alt	GATCAAATCAAAGTCCAAGGTGTGGTATCCAATTCCTCGGAATATTGATCAAAAAACGGGCATCCCCTTGGCTAGGGATTTCCCCACCACCAGGTGGAACCCTTGTGTCTTTTCTCACCCCTCCTCTATCCCCTCGCAGTTTGCCACAGGGATGCCAAACGTAAAGTGTCCTTTTCTGACCCTTCTCCATGGAATGTACG
4:78161843:T:C:R:wC	4:78161843:T:C	ChIP-seq allelic imbalance	center	fwd	ref	CGTGGTGTGGGTTGGGGGAGAATCAGACAAGTCTCACAGGTGAACTGGAGGGGCAGACCCGCTGGGACTGAGTTCAGGGCTTTGGCCAGGAGAGGGCAGTACTCGATCACAGAACTGTGTTCCCTGAGCAACCTCCTTCAGATGGAGCCTGGGCTGGGCAACTTAAGGGGCTTTTAGAGAGCAAGAACCAACAGTGACTG
4:78161843:T:C:A:wC	4:78161843:T:C	ChIP-seq allelic imbalance	center	fwd	alt	CGTGGTGTGGGTTGGGGGAGAATCAGACAAGTCTCACAGGTGAACTGGAGGGGCAGACCCGCTGGGACTGAGTTCAGGGCTTTGGCCAGGAGAGGGCAGCACTCGATCACAGAACTGTGTTCCCTGAGCAACCTCCTTCAGATGGAGCCTGGGCTGGGCAACTTAAGGGGCTTTTAGAGAGCAAGAACCAACAGTGACTG
5:66160543:C:A:R:wC	5:66160543:C:A	ChIP-seq allelic imbalance	center	fwd	ref	CTCAGATGGTGTTATGGGTTGAATTATGTCCCCCCCCGAAAATACATGGAAGTCCTAACCCCCAATACTGCGGATGGGATGAAGACACAAGGAGAAGACCGCCATCTAGAGGCCAAAATTAGGCTTGGAACAGTTCCTTCCCTCAGCCAGCAGAAGAACCAACCCTGCCAACATCTTCATGTTAGACTTCTGGCCTCCAG
5:66160543:C:A:A:wC	5:66160543:C:A	ChIP-seq allelic imbalance	center	fwd	alt	CTCAGATGGTGTTATGGGTTGAATTATGTCCCCCCCCGAAAATACATGGAAGTCCTAACCCCCAATACTGCGGATGGGATGAAGACACAAGGAGAAGACAGCCATCTAGAGGCCAAAATTAGGCTTGGAACAGTTCCTTCCCTCAGCCAGCAGAAGAACCAACCCTGCCAACATCTTCATGTTAGACTTCTGGCCTCCAG
5:7746427:T:C:R:wC	5:7746427:T:C	ChIP-seq allelic imbalance	center	fwd	ref	CAAGAAGCCTGGATGGTGTCAAAGTGCCCAGGAAGCCTAGACGTGGCGACACTTGGTCCTCCTAAACTTGATTCCATAAGATCCGTGAATGAGGCTCCCTCTAGTGGCCAGCTGCAATTCCTCCTCCTTGGATGTAATCCATGAAAAAAATCAAGAAGGAATTCTTTTCACTTTAATAATAGGTCCTTTTTTACTGTTTA
5:7746427:T:C:A:wC	5:7746427:T:C	ChIP-seq allelic imbalance	center	fwd	alt	CAAGAAGCCTGGATGGTGTCAAAGTGCCCAGGAAGCCTAGACGTGGCGACACTTGGTCCTCCTAAACTTGATTCCATAAGATCCGTGAATGAGGCTCCCCCTAGTGGCCAGCTGCAATTCCTCCTCCTTGGATGTAATCCATGAAAAAAATCAAGAAGGAATTCTTTTCACTTTAATAATAGGTCCTTTTTTACTGTTTA
5:35815846:G:C:R:wC	5:35815846:G:C	ChIP-seq allelic imbalance	center	fwd	ref	ACTCCTTTGTCGCAGGAAGTCTGGTCCAAGCCTTTGCCATCTCTTGCCTGGATTACTGCAGTATCCGGGTAACCAGTGATCCTGTTTCTGTTCTTGCTCGCCCTACAGGCTGTTTTTAAGCACAGCAGCCAGAGGGAGCCTTTTATAATGCGAGTCAGGCCATGTCACACTTCTGCTCCAACCCTCTATGTCCTATGTCA
5:35815846:G:C:A:wC	5:35815846:G:C	ChIP-seq allelic imbalance	center	fwd	alt	ACTCCTTTGTCGCAGGAAGTCTGGTCCAAGCCTTTGCCATCTCTTGCCTGGATTACTGCAGTATCCGGGTAACCAGTGATCCTGTTTCTGTTCTTGCTCCCCCTACAGGCTGTTTTTAAGCACAGCAGCCAGAGGGAGCCTTTTATAATGCGAGTCAGGCCATGTCACACTTCTGCTCCAACCCTCTATGTCCTATGTCA
5:72512048:T:G:R:wC	5:72512048:T:G	ChIP-seq allelic imbalance	center	fwd	ref	CCGCGCACCACCCAAGCGCCCAGCATCGAGGGCGCGGCGGCGGCGGCCAGGGCGGCCAGGGCCCTTGAGCACCCGCGCGGTTTTCCCCCTATGGCCGCATGGGGGCAGGAGAGAGGAGCTGTGGCGCAGAGCACGCGGAGAGGGACCTGGAGCGCGGGAGCCAGGACGGCGCAGGCAGCTGGGGAGGCCGCGGGGCTGCC
5:72512048:T:G:A:wC	5:72512048:T:G	ChIP-seq allelic imbalance	center	fwd	alt	CCGCGCACCACCCAAGCGCCCAGCATCGAGGGCGCGGCGGCGGCGGCCAGGGCGGCCAGGGCCCTTGAGCACCCGCGCGGTTTTCCCCCTATGGCCGCAGGGGGGCAGGAGAGAGGAGCTGTGGCGCAGAGCACGCGGAGAGGGACCTGGAGCGCGGGAGCCAGGACGGCGCAGGCAGCTGGGGAGGCCGCGGGGCTGCC
5:153921433:G:A:R:wC	5:153921433:G:A	ChIP-seq allelic imbalance	center	fwd	ref	GAGGAACAGAGAGGGGCAGGCTGAGAGGGGCCTGGGGAGGGAGCCCTCAGGGCCCCGTGTTTCCTGTCTGTGGCACCTGGAACCTATTTCTGAGTCAGCGGGGGGCGCTGTGCAGGGCCTGAGGTGGGTAGGAACCTGAGGGGCTGCATATGCACCATATTCAGGATGTGCTGGGCTCGCACTCAGTGCAGGCACTTGGC
5:153921433:G:A:A:wC	5:153921433:G:A	ChIP-seq allelic imbalance	center	fwd	alt	GAGGAACAGAGAGGGGCAGGCTGAGAGGGGCCTGGGGAGGGAGCCCTCAGGGCCCCGTGTTTCCTGTCTGTGGCACCTGGAACCTATTTCTGAGTCAGCAGGGGGCGCTGTGCAGGGCCTGAGGTGGGTAGGAACCTGAGGGGCTGCATATGCACCATATTCAGGATGTGCTGGGCTCGCACTCAGTGCAGGCACTTGGC
5:67151565:G:A:R:wC	5:67151565:G:A	ChIP-seq allelic imbalance	center	fwd	ref	CAGACACATCAAGCCTGTGAGGCCCTACCTTCTGCTGCCTGAACTGTGTGTGGGTTGTGAATTACAACTATCTAAATTGTGTGTGGGTTGAGGAATGCCGCAAATAGAAAAGTTTTCTGCAAATGTACCCCATTCCCCTGTGCGAGAATTGCTTGAAATGGAACCAGAAACTACCAAATTTAGCCCGGCTGTGAGAACTT
5:67151565:G:A:A:wC	5:67151565:G:A	ChIP-seq allelic imbalance	center	fwd	alt	CAGACACATCAAGCCTGTGAGGCCCTACCTTCTGCTGCCTGAACTGTGTGTGGGTTGTGAATTACAACTATCTAAATTGTGTGTGGGTTGAGGAATGCCACAAATAGAAAAGTTTTCTGCAAATGTACCCCATTCCCCTGTGCGAGAATTGCTTGAAATGGAACCAGAAACTACCAAATTTAGCCCGGCTGTGAGAACTT
5:103748792:G:A:R:wC	5:103748792:G:A	ChIP-seq allelic imbalance	center	fwd	ref	CAACTGAAGCAACAGAAACCACCCCATAGTAGACAAAGATCAAGTACTACTCATCTGCTTGTGCCACAGCTGGCTTTTGCCTATAAGTGCCACCTACTGGCCTGCACTTTGAACAGCACAGGCTAATATAAAACCTGCTGAAAGAGGCATGTAGGGCTACAGAGGCAAAGACAAAAGGCCCTACCCAACAAATTCTATAG
5:103748792:G:A:A:wC	5:103748792:G:A	ChIP-seq allelic imbalance	center	fwd	alt	CAACTGAAGCAACAGAAACCACCCCATAGTAGACAAAGATCAAGTACTACTCATCTGCTTGTGCCACAGCTGGCTTTTGCCTATAAGTGCCACCTACTGACCTGCACTTTGAACAGCACAGGCTAATATAAAACCTGCTGAAAGAGGCATGTAGGGCTACAGAGGCAAAGACAAAAGGCCCTACCCAACAAATTCTATAG
5:153569646:C:G:R:wC	5:153569646:C:G	ChIP-seq allelic imbalance	center	fwd	ref	GTCACTTACCCACCCGCCGGTTTGCAGGATCTACAGACGGGCGGCGGCCGGGCACAGCTCCCTACAGTTTGCAGAGGGCGTTCACACCTAACGCCAGGGCCCCCCTAGAGGAAGAAAACCAGGGCCCGCCCGCGGAACAGTGAGCGTGCAGCACGGCTGTGGCCCCGTTTCATGGCCGGGAACACCGAGTCGCCGGGGTC
5:153569646:C:G:A:wC	5:153569646:C:G	ChIP-seq allelic imbalance	center	fwd	alt	GTCACTTACCCACCCGCCGGTTTGCAGGATCTACAGACGGGCGGCGGCCGGGCACAGCTCCCTACAGTTTGCAGAGGGCGTTCACACCTAACGCCAGGGGCCCCCTAGAGGAAGAAAACCAGGGCCCGCCCGCGGAACAGTGAGCGTGCAGCACGGCTGTGGCCCCGTTTCATGGCCGGGAACACCGAGTCGCCGGGGTC
5:132623391:T:C:R:wC	5:132623391:T:C	ChIP-seq allelic imbalance	center	fwd	ref	ATCTGCTTCTCCCCTGCCCAGAGCTTTGGATGGCTGTTCTTGGCCTCTCATTCCAGGCCTCTATAGTCTGACTGACCTGACACTGTGGTCCCCACTGCCTCCTGCTGCCCGCACTCTGCTCTAGGATGACAGCAGTGCCGTTTCTTGAATGTATTCTGTGTCCTCCAGCCTCAGTGTCTTTCTTTGCTCCCACTGTTCTT
5:132623391:T:C:A:wC	5:132623391:T:C	ChIP-seq allelic imbalance	center	fwd	alt	ATCTGCTTCTCCCCTGCCCAGAGCTTTGGATGGCTGTTCTTGGCCTCTCATTCCAGGCCTCTATAGTCTGACTGACCTGACACTGTGGTCCCCACTGCCCCCTGCTGCCCGCACTCTGCTCTAGGATGACAGCAGTGCCGTTTCTTGAATGTATTCTGTGTCCTCCAGCCTCAGTGTCTTTCTTTGCTCCCACTGTTCTT
6:89854116:T:A:R:wC	6:89854116:T:A	ChIP-seq allelic imbalance	center	fwd	ref	CCTTTTCTGTTGCTGTTTATTGATGCCTGAGGAGGGCAAACATGGGTTCTACTGATGTCAGCAGGCAGAGTTGCTGCAGTAAAATTTATTCAAAATGAGTGTTGTGGGTTCTGATTTGAATAGATAAACTGGAGATGCATTTATGAATTTGCATGTCTGTTTACACAAGCAATAGACCATGGTGGCTGAAAGTCAGCCAC
6:89854116:T:A:A:wC	6:89854116:T:A	ChIP-seq allelic imbalance	center	fwd	alt	CCTTTTCTGTTGCTGTTTATTGATGCCTGAGGAGGGCAAACATGGGTTCTACTGATGTCAGCAGGCAGAGTTGCTGCAGTAAAATTTATTCAAAATGAGAGTTGTGGGTTCTGATTTGAATAGATAAACTGGAGATGCATTTATGAATTTGCATGTCTGTTTACACAAGCAATAGACCATGGTGGCTGAAAGTCAGCCAC
6:80659049:T:C:R:wC	6:80659049:T:C	ChIP-seq allelic imbalance	center	fwd	ref	AATACTTAATACAAGGAGAAATTGTTAAAACAGCTTCAGGTATTTCCCTGGTATTTCTTCTACCGTGGAGGTCAACTTAAGTCCCTATTCACTAGGGGGTGCCAGTCACGTATAAGAAAATCATAGATGAGATAACCTTCAGCTGGGAATGGCGGTCACACGGATATCACCGTGTCCACACTCCACCTGTAAGAGTAGAA
6:80659049:T:C:A:wC	6:80659049:T:C	ChIP-seq allelic imbalance	center	fwd	alt	AATACTTAATACAAGGAGAAATTGTTAAAACAGCTTCAGGTATTTCCCTGGTATTTCTTCTACCGTGGAGGTCAACTTAAGTCCCTATTCACTAGGGGGCGCCAGTCACGTATAAGAAAATCATAGATGAGATAACCTTCAGCTGGGAATGGCGGTCACACGGATATCACCGTGTCCACACTCCACCTGTAAGAGTAGAA
6:6331873:T:C:R:wC	6:6331873:T:C	ChIP-seq allelic imbalance	center	fwd	ref	GCCCTGCACATGTTTGCCAGCTGTAGTTCAGATGGTTTCTATTTCACTCAGCATTAATTTTTTATGAAATCTGTGGCCCAGGGGCCCATAAGCGGCTTTTAGTTCTTCATTCTATACTGTCTGGTCTAATTGCCAAGGCATGGTAAGACTCAGATTTTAAGGTGTCGTTAATGTATTTACCAGCCTTCCGGTCTACAGGC
6:6331873:T:C:A:wC	6:6331873:T:C	ChIP-seq allelic imbalance	center	fwd	alt	GCCCTGCACATGTTTGCCAGCTGTAGTTCAGATGGTTTCTATTTCACTCAGCATTAATTTTTTATGAAATCTGTGGCCCAGGGGCCCATAAGCGGCTTTCAGTTCTTCATTCTATACTGTCTGGTCTAATTGCCAAGGCATGGTAAGACTCAGATTTTAAGGTGTCGTTAATGTATTTACCAGCCTTCCGGTCTACAGGC
6:46378261:T:G:R:wC	6:46378261:T:G	ChIP-seq allelic imbalance	center	fwd	ref	TACATTTGAAGTAGATTAGGACATGGTAAAAAAAGGTAACCAGGATTGGTGAGAAAAATTCAGAGCAGGAAACAACAAGTGAAGTATTTGACATCGTCTTTCTCCACCTTCTGGCCACAAGGCAAAAAGGCATGTCTGAGAAATAATTGTTACATAACTACTGGAAACAGCTCTTAAAATGGAAATCTTTTGCCTGTTAC
6:46378261:T:G:A:wC	6:46378261:T:G	ChIP-seq allelic imbalance	center	fwd	alt	TACATTTGAAGTAGATTAGGACATGGTAAAAAAAGGTAACCAGGATTGGTGAGAAAAATTCAGAGCAGGAAACAACAAGTGAAGTATTTGACATCGTCTGTCTCCACCTTCTGGCCACAAGGCAAAAAGGCATGTCTGAGAAATAATTGTTACATAACTACTGGAAACAGCTCTTAAAATGGAAATCTTTTGCCTGTTAC
6:3698463:C:G:R:wC	6:3698463:C:G	ChIP-seq allelic imbalance	center	fwd	ref	CATGACCATAAACCACAAATGACACCTCTGACCAGAAACATTCCAACCCTAAGATTAAACCCCTCCCTGACCAGAGACATGCCAGCCCTGAGATAATCTCCCCCCTGCCGGAGAGACGTCAGCCCCAAGATAACCTCGCCTCCGACCAGAGACATTCCAACCCCACAATAAACTTCTCCACACAGAAATATTCCAAGCCT
6:3698463:C:G:A:wC	6:3698463:C:G	ChIP-seq allelic imbalance	center	fwd	alt	CATGACCATAAACCACAAATGACACCTCTGACCAGAAACATTCCAACCCTAAGATTAAACCCCTCCCTGACCAGAGACATGCCAGCCCTGAGATAATCTGCCCCCTGCCGGAGAGACGTCAGCCCCAAGATAACCTCGCCTCCGACCAGAGACATTCCAACCCCACAATAAACTTCTCCACACAGAAATATTCCAAGCCT
6:31334852:G:T:R:wC	6:31334852:G:T	ChIP-seq allelic imbalance	center	fwd	ref	TGGAAACTGGAGGATGAGCCATGACATCCCTCTCTCCACCTCAAAGCTCGTCCTGGGCATCCACCTCCAGGGAGCAGAAGCAGCGCAGCAGCGCCACCTGGTGGTCGATGCGCTTCCTTTGCAGATCACGCACAGCCCTGAGATCCACCTCTCCTTCCTACGCACCACGCATTTCTTCACTGGACACCAGCCTGCGTCAA
6:31334852:G:T:A:wC	6:31334852:G:T	ChIP-seq allelic imbalance	center	fwd	alt	TGGAAACTGGAGGATGAGCCATGACATCCCTCTCTCCACCTCAAAGCTCGTCCTGGGCATCCACCTCCAGGGAGCAGAAGCAGCGCAGCAGCGCCACCTTGTGGTCGATGCGCTTCCTTTGCAGATCACGCACAGCCCTGAGATCCACCTCTCCTTCCTACGCACCACGCATTTCTTCACTGGACACCAGCCTGCGTCAA
6:151019750:A:G:R:wC	6:151019750:A:G	ChIP-seq allelic imbalance	center	fwd	ref	TGAAAAAGTATGCTCAAGGAAGACTATTTTGGCACTTTTAACAAATTGATTACACTATAACAATACAGTAACGGGAGCTGCTAAAGAGTATTTGGGGAAATGAAACAAAACACAAGTACCTCCTGTAACGCAACTGTAGGCCAGACGATACATAAAGTTCTAAAGCTCTCCTTGTGTGTTCTTTTCCAACAGTTGTGCAG
6:151019750:A:G:A:wC	6:151019750:A:G	ChIP-seq allelic imbalance	center	fwd	alt	TGAAAAAGTATGCTCAAGGAAGACTATTTTGGCACTTTTAACAAATTGATTACACTATAACAATACAGTAACGGGAGCTGCTAAAGAGTATTTGGGGAAGTGAAACAAAACACAAGTACCTCCTGTAACGCAACTGTAGGCCAGACGATACATAAAGTTCTAAAGCTCTCCTTGTGTGTTCTTTTCCAACAGTTGTGCAG
6:31890908:A:T:R:wC	6:31890908:A:T	ChIP-seq allelic imbalance	center	fwd	ref	GATATTATTCACCTGCTTCCCTCTACCTGGAGTGAAAACACGGTTACATTTGCTGGGCTTTTGAATGGTACAAGAAATAGAGAAGCCAAGGTCGCCCTCATCTGGTGGGGTCTACTGAAAAGCTAATCGGGAGTGCCGAGGGGAATAAAGGTCTGGCATCTTTAGCCCCACAGGTCAGGTCATGGTCCTTCCACATTCGA
6:31890908:A:T:A:wC	6:31890908:A:T	ChIP-seq allelic imbalance	center	fwd	alt	GATATTATTCACCTGCTTCCCTCTACCTGGAGTGAAAACACGGTTACATTTGCTGGGCTTTTGAATGGTACAAGAAATAGAGAAGCCAAGGTCGCCCTCTTCTGGTGGGGTCTACTGAAAAGCTAATCGGGAGTGCCGAGGGGAATAAAGGTCTGGCATCTTTAGCCCCACAGGTCAGGTCATGGTCCTTCCACATTCGA
6:156737724:A:G:R:wC	6:156737724:A:G	ChIP-seq allelic imbalance	center	fwd	ref	GGGTGGGAGGGGTTGCAATTTTAAAGGTGTTCAGCGTGATACAAGACCATGTCAGAGCAGCAATGGTTGACAGACTGCAGAGGGCTGTATAAGCCACCAAGAGGAGTCTGGCTTTTATTCCAAGTGAAATGGGAAGCCATTGGAAGGCTTAGAGCAGAGAAGAGACTTGGTCTTCTTAGTCATCAACAGAATCACTCAGG
6:156737724:A:G:A:wC	6:156737724:A:G	ChIP-seq allelic imbalance	center	fwd	alt	GGGTGGGAGGGGTTGCAATTTTAAAGGTGTTCAGCGTGATACAAGACCATGTCAGAGCAGCAATGGTTGACAGACTGCAGAGGGCTGTATAAGCCACCAGGAGGAGTCTGGCTTTTATTCCAAGTGAAATGGGAAGCCATTGGAAGGCTTAGAGCAGAGAAGAGACTTGGTCTTCTTAGTCATCAACAGAATCACTCAGG
6:28048624:T:C:R:wC	6:28048624:T:C	ChIP-seq allelic imbalance	center	fwd	ref	CAATGGAGAAAAAAGATGCCCCCTCCTTCAAGCCCTGAGATCTTCAGGACTTTGGCGAAAAGTCTGCGCCCGAAGAGACCCAGGAAGGATTCTTGGAATTGTAGTCCAAAGGCATCCCGCCTTCTGCGCAGACTCACAAGTCCCTGTGGACGGAATTCTTGAAGTGTAGCGCCGCTCAGTCCTTCCACCGGAAGTGTCCG
6:28048624:T:C:A:wC	6:28048624:T:C	ChIP-seq allelic imbalance	center	fwd	alt	CAATGGAGAAAAAAGATGCCCCCTCCTTCAAGCCCTGAGATCTTCAGGACTTTGGCGAAAAGTCTGCGCCCGAAGAGACCCAGGAAGGATTCTTGGAATCGTAGTCCAAAGGCATCCCGCCTTCTGCGCAGACTCACAAGTCCCTGTGGACGGAATTCTTGAAGTGTAGCGCCGCTCAGTCCTTCCACCGGAAGTGTCCG
6:53821076:C:G:R:wC	6:53821076:C:G	ChIP-seq allelic imbalance	center	fwd	ref	CAGGCTGTGTGACAGCTGGGAAGTCCCTATTACCTTGCTGTCCTCCTGTCCCTTTCCAACTTTCCTGGAGGCAAAATCCACAGGGGCTGCAGCTCCCCCCAGTGGCTACAGAAGAGCAGCTCTGAAGGAGAGCTTGTTAGCGGTGGGCAGCTGCAGCCTGGGGAACCACATAGGCTCTGGGCACTTGCCTGCACCGTCCA
6:53821076:C:G:A:wC	6:53821076:C:G	ChIP-seq allelic imbalance	center	fwd	alt	CAGGCTGTGTGACAGCTGGGAAGTCCCTATTACCTTGCTGTCCTCCTGTCCCTTTCCAACTTTCCTGGAGGCAAAATCCACAGGGGCTGCAGCTCCCCCGAGTGGCTACAGAAGAGCAGCTCTGAAGGAGAGCTTGTTAGCGGTGGGCAGCTGCAGCCTGGGGAACCACATAGGCTCTGGGCACTTGCCTGCACCGTCCA
6:53593569:C:T:R:wC	6:53593569:C:T	ChIP-seq allelic imbalance	center	fwd	ref	AGTGTGAAGGTCTGCTCAGCATTCAGCTCATCCTTCAAAGGAAACTTTTCAATTTCCCCTCCGGAGAAAGCGTCTGAAAACAGAAGTGGTCTGCTCTGCCCTCTAGCGGTGGCCCTGTGGCAGAACACTTTTAAAGATTGTCTTTGGAACTGCTATGTCAACGCTCTCCAGAGTGGTATTGGAATGCCAGTCTGTATAAT
6:53593569:C:T:A:wC	6:53593569:C:T	ChIP-seq allelic imbalance	center	fwd	alt	AGTGTGAAGGTCTGCTCAGCATTCAGCTCATCCTTCAAAGGAAACTTTTCAATTTCCCCTCCGGAGAAAGCGTCTGAAAACAGAAGTGGTCTGCTCTGCTCTCTAGCGGTGGCCCTGTGGCAGAACACTTTTAAAGATTGTCTTTGGAACTGCTATGTCAACGCTCTCCAGAGTGGTATTGGAATGCCAGTCTGTATAAT
6:29670478:C:T:R:wC	6:29670478:C:T	ChIP-seq allelic imbalance	center	fwd	ref	CCCTGTCCAGGTGCTGGGAACAGGAGAGCCTGGGAGGTCCTGGCTAGGGAGAAAGGGGAGCGGGGTCTCTGTCCTCGGCCCTGTGGCCACACGGGGGCGCCGCTGCGCTGCTCTCGGATTCTGAGTGCTCTCCGGGACGGGGCTGCGGGCTGAATGGGCAGACGGGGCTGAACCTGAGGTCAACCACGCTGAGACGGAGG
6:29670478:C:T:A:wC	6:29670478:C:T	ChIP-seq allelic imbalance	center	fwd	alt	CCCTGTCCAGGTGCTGGGAACAGGAGAGCCTGGGAGGTCCTGGCTAGGGAGAAAGGGGAGCGGGGTCTCTGTCCTCGGCCCTGTGGCCACACGGGGGCGTCGCTGCGCTGCTCTCGGATTCTGAGTGCTCTCCGGGACGGGGCTGCGGGCTGAATGGGCAGACGGGGCTGAACCTGAGGTCAACCACGCTGAGACGGAGG
7:147959930:T:C:R:wC	7:147959930:T:C	ChIP-seq allelic imbalance	center	fwd	ref	CGCGCTCTCAGGTCCTGAGAATTAGGATGTTATCTTTGGGAGGCATGATTCCGCCCACCATATCTCCATATTCAGACAAAATTGCAGAATGGTCTCGTGTCACATGGTCAGGTCCTGGAGAGCCCTGATCCGATGCTGCTGTTCTGAATTATGTTCGGCAGGGGGACAGCACCACCTGGTGGTAACACTCGGCAAAGCAT
7:147959930:T:C:A:wC	7:147959930:T:C	ChIP-seq allelic imbalance	center	fwd	alt	CGCGCTCTCAGGTCCTGAGAATTAGGATGTTATCTTTGGGAGGCATGATTCCGCCCACCATATCTCCATATTCAGACAAAATTGCAGAATGGTCTCGTGCCACATGGTCAGGTCCTGGAGAGCCCTGATCCGATGCTGCTGTTCTGAATTATGTTCGGCAGGGGGACAGCACCACCTGGTGGTAACACTCGGCAAAGCAT
7:48464574:C:T:R:wC	7:48464574:C:T	ChIP-seq allelic imbalance	center	fwd	ref	TGCCCTCTCTGTTAATTGGGCTACTTTGACATTTTGTCAAAATCTCAGAGCCTCCCGGACAGCCTGCCTGCAGTTAAGGTGAGTTGCCACTTGATGGCACGCATAACATTCTGATGGTCTTAGGCTTGCCTTTCACTGTTCATAGGCAAAGTTCCAGAATTTTCAGACACATTGTACCCAGATACTTAGTGCCGTACCAT
7:48464574:C:T:A:wC	7:48464574:C:T	ChIP-seq allelic imbalance	center	fwd	alt	TGCCCTCTCTGTTAATTGGGCTACTTTGACATTTTGTCAAAATCTCAGAGCCTCCCGGACAGCCTGCCTGCAGTTAAGGTGAGTTGCCACTTGATGGCATGCATAACATTCTGATGGTCTTAGGCTTGCCTTTCACTGTTCATAGGCAAAGTTCCAGAATTTTCAGACACATTGTACCCAGATACTTAGTGCCGTACCAT
7:24480623:C:G:R:wC	7:24480623:C:G	ChIP-seq allelic imbalance	center	fwd	ref	AGAAAAATTAATTTCATCCTTGTGCTAATTTGGTACAAGAGGAGTTATGATTAAAGGCATGTAGTTTTCTATTGATCTAACGTTGATCTACCATAAAGGCCATGAATTGACTCAGTCAGGTCAGATCTGACTCAGAGACTTGCTTTTTTTGGATTGCACAGTGTTTTTGTTTAAGTTTTCATCAGTTCCTTTTAAATGAG
7:24480623:C:G:A:wC	7:24480623:C:G	ChIP-seq allelic imbalance	center	fwd	alt	AGAAAAATTAATTTCATCCTTGTGCTAATTTGGTACAAGAGGAGTTATGATTAAAGGCATGTAGTTTTCTATTGATCTAACGTTGATCTACCATAAAGGGCATGAATTGACTCAGTCAGGTCAGATCTGACTCAGAGACTTGCTTTTTTTGGATTGCACAGTGTTTTTGTTTAAGTTTTCATCAGTTCCTTTTAAATGAG
7:1209688:T:A:R:wC	7:1209688:T:A	ChIP-seq allelic imbalance	center	fwd	ref	CTGAATAAGGGCCACCCCCTTCCTCCTCTGTGCCGCCATGTTCCCTCCCGGCCACGCCCCCTTGCAACCCCTCCAATCTCCGCCCTGCACCCTGGCAGCTCCCCCTGGCGGCAGCAGCGGGTCTTCGTGGAGTCAGCCCCTCCGCTGCTTGGCCGCTGGGTTTGTCCCTTATTTTAATGGATGCGCGTTGGCTAGGACTG
7:1209688:T:A:A:wC	7:1209688:T:A	ChIP-seq allelic imbalance	center	fwd	alt	CTGAATAAGGGCCACCCCCTTCCTCCTCTGTGCCGCCATGTTCCCTCCCGGCCACGCCCCCTTGCAACCCCTCCAATCTCCGCCCTGCACCCTGGCAGCACCCCCTGGCGGCAGCAGCGGGTCTTCGTGGAGTCAGCCCCTCCGCTGCTTGGCCGCTGGGTTTGTCCCTTATTTTAATGGATGCGCGTTGGCTAGGACTG
7:6362791:T:G:R:wC	7:6362791:T:G	ChIP-seq allelic imbalance	center	fwd	ref	GTCTGACGTTTTTATGTTAATTTTTGCTTAAGAATTTGGCTAAACAAAATAACCATAAAAACATCCCAAAACAGCACACTCCCTAGGTGAACACATGGCTCCCTCTTGTGGTCAACGCGAACCTCACGGGCACAGCCCCGGGGCTTTCTTCCCAACCTCATCCACTCCTCCCAAATTATTATGCAGCCACATAAATTACC
7:6362791:T:G:A:wC	7:6362791:T:G	ChIP-seq allelic imbalance	center	fwd	alt	GTCTGACGTTTTTATGTTAATTTTTGCTTAAGAATTTGGCTAAACAAAATAACCATAAAAACATCCCAAAACAGCACACTCCCTAGGTGAACACATGGCGCCCTCTTGTGGTCAACGCGAACCTCACGGGCACAGCCCCGGGGCTTTCTTCCCAACCTCATCCACTCCTCCCAAATTATTATGCAGCCACATAAATTACC
7:146942580:A:T:R:wC	7:146942580:A:T	ChIP-seq allelic imbalance	center	fwd	ref	AGCCCTGTGGCCCCCTCAATCCACCTCAGCCTCCACAGAGCATCAGTTGCTGTTTCATCCCGGGTTGGTCCAGACAGCCACTGCCAGTCCACTAGAGGGAGCACTTGAGAGGAAACCCATTTGCTTTCATTGATCTAGATCTCAAATAAAATTTCATCTTAGAGGCTGGGCGCGGTGGCTCATGCCTGTAATCTTAGCAC
7:146942580:A:T:A:wC	7:146942580:A:T	ChIP-seq allelic imbalance	center	fwd	alt	AGCCCTGTGGCCCCCTCAATCCACCTCAGCCTCCACAGAGCATCAGTTGCTGTTTCATCCCGGGTTGGTCCAGACAGCCACTGCCAGTCCACTAGAGGGTGCACTTGAGAGGAAACCCATTTGCTTTCATTGATCTAGATCTCAAATAAAATTTCATCTTAGAGGCTGGGCGCGGTGGCTCATGCCTGTAATCTTAGCAC
7:127292004:C:T:R:wC	7:127292004:C:T	ChIP-seq allelic imbalance	center	fwd	ref	AGGCGGGAGGGCGCGGCTGGCTCCGCCCCTGGGGCTCCCATGGCCCCCCGCGCCCCGCGGCCAGATGCTGACGTGTCCTTTCCTTCCCACTACACCTCCCGACATTACCTACTCCGGCTGCCCCGGAAGTCCCGCCCCATATTTAGCCCATCCTTGCAAATCAACTCTTTCAGCGCTTCCTGGAACTCACCACCGTTTTG
7:127292004:C:T:A:wC	7:127292004:C:T	ChIP-seq allelic imbalance	center	fwd	alt	AGGCGGGAGGGCGCGGCTGGCTCCGCCCCTGGGGCTCCCATGGCCCCCCGCGCCCCGCGGCCAGATGCTGACGTGTCCTTTCCTTCCCACTACACCTCCTGACATTACCTACTCCGGCTGCCCCGGAAGTCCCGCCCCATATTTAGCCCATCCTTGCAAATCAACTCTTTCAGCGCTTCCTGGAACTCACCACCGTTTTG
7:97798117:G:A:R:wC	7:97798117:G:A	ChIP-seq allelic imbalance	center	fwd	ref	AACCTATTTACAGGTGTTTGAATGACTCATTCTACCAGGGCGTTGCAGGTCACTTGCTCTGCTGATGGAGAGCTTGGTGTAGCGCTCTGCTGCCATCTAGTGTCCTAAGTTTTCCTTCGGGAGTTTTTTGGGGGGTTTTGGGAAGCTGAGAAATTTTTAAAACTTGGATAAAGGAATGTTTATTTTAATTCAGAATACAT
7:97798117:G:A:A:wC	7:97798117:G:A	ChIP-seq allelic imbalance	center	fwd	alt	AACCTATTTACAGGTGTTTGAATGACTCATTCTACCAGGGCGTTGCAGGTCACTTGCTCTGCTGATGGAGAGCTTGGTGTAGCGCTCTGCTGCCATCTAATGTCCTAAGTTTTCCTTCGGGAGTTTTTTGGGGGGTTTTGGGAAGCTGAGAAATTTTTAAAACTTGGATAAAGGAATGTTTATTTTAATTCAGAATACAT
7:16154451:A:G:R:wC	7:16154451:A:G	ChIP-seq allelic imbalance	center	fwd	ref	ATGAAAGACAACCAAACAACTGGAGGACACATAACTCCTTTCTCCACCATTAAATAAGATTAACTAAAGAAGCCAGATTCTGCTACAGTGACAGAAGAGAGCAGCATTGAATTAGGTATCGTGTAAACCCTAGTCAAATCCACAAGAAATTAATAAGAGAGAACTTAATAAATGTATAGTTATTACATAAAATAAAATTC
7:16154451:A:G:A:wC	7:16154451:A:G	ChIP-seq allelic imbalance	center	fwd	alt	ATGAAAGACAACCAAACAACTGGAGGACACATAACTCCTTTCTCCACCATTAAATAAGATTAACTAAAGAAGCCAGATTCTGCTACAGTGACAGAAGAGGGCAGCATTGAATTAGGTATCGTGTAAACCCTAGTCAAATCCACAAGAAATTAATAAGAGAGAACTTAATAAATGTATAGTTATTACATAAAATAAAATTC
7:70294323:A:C:R:wC	7:70294323:A:C	ChIP-seq allelic imbalance	center	fwd	ref	CCGCAACCAAGGCTTGGGCGATGGTGTGATTGCAGGGAAGCGCCTTTGCAGAGGAACCGTCCGGGCTTCCTGCTATTGCACGGTCTGGACACCAGAGGGAGCCATGAGAACAGATTTTTAGCAGGACCCGCTGTGTGCGCTCCCGCGCAAGCCTGTTTGGATGGGAACGTGGTTTTGGGCAACCCCTGTGCAAAACCGCT
7:70294323:A:C:A:wC	7:70294323:A:C	ChIP-seq allelic imbalance	center	fwd	alt	CCGCAACCAAGGCTTGGGCGATGGTGTGATTGCAGGGAAGCGCCTTTGCAGAGGAACCGTCCGGGCTTCCTGCTATTGCACGGTCTGGACACCAGAGGGCGCCATGAGAACAGATTTTTAGCAGGACCCGCTGTGTGCGCTCCCGCGCAAGCCTGTTTGGATGGGAACGTGGTTTTGGGCAACCCCTGTGCAAAACCGCT
7:22590051:A:G:R:wC	7:22590051:A:G	ChIP-seq allelic imbalance	center	fwd	ref	GCCGCAGCCCCAGGGAAATGGCAGTGACACAGGTGGCAGCCACCTTCAGAGCGCCAGGCCCCCGCCAGCACATCTGCAGGTAGCAGCTTTGGCCACAGGAAGGCGCATCTGCACTGCCGGGTTCGCAAAAGCGGGGCGTGTGGGCTGAATTCCCACTTTCAGCAGCGGGAGAGGCTGGAAGAGACTGGGTTCCTGCCACT
7:22590051:A:G:A:wC	7:22590051:A:G	ChIP-seq allelic imbalance	center	fwd	alt	GCCGCAGCCCCAGGGAAATGGCAGTGACACAGGTGGCAGCCACCTTCAGAGCGCCAGGCCCCCGCCAGCACATCTGCAGGTAGCAGCTTTGGCCACAGGGAGGCGCATCTGCACTGCCGGGTTCGCAAAAGCGGGGCGTGTGGGCTGAATTCCCACTTTCAGCAGCGGGAGAGGCTGGAAGAGACTGGGTTCCTGCCACT
7:134871775:C:T:R:wC	7:134871775:C:T	ChIP-seq allelic imbalance	center	fwd	ref	CCCTGCCCACCACAATACCACTACCTCCCACCCCCAACCATCAGTTACCTTGTAGATGACGCCGCCTGTGGCAGAACATGTCAGCATGTAATTTCCCTCCGAGTCAAAAGCGAAGAGTCGGCCCCTGGGGACTTGAACCTGCTTGTAGCCGCTGTATCCAGACAGCACAAAGGGGCCCGTGGCATCTGAGGGGAGGCTGT
7:134871775:C:T:A:wC	7:134871775:C:T	ChIP-seq allelic imbalance	center	fwd	alt	CCCTGCCCACCACAATACCACTACCTCCCACCCCCAACCATCAGTTACCTTGTAGATGACGCCGCCTGTGGCAGAACATGTCAGCATGTAATTTCCCTCTGAGTCAAAAGCGAAGAGTCGGCCCCTGGGGACTTGAACCTGCTTGTAGCCGCTGTATCCAGACAGCACAAAGGGGCCCGTGGCATCTGAGGGGAGGCTGT
8:13512766:C:T:R:wC	8:13512766:C:T	ChIP-seq allelic imbalance	center	fwd	ref	TATCTGGCGCTTTAATTCAATAGGATTCACTTGCTAAGGTACACTGCCAATAAAACCTTAGAGTGCCTTCAGTTATAATTTAAATGAGACATTGCCCTCCAGAGGTCTTCTAAAAGAACTGACCTGGACAAGATCTAGATTTAGGCGAGACAATTAAGTAAATTAAAAACATACTTTAAGAACACCGTTGTACTTAACAT
8:13512766:C:T:A:wC	8:13512766:C:T	ChIP-seq allelic imbalance	center	fwd	alt	TATCTGGCGCTTTAATTCAATAGGATTCACTTGCTAAGGTACACTGCCAATAAAACCTTAGAGTGCCTTCAGTTATAATTTAAATGAGACATTGCCCTCTAGAGGTCTTCTAAAAGAACTGACCTGGACAAGATCTAGATTTAGGCGAGACAATTAAGTAAATTAAAAACATACTTTAAGAACACCGTTGTACTTAACAT
8:11718528:T:C:R:wC	8:11718528:T:C	ChIP-seq allelic imbalance	center	fwd	ref	CAACCTGCCAGACACACCTCAATGCTGGAGCAGCCCTGCACTGGGTGGGAGTGTGCTGACCTCAACTATGCTCTGTTGTGACCCAGAGACCTTTCCTTTTTGAGTATGAATCACAGCCTTGCTGTGGCCTCTGATGTGTTACGTCTTTGCCCCTAATGGAACTGTGTTTAGTAGATTCTTGGCTTATGATTAAATTAAGG
8:11718528:T:C:A:wC	8:11718528:T:C	ChIP-seq allelic imbalance	center	fwd	alt	CAACCTGCCAGACACACCTCAATGCTGGAGCAGCCCTGCACTGGGTGGGAGTGTGCTGACCTCAACTATGCTCTGTTGTGACCCAGAGACCTTTCCTTTCTGAGTATGAATCACAGCCTTGCTGTGGCCTCTGATGTGTTACGTCTTTGCCCCTAATGGAACTGTGTTTAGTAGATTCTTGGCTTATGATTAAATTAAGG
8:104137318:C:T:R:wC	8:104137318:C:T	ChIP-seq allelic imbalance	center	fwd	ref	GGGCTCGTGGACTGGACAGTCTAGGGTCGTGCTCTGCTCTGCAGGAGACAGGGAGCACCCAAGCCAAGTTGGTTCCTACCTTCCCGGCACTAGGGGGTGCTGTCTTGTTTAGCTATTTTCTTAGTTTTATTTTTGCCTTTGAATAGATGTGCCTGCTGCACTTACATCTCCCTGCAAGGATAGCAAAAGCTATAGGAAGA
8:104137318:C:T:A:wC	8:104137318:C:T	ChIP-seq allelic imbalance	center	fwd	alt	GGGCTCGTGGACTGGACAGTCTAGGGTCGTGCTCTGCTCTGCAGGAGACAGGGAGCACCCAAGCCAAGTTGGTTCCTACCTTCCCGGCACTAGGGGGTGTTGTCTTGTTTAGCTATTTTCTTAGTTTTATTTTTGCCTTTGAATAGATGTGCCTGCTGCACTTACATCTCCCTGCAAGGATAGCAAAAGCTATAGGAAGA
8:105698914:G:A:R:wC	8:105698914:G:A	ChIP-seq allelic imbalance	center	fwd	ref	GTGAGCAGAAGTCACAAGTAGACCAAAGTGATGAGTAAGTGGACACCAGATGGCATAGGTGTTATTTGTAGCAGTAGGAGAGGTAGAAGGAGCTGACTCGTTACATTAGCAGAACTCTCTGAACTCCTGGGTCTGAGAGGGAGTGACAAGGTAACAGAGGCCTAGAATTGCCTCTGTTCCCAAGCCAGCTTCCAGTTCCT
8:105698914:G:A:A:wC	8:105698914:G:A	ChIP-seq allelic imbalance	center	fwd	alt	GTGAGCAGAAGTCACAAGTAGACCAAAGTGATGAGTAAGTGGACACCAGATGGCATAGGTGTTATTTGTAGCAGTAGGAGAGGTAGAAGGAGCTGACTCATTACATTAGCAGAACTCTCTGAACTCCTGGGTCTGAGAGGGAGTGACAAGGTAACAGAGGCCTAGAATTGCCTCTGTTCCCAAGCCAGCTTCCAGTTCCT
8:146017782:C:T:R:wC	8:146017782:C:T	ChIP-seq allelic imbalance	center	fwd	ref	CAGCGCGCCTCACGGAAGAGGATGGCGGCGGATACTGCCCATGCCGCAAGGCCGCAAGGATGACCTACCTGTTCACCAGCGCGGCCGAAAGAGGAAACACGGCGTCAGCGAGCGGCCTTATCTTCCGGGGCGGGGCCCAGGGCCGCGACACCTTCCGGGCGCGCCACGGCCAGCCTAGCGCGGTGCACGCCGGGGCTTGT
8:146017782:C:T:A:wC	8:146017782:C:T	ChIP-seq allelic imbalance	center	fwd	alt	CAGCGCGCCTCACGGAAGAGGATGGCGGCGGATACTGCCCATGCCGCAAGGCCGCAAGGATGACCTACCTGTTCACCAGCGCGGCCGAAAGAGGAAACATGGCGTCAGCGAGCGGCCTTATCTTCCGGGGCGGGGCCCAGGGCCGCGACACCTTCCGGGCGCGCCACGGCCAGCCTAGCGCGGTGCACGCCGGGGCTTGT
8:59447578:T:G:R:wC	8:59447578:T:G	ChIP-seq allelic imbalance	center	fwd	ref	CGACAAACCAGGGTCTCCATCTCCATTCTGTCTGGCACCTCTAATCACAGTTTGCCCTGCAGCTGATGACCCCTCGCCTGCGCTGTGGCTCCACCTCGTTGCTGCTAGGAGTACAGTGAGAAACGCCAGCCACTGGGGCTGCGACCCTCGGGCATCTGAGCCTTGCTCAGTCAGATGCACCCCCTGCCACAACTCTTCCA
8:59447578:T:G:A:wC	8:59447578:T:G	ChIP-seq allelic imbalance	center	fwd	alt	CGACAAACCAGGGTCTCCATCTCCATTCTGTCTGGCACCTCTAATCACAGTTTGCCCTGCAGCTGATGACCCCTCGCCTGCGCTGTGGCTCCACCTCGTGGCTGCTAGGAGTACAGTGAGAAACGCCAGCCACTGGGGCTGCGACCCTCGGGCATCTGAGCCTTGCTCAGTCAGATGCACCCCCTGCCACAACTCTTCCA
8:10786072:A:T:R:wC	8:10786072:A:T	ChIP-seq allelic imbalance	center	fwd	ref	CTGGGCCAGCGCTGCTCTCCCTCGGGATCTCAGTTTCCTGTGTGTAAAATCCGGAGCTCCTGGGTGACCTCTGAGGCTGCGCTGCCAGCCGCCTCCTGCAGAGTCTCCCATCCCCTCTGCAGAAGCGGCCTCGACCCGCGGCCACACGGTGGCGCCAGACCCTAAGCGTCGCGGAAACGCCGCTCCAGGCAAGTGATCTC
8:10786072:A:T:A:wC	8:10786072:A:T	ChIP-seq allelic imbalance	center	fwd	alt	CTGGGCCAGCGCTGCTCTCCCTCGGGATCTCAGTTTCCTGTGTGTAAAATCCGGAGCTCCTGGGTGACCTCTGAGGCTGCGCTGCCAGCCGCCTCCTGCTGAGTCTCCCATCCCCTCTGCAGAAGCGGCCTCGACCCGCGGCCACACGGTGGCGCCAGACCCTAAGCGTCGCGGAAACGCCGCTCCAGGCAAGTGATCTC
8:74086702:G:C:R:wC	8:74086702:G:C	ChIP-seq allelic imbalance	center	fwd	ref	ACACAATTTTTACGGCATGTATATGGAGACTTAGAGAAATAGAGCCAGCAGCGGAGAGAGCTTCGGTGAGTTCATCCTCGGCTCCCTGCTTTCCCAGACGTCCCCCTGGTGTGGGCCTGTGTCACTGCGCCATCTAGTGGACACAGCGCGCAGCTGCCGTTGGAGGCACTCAGACAAGCCAGAGGAAAGGGTTTAAAGCC
8:74086702:G:C:A:wC	8:74086702:G:C	ChIP-seq allelic imbalance	center	fwd	alt	ACACAATTTTTACGGCATGTATATGGAGACTTAGAGAAATAGAGCCAGCAGCGGAGAGAGCTTCGGTGAGTTCATCCTCGGCTCCCTGCTTTCCCAGACCTCCCCCTGGTGTGGGCCTGTGTCACTGCGCCATCTAGTGGACACAGCGCGCAGCTGCCGTTGGAGGCACTCAGACAAGCCAGAGGAAAGGGTTTAAAGCC
8:32404790:G:A:R:wC	8:32404790:G:A	ChIP-seq allelic imbalance	center	fwd	ref	CGTGGTGCCCGTTACCCTGGTCTTTAACTTTTGTCCTTTGCAGGGGAGGGGTCAATGCCTTCTTATTTCCTTGCTCTTTAGAATTCTCCACCAGAGGGAGGACAAGGGAAGGAGTAGGTTTCACGCGCAGTTCTGAGTAAAGTTTGAATCTGAGAAACCCCACATTCACGAATTAAGGATCTCCAGTTCTGTGTCTTTAT
8:32404790:G:A:A:wC	8:32404790:G:A	ChIP-seq allelic imbalance	center	fwd	alt	CGTGGTGCCCGTTACCCTGGTCTTTAACTTTTGTCCTTTGCAGGGGAGGGGTCAATGCCTTCTTATTTCCTTGCTCTTTAGAATTCTCCACCAGAGGGAAGACAAGGGAAGGAGTAGGTTTCACGCGCAGTTCTGAGTAAAGTTTGAATCTGAGAAACCCCACATTCACGAATTAAGGATCTCCAGTTCTGTGTCTTTAT
8:125050166:A:G:R:wC	8:125050166:A:G	ChIP-seq allelic imbalance	center	fwd	ref	TCCTATAGCAACAAGGGCTGCCATGTCCCTCCCACCCCCTCATTTCCATCCCCTCCACCAGTGCCTAAACTCTGGTCCTTAAACTTCTGGCCTAGAGGGAGCAGTGTTGTCTCCTTGTTGGTTCTTCTCCCTGACACCTCTTCTGTCCATGGCTAGCTTGACTCAGTTTTATCGTCCTGAGGCTTTGCTCTGCTAGCACC
8:125050166:A:G:A:wC	8:125050166:A:G	ChIP-seq allelic imbalance	center	fwd	alt	TCCTATAGCAACAAGGGCTGCCATGTCCCTCCCACCCCCTCATTTCCATCCCCTCCACCAGTGCCTAAACTCTGGTCCTTAAACTTCTGGCCTAGAGGGGGCAGTGTTGTCTCCTTGTTGGTTCTTCTCCCTGACACCTCTTCTGTCCATGGCTAGCTTGACTCAGTTTTATCGTCCTGAGGCTTTGCTCTGCTAGCACC
8:143864088:A:G:R:wC	8:143864088:A:G	ChIP-seq allelic imbalance	center	fwd	ref	GAAAAGGGCACAGATGGGGCCATGAGCGGCACTGGCCTGGGCGAAGGCGGATTTTCCCTGTGCAGGAGCCCCGGCACCCGGCTCTCCGGTGGCCACCAGAGGGCGCTCATACTCAGACCTCCAGGAGCACTCGCAGGCCCCTCCCACATGCCAGCACTCAGGGGAGAAGGGGCGCCCTCACCCCTTCACCCTGGGTCATG
8:143864088:A:G:A:wC	8:143864088:A:G	ChIP-seq allelic imbalance	center	fwd	alt	GAAAAGGGCACAGATGGGGCCATGAGCGGCACTGGCCTGGGCGAAGGCGGATTTTCCCTGTGCAGGAGCCCCGGCACCCGGCTCTCCGGTGGCCACCAGGGGGCGCTCATACTCAGACCTCCAGGAGCACTCGCAGGCCCCTCCCACATGCCAGCACTCAGGGGAGAAGGGGCGCCCTCACCCCTTCACCCTGGGTCATG
9:34253097:C:T:R:wC	9:34253097:C:T	ChIP-seq allelic imbalance	center	fwd	ref	CTTGAGCTTTTGGCTAGACTGGGTCTTTGAAGGTTTTTAGTGATCATGTGAGGGAGGGGCCGCAGTGCCCTGCAGCCGGGAAGCACCAATAAGGATGCCCCCTGGCGGTCAGATGAGGCACTGTCAGGCTGACAAAGGGTGACTGGACCAGGCTGCTAGTGTCTCAAGAGAGCCATTTAACCCTCTTCTTGGCCTTTTAA
9:34253097:C:T:A:wC	9:34253097:C:T	ChIP-seq allelic imbalance	center	fwd	alt	CTTGAGCTTTTGGCTAGACTGGGTCTTTGAAGGTTTTTAGTGATCATGTGAGGGAGGGGCCGCAGTGCCCTGCAGCCGGGAAGCACCAATAAGGATGCCTCCTGGCGGTCAGATGAGGCACTGTCAGGCTGACAAAGGGTGACTGGACCAGGCTGCTAGTGTCTCAAGAGAGCCATTTAACCCTCTTCTTGGCCTTTTAA
9:95502943:T:C:R:wC	9:95502943:T:C	ChIP-seq allelic imbalance	center	fwd	ref	CTAAAAATAAATAATGATAAAAAGAAACAGTCTCTCTAGACGGGGATTGCAAAAACTGAATAAAGTAACAAGCAGAAGTCTCACAAAGGGGAAGTGATATAACAAAAACCCAGAAACAAAAGAAAAAACAAAGCAACCATGTTTGTGTATTTTTTTAACCAGCTAATGACTGTATTCAGGTTGGCAAGTCTGTGCAAAGT
9:95502943:T:C:A:wC	9:95502943:T:C	ChIP-seq allelic imbalance	center	fwd	alt	CTAAAAATAAATAATGATAAAAAGAAACAGTCTCTCTAGACGGGGATTGCAAAAACTGAATAAAGTAACAAGCAGAAGTCTCACAAAGGGGAAGTGATACAACAAAAACCCAGAAACAAAAGAAAAAACAAAGCAACCATGTTTGTGTATTTTTTTAACCAGCTAATGACTGTATTCAGGTTGGCAAGTCTGTGCAAAGT
9:73900251:T:C:R:wC	9:73900251:T:C	ChIP-seq allelic imbalance	center	fwd	ref	TGCCTGGGTGTGCACCATGTTATCTGACGGTTAGAAATAATTAAATCTTTCCCATTGCTGTTCAAATTACCTGCATTCTCACTAGCATCCACTAGAGGGTCGTAGCTGCACTATGTAAAGAGATGGCCTTTGCCTCTTTTTCTTCCTATTCTTTTTTGTGTACCCAAACAAGCAAGGAAACACTGAGCAAACAGTATAGT
9:73900251:T:C:A:wC	9:73900251:T:C	ChIP-seq allelic imbalance	center	fwd	alt	TGCCTGGGTGTGCACCATGTTATCTGACGGTTAGAAATAATTAAATCTTTCCCATTGCTGTTCAAATTACCTGCATTCTCACTAGCATCCACTAGAGGGCCGTAGCTGCACTATGTAAAGAGATGGCCTTTGCCTCTTTTTCTTCCTATTCTTTTTTGTGTACCCAAACAAGCAAGGAAACACTGAGCAAACAGTATAGT
9:34664488:A:G:R:wC	9:34664488:A:G	ChIP-seq allelic imbalance	center	fwd	ref	AGTCCCTAACTGAAGGCAGGCCCACATAGCAGTCCCTGATTCTCACCACTTGAGGAGTTAGTGGGTCCCAGGCTGATTGGGTGACAGAAGGGGGCGGCAAAGAGCAGTGGCCCTTGGACTCTCCTAGGGAGGGAGCAAGAACTTCTAGGTAGGCTGATGCCAAGGATCTCTAAACTTGGGATCAGACTGGAGGAGCCAAA
9:34664488:A:G:A:wC	9:34664488:A:G	ChIP-seq allelic imbalance	center	fwd	alt	AGTCCCTAACTGAAGGCAGGCCCACATAGCAGTCCCTGATTCTCACCACTTGAGGAGTTAGTGGGTCCCAGGCTGATTGGGTGACAGAAGGGGGCGGCAGAGAGCAGTGGCCCTTGGACTCTCCTAGGGAGGGAGCAAGAACTTCTAGGTAGGCTGATGCCAAGGATCTCTAAACTTGGGATCAGACTGGAGGAGCCAAA
9:85834743:G:T:R:wC	9:85834743:G:T	ChIP-seq allelic imbalance	center	fwd	ref	GTGCTTGGAGCTGGAAATGCGGAGCCCATTCCTCTCCTTGCAATACTGAAAGTTGTGAGCTGATTGGAAGCGTCGCTGCTTCTTGTGGGTTTCCCACTGGGGGGCAGCCTCGTCCTTCGCTCCTATTCCTTCCGCAAAGCAGAGCCGACAGTGTGGTTTCTGGCTAATTCCGGCTGCAGCCTGGTTAATAATATAAGCAG
9:85834743:G:T:A:wC	9:85834743:G:T	ChIP-seq allelic imbalance	center	fwd	alt	GTGCTTGGAGCTGGAAATGCGGAGCCCATTCCTCTCCTTGCAATACTGAAAGTTGTGAGCTGATTGGAAGCGTCGCTGCTTCTTGTGGGTTTCCCACTGTGGGGCAGCCTCGTCCTTCGCTCCTATTCCTTCCGCAAAGCAGAGCCGACAGTGTGGTTTCTGGCTAATTCCGGCTGCAGCCTGGTTAATAATATAAGCAG
9:74434237:G:A:R:wC	9:74434237:G:A	ChIP-seq allelic imbalance	center	fwd	ref	AAAACAAAATTAGATGTGGAAATAGGAAATCAATTTTATTTCTATTTTAATTTTCAAAAGGATTTTAAAAATCACTGAGAAGAAAAGCAGCATCTTCTGGGCGCCCCCTTGTGGCTTGGATTAATGATTCCCAAATTTGTCTAATGGACAGAAATTACCTGGAGAACTTCATGAAAATAGTTTCCAAGGCTGCATCCACA
9:74434237:G:A:A:wC	9:74434237:G:A	ChIP-seq allelic imbalance	center	fwd	alt	AAAACAAAATTAGATGTGGAAATAGGAAATCAATTTTATTTCTATTTTAATTTTCAAAAGGATTTTAAAAATCACTGAGAAGAAAAGCAGCATCTTCTGAGCGCCCCCTTGTGGCTTGGATTAATGATTCCCAAATTTGTCTAATGGACAGAAATTACCTGGAGAACTTCATGAAAATAGTTTCCAAGGCTGCATCCACA
9:100161604:T:G:R:wC	9:100161604:T:G	ChIP-seq allelic imbalance	center	fwd	ref	AGGAAGGAGGACGGCAGGCGTGACCTCTGCGTGACTTTTCCCTGGCACCAGTTGCTGGTAAAGCAGAGTAGGCACCGCGGACACAGGAGGCTGACCGCCTCCTGGTGGCCAGCCGTAGCACTGCAGCCCCAGGCCAGAGCGCCTCGACTTAAGTCACACACTCCGGCTGGCTGACCTCAAGGCAGTGGTTTTTTGGGGGT
9:100161604:T:G:A:wC	9:100161604:T:G	ChIP-seq allelic imbalance	center	fwd	alt	AGGAAGGAGGACGGCAGGCGTGACCTCTGCGTGACTTTTCCCTGGCACCAGTTGCTGGTAAAGCAGAGTAGGCACCGCGGACACAGGAGGCTGACCGCCGCCTGGTGGCCAGCCGTAGCACTGCAGCCCCAGGCCAGAGCGCCTCGACTTAAGTCACACACTCCGGCTGGCTGACCTCAAGGCAGTGGTTTTTTGGGGGT
9:135450615:T:C:R:wC	9:135450615:T:C	ChIP-seq allelic imbalance	center	fwd	ref	CACTCTGGGTGCTCTCTGGAGTCCTCCGGGTGCTCCCAGCCCAGGCCGGAAGCAGTGCTCACTGGAGAGACCCTCAGCTCCTTGTCCTACAGTGCCACCTGCTGGCGAGTCTGAGTCAGAGGCGGCGGAGATTCCCGGCCCTTCCCTCTCTCCTGGCGTCCTTCCCCCACCAAGCCTGGTTCTTCCCGCCTCATTGATTA
9:135450615:T:C:A:wC	9:135450615:T:C	ChIP-seq allelic imbalance	center	fwd	alt	CACTCTGGGTGCTCTCTGGAGTCCTCCGGGTGCTCCCAGCCCAGGCCGGAAGCAGTGCTCACTGGAGAGACCCTCAGCTCCTTGTCCTACAGTGCCACCCGCTGGCGAGTCTGAGTCAGAGGCGGCGGAGATTCCCGGCCCTTCCCTCTCTCCTGGCGTCCTTCCCCCACCAAGCCTGGTTCTTCCCGCCTCATTGATTA
9:6354290:A:T:R:wC	9:6354290:A:T	ChIP-seq allelic imbalance	center	fwd	ref	CCCCTGCAGGAAGGGATTTAGCGAAAAGGAATAAAAAGAATATCTGTAATACACCCCTTCTTCCAGCAACCTCCCACACTCACACCTCTTCTTCAACACAAGGGGGTGCTACTCACATGGTCATTTTACACTATTCTGCACTACACAAACTTCATTGTGATGTTCTTCACCCCCATACCTCCATCAGCCACAACTCTTGA
9:6354290:A:T:A:wC	9:6354290:A:T	ChIP-seq allelic imbalance	center	fwd	alt	CCCCTGCAGGAAGGGATTTAGCGAAAAGGAATAAAAAGAATATCTGTAATACACCCCTTCTTCCAGCAACCTCCCACACTCACACCTCTTCTTCAACACTAGGGGGTGCTACTCACATGGTCATTTTACACTATTCTGCACTACACAAACTTCATTGTGATGTTCTTCACCCCCATACCTCCATCAGCCACAACTCTTGA
9:1732880:G:A:R:wC	9:1732880:G:A	ChIP-seq allelic imbalance	center	fwd	ref	GTCTCCATCGTGAGTCTTTACCATGAAGCTTCTAATATTCAGTAATGTGGAAACCTGCACACTGTTGCCCATGAGTGGTTACATAAGAGTGCCACCTACGGGCAAGGGGTAATGCATCATGGCATAGTAACTAATTTTTAAAAATCATTTTTATGTATTTATCCTGACAATTCTTTCTCAAGTGAGAATCGAATCAGAAA
9:1732880:G:A:A:wC	9:1732880:G:A	ChIP-seq allelic imbalance	center	fwd	alt	GTCTCCATCGTGAGTCTTTACCATGAAGCTTCTAATATTCAGTAATGTGGAAACCTGCACACTGTTGCCCATGAGTGGTTACATAAGAGTGCCACCTACAGGCAAGGGGTAATGCATCATGGCATAGTAACTAATTTTTAAAAATCATTTTTATGTATTTATCCTGACAATTCTTTCTCAAGTGAGAATCGAATCAGAAA
10:45348764:G:A:R:wC	10:45348764:G:A	ChIP-seq allelic imbalance	center	fwd	ref	GCACTATGCATTTCTTTGGCAGCCTCTGCTTCCTTGCCAGGCCCATTCAGCCTAGGCTCACAGACCTTCTCTGTCCCCACCTTCACTCCCTGTGCACACGGTGCCCTCTCCTGCACAGCAGTTGCCAAAGCCTGGCACATCAGCTCATGGTGCCTCTAGTGTCCACACACACTGTAGCAAGCACACATCCAGCCCCATTT
10:45348764:G:A:A:wC	10:45348764:G:A	ChIP-seq allelic imbalance	center	fwd	alt	GCACTATGCATTTCTTTGGCAGCCTCTGCTTCCTTGCCAGGCCCATTCAGCCTAGGCTCACAGACCTTCTCTGTCCCCACCTTCACTCCCTGTGCACACAGTGCCCTCTCCTGCACAGCAGTTGCCAAAGCCTGGCACATCAGCTCATGGTGCCTCTAGTGTCCACACACACTGTAGCAAGCACACATCCAGCCCCATTT
10:43362289:C:T:R:wC	10:43362289:C:T	ChIP-seq allelic imbalance	center	fwd	ref	GATCCCCTGAGGCGAGCGCGCACCGCTGTGCTCGGGCTCCGGCTTTGTGGGGACCCGGCCTTCCCGGCCCGCACCACGAGGAGTTCCACGCAGTAGCCACGAGGTGGCACCGCAGACTCGCTACCGCGGAGCGCGGCGGCTCCCGGCTCCCAGCAGCCTCGCCTAGGGCTGTGGCCAGGGCGGTCAGTCTCAGGCCCAGG
10:43362289:C:T:A:wC	10:43362289:C:T	ChIP-seq allelic imbalance	center	fwd	alt	GATCCCCTGAGGCGAGCGCGCACCGCTGTGCTCGGGCTCCGGCTTTGTGGGGACCCGGCCTTCCCGGCCCGCACCACGAGGAGTTCCACGCAGTAGCCATGAGGTGGCACCGCAGACTCGCTACCGCGGAGCGCGGCGGCTCCCGGCTCCCAGCAGCCTCGCCTAGGGCTGTGGCCAGGGCGGTCAGTCTCAGGCCCAGG
10:6128547:G:T:R:wC	10:6128547:G:T	ChIP-seq allelic imbalance	center	fwd	ref	GCCTGCCAGCCTCCTGCCAGGCGCTGAGCACAGCTGGAGCAGATCACACGACTTGTTTACGCAGGAGTCACTACCGATGTTTGCTCTGCAGCCCCGAGGGGGCGCTCCAGCGCGTCTGTCTTGTCCCTCTTCTAAAGCTCCACCGTTTTGTGTGCGCTTTCTGATAGTTGCATGGCCTGGGTTCTGTTCCCCCATTGGGT
10:6128547:G:T:A:wC	10:6128547:G:T	ChIP-seq allelic imbalance	center	fwd	alt	GCCTGCCAGCCTCCTGCCAGGCGCTGAGCACAGCTGGAGCAGATCACACGACTTGTTTACGCAGGAGTCACTACCGATGTTTGCTCTGCAGCCCCGAGGTGGCGCTCCAGCGCGTCTGTCTTGTCCCTCTTCTAAAGCTCCACCGTTTTGTGTGCGCTTTCTGATAGTTGCATGGCCTGGGTTCTGTTCCCCCATTGGGT
10:121632487:C:T:R:wC	10:121632487:C:T	ChIP-seq allelic imbalance	center	fwd	ref	TGCGACCTGGGTGGAGCTCGCGTGGGGAGGGGCGGCGGGAGCGCGCGGCGCAGCGCGGCTCTGCGCGGCGAGGAGGAGGGGCGGCGGCGGCGCCGCCATCTTGGAGACGGGCAAAAGGAAGGGCACGCAGCGCCGCTGGAGGCTGCGCAGCGCGGGGCCCGGCGACGCGCTCCAAGGGCGGCGCGTTGTCGTTTGTACCC
10:121632487:C:T:A:wC	10:121632487:C:T	ChIP-seq allelic imbalance	center	fwd	alt	TGCGACCTGGGTGGAGCTCGCGTGGGGAGGGGCGGCGGGAGCGCGCGGCGCAGCGCGGCTCTGCGCGGCGAGGAGGAGGGGCGGCGGCGGCGCCGCCATTTTGGAGACGGGCAAAAGGAAGGGCACGCAGCGCCGCTGGAGGCTGCGCAGCGCGGGGCCCGGCGACGCGCTCCAAGGGCGGCGCGTTGTCGTTTGTACCC
10:47089970:C:T:R:wC	10:47089970:C:T	ChIP-seq allelic imbalance	center	fwd	ref	ATTCAGTTCCTTTGTTCATTTTTGTGTTGGATTTTGGGCAGATTTCTTGAGCCATTCTCTTGGACACAGCTTGTGCTTGTCCTGTGGTGCCATCTGCTGCTGGCTGCTCCAGGTGACCACCTGCCAGCGAAGCCCAGGCTCCGGGACCCATCTATTTTGTGAAAAGCCCACATGCACAAAGCAACCCCCAAATGCCAAAG
10:47089970:C:T:A:wC	10:47089970:C:T	ChIP-seq allelic imbalance	center	fwd	alt	ATTCAGTTCCTTTGTTCATTTTTGTGTTGGATTTTGGGCAGATTTCTTGAGCCATTCTCTTGGACACAGCTTGTGCTTGTCCTGTGGTGCCATCTGCTGTTGGCTGCTCCAGGTGACCACCTGCCAGCGAAGCCCAGGCTCCGGGACCCATCTATTTTGTGAAAAGCCCACATGCACAAAGCAACCCCCAAATGCCAAAG
10:125319042:T:C:R:wC	10:125319042:T:C	ChIP-seq allelic imbalance	center	fwd	ref	TTCATAAGCCAGGCAAGGCCCCACAATACCCAGGCTGTGTCCAAGAAGGACACCGACGGGAACTCGGAGAGGCCAGTGTCTTTGGTGGGGAAAGGCTGCTCCCTGGTGGTCCACAGGGGCAGTGCGCATGACCAGGGCTCCCAGACTTCAGGCAAGGATGATGGCGGAGAGACACGGCTTAGAAGTCATCCCACCATATG
10:125319042:T:C:A:wC	10:125319042:T:C	ChIP-seq allelic imbalance	center	fwd	alt	TTCATAAGCCAGGCAAGGCCCCACAATACCCAGGCTGTGTCCAAGAAGGACACCGACGGGAACTCGGAGAGGCCAGTGTCTTTGGTGGGGAAAGGCTGCCCCCTGGTGGTCCACAGGGGCAGTGCGCATGACCAGGGCTCCCAGACTTCAGGCAAGGATGATGGCGGAGAGACACGGCTTAGAAGTCATCCCACCATATG
10:12824643:G:A:R:wC	10:12824643:G:A	ChIP-seq allelic imbalance	center	fwd	ref	TCTTCTCGTGTCTTCTCTGATACGCAGTGTCGCAAACTGTTAGAAACTTGATTACAGTTTGATTTAGTAGCTGGTGTTCCTTCCCCCACCAGCAGGGGGGGCATCGCTTCGTCCCACTTCCTGGTGGAAGTTCCTCAAGGACCGGAAGACCAGCTGTGATCTGAGCGTCTAACCCTGGACACAGATACCTACTGGCATTG
10:12824643:G:A:A:wC	10:12824643:G:A	ChIP-seq allelic imbalance	center	fwd	alt	TCTTCTCGTGTCTTCTCTGATACGCAGTGTCGCAAACTGTTAGAAACTTGATTACAGTTTGATTTAGTAGCTGGTGTTCCTTCCCCCACCAGCAGGGGGAGCATCGCTTCGTCCCACTTCCTGGTGGAAGTTCCTCAAGGACCGGAAGACCAGCTGTGATCTGAGCGTCTAACCCTGGACACAGATACCTACTGGCATTG
10:31040980:A:G:R:wC	10:31040980:A:G	ChIP-seq allelic imbalance	center	fwd	ref	ATGTGCATTAAAACCTCTGAGATTACATCTCCTATAGGTACATATGGCCCAATGGGCACGCACTTCCTGCATGCCATAGAGACAGGCCACCAGCAGAGGAGGCCGCAGGCTCGGACAGAGAGCTGGGGCTGTGCGAGGGGAAAGAAATGCCTGTTTGTGTCAAGCTGGGCCAGAGCTCGCTGGAGGATGCAGTTGATCAG
10:31040980:A:G:A:wC	10:31040980:A:G	ChIP-seq allelic imbalance	center	fwd	alt	ATGTGCATTAAAACCTCTGAGATTACATCTCCTATAGGTACATATGGCCCAATGGGCACGCACTTCCTGCATGCCATAGAGACAGGCCACCAGCAGAGGGGGCCGCAGGCTCGGACAGAGAGCTGGGGCTGTGCGAGGGGAAAGAAATGCCTGTTTGTGTCAAGCTGGGCCAGAGCTCGCTGGAGGATGCAGTTGATCAG
10:98549577:T:C:R:wC	10:98549577:T:C	ChIP-seq allelic imbalance	center	fwd	ref	CATAGCTCACCCAAGGGAGTGTTTTACCCTGTTGTGGTCCAGCCCCTTCTCTGCAGTCACACACTTTCCAGAAGGAAGGTCCCTCTGGTGCAGGCTCACTACTAGGTGGCACTGTGCACTACTGGGCTAGTTCTGGTAAAATACCCCTGCCCCAGCTAAAGTCTCTCCTTCCCTCCCTCCCTCCTTCCCTCCTTCTCTCG
10:98549577:T:C:A:wC	10:98549577:T:C	ChIP-seq allelic imbalance	center	fwd	alt	CATAGCTCACCCAAGGGAGTGTTTTACCCTGTTGTGGTCCAGCCCCTTCTCTGCAGTCACACACTTTCCAGAAGGAAGGTCCCTCTGGTGCAGGCTCACCACTAGGTGGCACTGTGCACTACTGGGCTAGTTCTGGTAAAATACCCCTGCCCCAGCTAAAGTCTCTCCTTCCCTCCCTCCCTCCTTCCCTCCTTCTCTCG
10:14029639:G:A:R:wC	10:14029639:G:A	ChIP-seq allelic imbalance	center	fwd	ref	CAGCCAAGCTGAGACCCTGATCACTCCCTCCTTTGTCTCTGGATGGGAGACTAGAATATTCAGAGGTTACAACCTGCGGCCAACAGAGCATTTTGACTCGTTATAGAAATGAGTGACTCATCCATGGGTCATTTACTCATCCGTCTCTCTTCCCCGACCACGAGGAAACTGCAGGGGACACACTTACTTTTCTTTAACTC
10:14029639:G:A:A:wC	10:14029639:G:A	ChIP-seq allelic imbalance	center	fwd	alt	CAGCCAAGCTGAGACCCTGATCACTCCCTCCTTTGTCTCTGGATGGGAGACTAGAATATTCAGAGGTTACAACCTGCGGCCAACAGAGCATTTTGACTCATTATAGAAATGAGTGACTCATCCATGGGTCATTTACTCATCCGTCTCTCTTCCCCGACCACGAGGAAACTGCAGGGGACACACTTACTTTTCTTTAACTC
10:82204620:G:C:R:wC	10:82204620:G:C	ChIP-seq allelic imbalance	center	fwd	ref	TTCCTCCCCCAACACACAGAAAGACAGACTGACACACACGCACACACACACACACACCCGTGGTTTAATAAACTTGGAGTTTCCTCAGACTGCCTCTAGGTGGCAGTGTATGCACGCGGCATCAACTGCTGCGCAGCTCTCCCCGGGGACTACCAGATTCTCCATGGAACCAACTAAAACTCCCCAAAGCTGTGTGACAG
10:82204620:G:C:A:wC	10:82204620:G:C	ChIP-seq allelic imbalance	center	fwd	alt	TTCCTCCCCCAACACACAGAAAGACAGACTGACACACACGCACACACACACACACACCCGTGGTTTAATAAACTTGGAGTTTCCTCAGACTGCCTCTAGCTGGCAGTGTATGCACGCGGCATCAACTGCTGCGCAGCTCTCCCCGGGGACTACCAGATTCTCCATGGAACCAACTAAAACTCCCCAAAGCTGTGTGACAG
10:97592286:G:A:R:wC	10:97592286:G:A	ChIP-seq allelic imbalance	center	fwd	ref	GTACCCAAGACTCCCCCTGGGAAAGTACCTTTGTTCTGGTGGACCTAGGTGGGGCGGTAGCTTTGACGTCTGCTTGGTTCCCCACTTCCTTGTCTACTCGTAACTGAACACTGGCAGTTAGTGGTTGTCAGATATTCTTTTAGCACAAACATTCCACATTTTGGCACACACTGAGTCTCTGTCACACAAGCACCAGACTG
10:97592286:G:A:A:wC	10:97592286:G:A	ChIP-seq allelic imbalance	center	fwd	alt	GTACCCAAGACTCCCCCTGGGAAAGTACCTTTGTTCTGGTGGACCTAGGTGGGGCGGTAGCTTTGACGTCTGCTTGGTTCCCCACTTCCTTGTCTACTCATAACTGAACACTGGCAGTTAGTGGTTGTCAGATATTCTTTTAGCACAAACATTCCACATTTTGGCACACACTGAGTCTCTGTCACACAAGCACCAGACTG
10:87984457:C:T:R:wC	10:87984457:C:T	ChIP-seq allelic imbalance	center	fwd	ref	TCCTGCACCTCCATCAACCCGTAGGGGCTCTAGGAAGCTAAAGGAAGGTGTAAGCTGAGGAGACAGCCAGCTGCTATCCTTAGTGCACCCAGGTTTCACCTCCCTCTACGCAGCCATCCAGAGCACTGGCCACTAAAATAAGCTCAGCCATTGTCACACCAACCACCAAGCCCATGGCTCTCTGTCCCTTCCTCCTCACC
10:87984457:C:T:A:wC	10:87984457:C:T	ChIP-seq allelic imbalance	center	fwd	alt	TCCTGCACCTCCATCAACCCGTAGGGGCTCTAGGAAGCTAAAGGAAGGTGTAAGCTGAGGAGACAGCCAGCTGCTATCCTTAGTGCACCCAGGTTTCACTTCCCTCTACGCAGCCATCCAGAGCACTGGCCACTAAAATAAGCTCAGCCATTGTCACACCAACCACCAAGCCCATGGCTCTCTGTCCCTTCCTCCTCACC
10:118976295:C:G:R:wC	10:118976295:C:G	ChIP-seq allelic imbalance	center	fwd	ref	GAGCTGATGGAGGAATCCTTCCGCACACGCCCGCGGCCCCTCCGCTCCCGCGAGGTCTTGCGGCCGGGCTGCGCTTTCCCAAGCGGCCACCAGGTGGCGCGGCCAGACCGCGCAGACCCCAAGCTTTGCGCCAGCAGGTGGCGCGTCCCAAGCTCCCCGCCTTCGCCGCGAGGAAGGGTCCTCCCGGGAGCGGACATCTC
10:118976295:C:G:A:wC	10:118976295:C:G	ChIP-seq allelic imbalance	center	fwd	alt	GAGCTGATGGAGGAATCCTTCCGCACACGCCCGCGGCCCCTCCGCTCCCGCGAGGTCTTGCGGCCGGGCTGCGCTTTCCCAAGCGGCCACCAGGTGGCGGGGCCAGACCGCGCAGACCCCAAGCTTTGCGCCAGCAGGTGGCGCGTCCCAAGCTCCCCGCCTTCGCCGCGAGGAAGGGTCCTCCCGGGAGCGGACATCTC
11:65184002:G:A:R:wC	11:65184002:G:A	ChIP-seq allelic imbalance	center	fwd	ref	GTGTGGTGGCCCGGCTCCTCTCGCCCCCACTGGGCGGACAGCGTGGGTGGGGCGGAGCCTACTCCCATCTGCAGGTTGCTGGTTCGGCTGCGGCCAGCAGGGGGCAGCTGAGCTCACCCTTTCCTCCTGCCGGGCTGCAGGGACAGTGACAGTGAGCAGCACTGCCCGCCCAGGCAACCTGGAACCAGGGTCGTGCCCCA
11:65184002:G:A:A:wC	11:65184002:G:A	ChIP-seq allelic imbalance	center	fwd	alt	GTGTGGTGGCCCGGCTCCTCTCGCCCCCACTGGGCGGACAGCGTGGGTGGGGCGGAGCCTACTCCCATCTGCAGGTTGCTGGTTCGGCTGCGGCCAGCAAGGGGCAGCTGAGCTCACCCTTTCCTCCTGCCGGGCTGCAGGGACAGTGACAGTGAGCAGCACTGCCCGCCCAGGCAACCTGGAACCAGGGTCGTGCCCCA
11:71511577:C:A:R:wC	11:71511577:C:A	ChIP-seq allelic imbalance	center	fwd	ref	GCATGGGGCGTGAAGAACAGAAGACAGGAAGCGTTTCAGAGACTCCAAAGAAGAAATCAGGGCCAACCACAGCTTCCCGAGTCATTCACCAGGTGGCACCACTGCCTTCATTTCAGCTTCCGGCCACTGGGAGGCGCTGCTCGAAAGGGTTTGCCCTGAGACACCAAGAAGAAGCTGCGGGAAGGACAGCAGGGGCCCTG
11:71511577:C:A:A:wC	11:71511577:C:A	ChIP-seq allelic imbalance	center	fwd	alt	GCATGGGGCGTGAAGAACAGAAGACAGGAAGCGTTTCAGAGACTCCAAAGAAGAAATCAGGGCCAACCACAGCTTCCCGAGTCATTCACCAGGTGGCACAACTGCCTTCATTTCAGCTTCCGGCCACTGGGAGGCGCTGCTCGAAAGGGTTTGCCCTGAGACACCAAGAAGAAGCTGCGGGAAGGACAGCAGGGGCCCTG
11:78872037:C:G:R:wC	11:78872037:C:G	ChIP-seq allelic imbalance	center	fwd	ref	GACTGTCTAAGTTTGGGCCAATGGGTGTGAGCAGAGGTGTTATGTGCAACTTTTTGCTTGCAGTTTTAGAAAAAAGCCGGTTGCCTTCCACTTCCTCTTCCACCACCTACTGGCTAAAGCATGGCCCTTTTTAGTGAGCCATCTTTGTCTCTGGGGTTAAGGGCATCTTGAACAGCATGTTAGAAAAAGATAAAAGAAGC
11:78872037:C:G:A:wC	11:78872037:C:G	ChIP-seq allelic imbalance	center	fwd	alt	GACTGTCTAAGTTTGGGCCAATGGGTGTGAGCAGAGGTGTTATGTGCAACTTTTTGCTTGCAGTTTTAGAAAAAAGCCGGTTGCCTTCCACTTCCTCTTGCACCACCTACTGGCTAAAGCATGGCCCTTTTTAGTGAGCCATCTTTGTCTCTGGGGTTAAGGGCATCTTGAACAGCATGTTAGAAAAAGATAAAAGAAGC
11:68869034:A:G:R:wC	11:68869034:A:G	ChIP-seq allelic imbalance	center	fwd	ref	ACAGAGGCCCTGCATGTCCAGAGGCATGGCCAGGTAGAGTAGGTAGGCAGGCTAGACACACCTGGAGATGCTGCCCTGGGCACACGCAGTTCCTGGGTAAGCCAGCGGAGGGCAGCAGAGCCTAGCGGCAGGCGACCCAGTGCCCAGGCCCTGGTACCCTCCTTGCCTCGCTCAGCACCAGGCCTGGGAAGGCAGGGGGA
11:68869034:A:G:A:wC	11:68869034:A:G	ChIP-seq allelic imbalance	center	fwd	alt	ACAGAGGCCCTGCATGTCCAGAGGCATGGCCAGGTAGAGTAGGTAGGCAGGCTAGACACACCTGGAGATGCTGCCCTGGGCACACGCAGTTCCTGGGTAGGCCAGCGGAGGGCAGCAGAGCCTAGCGGCAGGCGACCCAGTGCCCAGGCCCTGGTACCCTCCTTGCCTCGCTCAGCACCAGGCCTGGGAAGGCAGGGGGA
11:1874072:G:A:R:wC	11:1874072:G:A	ChIP-seq allelic imbalance	center	fwd	ref	AGAACTGGCCACTCACAGGTGGACCTGATGGCCAGAGCTACTAGCGGGGACCAGGGGTAACATGGGTCCCCCTCCCCGAGCCATGAAGAGCTGCCTGCGGCCATCTTGGCCCTCGCACCCCGTCTCTGTCACCCCAGGCCCCTGTAACTTGCTTAACGCTTCCTGAGGGGTGGTTTGGGTTTTTTTTTTTTTCTTCCTCT
11:1874072:G:A:A:wC	11:1874072:G:A	ChIP-seq allelic imbalance	center	fwd	alt	AGAACTGGCCACTCACAGGTGGACCTGATGGCCAGAGCTACTAGCGGGGACCAGGGGTAACATGGGTCCCCCTCCCCGAGCCATGAAGAGCTGCCTGCGACCATCTTGGCCCTCGCACCCCGTCTCTGTCACCCCAGGCCCCTGTAACTTGCTTAACGCTTCCTGAGGGGTGGTTTGGGTTTTTTTTTTTTTCTTCCTCT
11:44349503:G:A:R:wC	11:44349503:G:A	ChIP-seq allelic imbalance	center	fwd	ref	TGTCCTCACCCTTGGAATCTCATTGAATGCGCAAAACCACTCCTGAAAGCAGGCATCCATCGCCACCTACAGATGAGGGCACTGAGCAGTAATGGTGCCGCCATGTGGCTGGACTCAATGCCTTCTGTCTCCCGTATGGTCCTGGCCCCAGATAATAATTTTATGTTGATGAGGAAATTGATGACTTGTCTCATTCTTTG
11:44349503:G:A:A:wC	11:44349503:G:A	ChIP-seq allelic imbalance	center	fwd	alt	TGTCCTCACCCTTGGAATCTCATTGAATGCGCAAAACCACTCCTGAAAGCAGGCATCCATCGCCACCTACAGATGAGGGCACTGAGCAGTAATGGTGCCACCATGTGGCTGGACTCAATGCCTTCTGTCTCCCGTATGGTCCTGGCCCCAGATAATAATTTTATGTTGATGAGGAAATTGATGACTTGTCTCATTCTTTG
11:133705266:T:G:R:wC	11:133705266:T:G	ChIP-seq allelic imbalance	center	fwd	ref	CCCAAACGGTGCTAAAATCTCTACTGGCCCAGCCTGCAGGAGCTGACTCAAAGGGAAGGCCAGGTCACCGTCAGGAAATGTGGTTTTTGTGTGGAAACGTCACCATCTGGTGGTTTCTAGTGAAACAGCTTCTCAGCTGCAATAGTGGAGAGAGAGGGCTTCCTCCCTTTGCTTGCTTCCCAGGGCCACTAAGTTCAGAG
11:133705266:T:G:A:wC	11:133705266:T:G	ChIP-seq allelic imbalance	center	fwd	alt	CCCAAACGGTGCTAAAATCTCTACTGGCCCAGCCTGCAGGAGCTGACTCAAAGGGAAGGCCAGGTCACCGTCAGGAAATGTGGTTTTTGTGTGGAAACGGCACCATCTGGTGGTTTCTAGTGAAACAGCTTCTCAGCTGCAATAGTGGAGAGAGAGGGCTTCCTCCCTTTGCTTGCTTCCCAGGGCCACTAAGTTCAGAG
11:30935905:G:A:R:wC	11:30935905:G:A	ChIP-seq allelic imbalance	center	fwd	ref	ACATCAGCCCAGCGAGTTCTCCTTGCCGGAGGCTTTGCTCATCTCAGTGAGCAGAGTAAGACCAGCTCCTCTCCTGCCCAGGCAGGGCTCGCTGCTGCCGCCTGCTGAAGCTTGTGCAACCTCCCTCAAAGTACTGATTCATAAGCCTTTTCATCGCAGACCTTTTGAGAAGCCAGTGAAAATCTCAGCTCTTTCCCAGA
11:30935905:G:A:A:wC	11:30935905:G:A	ChIP-seq allelic imbalance	center	fwd	alt	ACATCAGCCCAGCGAGTTCTCCTTGCCGGAGGCTTTGCTCATCTCAGTGAGCAGAGTAAGACCAGCTCCTCTCCTGCCCAGGCAGGGCTCGCTGCTGCCACCTGCTGAAGCTTGTGCAACCTCCCTCAAAGTACTGATTCATAAGCCTTTTCATCGCAGACCTTTTGAGAAGCCAGTGAAAATCTCAGCTCTTTCCCAGA
11:11178927:G:A:R:wC	11:11178927:G:A	ChIP-seq allelic imbalance	center	fwd	ref	GAACTTCATTTGAAAATAGCACATAGACATCTGTGACTGTTTCAACTGCAGAGATAAAACAGGGCCTTGACTCCCCTACTCTACAGCATGAAGCTCCCGGAGCCCCCTGCTGGAAGGTGCATAAAGGCAACTTTCCTCTACCAGACACTGAAACCACCATCCCTGGGCTCTTGGTGCCATGGAAGCCTTGCGTGCTGGAC
11:11178927:G:A:A:wC	11:11178927:G:A	ChIP-seq allelic imbalance	center	fwd	alt	GAACTTCATTTGAAAATAGCACATAGACATCTGTGACTGTTTCAACTGCAGAGATAAAACAGGGCCTTGACTCCCCTACTCTACAGCATGAAGCTCCCGAAGCCCCCTGCTGGAAGGTGCATAAAGGCAACTTTCCTCTACCAGACACTGAAACCACCATCCCTGGGCTCTTGGTGCCATGGAAGCCTTGCGTGCTGGAC
11:101731689:A:G:R:wC	11:101731689:A:G	ChIP-seq allelic imbalance	center	fwd	ref	AGCTGACAGCCAGAAGTGCTCTGCACTCCCCACAGCCAGGCTCCACTTACATGAAGTGAGCTGGGTGGCACATCTCTATATCTACCACTTGGTGGCAGTAGTGAAAGGACTGAGATGAGGTTATAAAATGAAAATTCATCTGCCAAAACGATTGCAGGATATTGCTATTTGGAATCAGCAAAATATGAGGAAGATGTACC
11:101731689:A:G:A:wC	11:101731689:A:G	ChIP-seq allelic imbalance	center	fwd	alt	AGCTGACAGCCAGAAGTGCTCTGCACTCCCCACAGCCAGGCTCCACTTACATGAAGTGAGCTGGGTGGCACATCTCTATATCTACCACTTGGTGGCAGTGGTGAAAGGACTGAGATGAGGTTATAAAATGAAAATTCATCTGCCAAAACGATTGCAGGATATTGCTATTTGGAATCAGCAAAATATGAGGAAGATGTACC
11:64535357:T:C:R:wC	11:64535357:T:C	ChIP-seq allelic imbalance	center	fwd	ref	CTCTCTGAAGGGCCAGAATTCATCCAGGGTGGGCGGCTCTGGGTGGTAGACATGAGAGACTACGTGAGAGCATTTCCTGCCAACGTCCCTGCCTGCGCCTCCTAGTGGCAACATTGTTCTTCGGGTTATGACACAGGACCAGAACACAAGAACAAGGTCTTCCCGAAGTGAGAAGTCCCCAAACTGGCCTGAGATCCCGG
11:64535357:T:C:A:wC	11:64535357:T:C	ChIP-seq allelic imbalance	center	fwd	alt	CTCTCTGAAGGGCCAGAATTCATCCAGGGTGGGCGGCTCTGGGTGGTAGACATGAGAGACTACGTGAGAGCATTTCCTGCCAACGTCCCTGCCTGCGCCCCCTAGTGGCAACATTGTTCTTCGGGTTATGACACAGGACCAGAACACAAGAACAAGGTCTTCCCGAAGTGAGAAGTCCCCAAACTGGCCTGAGATCCCGG
11:72953840:T:C:R:wC	11:72953840:T:C	ChIP-seq allelic imbalance	center	fwd	ref	AGCAAAGGGAGGCGGACAGGGACAGTCCACTCTGTGCTCTGCCCTGGCTGTTTAGTCTACGAAGGGCCCCAGGTTGGTTGGTGCTGCTCTGCTTCCCCCTGGTGGCCAAAGCTGGCAGCAGTGGCAGGAAACGGGGGCTGGGATCCAGACCTTCGCCTATGGGGTGATAAGAAAATGATCCGGCTGCAGCCAGGCTGTTG
11:72953840:T:C:A:wC	11:72953840:T:C	ChIP-seq allelic imbalance	center	fwd	alt	AGCAAAGGGAGGCGGACAGGGACAGTCCACTCTGTGCTCTGCCCTGGCTGTTTAGTCTACGAAGGGCCCCAGGTTGGTTGGTGCTGCTCTGCTTCCCCCCGGTGGCCAAAGCTGGCAGCAGTGGCAGGAAACGGGGGCTGGGATCCAGACCTTCGCCTATGGGGTGATAAGAAAATGATCCGGCTGCAGCCAGGCTGTTG
11:31128721:G:T:R:wC	11:31128721:G:T	ChIP-seq allelic imbalance	center	fwd	ref	TTAAATTCATATAGAATGTTAAAAGAAGTGTGAAATGACGGCAATGTTTAGCTCAGTGTAAAGTAACAAAATGAGCATGGGCTTTTAACCAGCAGGGGGGGCCACAGGCTTGTGATTGAGCTCTGACCCTTTGGCACGGGGACTGAAAGCAGATGTGACAGTCTTACAGAAAGAGCATTTAGCTTCTACACATGGTAACG
11:31128721:G:T:A:wC	11:31128721:G:T	ChIP-seq allelic imbalance	center	fwd	alt	TTAAATTCATATAGAATGTTAAAAGAAGTGTGAAATGACGGCAATGTTTAGCTCAGTGTAAAGTAACAAAATGAGCATGGGCTTTTAACCAGCAGGGGGTGCCACAGGCTTGTGATTGAGCTCTGACCCTTTGGCACGGGGACTGAAAGCAGATGTGACAGTCTTACAGAAAGAGCATTTAGCTTCTACACATGGTAACG
11:20781270:G:T:R:wC	11:20781270:G:T	ChIP-seq allelic imbalance	center	fwd	ref	GTTCTCTCTTCTCAACTCTGGCCAGTTCAAGAAGCTGCTGGAGGAGGTTTGTCATTGCCAGGGCTGATAGAATCCTCTCTAAATCACCACCTCTGTCCAGGGTGCTGCGCCTGATTGGCCTCCAGAGATGCAGGTCTTTAGAGATACTGTTGGAGACAGAGGTGTCCTCCCCACTTTGACCAGAATCCAGCCCTCTGGGG
11:20781270:G:T:A:wC	11:20781270:G:T	ChIP-seq allelic imbalance	center	fwd	alt	GTTCTCTCTTCTCAACTCTGGCCAGTTCAAGAAGCTGCTGGAGGAGGTTTGTCATTGCCAGGGCTGATAGAATCCTCTCTAAATCACCACCTCTGTCCATGGTGCTGCGCCTGATTGGCCTCCAGAGATGCAGGTCTTTAGAGATACTGTTGGAGACAGAGGTGTCCTCCCCACTTTGACCAGAATCCAGCCCTCTGGGG
11:119600205:G:T:R:wC	11:119600205:G:T	ChIP-seq allelic imbalance	center	fwd	ref	CTCGGGAGCTACCCCTCGGCCGCCTTCCAGCTGGGGAGCCGGCTGGAGCGCGGGCTGCCCTCCTCCTCCGCTGACAAAGGCAGGCAGTGACCCCTAGCGGCCGGCGGCGCCGAGGCGCGGCGGGTGGGGGTGGAGTTAGGACCGGGCCGGGGGCGGCGGTGGAGGAGAGGGCGGGATGGAGAATCCCGGCTAGCAGCGTG
11:119600205:G:T:A:wC	11:119600205:G:T	ChIP-seq allelic imbalance	center	fwd	alt	CTCGGGAGCTACCCCTCGGCCGCCTTCCAGCTGGGGAGCCGGCTGGAGCGCGGGCTGCCCTCCTCCTCCGCTGACAAAGGCAGGCAGTGACCCCTAGCGTCCGGCGGCGCCGAGGCGCGGCGGGTGGGGGTGGAGTTAGGACCGGGCCGGGGGCGGCGGTGGAGGAGAGGGCGGGATGGAGAATCCCGGCTAGCAGCGTG
11:67976812:T:C:R:wC	11:67976812:T:C	ChIP-seq allelic imbalance	center	fwd	ref	TCCACTCAGTTCAACAAACTTATGAAGAACCTCCCAGAGCTGCCAGGCACTGTTCGTGGTGCTGGAATACTGGTCATGTCCAGGGAACACTAGAGGGCGTATGAGAGCTTCTACTTTCAGGAAAATCAGTCGTTGAGTCAGGGAAGAAAACCAAACAGATGCATAAGGGGAAAAAAAGTTAACAGGGTAGAAAAGTACAG
11:67976812:T:C:A:wC	11:67976812:T:C	ChIP-seq allelic imbalance	center	fwd	alt	TCCACTCAGTTCAACAAACTTATGAAGAACCTCCCAGAGCTGCCAGGCACTGTTCGTGGTGCTGGAATACTGGTCATGTCCAGGGAACACTAGAGGGCGCATGAGAGCTTCTACTTTCAGGAAAATCAGTCGTTGAGTCAGGGAAGAAAACCAAACAGATGCATAAGGGGAAAAAAAGTTAACAGGGTAGAAAAGTACAG
11:74099892:T:C:R:wC	11:74099892:T:C	ChIP-seq allelic imbalance	center	fwd	ref	GACTTGGTGTAAAAGATCTCATGAGGATTGGTGACACTATCTCACTGCCTTCCTGTCTATTCTTCACCAGCATAGAACATTTTCTCCATTAACTCCCGATACTAGAGGGCAGCAGCCTCAGTACTAATTAGTAGTAATGCAGACCACAGTTGACTAATGAAAACAATACTCCTTCAGTAAAATCTGCACTAAATTACTAA
11:74099892:T:C:A:wC	11:74099892:T:C	ChIP-seq allelic imbalance	center	fwd	alt	GACTTGGTGTAAAAGATCTCATGAGGATTGGTGACACTATCTCACTGCCTTCCTGTCTATTCTTCACCAGCATAGAACATTTTCTCCATTAACTCCCGACACTAGAGGGCAGCAGCCTCAGTACTAATTAGTAGTAATGCAGACCACAGTTGACTAATGAAAACAATACTCCTTCAGTAAAATCTGCACTAAATTACTAA
11:116087923:C:T:R:wC	11:116087923:C:T	ChIP-seq allelic imbalance	center	fwd	ref	CATTCAGAAGTCAGAATCAGGCAAGTTTAGAACAGAAGCACTCTGCAAAGAACAACAAAGCTTTGAAACAAGGCAACACTGCTCTCCACGCTCACCAGACGGCGCTGTGCAGTGTTCCCAGAAGCGTCTATTCGGTTTCATTCAACCAGAGAAATCATGGAGCACTTAACAGTGCACCAGGCTTGGGAGATGGACGACAG
11:116087923:C:T:A:wC	11:116087923:C:T	ChIP-seq allelic imbalance	center	fwd	alt	CATTCAGAAGTCAGAATCAGGCAAGTTTAGAACAGAAGCACTCTGCAAAGAACAACAAAGCTTTGAAACAAGGCAACACTGCTCTCCACGCTCACCAGATGGCGCTGTGCAGTGTTCCCAGAAGCGTCTATTCGGTTTCATTCAACCAGAGAAATCATGGAGCACTTAACAGTGCACCAGGCTTGGGAGATGGACGACAG
11:35352117:T:G:R:wC	11:35352117:T:G	ChIP-seq allelic imbalance	center	fwd	ref	AGTGATAGGTAGAGTAATGCCCCAACAAATGTCCATGTCCTAATCCCCAGAACCTGTGGATGTGTCAGATTACATGGCAAAGGGGCTCTAAGGCTGCAGTTGCAAAGAAGGTTGCTAATCAGCTGACCTCAAGATAGGGAGATGCGCCTGAATTCTCCAGGTGGGACCAGTGGAATCACAGGGGTTCTTATGCATGAAAA
11:35352117:T:G:A:wC	11:35352117:T:G	ChIP-seq allelic imbalance	center	fwd	alt	AGTGATAGGTAGAGTAATGCCCCAACAAATGTCCATGTCCTAATCCCCAGAACCTGTGGATGTGTCAGATTACATGGCAAAGGGGCTCTAAGGCTGCAGGTGCAAAGAAGGTTGCTAATCAGCTGACCTCAAGATAGGGAGATGCGCCTGAATTCTCCAGGTGGGACCAGTGGAATCACAGGGGTTCTTATGCATGAAAA
11:44560201:A:G:R:wC	11:44560201:A:G	ChIP-seq allelic imbalance	center	fwd	ref	TCTGCTGGTCCCACGGCGTCCTCAGGTCTCATCGGACCGTCAGTGGGCCTGGACAGCAGTGAGCAGGGCCCAGACGGCCGTTTCAGAGACAAGGGCGACACCTGCTGGAGATAAGTGAGCACGACATGCTAAGGCCAGGGGCGCATTCACTGCCTGGCTTCCTTTCTCCCTTGATGGGTGTTTATTGAAGGCCTGCTAGA
11:44560201:A:G:A:wC	11:44560201:A:G	ChIP-seq allelic imbalance	center	fwd	alt	TCTGCTGGTCCCACGGCGTCCTCAGGTCTCATCGGACCGTCAGTGGGCCTGGACAGCAGTGAGCAGGGCCCAGACGGCCGTTTCAGAGACAAGGGCGACGCCTGCTGGAGATAAGTGAGCACGACATGCTAAGGCCAGGGGCGCATTCACTGCCTGGCTTCCTTTCTCCCTTGATGGGTGTTTATTGAAGGCCTGCTAGA
12:12186453:C:T:R:wC	12:12186453:C:T	ChIP-seq allelic imbalance	center	fwd	ref	ACTGGACCCGTTTTGTTTTTCCTGTTTTTTCCTGCTTCGGTAAATCTGGAAAAATCCTGCAGGTCTGAAAAACTGTTGGACTTGACAGCGTGTGTGTAGCGCCACCTGGTGACCACAGCTTATCAAAACAGCTTCCTTCTGGGGCTCTTGTGGATGTACATCAAAGGCTCCAGCTTCCAGACAGGTACACATCCTGTTCT
12:12186453:C:T:A:wC	12:12186453:C:T	ChIP-seq allelic imbalance	center	fwd	alt	ACTGGACCCGTTTTGTTTTTCCTGTTTTTTCCTGCTTCGGTAAATCTGGAAAAATCCTGCAGGTCTGAAAAACTGTTGGACTTGACAGCGTGTGTGTAGTGCCACCTGGTGACCACAGCTTATCAAAACAGCTTCCTTCTGGGGCTCTTGTGGATGTACATCAAAGGCTCCAGCTTCCAGACAGGTACACATCCTGTTCT
12:1059143:G:A:R:wC	12:1059143:G:A	ChIP-seq allelic imbalance	center	fwd	ref	AGCCGCTCGCCCTGCCGCTTCCCTGCGCGCCCTCTGCCTCCTACTTCCCGCCAGCTTCCCTCGGTCCGCGGCCGTCGGATCTCTGCTGCCCCCTGGTGGGCCTGGCGGTTTCGTCAGGCCTTCAGCGGCTAGTTAGGCCCGGGTGGTTCACACTTCACATGCCCAGTGCCCATTAGGATGCGGGGCCCGCCCACCCATGC
12:1059143:G:A:A:wC	12:1059143:G:A	ChIP-seq allelic imbalance	center	fwd	alt	AGCCGCTCGCCCTGCCGCTTCCCTGCGCGCCCTCTGCCTCCTACTTCCCGCCAGCTTCCCTCGGTCCGCGGCCGTCGGATCTCTGCTGCCCCCTGGTGGACCTGGCGGTTTCGTCAGGCCTTCAGCGGCTAGTTAGGCCCGGGTGGTTCACACTTCACATGCCCAGTGCCCATTAGGATGCGGGGCCCGCCCACCCATGC
12:53681683:A:G:R:wC	12:53681683:A:G	ChIP-seq allelic imbalance	center	fwd	ref	GAGTCGCTGCCCCTGATCTAGAGTGTTGGCTGTCATGTGAGAAGTTAGTTCTGAAATCTTCCAGGGTCCTGTGTGATGGTGCCTGATGGTGCCTCCACTACGCCACCTGCTGTCACAAGGTGTCTTGTCACTGAAGACCTCTTAGCCCTTCACCCTTTCACTCTGATCTCAGGTGAACTTCAGTGATGACAGTGACTTGG
12:53681683:A:G:A:wC	12:53681683:A:G	ChIP-seq allelic imbalance	center	fwd	alt	GAGTCGCTGCCCCTGATCTAGAGTGTTGGCTGTCATGTGAGAAGTTAGTTCTGAAATCTTCCAGGGTCCTGTGTGATGGTGCCTGATGGTGCCTCCACTGCGCCACCTGCTGTCACAAGGTGTCTTGTCACTGAAGACCTCTTAGCCCTTCACCCTTTCACTCTGATCTCAGGTGAACTTCAGTGATGACAGTGACTTGG
12:122356370:G:C:R:wC	12:122356370:G:C	ChIP-seq allelic imbalance	center	fwd	ref	CCGCTGCAGCTTCTTAGGGGACGGGACCATGTGAAAAGGTGGGATCGTGCGAGCGGAGGAAGGACAGAAAAGCGAGGAAAGTCTATGCCGCCAGCGACCGGCAGGAGGCACGTCGGGCACGCTCGTCACCGTTTCCTGGCACGTGACCACCGCCCTGCCCTGTCGCTTTAGGGCCTGTCGCTTCCGGCGGTGGCGGTTGC
12:122356370:G:C:A:wC	12:122356370:G:C	ChIP-seq allelic imbalance	center	fwd	alt	CCGCTGCAGCTTCTTAGGGGACGGGACCATGTGAAAAGGTGGGATCGTGCGAGCGGAGGAAGGACAGAAAAGCGAGGAAAGTCTATGCCGCCAGCGACCCGCAGGAGGCACGTCGGGCACGCTCGTCACCGTTTCCTGGCACGTGACCACCGCCCTGCCCTGTCGCTTTAGGGCCTGTCGCTTCCGGCGGTGGCGGTTGC
12:109531364:C:T:R:wC	12:109531364:C:T	ChIP-seq allelic imbalance	center	fwd	ref	TGGTGGGAAAGACGCGCCCCAGCGAATCGGTCGCGTCACTTCCGGAGCACGCTGGGAACTACGGCAGGCTAGGGCGCAAAGAGAGCAGCCGGGCGGCCCCCTGGTGCCACCTGCTGGCCTCCCGTGTGTGGCAAGCACTGCCGCTTTCCCGTTGATCACCTGTTGGGCCACTGTCGAGAATCACGGCTGGGGTGAGAACT
12:109531364:C:T:A:wC	12:109531364:C:T	ChIP-seq allelic imbalance	center	fwd	alt	TGGTGGGAAAGACGCGCCCCAGCGAATCGGTCGCGTCACTTCCGGAGCACGCTGGGAACTACGGCAGGCTAGGGCGCAAAGAGAGCAGCCGGGCGGCCCTCTGGTGCCACCTGCTGGCCTCCCGTGTGTGGCAAGCACTGCCGCTTTCCCGTTGATCACCTGTTGGGCCACTGTCGAGAATCACGGCTGGGGTGAGAACT
12:101127795:C:T:R:wC	12:101127795:C:T	ChIP-seq allelic imbalance	center	fwd	ref	GTCAAGGGGGTGGCTGGGGAGGAGAGGGAAGAAAATATAAATGCATAGGCATTTATTTTCAGAATCAGAGCAATTGCTTGTGGACTCACTTTTCTGGATCGCCCTCTTGTGGATTTCTACTGCTTTTGCATGGAATTAGATGGAGGAAATGTCCAGGGAGATAAGAAGTCATCTCTTGTTCCCAGATCTTCATCATTTGC
12:101127795:C:T:A:wC	12:101127795:C:T	ChIP-seq allelic imbalance	center	fwd	alt	GTCAAGGGGGTGGCTGGGGAGGAGAGGGAAGAAAATATAAATGCATAGGCATTTATTTTCAGAATCAGAGCAATTGCTTGTGGACTCACTTTTCTGGATTGCCCTCTTGTGGATTTCTACTGCTTTTGCATGGAATTAGATGGAGGAAATGTCCAGGGAGATAAGAAGTCATCTCTTGTTCCCAGATCTTCATCATTTGC
12:132105282:G:T:R:wC	12:132105282:G:T	ChIP-seq allelic imbalance	center	fwd	ref	CTTAACTGAGCAACTGCGAGGCAAAGCCTCCCTTCCCCAGGGGTTTCAGAAAAAGTCCCGGGCACATTCTCATTGGACCAGCTTGGGTCACATGGCCATGCCTGAGCCAATCCCAGGACCACAGTATGAAATATGCTGATTGGGAGGCGTGGCTTCCCACCTGTGAATCACGTGCACCAAGTAGGGGTGACCTGGCAGAG
12:132105282:G:T:A:wC	12:132105282:G:T	ChIP-seq allelic imbalance	center	fwd	alt	CTTAACTGAGCAACTGCGAGGCAAAGCCTCCCTTCCCCAGGGGTTTCAGAAAAAGTCCCGGGCACATTCTCATTGGACCAGCTTGGGTCACATGGCCATTCCTGAGCCAATCCCAGGACCACAGTATGAAATATGCTGATTGGGAGGCGTGGCTTCCCACCTGTGAATCACGTGCACCAAGTAGGGGTGACCTGGCAGAG
12:13515358:T:C:R:wC	12:13515358:T:C	ChIP-seq allelic imbalance	center	fwd	ref	CTCATGGAAGCCACCAACAATCAGCTGCCAGGCAGGTAGAACGTTGAAGGCGCAGCTGGAGTTTCCAAGGAAGGAGCCCATTGCCTGTGTCACAAGTGGTCACTAGGTGGGGACAGAGTAGCCTGAGGGCACAGCCAGAGCTGGTTCATGAGGGCCACTAGGCTGCAATGATGAATAAAAAATGGCAGGCTAGAACCTGG
12:13515358:T:C:A:wC	12:13515358:T:C	ChIP-seq allelic imbalance	center	fwd	alt	CTCATGGAAGCCACCAACAATCAGCTGCCAGGCAGGTAGAACGTTGAAGGCGCAGCTGGAGTTTCCAAGGAAGGAGCCCATTGCCTGTGTCACAAGTGGCCACTAGGTGGGGACAGAGTAGCCTGAGGGCACAGCCAGAGCTGGTTCATGAGGGCCACTAGGCTGCAATGATGAATAAAAAATGGCAGGCTAGAACCTGG
12:53645885:T:C:R:wC	12:53645885:T:C	ChIP-seq allelic imbalance	center	fwd	ref	GACCCACCCCAGGCGTCAGGAGTTCCGCGCCCGGGTAAGGGAAGGAGGGCGGGCGGGCGGGGCGGGGCGGGGTTTTGGCGCCGCGCCCCCGTCACGTGATGAAGCCATCATGGCGGCGGCCAGAGGCCTGCCCGGCTCCCGGAAGCAGGCTGTGAGGGGCGGGAGCGCTGCTGGAACCCGAGCCGGAGCCGGAGCCACAG
12:53645885:T:C:A:wC	12:53645885:T:C	ChIP-seq allelic imbalance	center	fwd	alt	GACCCACCCCAGGCGTCAGGAGTTCCGCGCCCGGGTAAGGGAAGGAGGGCGGGCGGGCGGGGCGGGGCGGGGTTTTGGCGCCGCGCCCCCGTCACGTGACGAAGCCATCATGGCGGCGGCCAGAGGCCTGCCCGGCTCCCGGAAGCAGGCTGTGAGGGGCGGGAGCGCTGCTGGAACCCGAGCCGGAGCCGGAGCCACAG
12:59314407:G:A:R:wC	12:59314407:G:A	ChIP-seq allelic imbalance	center	fwd	ref	CCCCGCGGCACTGCGCCAAGTCCCCGCGCGGCGGAGTAGCAAGGCGGGCGGGTAGAGGCCGACGCGCGCCCATTGGCCGACTCGGCTGCGGGCGTCCCCGTGGCCACGTGACAATAACACCGCTCCAGCCGGGGGCCTACGCGCGGGAGAAAGTGGAGCTGAGATTGTAGGAAATTCAGAGTTATATTTTCCAGCCTCTC
12:59314407:G:A:A:wC	12:59314407:G:A	ChIP-seq allelic imbalance	center	fwd	alt	CCCCGCGGCACTGCGCCAAGTCCCCGCGCGGCGGAGTAGCAAGGCGGGCGGGTAGAGGCCGACGCGCGCCCATTGGCCGACTCGGCTGCGGGCGTCCCCATGGCCACGTGACAATAACACCGCTCCAGCCGGGGGCCTACGCGCGGGAGAAAGTGGAGCTGAGATTGTAGGAAATTCAGAGTTATATTTTCCAGCCTCTC
12:7613402:C:T:R:wC	12:7613402:C:T	ChIP-seq allelic imbalance	center	fwd	ref	ACCTGGGAACCCAGGGAACTCTCTTTTATCTTCCCCAAGTCCACCAAGGCTGTGTATCTGAGTCTGCAAAAATTGTAGCATTCTGAGGCTTAGGGTTCCCCCTAGTGCTGAGAGGCTGCCATGACCACAGGCTTAGGTAACAACACTCAAACCCATTTGAATTCTCTGTCTCTTTTTTTTGTTTAACTTTTATTTTAAGT
12:7613402:C:T:A:wC	12:7613402:C:T	ChIP-seq allelic imbalance	center	fwd	alt	ACCTGGGAACCCAGGGAACTCTCTTTTATCTTCCCCAAGTCCACCAAGGCTGTGTATCTGAGTCTGCAAAAATTGTAGCATTCTGAGGCTTAGGGTTCCTCCTAGTGCTGAGAGGCTGCCATGACCACAGGCTTAGGTAACAACACTCAAACCCATTTGAATTCTCTGTCTCTTTTTTTTGTTTAACTTTTATTTTAAGT
12:49351323:T:G:R:wC	12:49351323:T:G	ChIP-seq allelic imbalance	center	fwd	ref	TTCCCTCCACCTAGCACCGGAAGCCGCGACGGCGACTGGAGCTGTGCGGCGTACCCCCACCCCCAGCCCGGGATACTTCCCACCTCCCCGATCGCGCGATAGCTGCGCGGTAGCTAGCGGCAGTTCTCGCGAGACCCATCACCATGGCAGCGGCTGCAGCACCGGCGGCCGGGCGCTGGAGCTGGAGTCAGGGCGGGGGC
12:49351323:T:G:A:wC	12:49351323:T:G	ChIP-seq allelic imbalance	center	fwd	alt	TTCCCTCCACCTAGCACCGGAAGCCGCGACGGCGACTGGAGCTGTGCGGCGTACCCCCACCCCCAGCCCGGGATACTTCCCACCTCCCCGATCGCGCGAGAGCTGCGCGGTAGCTAGCGGCAGTTCTCGCGAGACCCATCACCATGGCAGCGGCTGCAGCACCGGCGGCCGGGCGCTGGAGCTGGAGTCAGGGCGGGGGC
12:52608505:C:T:R:wC	12:52608505:C:T	ChIP-seq allelic imbalance	center	fwd	ref	CCCGAAGCACCTACTGGGTGCAGGAGTGTGCTGCCAAGACCATGCTGCAGTCCAGGCCAGAGACCCCTCTGCAGCCATGGAGGCCACGCTAGCCCCACCCGCTGGCTGAGAGAGGGTTGCAGGGAGTAGGGATACCTGTCTCTGCCTTGGTGGACTTGGGGTGCAAGTGCCCCCTTTCCCAGGCAAGCCTGACTCCTTCA
12:52608505:C:T:A:wC	12:52608505:C:T	ChIP-seq allelic imbalance	center	fwd	alt	CCCGAAGCACCTACTGGGTGCAGGAGTGTGCTGCCAAGACCATGCTGCAGTCCAGGCCAGAGACCCCTCTGCAGCCATGGAGGCCACGCTAGCCCCACCTGCTGGCTGAGAGAGGGTTGCAGGGAGTAGGGATACCTGTCTCTGCCTTGGTGGACTTGGGGTGCAAGTGCCCCCTTTCCCAGGCAAGCCTGACTCCTTCA
13:111335729:C:A:R:wC	13:111335729:C:A	ChIP-seq allelic imbalance	center	fwd	ref	CAGGGTCTTGCTGTTGCTCAGGCTGGAGTGCAGTGGTACAATCACAGCTCACGATAGCCTTGAACTCCTTGGCTCAGGCAGTCTTCCCACCTCAACCTTCCCAGTAGGTGGGGCTATAGGAGTGACACCATGCCTGGCTTAATATATTTGTTAACCAGAATTAAAAACAATACTATAAGATAAATGCATGATTTGGACAT
13:111335729:C:A:A:wC	13:111335729:C:A	ChIP-seq allelic imbalance	center	fwd	alt	CAGGGTCTTGCTGTTGCTCAGGCTGGAGTGCAGTGGTACAATCACAGCTCACGATAGCCTTGAACTCCTTGGCTCAGGCAGTCTTCCCACCTCAACCTTACCAGTAGGTGGGGCTATAGGAGTGACACCATGCCTGGCTTAATATATTTGTTAACCAGAATTAAAAACAATACTATAAGATAAATGCATGATTTGGACAT
13:53144238:G:C:R:wC	13:53144238:G:C	ChIP-seq allelic imbalance	center	fwd	ref	GCAATGCTAGGTAGGTCTTTTGGCCTTGCTTCTATATGCACTTCTATCAGCAGGTTTTATATTGGGTATGTGGTTTGACCTACAAGCCAGTAGATGGCGGCGATGGGTAAGAGCTGGCTGTGGCCAGTGGTGCTGGCTATATACTTGCTGTTTGTTTATTGGGAAGAGCTCTCTGTTGCCTTAGGCAATGAGCTGATTCC
13:53144238:G:C:A:wC	13:53144238:G:C	ChIP-seq allelic imbalance	center	fwd	alt	GCAATGCTAGGTAGGTCTTTTGGCCTTGCTTCTATATGCACTTCTATCAGCAGGTTTTATATTGGGTATGTGGTTTGACCTACAAGCCAGTAGATGGCGCCGATGGGTAAGAGCTGGCTGTGGCCAGTGGTGCTGGCTATATACTTGCTGTTTGTTTATTGGGAAGAGCTCTCTGTTGCCTTAGGCAATGAGCTGATTCC
13:50244041:T:C:R:wC	13:50244041:T:C	ChIP-seq allelic imbalance	center	fwd	ref	GCAACGTTTCCTACTAAAGACAAGTAGACAAAAGGGCCTTCCTAGAGAGGAGAAAATGAAGACATGCTCTAATACAGCATCACAACCACAGGATGGCACTGTAGACACATGGCATTGCCTGGCTCCATCCCCCACCCTTCTCCATGGCTCACATCCTGGCCACAGCCTGGAAACATCCATACAACCTTGTGGGATACAAT
13:50244041:T:C:A:wC	13:50244041:T:C	ChIP-seq allelic imbalance	center	fwd	alt	GCAACGTTTCCTACTAAAGACAAGTAGACAAAAGGGCCTTCCTAGAGAGGAGAAAATGAAGACATGCTCTAATACAGCATCACAACCACAGGATGGCACCGTAGACACATGGCATTGCCTGGCTCCATCCCCCACCCTTCTCCATGGCTCACATCCTGGCCACAGCCTGGAAACATCCATACAACCTTGTGGGATACAAT
13:21063524:A:G:R:wC	13:21063524:A:G	ChIP-seq allelic imbalance	center	fwd	ref	TCTGTATCCTGCCCTGTTCCTCCGGAGAGGCTGGGAGACAATGTCTCAGGCCCCACAGATGCGGCGCCAGTGTCCTTCACTCACCTGAATGTGCATGGCACCCTCTACTGCTTCTTGGATATTGGGACAACCACTGATGAGTGACAGCTGCTCTTCCACACTCAGGGAGCCTTTCAGAGAACCTGCCTGCTCCAGCAACT
13:21063524:A:G:A:wC	13:21063524:A:G	ChIP-seq allelic imbalance	center	fwd	alt	TCTGTATCCTGCCCTGTTCCTCCGGAGAGGCTGGGAGACAATGTCTCAGGCCCCACAGATGCGGCGCCAGTGTCCTTCACTCACCTGAATGTGCATGGCGCCCTCTACTGCTTCTTGGATATTGGGACAACCACTGATGAGTGACAGCTGCTCTTCCACACTCAGGGAGCCTTTCAGAGAACCTGCCTGCTCCAGCAACT
13:51486350:C:T:R:wC	13:51486350:C:T	ChIP-seq allelic imbalance	center	fwd	ref	GCTAGAAAGAGCTGTGTGGTCAGGGGGGCAGGAACTCTTAACAGTTAAAAACTTGAGCTACCAGCTCCTGCAATTCTTCCTTCTGGCCTTTAGCGCCACCTGCAGGCTCTGAGGGTACAACAAGGTTTGACAGCGACTGCAGTGCAACACTAGTTCTCAAACTTGAGGGCATCATTTACCTGGGGAGCTGGGCCTCAGTT
13:51486350:C:T:A:wC	13:51486350:C:T	ChIP-seq allelic imbalance	center	fwd	alt	GCTAGAAAGAGCTGTGTGGTCAGGGGGGCAGGAACTCTTAACAGTTAAAAACTTGAGCTACCAGCTCCTGCAATTCTTCCTTCTGGCCTTTAGCGCCACTTGCAGGCTCTGAGGGTACAACAAGGTTTGACAGCGACTGCAGTGCAACACTAGTTCTCAAACTTGAGGGCATCATTTACCTGGGGAGCTGGGCCTCAGTT
13:53542397:G:C:R:wC	13:53542397:G:C	ChIP-seq allelic imbalance	center	fwd	ref	AGGCACCGCAGCTTTGCACAGCTCCAGTTACCTGGCCTCTCCTTGAGTTTCCCCTCTTCACCTGGGTCCCTGGACAGCTCCCTTTCTGTCAGCACCGCCGGTAGAGGGCAGCTCCAGCATCGTCCCTGCTGCACCCTCTAGTGGCCGTTAGGATGTTGCATAACTTGAGAAACAGCTTTCCAGCTATCACATTCTCACTT
13:53542397:G:C:A:wC	13:53542397:G:C	ChIP-seq allelic imbalance	center	fwd	alt	AGGCACCGCAGCTTTGCACAGCTCCAGTTACCTGGCCTCTCCTTGAGTTTCCCCTCTTCACCTGGGTCCCTGGACAGCTCCCTTTCTGTCAGCACCGCCCGTAGAGGGCAGCTCCAGCATCGTCCCTGCTGCACCCTCTAGTGGCCGTTAGGATGTTGCATAACTTGAGAAACAGCTTTCCAGCTATCACATTCTCACTT
13:30815832:A:G:R:wC	13:30815832:A:G	ChIP-seq allelic imbalance	center	fwd	ref	CTTATTTGCCAGAGACAGTCCAACTATGGAAATACTTCAGCAAGCACAGCCAAGTGCCTCCCCAGAGCTTTAGCCCCAGTTACTGCCTAGAGTAAAAACAAAACAAGAAAATGGTCAAAATGAGTCAATCTCCTAAACTTCAACCGGAAAAGAGACAAGAGAACAAGACAAACTTCTCCAATCCCACTTCTGAGATAGTC
13:30815832:A:G:A:wC	13:30815832:A:G	ChIP-seq allelic imbalance	center	fwd	alt	CTTATTTGCCAGAGACAGTCCAACTATGGAAATACTTCAGCAAGCACAGCCAAGTGCCTCCCCAGAGCTTTAGCCCCAGTTACTGCCTAGAGTAAAAACGAAACAAGAAAATGGTCAAAATGAGTCAATCTCCTAAACTTCAACCGGAAAAGAGACAAGAGAACAAGACAAACTTCTCCAATCCCACTTCTGAGATAGTC
13:96881783:C:A:R:wC	13:96881783:C:A	ChIP-seq allelic imbalance	center	fwd	ref	GGTGCTGGTGGATTTGGTCCTAGTGAGGGCTCTCTTCCTGGCTCACAGATAGCTCCCTTCTCATGGTGTCTTCATGTGGTGGAGAGAAAGACAGGAAACCCGCCCTCTAGTGTCTGCTCTTAAAAGGGCATTAATGCTACCATGAAGATTCCATCCCCATGACCTTATCTAACCAACCCTATTATCTCCCAAAGGCTCCA
13:96881783:C:A:A:wC	13:96881783:C:A	ChIP-seq allelic imbalance	center	fwd	alt	GGTGCTGGTGGATTTGGTCCTAGTGAGGGCTCTCTTCCTGGCTCACAGATAGCTCCCTTCTCATGGTGTCTTCATGTGGTGGAGAGAAAGACAGGAAACACGCCCTCTAGTGTCTGCTCTTAAAAGGGCATTAATGCTACCATGAAGATTCCATCCCCATGACCTTATCTAACCAACCCTATTATCTCCCAAAGGCTCCA
13:107857854:C:A:R:wC	13:107857854:C:A	ChIP-seq allelic imbalance	center	fwd	ref	ATGCATTTCCTCCCCTCAGGTTATTCCCTTCCGTTGCCTGCAGGCAGTGAACGTCCTTTCAGACTCTCTGCAGGCGCGCAGAGTCGCCACCAGGGGGCGCCCATCTCCCATTGCAGCCTCAACCGCCTGTCAAGTAAGGAACAACAGCAGCCCACAGTATTTTCCCCAGAGACAGAAACATAACCTTATTCCTGTCACAG
13:107857854:C:A:A:wC	13:107857854:C:A	ChIP-seq allelic imbalance	center	fwd	alt	ATGCATTTCCTCCCCTCAGGTTATTCCCTTCCGTTGCCTGCAGGCAGTGAACGTCCTTTCAGACTCTCTGCAGGCGCGCAGAGTCGCCACCAGGGGGCGACCATCTCCCATTGCAGCCTCAACCGCCTGTCAAGTAAGGAACAACAGCAGCCCACAGTATTTTCCCCAGAGACAGAAACATAACCTTATTCCTGTCACAG
14:70070484:T:C:R:wC	14:70070484:T:C	ChIP-seq allelic imbalance	center	fwd	ref	AAATGCCATGATGGTACTCTGTGGAGGGAGACTCTGGTTGAGCGTCTTGACCTAAGGTTGGAGGGCAGAGGCTGCATTCTTAATCCCACCACTAGAGGCTGGGCATTCACAAGGGACTGAGGACCAGCAGCCCCCTTCTTCCAGGCAGGCTTCCTCTCAGGTTCCTGTCCCTCCATCTCCCTTGGTAACTGGAGAACATA
14:70070484:T:C:A:wC	14:70070484:T:C	ChIP-seq allelic imbalance	center	fwd	alt	AAATGCCATGATGGTACTCTGTGGAGGGAGACTCTGGTTGAGCGTCTTGACCTAAGGTTGGAGGGCAGAGGCTGCATTCTTAATCCCACCACTAGAGGCCGGGCATTCACAAGGGACTGAGGACCAGCAGCCCCCTTCTTCCAGGCAGGCTTCCTCTCAGGTTCCTGTCCCTCCATCTCCCTTGGTAACTGGAGAACATA
14:21325985:G:A:R:wC	14:21325985:G:A	ChIP-seq allelic imbalance	center	fwd	ref	GAAGCAGCTCAGCTAAGGTTTCTGTGCACCTTCTAAACCGAGGAAGGGGAGCCGGGTCAATCAGGCTCAGAGGTAGAGATGCCTAGCTCACTGCTTGCCGGCAGGGGGCGCTCTCCTATTATTGTATTTTCTTTTTTGAGGACATCAAGACTCAGTGTGCAAAAATTCTCATCAAAGATACAAATTCAAATGTGGTTGCT
14:21325985:G:A:A:wC	14:21325985:G:A	ChIP-seq allelic imbalance	center	fwd	alt	GAAGCAGCTCAGCTAAGGTTTCTGTGCACCTTCTAAACCGAGGAAGGGGAGCCGGGTCAATCAGGCTCAGAGGTAGAGATGCCTAGCTCACTGCTTGCCAGCAGGGGGCGCTCTCCTATTATTGTATTTTCTTTTTTGAGGACATCAAGACTCAGTGTGCAAAAATTCTCATCAAAGATACAAATTCAAATGTGGTTGCT
14:96343665:C:G:R:wC	14:96343665:C:G	ChIP-seq allelic imbalance	center	fwd	ref	GGCCGCCTCAGGGCCCCTGTCCTACCCTCCTTCCCCACTTACAGCCTGGAAACATTCGGGGCTTCCGATTGAATCGTTCAATTTCCCCTGCCCCGAAGCCCCGCCTGGAGGCTGAACTGCCCGGGCAGACCTGGTGCTTTCTTCTGCCTTCTGGAGAAAGATGTGGGTTTGACATGCAGGCGGGAGACCTGTCTGGTCTA
14:96343665:C:G:A:wC	14:96343665:C:G	ChIP-seq allelic imbalance	center	fwd	alt	GGCCGCCTCAGGGCCCCTGTCCTACCCTCCTTCCCCACTTACAGCCTGGAAACATTCGGGGCTTCCGATTGAATCGTTCAATTTCCCCTGCCCCGAAGCGCCGCCTGGAGGCTGAACTGCCCGGGCAGACCTGGTGCTTTCTTCTGCCTTCTGGAGAAAGATGTGGGTTTGACATGCAGGCGGGAGACCTGTCTGGTCTA
14:22265277:C:T:R:wC	14:22265277:C:T	ChIP-seq allelic imbalance	center	fwd	ref	ACTGGAAGTTTTTGACATGTCTCCAAACAAGGAAAGCACAGGTTCACTTCTTGTGGGGAGTCTGTATCCTCAGTCCTGAATCTGGCCTCCAGAGGGTGACGTTGCACAAGGGACAGATGGCTGTTTCCAATGATGATCAACAAACACTTTCTGCTCAGCCCCTTCTTCCTGCAGCTGGCTTACTGAAGCACCGTCACTGG
14:22265277:C:T:A:wC	14:22265277:C:T	ChIP-seq allelic imbalance	center	fwd	alt	ACTGGAAGTTTTTGACATGTCTCCAAACAAGGAAAGCACAGGTTCACTTCTTGTGGGGAGTCTGTATCCTCAGTCCTGAATCTGGCCTCCAGAGGGTGATGTTGCACAAGGGACAGATGGCTGTTTCCAATGATGATCAACAAACACTTTCTGCTCAGCCCCTTCTTCCTGCAGCTGGCTTACTGAAGCACCGTCACTGG
14:23764391:C:T:R:wC	14:23764391:C:T	ChIP-seq allelic imbalance	center	fwd	ref	AGCATGACTCTCAGGAAAAACAAAAAACAAAAAACTACACACACACACCCCTCCCCCCACCAAAAAAAAAAAAAACTGCTCACAAGAGTGCGCCCTCTACTGGAGGGCGAAGAAACCTCGTCATTACAGGCCTGGTACTGTGGCACTCCGTGAAATTAGCCATTATCAGACATCTACTGAACTGATTCGCAAACTTCCCT
14:23764391:C:T:A:wC	14:23764391:C:T	ChIP-seq allelic imbalance	center	fwd	alt	AGCATGACTCTCAGGAAAAACAAAAAACAAAAAACTACACACACACACCCCTCCCCCCACCAAAAAAAAAAAAAACTGCTCACAAGAGTGCGCCCTCTATTGGAGGGCGAAGAAACCTCGTCATTACAGGCCTGGTACTGTGGCACTCCGTGAAATTAGCCATTATCAGACATCTACTGAACTGATTCGCAAACTTCCCT
14:95156004:C:T:R:wC	14:95156004:C:T	ChIP-seq allelic imbalance	center	fwd	ref	GCAAATATAAAGCAGAAAGAGCCACGAGGGGTGGACCCAGCCTGGGCGCGGCTGGCCGGGGCCTCCGCGCTGGATCCAGGGAAGCGCCGTCCCCGCACCCGCCACGAGGCGGCGCCAGAGCAGCGTCCACAGCCCGGGCCTCTCGGCAGGCTTGGGGCTGCGAGAGGGGCCGCGGAGACAAACCAGGCCTCCAACCAGGC
14:95156004:C:T:A:wC	14:95156004:C:T	ChIP-seq allelic imbalance	center	fwd	alt	GCAAATATAAAGCAGAAAGAGCCACGAGGGGTGGACCCAGCCTGGGCGCGGCTGGCCGGGGCCTCCGCGCTGGATCCAGGGAAGCGCCGTCCCCGCACCTGCCACGAGGCGGCGCCAGAGCAGCGTCCACAGCCCGGGCCTCTCGGCAGGCTTGGGGCTGCGAGAGGGGCCGCGGAGACAAACCAGGCCTCCAACCAGGC
14:93153412:G:A:R:wC	14:93153412:G:A	ChIP-seq allelic imbalance	center	fwd	ref	TCGCCTAAGCCCTAGCCACCAGTTGCCATCACGGTCTCCGCCGAGCCGGGATCCTCAGCCGCTTCCCGCGCAGGCCTGCTGTTCCCAATCCGGCCACAAGGGGGCAGCCCCGCGCGCAGCCTCTCTGCCTGCAGCCCTGAGCCCCGGGGAAGGCGAGGCCGCTCCGGGCCGGAGCTTCCAGCGCCTGCTCGCCCATTTAT
14:93153412:G:A:A:wC	14:93153412:G:A	ChIP-seq allelic imbalance	center	fwd	alt	TCGCCTAAGCCCTAGCCACCAGTTGCCATCACGGTCTCCGCCGAGCCGGGATCCTCAGCCGCTTCCCGCGCAGGCCTGCTGTTCCCAATCCGGCCACAAAGGGGCAGCCCCGCGCGCAGCCTCTCTGCCTGCAGCCCTGAGCCCCGGGGAAGGCGAGGCCGCTCCGGGCCGGAGCTTCCAGCGCCTGCTCGCCCATTTAT
14:103022060:G:T:R:wC	14:103022060:G:T	ChIP-seq allelic imbalance	center	fwd	ref	GGGAGGCGGCGGAGAGACCCCGCCAGCGCGGAGACCCCAGGGAAGCTTCTCTGGAAGACCTGGTGCTGGTCCGCTCTCCCGGGACCTCATTTTCCTTATGTGGACAACGGGGGCGGGGTCACAGCAGCCCCTCGGGCTTATAGCCGGGTTGTTCTTTCCTTAAATCTCCTCCCTCTGCCAAAATAAAAAACCCCACAGGG
14:103022060:G:T:A:wC	14:103022060:G:T	ChIP-seq allelic imbalance	center	fwd	alt	GGGAGGCGGCGGAGAGACCCCGCCAGCGCGGAGACCCCAGGGAAGCTTCTCTGGAAGACCTGGTGCTGGTCCGCTCTCCCGGGACCTCATTTTCCTTATTTGGACAACGGGGGCGGGGTCACAGCAGCCCCTCGGGCTTATAGCCGGGTTGTTCTTTCCTTAAATCTCCTCCCTCTGCCAAAATAAAAAACCCCACAGGG
14:24527672:G:A:R:wC	14:24527672:G:A	ChIP-seq allelic imbalance	center	fwd	ref	CTCAGTCTGGCCTCTTTTCCAGAGGCCATTCATTCTCAGTCTCTAGTATCTCTGCCCTTAAAGCTTTGGGGTGGGAGATACCAGACTTTTCCACCAGAGGGCAGGAGCAAGCTGTCTTAGGAATAGCAGCCTTCCTGGCCGAAGGGAGGGAAGCCAGCTCTAGGGAAGGATCTGGTGTGGGGAAAGAGTCTCCCTGATTT
14:24527672:G:A:A:wC	14:24527672:G:A	ChIP-seq allelic imbalance	center	fwd	alt	CTCAGTCTGGCCTCTTTTCCAGAGGCCATTCATTCTCAGTCTCTAGTATCTCTGCCCTTAAAGCTTTGGGGTGGGAGATACCAGACTTTTCCACCAGAGAGCAGGAGCAAGCTGTCTTAGGAATAGCAGCCTTCCTGGCCGAAGGGAGGGAAGCCAGCTCTAGGGAAGGATCTGGTGTGGGGAAAGAGTCTCCCTGATTT
14:107239663:T:C:R:wC	14:107239663:T:C	ChIP-seq allelic imbalance	center	fwd	ref	TGAGCCACCGCGCCCAGCCGCCGTCTGGTGATTCTGAGCAGCTCCTGATGTCCTGAGTGCCCCCTGGTGGTGGCTGAGCCTCTCCTGGTGGTTCCTGAGTGCCCCCTGGTGGTTCTGAGCAGACCCTGGTGTCCTGAGCACCTCCTCGCGTCCTGAGCCGACCCTGGTGTCCTGATCCTCCCCTTGTGTCCTCAGCGCCC
14:107239663:T:C:A:wC	14:107239663:T:C	ChIP-seq allelic imbalance	center	fwd	alt	TGAGCCACCGCGCCCAGCCGCCGTCTGGTGATTCTGAGCAGCTCCTGATGTCCTGAGTGCCCCCTGGTGGTGGCTGAGCCTCTCCTGGTGGTTCCTGAGCGCCCCCTGGTGGTTCTGAGCAGACCCTGGTGTCCTGAGCACCTCCTCGCGTCCTGAGCCGACCCTGGTGTCCTGATCCTCCCCTTGTGTCCTCAGCGCCC
14:68303925:G:A:R:wC	14:68303925:G:A	ChIP-seq allelic imbalance	center	fwd	ref	TAAATAAATGCGTGAATTAGTTATTAATAAAAATGCACACACACACATACACACACACACACGCACACACACACACATCCTCTTCTTTTGGAATATACTGCCACCAGGTGGTGCCAGAATCACATGATTTTACATAAACTTTTTGGGCTGAAGTTCCACTTGCTTAAACAAGGTTTATTACAGTGTGATCCACAGTCATA
14:68303925:G:A:A:wC	14:68303925:G:A	ChIP-seq allelic imbalance	center	fwd	alt	TAAATAAATGCGTGAATTAGTTATTAATAAAAATGCACACACACACATACACACACACACACGCACACACACACACATCCTCTTCTTTTGGAATATACTACCACCAGGTGGTGCCAGAATCACATGATTTTACATAAACTTTTTGGGCTGAAGTTCCACTTGCTTAAACAAGGTTTATTACAGTGTGATCCACAGTCATA
14:105190061:G:A:R:wC	14:105190061:G:A	ChIP-seq allelic imbalance	center	fwd	ref	GCGCCCGGGCGGGACGCGGGGCCCCTGCCGTGGGGCAGAAGTGCGGGCAGTTGCGGGGACACAAAGTCCTCGGAGAGGACGCGCTGCGCGGCTCTTCGCGGCCGCCAGGGGGCGCGCCCGCGCCCAGGGCACTCGGGGTTCCACGGGGGGCAGGTGCGCTCCTCGAGAGTGCGGACCCTCTAGGTGGGGTGCAGGACGCA
14:105190061:G:A:A:wC	14:105190061:G:A	ChIP-seq allelic imbalance	center	fwd	alt	GCGCCCGGGCGGGACGCGGGGCCCCTGCCGTGGGGCAGAAGTGCGGGCAGTTGCGGGGACACAAAGTCCTCGGAGAGGACGCGCTGCGCGGCTCTTCGCAGCCGCCAGGGGGCGCGCCCGCGCCCAGGGCACTCGGGGTTCCACGGGGGGCAGGTGCGCTCCTCGAGAGTGCGGACCCTCTAGGTGGGGTGCAGGACGCA
14:55921409:C:G:R:wC	14:55921409:C:G	ChIP-seq allelic imbalance	center	fwd	ref	ACTAGCCTCCCCTCGCAGCGTTTTTGCTGGAGAGGAAATAGAAATTGTTCCTGATTTAAGTGCATGCATCCCATCAGAGGCAGGCCAGGGCCCCTGCGTCTTATGAGTCAGCAGGCATTAAGCCAAGCTCATCTCTTCCCCTTACCTAAAAGCCCACAAAGCAGTAAACTCATTATCACTGCGCAGAGAATAATGAATAG
14:55921409:C:G:A:wC	14:55921409:C:G	ChIP-seq allelic imbalance	center	fwd	alt	ACTAGCCTCCCCTCGCAGCGTTTTTGCTGGAGAGGAAATAGAAATTGTTCCTGATTTAAGTGCATGCATCCCATCAGAGGCAGGCCAGGGCCCCTGCGTGTTATGAGTCAGCAGGCATTAAGCCAAGCTCATCTCTTCCCCTTACCTAAAAGCCCACAAAGCAGTAAACTCATTATCACTGCGCAGAGAATAATGAATAG
14:21148319:C:A:R:wC	14:21148319:C:A	ChIP-seq allelic imbalance	center	fwd	ref	ACATGGGTTTTCCTTATGGTATCCTGTACTCCTGTTTTATGTTTCTAAATGGAAAGCTTCCTGGGCGATGCATCTGATTGGTGGAGCCCAGGTCACATGCCCATTCTCAGCTGTAAGCTGGGAAAGCAAGTGTTCTAGGACAGACTTACTTATAATATGTGAAATATCCACATGTAAGGAGAATTTTTAAAAGATGTTGG
14:21148319:C:A:A:wC	14:21148319:C:A	ChIP-seq allelic imbalance	center	fwd	alt	ACATGGGTTTTCCTTATGGTATCCTGTACTCCTGTTTTATGTTTCTAAATGGAAAGCTTCCTGGGCGATGCATCTGATTGGTGGAGCCCAGGTCACATGACCATTCTCAGCTGTAAGCTGGGAAAGCAAGTGTTCTAGGACAGACTTACTTATAATATGTGAAATATCCACATGTAAGGAGAATTTTTAAAAGATGTTGG
15:77158026:A:C:R:wC	15:77158026:A:C	ChIP-seq allelic imbalance	center	fwd	ref	TGGGGATGATCCAGTACAGAGACAAATTGTGTTATGGTAAGAAAGAGGGAATGACAATAGGTGCTAAATCTGTGAGTGACAGGAAACAGGTTTCGGTACAAAAATGAATCAACTCGCCAACTAATATCCAACTACCAGAAAAACAAAGACTATATTCTTCTACTCTAATTCTCTGTGATGAGAGTCTAACCCAAATTTTC
15:77158026:A:C:A:wC	15:77158026:A:C	ChIP-seq allelic imbalance	center	fwd	alt	TGGGGATGATCCAGTACAGAGACAAATTGTGTTATGGTAAGAAAGAGGGAATGACAATAGGTGCTAAATCTGTGAGTGACAGGAAACAGGTTTCGGTACCAAAATGAATCAACTCGCCAACTAATATCCAACTACCAGAAAAACAAAGACTATATTCTTCTACTCTAATTCTCTGTGATGAGAGTCTAACCCAAATTTTC
15:60028584:T:C:R:wC	15:60028584:T:C	ChIP-seq allelic imbalance	center	fwd	ref	ATACAGCTGTCTAGCGTTTGGTGCAGCAGAGGCGACGGAGGTATTTACCCCTGTGGTTTCATGGCAGAAGTGGCACTGGGGACAGAGGAGAGGCAGCACTCTCTGGTGGTCAGGGTAGCAATGCCGCTCTTTCACCTGGCCATTTGTGCAATGTGATTTAGGCCTTGCTCCTGAAGGCTGAGCCTCAGAACTGGTCCTGC
15:60028584:T:C:A:wC	15:60028584:T:C	ChIP-seq allelic imbalance	center	fwd	alt	ATACAGCTGTCTAGCGTTTGGTGCAGCAGAGGCGACGGAGGTATTTACCCCTGTGGTTTCATGGCAGAAGTGGCACTGGGGACAGAGGAGAGGCAGCACCCTCTGGTGGTCAGGGTAGCAATGCCGCTCTTTCACCTGGCCATTTGTGCAATGTGATTTAGGCCTTGCTCCTGAAGGCTGAGCCTCAGAACTGGTCCTGC
15:68574450:A:G:R:wC	15:68574450:A:G	ChIP-seq allelic imbalance	center	fwd	ref	CACATGAGTGGGAATGAAAGAAGATCCCTTAGTTGAATAATGGGAAGCTGTTTGTTAAGAATGTTATAAAAAGGGAACAGAACAAGGGGGAGGTGTCATATGACCATGAAACATTGTGCTGGCCTGAGTTCTGAGGGTCTGACTGCTCTCTGCCAGAGTTTGTGGAGACCACCTGTCCTTGAAGGGGTTTGCTGATGTGG
15:68574450:A:G:A:wC	15:68574450:A:G	ChIP-seq allelic imbalance	center	fwd	alt	CACATGAGTGGGAATGAAAGAAGATCCCTTAGTTGAATAATGGGAAGCTGTTTGTTAAGAATGTTATAAAAAGGGAACAGAACAAGGGGGAGGTGTCATGTGACCATGAAACATTGTGCTGGCCTGAGTTCTGAGGGTCTGACTGCTCTCTGCCAGAGTTTGTGGAGACCACCTGTCCTTGAAGGGGTTTGCTGATGTGG
15:63196896:C:G:R:wC	15:63196896:C:G	ChIP-seq allelic imbalance	center	fwd	ref	AATAGGGTGGGCTCTGCCTTTTGCAGAAAAGCCCCTATCCTTGGTGGCTGCAGCAATTCCTGTCTTCAGGGATTACAACAGGAACACAAAGTTTCACTACAGGGCGCTGTTCAGTAGGGCTGCCCCGAGGACTCAATTCTGTGCAGGAGGGGAGACTGGGAGGGGAGATTGGGAGGGCAGGTTGGGTTGTTCAGGGAAGC
15:63196896:C:G:A:wC	15:63196896:C:G	ChIP-seq allelic imbalance	center	fwd	alt	AATAGGGTGGGCTCTGCCTTTTGCAGAAAAGCCCCTATCCTTGGTGGCTGCAGCAATTCCTGTCTTCAGGGATTACAACAGGAACACAAAGTTTCACTAGAGGGCGCTGTTCAGTAGGGCTGCCCCGAGGACTCAATTCTGTGCAGGAGGGGAGACTGGGAGGGGAGATTGGGAGGGCAGGTTGGGTTGTTCAGGGAAGC
15:68852378:A:G:R:wC	15:68852378:A:G	ChIP-seq allelic imbalance	center	fwd	ref	AGAAGTTTGTTGGGGATTTAAACCTGTGTAAGGACGACTGGCGGGGAGAGCCTCAGACGGCAATGCAGATCTGACCAAGTCTCTGCCAGCCCAGCAGGGAGATCCCGGTGGAGACTGCCGATTTGAAGAGTCCCGCAATGGGATGACGTGGCCGGGCACTTGCACCCGTGCAGTGCTCAGGCATTGGCTGGGGGCTGCCT
15:68852378:A:G:A:wC	15:68852378:A:G	ChIP-seq allelic imbalance	center	fwd	alt	AGAAGTTTGTTGGGGATTTAAACCTGTGTAAGGACGACTGGCGGGGAGAGCCTCAGACGGCAATGCAGATCTGACCAAGTCTCTGCCAGCCCAGCAGGGGGATCCCGGTGGAGACTGCCGATTTGAAGAGTCCCGCAATGGGATGACGTGGCCGGGCACTTGCACCCGTGCAGTGCTCAGGCATTGGCTGGGGGCTGCCT
15:81626400:G:T:R:wC	15:81626400:G:T	ChIP-seq allelic imbalance	center	fwd	ref	AGCCTGGGTGACAAGAGCAAAACCCTAGTCTCAAAAAAAAAAAAAAGTTCTTCCTGATAAAGACTTGAATCTGTATGGTGGCTGTAGTTTGACCCCTAGGGGCCTCTCAAGGAGTGTTTGAACCCTTTCTCCTTGTCAAGACCCCACAGAGACAGGCAGACAACTCCTTATATAACAAGACTTCAAGTTCTTTGCTAACT
15:81626400:G:T:A:wC	15:81626400:G:T	ChIP-seq allelic imbalance	center	fwd	alt	AGCCTGGGTGACAAGAGCAAAACCCTAGTCTCAAAAAAAAAAAAAAGTTCTTCCTGATAAAGACTTGAATCTGTATGGTGGCTGTAGTTTGACCCCTAGTGGCCTCTCAAGGAGTGTTTGAACCCTTTCTCCTTGTCAAGACCCCACAGAGACAGGCAGACAACTCCTTATATAACAAGACTTCAAGTTCTTTGCTAACT
15:57664572:T:C:R:wC	15:57664572:T:C	ChIP-seq allelic imbalance	center	fwd	ref	CTTTCCTCCTTGCCTGTCGCACTCTTCCTGCTTCCTCTCTCCGGCTTCTAGGGATCACCCTAAATACACCACCAGCAGGCAAGTCTTGTCACAGGCTCCTCCTTCAGGGCAACCCGTATTAAGGCAGCCTGTTTCCCAATGACTCCAAGCAAAAGCCCTCTTCCCAGGTGCCCTTCCCAATCCCATCTTGCTTCACAAGC
15:57664572:T:C:A:wC	15:57664572:T:C	ChIP-seq allelic imbalance	center	fwd	alt	CTTTCCTCCTTGCCTGTCGCACTCTTCCTGCTTCCTCTCTCCGGCTTCTAGGGATCACCCTAAATACACCACCAGCAGGCAAGTCTTGTCACAGGCTCCCCCTTCAGGGCAACCCGTATTAAGGCAGCCTGTTTCCCAATGACTCCAAGCAAAAGCCCTCTTCCCAGGTGCCCTTCCCAATCCCATCTTGCTTCACAAGC
15:76013595:T:G:R:wC	15:76013595:T:G	ChIP-seq allelic imbalance	center	fwd	ref	CCTGGAGCCAGCAGGAGGGGCAGCATGAGTGAGGCAGGGCTGGCATTTATTGCATTAGAGGATGAAGAGTGTCCCTTGGAAGCAGCTGCCACCTGCAGGTGGCGGGCGTCGAGTTAAGCCTCTTTCGGGTGGAGCAGTGGGCCTGGAGCCAACTCAGGCTGAGTCAAGTGTGAGAGGGAGGTGAGAATGGAGATGACTGG
15:76013595:T:G:A:wC	15:76013595:T:G	ChIP-seq allelic imbalance	center	fwd	alt	CCTGGAGCCAGCAGGAGGGGCAGCATGAGTGAGGCAGGGCTGGCATTTATTGCATTAGAGGATGAAGAGTGTCCCTTGGAAGCAGCTGCCACCTGCAGGGGGCGGGCGTCGAGTTAAGCCTCTTTCGGGTGGAGCAGTGGGCCTGGAGCCAACTCAGGCTGAGTCAAGTGTGAGAGGGAGGTGAGAATGGAGATGACTGG
15:21927430:A:G:R:wC	15:21927430:A:G	ChIP-seq allelic imbalance	center	fwd	ref	AAATCTAAATACTGCTGCTCTCTGCTTTGGACTTGGCTGCTTTTCAATAACAGGAAGGAACAATACTGTTTTCATCAGTTTTGTACATGGGCCACGAGAAGGCAGCATTTTACTTCTTTTAAGATTTAATGCTGGTCTACAAAATGCTGAGCTGTGCCTGGAGGGCTTTGTGGTGTGGAAAATCTTCAGAAATGTTCAGT
15:21927430:A:G:A:wC	15:21927430:A:G	ChIP-seq allelic imbalance	center	fwd	alt	AAATCTAAATACTGCTGCTCTCTGCTTTGGACTTGGCTGCTTTTCAATAACAGGAAGGAACAATACTGTTTTCATCAGTTTTGTACATGGGCCACGAGAGGGCAGCATTTTACTTCTTTTAAGATTTAATGCTGGTCTACAAAATGCTGAGCTGTGCCTGGAGGGCTTTGTGGTGTGGAAAATCTTCAGAAATGTTCAGT
15:93722444:G:A:R:wC	15:93722444:G:A	ChIP-seq allelic imbalance	center	fwd	ref	AGTTAGCCTAGATCTTATTTTTCAACACAATCTAACAGTGACTTTGTTAAGAAACAGAAATTCAGGGCCTAAGAGGTTGTTGGAACAATGCCAGGTTTCGCTTCCTTTCCCGGGCAGCTCTCCTGCGACGACCTTTGACTTGGGAGGGGCAGGTCGTCCATGAGCACGAGTGACCGGGTCCCTGATGCTTTCCTCGTGGT
15:93722444:G:A:A:wC	15:93722444:G:A	ChIP-seq allelic imbalance	center	fwd	alt	AGTTAGCCTAGATCTTATTTTTCAACACAATCTAACAGTGACTTTGTTAAGAAACAGAAATTCAGGGCCTAAGAGGTTGTTGGAACAATGCCAGGTTTCACTTCCTTTCCCGGGCAGCTCTCCTGCGACGACCTTTGACTTGGGAGGGGCAGGTCGTCCATGAGCACGAGTGACCGGGTCCCTGATGCTTTCCTCGTGGT
15:35262087:C:T:R:wC	15:35262087:C:T	ChIP-seq allelic imbalance	center	fwd	ref	AAGCGTTCCTCGGGAAGCGGAATGGCGTGTAGCCGGAAGTTCATGCAGGCGTTGGGGCTGAGCTAGCGAGCCAAGAGCTTTGACCTCCTCTGTACACGCCCTCTAGCGGGCGGCAGAGAGAAGACACCTCGCTGGCGGGATTAGGAGGGCAAGGGAGGGACCCGGTGGATGGTGTTGGGTGGGGTTTCTCGTGGTTAGTG
15:35262087:C:T:A:wC	15:35262087:C:T	ChIP-seq allelic imbalance	center	fwd	alt	AAGCGTTCCTCGGGAAGCGGAATGGCGTGTAGCCGGAAGTTCATGCAGGCGTTGGGGCTGAGCTAGCGAGCCAAGAGCTTTGACCTCCTCTGTACACGCTCTCTAGCGGGCGGCAGAGAGAAGACACCTCGCTGGCGGGATTAGGAGGGCAAGGGAGGGACCCGGTGGATGGTGTTGGGTGGGGTTTCTCGTGGTTAGTG
16:89386808:A:G:R:wC	16:89386808:A:G	ChIP-seq allelic imbalance	center	fwd	ref	GACTTGGCTGTCCCTGCCTAGACTCATTTTAAGTGCAGCCTAAATCTCCCTCATTTCCAAGTTATCAGGCAAAGTCTATTTTAAACTCACGACCCTTGAATCAGCAGGAAACTGAAACACGCCTCAGGCCACTGGGGCTGACTCACGCCCTGTGCTGAGCGGCAAGGCACAGCCGCGGGAAGGTAAACGCAGAGCCGAGG
16:89386808:A:G:A:wC	16:89386808:A:G	ChIP-seq allelic imbalance	center	fwd	alt	GACTTGGCTGTCCCTGCCTAGACTCATTTTAAGTGCAGCCTAAATCTCCCTCATTTCCAAGTTATCAGGCAAAGTCTATTTTAAACTCACGACCCTTGAGTCAGCAGGAAACTGAAACACGCCTCAGGCCACTGGGGCTGACTCACGCCCTGTGCTGAGCGGCAAGGCACAGCCGCGGGAAGGTAAACGCAGAGCCGAGG
16:81238854:C:T:R:wC	16:81238854:C:T	ChIP-seq allelic imbalance	center	fwd	ref	TTGTGGATTATTAGTTTCAGACAAATCTCTGCACGCCCAATATCAGCTGTGCGCAGAAGCAGCCGATTAACGGAAGAACAATGTCAATCCCTAGATTTGCCAGAAGGTGGCGCTCAGCTAACCAACGCTGGATTCACACAGATTTCACCAAAAGCAAATTGTTCTGTAAGGCCCGTAATACAGTTTCAGAAATGTGGAAA
16:81238854:C:T:A:wC	16:81238854:C:T	ChIP-seq allelic imbalance	center	fwd	alt	TTGTGGATTATTAGTTTCAGACAAATCTCTGCACGCCCAATATCAGCTGTGCGCAGAAGCAGCCGATTAACGGAAGAACAATGTCAATCCCTAGATTTGTCAGAAGGTGGCGCTCAGCTAACCAACGCTGGATTCACACAGATTTCACCAAAAGCAAATTGTTCTGTAAGGCCCGTAATACAGTTTCAGAAATGTGGAAA
16:22824662:C:A:R:wC	16:22824662:C:A	ChIP-seq allelic imbalance	center	fwd	ref	TCTGTTTCCTCCTCCTAGTGTCTCTGTGTGAAGAAGCCCTCCTCACTCAGCCCTCGGCGACCCTCTGGTACCCTGGACAGCTCCCCGGGGAGCAGTCTACCGCTAGGCGGCGGCTGCTAAGAGAGGAACCCTCCTGACGCGGAGTCTGCCGCTCCGGGGCTCGCTCTCCGGCAGGCCCGGGGAGAGGTGGGGTGACAATG
16:22824662:C:A:A:wC	16:22824662:C:A	ChIP-seq allelic imbalance	center	fwd	alt	TCTGTTTCCTCCTCCTAGTGTCTCTGTGTGAAGAAGCCCTCCTCACTCAGCCCTCGGCGACCCTCTGGTACCCTGGACAGCTCCCCGGGGAGCAGTCTAACGCTAGGCGGCGGCTGCTAAGAGAGGAACCCTCCTGACGCGGAGTCTGCCGCTCCGGGGCTCGCTCTCCGGCAGGCCCGGGGAGAGGTGGGGTGACAATG
16:77633906:T:C:R:wC	16:77633906:T:C	ChIP-seq allelic imbalance	center	fwd	ref	TCTTACAGTGCATGTACAGATCTGATCCTACTCAGCCTACTACATAGATACATTGTTCAATGAACAAACTACCTTCCAGGATCCAGACTGGCCACTAGATGGAGCACATGCAGGGCAGATCCAAATAGCACTGAAAAGTGTTTGAAAACTGGACAAATGTTGGAATCATAACCCATAGAATGTCAGGTAGAACTTGGGGC
16:77633906:T:C:A:wC	16:77633906:T:C	ChIP-seq allelic imbalance	center	fwd	alt	TCTTACAGTGCATGTACAGATCTGATCCTACTCAGCCTACTACATAGATACATTGTTCAATGAACAAACTACCTTCCAGGATCCAGACTGGCCACTAGACGGAGCACATGCAGGGCAGATCCAAATAGCACTGAAAAGTGTTTGAAAACTGGACAAATGTTGGAATCATAACCCATAGAATGTCAGGTAGAACTTGGGGC
16:31880101:C:T:R:wC	16:31880101:C:T	ChIP-seq allelic imbalance	center	fwd	ref	CATTGTATCCCATAAATACATAAAATTATTATTTGTCAGTAAAAAAGAAAAGACCGTCAGCCTGCTCTGGTTCTAGTGATATTATCTTTGATCTTCTGCCGCCACCTGGTGGCCAACTTCAGAGTGAGGAAGAAAGCAGAGGGGTGAGAAATGAAGTGACCACTTTGCCTCTGGAGCCCAAATGAGGACTTAGCTCCCGG
16:31880101:C:T:A:wC	16:31880101:C:T	ChIP-seq allelic imbalance	center	fwd	alt	CATTGTATCCCATAAATACATAAAATTATTATTTGTCAGTAAAAAAGAAAAGACCGTCAGCCTGCTCTGGTTCTAGTGATATTATCTTTGATCTTCTGCTGCCACCTGGTGGCCAACTTCAGAGTGAGGAAGAAAGCAGAGGGGTGAGAAATGAAGTGACCACTTTGCCTCTGGAGCCCAAATGAGGACTTAGCTCCCGG
16:13525533:G:A:R:wC	16:13525533:G:A	ChIP-seq allelic imbalance	center	fwd	ref	TTTTCCAACACAATGCCCAGTGGTCCATTTTGTAGTTTACACGATTTTTCTCATTGATGGATTAATCTGAGAATCCACTGACCTCAACAGTAGCTTCTGGACTGACTCAGCTCCCTGCCTTCTCATAGTGAGTGCTTAGACAAACATCTGCTGGAGAATTAAGACCTGTAAGAAAATATGTATTTAATTTGAATAACAAA
16:13525533:G:A:A:wC	16:13525533:G:A	ChIP-seq allelic imbalance	center	fwd	alt	TTTTCCAACACAATGCCCAGTGGTCCATTTTGTAGTTTACACGATTTTTCTCATTGATGGATTAATCTGAGAATCCACTGACCTCAACAGTAGCTTCTGAACTGACTCAGCTCCCTGCCTTCTCATAGTGAGTGCTTAGACAAACATCTGCTGGAGAATTAAGACCTGTAAGAAAATATGTATTTAATTTGAATAACAAA
16:75498748:C:T:R:wC	16:75498748:C:T	ChIP-seq allelic imbalance	center	fwd	ref	TCCAATCACAAGGCGCCGCAGCGCTCGGGCGCAGGGCCAGGGTTGTTCCCGCCCCCAACGTTGCGCAGGGCTCGCAGAGACACAGCCCCACGGACGCGCCCCCTCCTGGACGGCGCGCTCTGGGACCGCGCGCTCTGCTCTGCCCTTCTCTGCAGCGCCCCCTGTGAGAAAGTAGGGAATTGCATGCGCCCCAACAGAGC
16:75498748:C:T:A:wC	16:75498748:C:T	ChIP-seq allelic imbalance	center	fwd	alt	TCCAATCACAAGGCGCCGCAGCGCTCGGGCGCAGGGCCAGGGTTGTTCCCGCCCCCAACGTTGCGCAGGGCTCGCAGAGACACAGCCCCACGGACGCGCTCCCTCCTGGACGGCGCGCTCTGGGACCGCGCGCTCTGCTCTGCCCTTCTCTGCAGCGCCCCCTGTGAGAAAGTAGGGAATTGCATGCGCCCCAACAGAGC
16:9254161:G:A:R:wC	16:9254161:G:A	ChIP-seq allelic imbalance	center	fwd	ref	GAGGCGGGGAGACTACGAGTCAGAGAGACCGGAGACTTTGAAGTTCCTGCATTCCCAGCTGCGTTCACTTCTCAGCCATTACCAATTCAGCCAGCAGGGGGCAGCAGGGGATCGCCGTCCTCGGGGAGTCTCAGGACCCAGGTAGCCTCGCCTGCTGCCGCCCAGACAGGAGACAGGAGATGCTGGGAGATGGCCCAGAT
16:9254161:G:A:A:wC	16:9254161:G:A	ChIP-seq allelic imbalance	center	fwd	alt	GAGGCGGGGAGACTACGAGTCAGAGAGACCGGAGACTTTGAAGTTCCTGCATTCCCAGCTGCGTTCACTTCTCAGCCATTACCAATTCAGCCAGCAGGGAGCAGCAGGGGATCGCCGTCCTCGGGGAGTCTCAGGACCCAGGTAGCCTCGCCTGCTGCCGCCCAGACAGGAGACAGGAGATGCTGGGAGATGGCCCAGAT
16:85286958:C:A:R:wC	16:85286958:C:A	ChIP-seq allelic imbalance	center	fwd	ref	GCCCCTCTGCCCCAGTCCTGCCCTGGAGTCTGCAACCCCGCTTGCTTGGGGCCTGGGCTGTGCTGGGCCTCCTGGGTGGTGGGGCACTGTGCCCGCTGCCCGCTAGGTGTCGCTGTCCCCTGCCAGATCCTGCAGAGCTGCAGCCTGTGTGGCCCTGGAAATGGGGTGGGGTCTCCAGGGGGAACAGAGCTGCTGCTGCA
16:85286958:C:A:A:wC	16:85286958:C:A	ChIP-seq allelic imbalance	center	fwd	alt	GCCCCTCTGCCCCAGTCCTGCCCTGGAGTCTGCAACCCCGCTTGCTTGGGGCCTGGGCTGTGCTGGGCCTCCTGGGTGGTGGGGCACTGTGCCCGCTGCACGCTAGGTGTCGCTGTCCCCTGCCAGATCCTGCAGAGCTGCAGCCTGTGTGGCCCTGGAAATGGGGTGGGGTCTCCAGGGGGAACAGAGCTGCTGCTGCA
16:50718041:G:A:R:wC	16:50718041:G:A	ChIP-seq allelic imbalance	center	fwd	ref	ATCTGCAAGACACCAGGGTGGACTCTAAGCCTTTCTCTGCAGCCCTGTGAGCCTCTCATGCTGCAGAAGGCAACCACAGGGGAAAAATGTGTGGTTGCCGCCACTTCCTCTTATGGGGAAAGGAGACGTTTCTTGGAAACCCCCTGATGGAGAGGGGCCTGGCCTATGTCGGTAGGACCCAGCTGAGCCAGAGTGACCGG
16:50718041:G:A:A:wC	16:50718041:G:A	ChIP-seq allelic imbalance	center	fwd	alt	ATCTGCAAGACACCAGGGTGGACTCTAAGCCTTTCTCTGCAGCCCTGTGAGCCTCTCATGCTGCAGAAGGCAACCACAGGGGAAAAATGTGTGGTTGCCACCACTTCCTCTTATGGGGAAAGGAGACGTTTCTTGGAAACCCCCTGATGGAGAGGGGCCTGGCCTATGTCGGTAGGACCCAGCTGAGCCAGAGTGACCGG
16:88371970:A:C:R:wC	16:88371970:A:C	ChIP-seq allelic imbalance	center	fwd	ref	TAGTGCAGTACCCAGCGGTGGTCCTGAGCTGGGTCCAGGCTGCGGGATAGTGCTCTGTGGTTGATTAGCAATGTCTGCCCCGGCAAGAGAGGAGTCTGCACCCTGCAGGCCACCCCCGGCTCCTGACTCTCCAGGCTGATCATCACTGTGCCCTGGTCGACTTGATGAGGAGAGGTGGCCTCGGGTGATGCACTGAGGCT
16:88371970:A:C:A:wC	16:88371970:A:C	ChIP-seq allelic imbalance	center	fwd	alt	TAGTGCAGTACCCAGCGGTGGTCCTGAGCTGGGTCCAGGCTGCGGGATAGTGCTCTGTGGTTGATTAGCAATGTCTGCCCCGGCAAGAGAGGAGTCTGCCCCCTGCAGGCCACCCCCGGCTCCTGACTCTCCAGGCTGATCATCACTGTGCCCTGGTCGACTTGATGAGGAGAGGTGGCCTCGGGTGATGCACTGAGGCT
16:87812864:C:G:R:wC	16:87812864:C:G	ChIP-seq allelic imbalance	center	fwd	ref	TTATTCAGCTTCCTTAGGGCCCGTTGGCTGATGCAACACAGCTCAGAAGTTGAGTCCAAGCACCAAGCCCGCAATGTCTGCGTCGGCCGCCAGGGGTCACTCCTCCCGCGCAGAAGGCGGCCTTGGAGCCTCGCAACCGCAGTATGCGAAGGTTGCATCACCCTCGCGGGGTCTAAGAGGAAGGATGGGGACCAGCCCGC
16:87812864:C:G:A:wC	16:87812864:C:G	ChIP-seq allelic imbalance	center	fwd	alt	TTATTCAGCTTCCTTAGGGCCCGTTGGCTGATGCAACACAGCTCAGAAGTTGAGTCCAAGCACCAAGCCCGCAATGTCTGCGTCGGCCGCCAGGGGTCAGTCCTCCCGCGCAGAAGGCGGCCTTGGAGCCTCGCAACCGCAGTATGCGAAGGTTGCATCACCCTCGCGGGGTCTAAGAGGAAGGATGGGGACCAGCCCGC
17:16901047:T:G:R:wC	17:16901047:T:G	ChIP-seq allelic imbalance	center	fwd	ref	CGTGACAGCCCTCCTGGGTGATGCCCCTCACTGCCCCTTAGTGGCTGACTGGCATGCAACAAGGCACCAGGCGCTGGCACCTCCCTATGGTCACCAGCATGTGGCACCCCTGACCTAGGTGCTGGGCACACTGCACCCCAGGTTCCTGGTCGGACTGGGAGGAGCTAGTTTGGGCGGGGTGGAGCCCTGGGCCGCCAACC
17:16901047:T:G:A:wC	17:16901047:T:G	ChIP-seq allelic imbalance	center	fwd	alt	CGTGACAGCCCTCCTGGGTGATGCCCCTCACTGCCCCTTAGTGGCTGACTGGCATGCAACAAGGCACCAGGCGCTGGCACCTCCCTATGGTCACCAGCAGGTGGCACCCCTGACCTAGGTGCTGGGCACACTGCACCCCAGGTTCCTGGTCGGACTGGGAGGAGCTAGTTTGGGCGGGGTGGAGCCCTGGGCCGCCAACC
17:73257986:C:T:R:wC	17:73257986:C:T	ChIP-seq allelic imbalance	center	fwd	ref	GATTTAGGACCCTGAGGAGTCTTTTTCACCCGTTTCCCGTCACTCGCTCAGGCGCGCCGAGGGCAGTCCTTGTGGGGTCCTCGTGGCCAGCCAAGATGGCTGCCCCCGCAGTGAAGGTTGCCCGAGGATGGTCGGGCCTGGCGTTGGGCGTGCGGCGGGCTGTCTTGCAGCTTCCAGGGTGAGAGGGTGGCGAGCAGCGG
17:73257986:C:T:A:wC	17:73257986:C:T	ChIP-seq allelic imbalance	center	fwd	alt	GATTTAGGACCCTGAGGAGTCTTTTTCACCCGTTTCCCGTCACTCGCTCAGGCGCGCCGAGGGCAGTCCTTGTGGGGTCCTCGTGGCCAGCCAAGATGGTTGCCCCCGCAGTGAAGGTTGCCCGAGGATGGTCGGGCCTGGCGTTGGGCGTGCGGCGGGCTGTCTTGCAGCTTCCAGGGTGAGAGGGTGGCGAGCAGCGG
17:19666001:C:T:R:wC	17:19666001:C:T	ChIP-seq allelic imbalance	center	fwd	ref	AGGGCAACACTGAGTTGGGTCCTGGCTATTTCCGCGGGGGCGCCTGAGCAACGGTCTGGCTGGTCTCCCCTGGCAATGGTGCACCCGGAGGACTCAGCACTGCCCTCTGCTGCTGGCAGGTTGAGCTTAGCAAAATCAGCCTGCTGGGCCCACGGGTAGCCTGCAGCTCCTTCACCATGGCAGGCTTATCCTGGGCTCAC
17:19666001:C:T:A:wC	17:19666001:C:T	ChIP-seq allelic imbalance	center	fwd	alt	AGGGCAACACTGAGTTGGGTCCTGGCTATTTCCGCGGGGGCGCCTGAGCAACGGTCTGGCTGGTCTCCCCTGGCAATGGTGCACCCGGAGGACTCAGCATTGCCCTCTGCTGCTGGCAGGTTGAGCTTAGCAAAATCAGCCTGCTGGGCCCACGGGTAGCCTGCAGCTCCTTCACCATGGCAGGCTTATCCTGGGCTCAC
17:73746146:T:C:R:wC	17:73746146:T:C	ChIP-seq allelic imbalance	center	fwd	ref	ACCACCAGGTCTCCAGAGACGCGGGTGGGCAGGTCTGAGTTGAATGCGCTGGGTAGAGCGCCCTGGGTGTTGAAGTGGGTCTCTGGCGCCCCCTGGTGGTGAAGGGGGATCTGAGTGGTTGCCCGGCCCCAACCTGACCCGTTAGATGAACTGGACCGGAGCTTCACGAGTCAGATGTTGTCATCACAGCCACCCCCTCA
17:73746146:T:C:A:wC	17:73746146:T:C	ChIP-seq allelic imbalance	center	fwd	alt	ACCACCAGGTCTCCAGAGACGCGGGTGGGCAGGTCTGAGTTGAATGCGCTGGGTAGAGCGCCCTGGGTGTTGAAGTGGGTCTCTGGCGCCCCCTGGTGGCGAAGGGGGATCTGAGTGGTTGCCCGGCCCCAACCTGACCCGTTAGATGAACTGGACCGGAGCTTCACGAGTCAGATGTTGTCATCACAGCCACCCCCTCA
17:31377006:T:C:R:wC	17:31377006:T:C	ChIP-seq allelic imbalance	center	fwd	ref	CAAGGTGGGTGGGACAGGGAAGGGAGGAAGGGGAAAGAGACTCCTCATGCCTGTGCTCTTTTGTGCCACTGGACTATCTGTCTCCTGCTCACTGTTGCCTCCTAGTGGTCCCAAGGATCAGGGCAAGGCTTTTTGAACCAGATGGGAATGTTAGGAAAGAAAATGCTATCGGGTAAGCCTGCTCAGCCTGAGGAAGACCT
17:31377006:T:C:A:wC	17:31377006:T:C	ChIP-seq allelic imbalance	center	fwd	alt	CAAGGTGGGTGGGACAGGGAAGGGAGGAAGGGGAAAGAGACTCCTCATGCCTGTGCTCTTTTGTGCCACTGGACTATCTGTCTCCTGCTCACTGTTGCCCCCTAGTGGTCCCAAGGATCAGGGCAAGGCTTTTTGAACCAGATGGGAATGTTAGGAAAGAAAATGCTATCGGGTAAGCCTGCTCAGCCTGAGGAAGACCT
17:42201041:G:T:R:wC	17:42201041:G:T	ChIP-seq allelic imbalance	center	fwd	ref	TCCTCGACGGCTCCTCCATCTTTGCGGCGGCTCCTCCGGCTCCGCTCGCCGCCGCCACCAACAACAACATTCGGAGACGTCACTCCCGTCACGTGACCCGACCCGGAGCTAAAAATAGACCCAGACCCCCCCCCCAGCCCCCCCCGCCTTCCCCTTGCCCGCAGCCACCACCAACCCCTCCCCTGCCTCTCGGCCCTCCC
17:42201041:G:T:A:wC	17:42201041:G:T	ChIP-seq allelic imbalance	center	fwd	alt	TCCTCGACGGCTCCTCCATCTTTGCGGCGGCTCCTCCGGCTCCGCTCGCCGCCGCCACCAACAACAACATTCGGAGACGTCACTCCCGTCACGTGACCCTACCCGGAGCTAAAAATAGACCCAGACCCCCCCCCCAGCCCCCCCCGCCTTCCCCTTGCCCGCAGCCACCACCAACCCCTCCCCTGCCTCTCGGCCCTCCC
17:71187778:T:C:R:wC	17:71187778:T:C	ChIP-seq allelic imbalance	center	fwd	ref	ATTCCCCAATCACAGAAAGGAGATACTGCGGATGCTTATCAGCCGAATACCAGTAAGTGTCCCTTGCAGAATGGGATTAGAGACTGCAAACTGCAGGCCTGCCAACAGAGGGTGCTCTGTGGGAAATTATGTGAAAACGTAGAAAAGAGCGCGAGCCAGTAATTTAAAAATCGACGTCCAAATACTCACTGGGTCACCTA
17:71187778:T:C:A:wC	17:71187778:T:C	ChIP-seq allelic imbalance	center	fwd	alt	ATTCCCCAATCACAGAAAGGAGATACTGCGGATGCTTATCAGCCGAATACCAGTAAGTGTCCCTTGCAGAATGGGATTAGAGACTGCAAACTGCAGGCCCGCCAACAGAGGGTGCTCTGTGGGAAATTATGTGAAAACGTAGAAAAGAGCGCGAGCCAGTAATTTAAAAATCGACGTCCAAATACTCACTGGGTCACCTA
17:4693311:G:A:R:wC	17:4693311:G:A	ChIP-seq allelic imbalance	center	fwd	ref	AGCCGGGGGCGGCCCCCCGGGACCCGACCCGGAGCTCGGGCTCTCGCACGCTGCTCCTGCTGCACCGCGCGCTGCGCTGGTCCCAGCTCTGCCTCCACCGGGTGGCGACCGGCGCGCTGGGAGGCCCGGACGCGGGCGTGCAGTGCAGCGACGCCTACCGTGCGGCCCTGGGTCCGCATCACCCCTGGCTGGTCCGACAG
17:4693311:G:A:A:wC	17:4693311:G:A	ChIP-seq allelic imbalance	center	fwd	alt	AGCCGGGGGCGGCCCCCCGGGACCCGACCCGGAGCTCGGGCTCTCGCACGCTGCTCCTGCTGCACCGCGCGCTGCGCTGGTCCCAGCTCTGCCTCCACCAGGTGGCGACCGGCGCGCTGGGAGGCCCGGACGCGGGCGTGCAGTGCAGCGACGCCTACCGTGCGGCCCTGGGTCCGCATCACCCCTGGCTGGTCCGACAG
17:29297397:A:G:R:wC	17:29297397:A:G	ChIP-seq allelic imbalance	center	fwd	ref	CTGGGATGCGAAGTGAGTGAGTGAGTGAGCCTTCTCAGGAAAACACTTTCTAGAATTTTGTCCGAGTGTCTGTTGGGAAACGCGCTTACATCCCGCAGAAGGCGGTAAGGACACAGCGCACAACTCTGCATTATACCTGCGAGTTAAAAAGCCAAGGGTTCGCTCACTCAACCTTGAATGCGCGTCAGAATCACCTGGGG
17:29297397:A:G:A:wC	17:29297397:A:G	ChIP-seq allelic imbalance	center	fwd	alt	CTGGGATGCGAAGTGAGTGAGTGAGTGAGCCTTCTCAGGAAAACACTTTCTAGAATTTTGTCCGAGTGTCTGTTGGGAAACGCGCTTACATCCCGCAGAGGGCGGTAAGGACACAGCGCACAACTCTGCATTATACCTGCGAGTTAAAAAGCCAAGGGTTCGCTCACTCAACCTTGAATGCGCGTCAGAATCACCTGGGG
18:12308793:G:C:R:wC	18:12308793:G:C	ChIP-seq allelic imbalance	center	fwd	ref	AGTGATCAGCGATGAGCACGGCATCGACCCGGCCGGAGGCTACGTGGGAGACTCGGCGCTGCAGCTGGAGAGAATCAACGTCTACTACAATGAGTCATCGTGTGAGTAGCAAGGCCGCCGCGCCCTGCCCGGCCGGGACCCGCGTGGACGCTCCGGCGCCGCCTCTTAGCGCGGCGAGTTTGCTTCGGGAAAAGTTCTCT
18:12308793:G:C:A:wC	18:12308793:G:C	ChIP-seq allelic imbalance	center	fwd	alt	AGTGATCAGCGATGAGCACGGCATCGACCCGGCCGGAGGCTACGTGGGAGACTCGGCGCTGCAGCTGGAGAGAATCAACGTCTACTACAATGAGTCATCCTGTGAGTAGCAAGGCCGCCGCGCCCTGCCCGGCCGGGACCCGCGTGGACGCTCCGGCGCCGCCTCTTAGCGCGGCGAGTTTGCTTCGGGAAAAGTTCTCT
18:21281168:T:C:R:wC	18:21281168:T:C	ChIP-seq allelic imbalance	center	fwd	ref	AGGAGAATGAGGCATTGTTGCCTGGGAAACCTCTTTTTGAATGGAAATAAATCATAATGAAGAAATATATTGTGACCAAAAGAATAACTCTCACTTCCTTTTTCCTCTCTGATTTGGCCATGATAAGCAAGGAAGGTGAGTACCTGAGAAGTCTCTGAAACTGGTGAGACTCTGCCCAGAGATGGAAGAGCTGAGTTGGG
18:21281168:T:C:A:wC	18:21281168:T:C	ChIP-seq allelic imbalance	center	fwd	alt	AGGAGAATGAGGCATTGTTGCCTGGGAAACCTCTTTTTGAATGGAAATAAATCATAATGAAGAAATATATTGTGACCAAAAGAATAACTCTCACTTCCTCTTTCCTCTCTGATTTGGCCATGATAAGCAAGGAAGGTGAGTACCTGAGAAGTCTCTGAAACTGGTGAGACTCTGCCCAGAGATGGAAGAGCTGAGTTGGG
18:3998934:C:T:R:wC	18:3998934:C:T	ChIP-seq allelic imbalance	center	fwd	ref	TGCAGTTGTTTTTGTCATTATGATAACATTCCGCTAAAACAGGCAAATTATTGTGTTTTACGGTCACTTGGGAATAGTCCCTTTGGTGCTGTTCTGCCACCTACTGGACAGACAGGCTCAATAGGCTTATTTTACTTTTGATATTCAGGAATCACTTTATTTTAAATTGAATTTTGCTTTGTAATAATGCAAAGTTTTAC
18:3998934:C:T:A:wC	18:3998934:C:T	ChIP-seq allelic imbalance	center	fwd	alt	TGCAGTTGTTTTTGTCATTATGATAACATTCCGCTAAAACAGGCAAATTATTGTGTTTTACGGTCACTTGGGAATAGTCCCTTTGGTGCTGTTCTGCCATCTACTGGACAGACAGGCTCAATAGGCTTATTTTACTTTTGATATTCAGGAATCACTTTATTTTAAATTGAATTTTGCTTTGTAATAATGCAAAGTTTTAC
19:55677523:C:T:R:wC	19:55677523:C:T	ChIP-seq allelic imbalance	center	fwd	ref	AGCATCCCCTATAAAAAATGGACTACAAATCCCAGTAGGCGTTCCGCCCGTGGCCTAGGTTCTAAGGGGAGGTGTTTCCTCTGAGTATTCTGGGATTCGCAGTCCGCAGACAGGACCTCGGGGCTGCCCCTGGGAGCGCGCCCTCTGCCGCTGGAGCGTTGGAGAACGTTAGCGCCCCCCTTGCCACCGACGCTGGGACT
19:55677523:C:T:A:wC	19:55677523:C:T	ChIP-seq allelic imbalance	center	fwd	alt	AGCATCCCCTATAAAAAATGGACTACAAATCCCAGTAGGCGTTCCGCCCGTGGCCTAGGTTCTAAGGGGAGGTGTTTCCTCTGAGTATTCTGGGATTCGTAGTCCGCAGACAGGACCTCGGGGCTGCCCCTGGGAGCGCGCCCTCTGCCGCTGGAGCGTTGGAGAACGTTAGCGCCCCCCTTGCCACCGACGCTGGGACT
19:50879675:G:T:R:wC	19:50879675:G:T	ChIP-seq allelic imbalance	center	fwd	ref	AACTCTTCTGCCAAGTCCCAGTAGATCTACCCGGTAAACTTCCGGTGAGTTTCCAACTTCCGTGCGGGGCAGCAGCTTCGGCTGGTCCTAAGCGGACCGGAAGTTCGTCAAGTTTCACGCTCCGCCCCTCTTCCGGACGTGACGCAAGGGCGGGGTTGCCGGAAGAAGTGGCGAAGTTACTTTTGAGGGTATTTGAGTAG
19:50879675:G:T:A:wC	19:50879675:G:T	ChIP-seq allelic imbalance	center	fwd	alt	AACTCTTCTGCCAAGTCCCAGTAGATCTACCCGGTAAACTTCCGGTGAGTTTCCAACTTCCGTGCGGGGCAGCAGCTTCGGCTGGTCCTAAGCGGACCGTAAGTTCGTCAAGTTTCACGCTCCGCCCCTCTTCCGGACGTGACGCAAGGGCGGGGTTGCCGGAAGAAGTGGCGAAGTTACTTTTGAGGGTATTTGAGTAG
19:4352763:C:T:R:wC	19:4352763:C:T	ChIP-seq allelic imbalance	center	fwd	ref	GAGAGAGACTCCGTCTCAAAAATAAATAAATAAAAAATAAATTACAAATAAATAAAAAAAAATGTGAGGTCTTAGCTTAAGGCCTTCTCTGCTCCCTCCCTCCCTCTAGTGGTCATGTGGGGCAATGGCACTTACGGCTTAGGCCAAAGGGCTGGGGTGGGATTTAGCAGGGAGCGGGGGGGCACCCAGCTGAGGGTCCC
19:4352763:C:T:A:wC	19:4352763:C:T	ChIP-seq allelic imbalance	center	fwd	alt	GAGAGAGACTCCGTCTCAAAAATAAATAAATAAAAAATAAATTACAAATAAATAAAAAAAAATGTGAGGTCTTAGCTTAAGGCCTTCTCTGCTCCCTCCTTCCCTCTAGTGGTCATGTGGGGCAATGGCACTTACGGCTTAGGCCAAAGGGCTGGGGTGGGATTTAGCAGGGAGCGGGGGGGCACCCAGCTGAGGGTCCC
19:45080369:G:A:R:wC	19:45080369:G:A	ChIP-seq allelic imbalance	center	fwd	ref	ATGTGAACACTGGGGCAGGGACTGGACTGATGCAGCCATCAGCTGAATAACACCTGGGGCCACCAGAAGCTGGAAGTGTCAAGGGAGGTTCCTCCTAGAGCCTGCAGAGGGAGCTCGGCCTATGCACACCTTGATTTCAACTTCTGCCCTCTGGAGCAGTGAGAGAATAAAATGCTGTTGTTTTAGGTTAACAAGTTTGT
19:45080369:G:A:A:wC	19:45080369:G:A	ChIP-seq allelic imbalance	center	fwd	alt	ATGTGAACACTGGGGCAGGGACTGGACTGATGCAGCCATCAGCTGAATAACACCTGGGGCCACCAGAAGCTGGAAGTGTCAAGGGAGGTTCCTCCTAGAACCTGCAGAGGGAGCTCGGCCTATGCACACCTTGATTTCAACTTCTGCCCTCTGGAGCAGTGAGAGAATAAAATGCTGTTGTTTTAGGTTAACAAGTTTGT
19:46181392:G:C:R:wC	19:46181392:G:C	ChIP-seq allelic imbalance	center	fwd	ref	GCGAGATGGGGAACCAGGGCTGCGGGATCACTGCTGCCGCCCTCTCTCCCCAGGCTGGCTCGCTCCACGCTGACGCTGGTGCCCCTGCTGGGTGTCCACGAGGTGGTGTTTGCTCCCGTGACAGAGGAACAGGCCCGGGGCGCCCTGCGCTTCGCCAAGCTCGGCTTTGAGATCTTCCTCAGCTCCTTCCAGGTGCTCAG
19:46181392:G:C:A:wC	19:46181392:G:C	ChIP-seq allelic imbalance	center	fwd	alt	GCGAGATGGGGAACCAGGGCTGCGGGATCACTGCTGCCGCCCTCTCTCCCCAGGCTGGCTCGCTCCACGCTGACGCTGGTGCCCCTGCTGGGTGTCCACCAGGTGGTGTTTGCTCCCGTGACAGAGGAACAGGCCCGGGGCGCCCTGCGCTTCGCCAAGCTCGGCTTTGAGATCTTCCTCAGCTCCTTCCAGGTGCTCAG
19:2019758:G:C:R:wC	19:2019758:G:C	ChIP-seq allelic imbalance	center	fwd	ref	TATTGAGCCAACACCTGCCCCTGGCAGTGCGTTTTGAGCGTTTTTGAGTTTTCCCCGGGTTTCTGGAACCAATCCCAGCCCTGTCTATGCGGTGATGGCGTCTAGAGGGCGCTCGTCACCAAGCTGATTGCTGGATTTCCATTCATTTCCAGAGAAGTGTGCAGTTCACATAATAGAACCATCCTTGGCCAGGAGGGTGG
19:2019758:G:C:A:wC	19:2019758:G:C	ChIP-seq allelic imbalance	center	fwd	alt	TATTGAGCCAACACCTGCCCCTGGCAGTGCGTTTTGAGCGTTTTTGAGTTTTCCCCGGGTTTCTGGAACCAATCCCAGCCCTGTCTATGCGGTGATGGCCTCTAGAGGGCGCTCGTCACCAAGCTGATTGCTGGATTTCCATTCATTTCCAGAGAAGTGTGCAGTTCACATAATAGAACCATCCTTGGCCAGGAGGGTGG
19:47016901:C:T:R:wC	19:47016901:C:T	ChIP-seq allelic imbalance	center	fwd	ref	GTGATTCTAACATACAAGCCAGGCTAAGGACCACTAGGCCAAGCCACCGGGCCAGGGCGTTCTGAGCCGGCGCTTTAGCCAGCGGTCCTGCAGCGCCCCCTGGTGGGGAACACGAGCGCGTCGCCTGTTGTCTGTGGAACTCTCCTTCCTCCCTCCTAGCCGCGTGTCTCGGGCGCTCCTCTCCCTGCTTGAACCGCCGG
19:47016901:C:T:A:wC	19:47016901:C:T	ChIP-seq allelic imbalance	center	fwd	alt	GTGATTCTAACATACAAGCCAGGCTAAGGACCACTAGGCCAAGCCACCGGGCCAGGGCGTTCTGAGCCGGCGCTTTAGCCAGCGGTCCTGCAGCGCCCCTTGGTGGGGAACACGAGCGCGTCGCCTGTTGTCTGTGGAACTCTCCTTCCTCCCTCCTAGCCGCGTGTCTCGGGCGCTCCTCTCCCTGCTTGAACCGCCGG
19:3126155:C:T:R:wC	19:3126155:C:T	ChIP-seq allelic imbalance	center	fwd	ref	GGGAGGGCAGGGAGGGTTGGTCTTTTACCCTCAGAGGGAGGTGGGAGCCCTGGAGGGACGCAGGCAGAGCAGAGACAGGACCTGACAGGTGCTCACAGGCGGCCTCTGGTGGCTGCTGCTGGGAGGACAGACGGGTGAGGGCGGGAGCCAGGGGACAAGGCTGGTGCAGGTGGCAATGATAGGTGTGGATCAGATGGCAG
19:3126155:C:T:A:wC	19:3126155:C:T	ChIP-seq allelic imbalance	center	fwd	alt	GGGAGGGCAGGGAGGGTTGGTCTTTTACCCTCAGAGGGAGGTGGGAGCCCTGGAGGGACGCAGGCAGAGCAGAGACAGGACCTGACAGGTGCTCACAGGTGGCCTCTGGTGGCTGCTGCTGGGAGGACAGACGGGTGAGGGCGGGAGCCAGGGGACAAGGCTGGTGCAGGTGGCAATGATAGGTGTGGATCAGATGGCAG
19:1275987:C:G:R:wC	19:1275987:C:G	ChIP-seq allelic imbalance	center	fwd	ref	TGCGTCACGTGCCGGGCCGCGGGGTCCTCCCCTCCCTCCCTCCCTCCCTCCCTCTCTCCCTGTTGGAGTGGGCGTGGGCGGTGCTGTGCGGGGTCGTCACGTGGTGTGGGCGGTGCAGGGGCCACGGGACTCACCCGCTCTCCAGCCTGCGCCTGGGGTTGGAGGTGCCCAGCGCGCCGCCTCTTAACTCGGGGGTGACG
19:1275987:C:G:A:wC	19:1275987:C:G	ChIP-seq allelic imbalance	center	fwd	alt	TGCGTCACGTGCCGGGCCGCGGGGTCCTCCCCTCCCTCCCTCCCTCCCTCCCTCTCTCCCTGTTGGAGTGGGCGTGGGCGGTGCTGTGCGGGGTCGTCAGGTGGTGTGGGCGGTGCAGGGGCCACGGGACTCACCCGCTCTCCAGCCTGCGCCTGGGGTTGGAGGTGCCCAGCGCGCCGCCTCTTAACTCGGGGGTGACG
19:52164435:C:G:R:wC	19:52164435:C:G	ChIP-seq allelic imbalance	center	fwd	ref	TCTAGCCAAGGGTTTACTCTCTAACTTCATTTCTCACGGTGGATCCCTCTCAAGCAGAGTCCGGGAGCCAATCCACGTCCAATTGTGCCCCCTGCTGGACAAGGTCCACTTGTTCAGAGGAAACTTGCGGAGAGATGGAGAGCTCCAGTTGAGATGCTCCAGCTCCCTCTGCCAACACAGTTTAATAACAAGTAATAAAG
19:52164435:C:G:A:wC	19:52164435:C:G	ChIP-seq allelic imbalance	center	fwd	alt	TCTAGCCAAGGGTTTACTCTCTAACTTCATTTCTCACGGTGGATCCCTCTCAAGCAGAGTCCGGGAGCCAATCCACGTCCAATTGTGCCCCCTGCTGGAGAAGGTCCACTTGTTCAGAGGAAACTTGCGGAGAGATGGAGAGCTCCAGTTGAGATGCTCCAGCTCCCTCTGCCAACACAGTTTAATAACAAGTAATAAAG
19:50431946:C:T:R:wC	19:50431946:C:T	ChIP-seq allelic imbalance	center	fwd	ref	TTATTTGAGTCTCATAAACCCACCAGGCGAGTTGATTTTTCTTATTTTACAGATAGGGAAATGAAGTAAGAGAACTTAAGTTATTTGCCCGAGGCCATCCTGGCAGGTCTGTATTTGGGAGAGTGCTGTGACTCATGCTGGACTCTAACCCACGAGGGTTTCTCAGAGTCAGCAGCTGGGGGATGAAGAAGTGAAAAGTG
19:50431946:C:T:A:wC	19:50431946:C:T	ChIP-seq allelic imbalance	center	fwd	alt	TTATTTGAGTCTCATAAACCCACCAGGCGAGTTGATTTTTCTTATTTTACAGATAGGGAAATGAAGTAAGAGAACTTAAGTTATTTGCCCGAGGCCATCTTGGCAGGTCTGTATTTGGGAGAGTGCTGTGACTCATGCTGGACTCTAACCCACGAGGGTTTCTCAGAGTCAGCAGCTGGGGGATGAAGAAGTGAAAAGTG
19:17505933:A:C:R:wC	19:17505933:A:C	ChIP-seq allelic imbalance	center	fwd	ref	GGTTGGCAGAGTTTAGGCTGCCACGCCGGCTGTGAAGAGGACCGGAGGGTAGACAACAGGGTGGACCGGCCCCGTCTTCCCGCCTGCTCGCCACTGGGCAGCCAGAGGGCGATCTTACAACGTGATTACAATTGGGCTCTGGCTCCCCTTCCCTCTTAGAATACAACCCGTTCTCCCCTCCCCTTCCTTCCTCCTACTCT
19:17505933:A:C:A:wC	19:17505933:A:C	ChIP-seq allelic imbalance	center	fwd	alt	GGTTGGCAGAGTTTAGGCTGCCACGCCGGCTGTGAAGAGGACCGGAGGGTAGACAACAGGGTGGACCGGCCCCGTCTTCCCGCCTGCTCGCCACTGGGCCGCCAGAGGGCGATCTTACAACGTGATTACAATTGGGCTCTGGCTCCCCTTCCCTCTTAGAATACAACCCGTTCTCCCCTCCCCTTCCTTCCTCCTACTCT
19:7917919:C:T:R:wC	19:7917919:C:T	ChIP-seq allelic imbalance	center	fwd	ref	TGCTCCACAAACACTGAGGACACGGCGTTGAGGACATGGCGACACCCCGGGCAGACCCGTTCCTGCCCCCCTCCAGGGCAACAGGGCTCGGGCGGCCCCCGGTGGTCAGGGCCTGCATGTTGGTGACCAGGTGACCGGCTGTGTCCCCACAGTACTTCCAGAGAGTGATCCCCCACCAGTTCGACAGCTGCCCGGACAAG
19:7917919:C:T:A:wC	19:7917919:C:T	ChIP-seq allelic imbalance	center	fwd	alt	TGCTCCACAAACACTGAGGACACGGCGTTGAGGACATGGCGACACCCCGGGCAGACCCGTTCCTGCCCCCCTCCAGGGCAACAGGGCTCGGGCGGCCCCTGGTGGTCAGGGCCTGCATGTTGGTGACCAGGTGACCGGCTGTGTCCCCACAGTACTTCCAGAGAGTGATCCCCCACCAGTTCGACAGCTGCCCGGACAAG
19:45873942:G:C:R:wC	19:45873942:G:C	ChIP-seq allelic imbalance	center	fwd	ref	GAATATTCAGCGAGAGGCCGGGTCGTGGACATCCTCGAGGGCTCGCTCCACCTATATTACGAGACCATTGGCTAACCTGCCCGTCAATCCGCTAGGGCAGAGCCAATCGGGATACTGCGCGTGCGCACGGAAAAGCGAGGGCGGCTGACTCTCGGGTGAGGCGGTGCGGGAGGCGTCACTGAGGATCGTCGAGGGCCAAT
19:45873942:G:C:A:wC	19:45873942:G:C	ChIP-seq allelic imbalance	center	fwd	alt	GAATATTCAGCGAGAGGCCGGGTCGTGGACATCCTCGAGGGCTCGCTCCACCTATATTACGAGACCATTGGCTAACCTGCCCGTCAATCCGCTAGGGCACAGCCAATCGGGATACTGCGCGTGCGCACGGAAAAGCGAGGGCGGCTGACTCTCGGGTGAGGCGGTGCGGGAGGCGTCACTGAGGATCGTCGAGGGCCAAT
19:18572834:C:T:R:wC	19:18572834:C:T	ChIP-seq allelic imbalance	center	fwd	ref	TGCCCAGAGGTTTGAGACTATAGACAGTGCTGGTGGGAGGCACCACACCAACCACAGCAAAAGCCAGCTTGCTCCTTGGGGACCCTGGGCGACCAAGAGCGCCACCTGCTGCCCAAGGCAGGCACCTGCAGGGCACCCAGCCTCAGAAGTGGGAGGTGCAGGCGGCAGAACTGTGTTAGAGCCTTACTTACTTCATCACA
19:18572834:C:T:A:wC	19:18572834:C:T	ChIP-seq allelic imbalance	center	fwd	alt	TGCCCAGAGGTTTGAGACTATAGACAGTGCTGGTGGGAGGCACCACACCAACCACAGCAAAAGCCAGCTTGCTCCTTGGGGACCCTGGGCGACCAAGAGTGCCACCTGCTGCCCAAGGCAGGCACCTGCAGGGCACCCAGCCTCAGAAGTGGGAGGTGCAGGCGGCAGAACTGTGTTAGAGCCTTACTTACTTCATCACA
19:45114009:C:A:R:wC	19:45114009:C:A	ChIP-seq allelic imbalance	center	fwd	ref	ACACCTGGCCTTGGTCATCTCTTAATGCAGAGGTTTACATGGAGTTCTGCAGTCCTCAGAAACAGTGACCTGCTAAGTTCTCCTCGTCCTGCAGGGGTCCGCTTCACCGTCTCTTCCCCAGAGTCTTCCCTTATCCAGCCTGAGTCTCAGCTAGATTGAGAGTCAGATCCTTTCAAAGCTCTGTTTTTCATCTTTCCTTT
19:45114009:C:A:A:wC	19:45114009:C:A	ChIP-seq allelic imbalance	center	fwd	alt	ACACCTGGCCTTGGTCATCTCTTAATGCAGAGGTTTACATGGAGTTCTGCAGTCCTCAGAAACAGTGACCTGCTAAGTTCTCCTCGTCCTGCAGGGGTCAGCTTCACCGTCTCTTCCCCAGAGTCTTCCCTTATCCAGCCTGAGTCTCAGCTAGATTGAGAGTCAGATCCTTTCAAAGCTCTGTTTTTCATCTTTCCTTT
19:39931059:G:C:R:wC	19:39931059:G:C	ChIP-seq allelic imbalance	center	fwd	ref	ATGGATGTGAATGTTGTACACTGCACAAGGATCCCACATCTACAAAGACAGTACTATATTCACAGGCTGGATATTGTAGATTTGCATATTTGCCAACTTGCGGCAGATGGCAGTAAAGTATCTTGTTCTAATAAAATCAAGACTTAGAAGGTAGAAGGAACTTAAGGAAGGTCTTTTTATTTTCTTTTTTTTGAGACAGG
19:39931059:G:C:A:wC	19:39931059:G:C	ChIP-seq allelic imbalance	center	fwd	alt	ATGGATGTGAATGTTGTACACTGCACAAGGATCCCACATCTACAAAGACAGTACTATATTCACAGGCTGGATATTGTAGATTTGCATATTTGCCAACTTCCGGCAGATGGCAGTAAAGTATCTTGTTCTAATAAAATCAAGACTTAGAAGGTAGAAGGAACTTAAGGAAGGTCTTTTTATTTTCTTTTTTTTGAGACAGG
19:48866503:T:A:R:wC	19:48866503:T:A	ChIP-seq allelic imbalance	center	fwd	ref	CCCACTAGGGAAACACGAAGGGACCCGGGAACTACAACTCCCAGGAGGCGCCAGGGCAGCTCTCTGCAGCAACTAGGGCCCTGCCGCCGCGAAGCCTGCTGGGAGCCGTAGTCCCCAGGCTCTTGGGCCTGGGACAGGCGGTACCTGTATTAGGAGGCGGAGCAGCTGCTCCTTGGAGAAGGGAATGAAGCGCTCGCGGT
19:48866503:T:A:A:wC	19:48866503:T:A	ChIP-seq allelic imbalance	center	fwd	alt	CCCACTAGGGAAACACGAAGGGACCCGGGAACTACAACTCCCAGGAGGCGCCAGGGCAGCTCTCTGCAGCAACTAGGGCCCTGCCGCCGCGAAGCCTGCAGGGAGCCGTAGTCCCCAGGCTCTTGGGCCTGGGACAGGCGGTACCTGTATTAGGAGGCGGAGCAGCTGCTCCTTGGAGAAGGGAATGAAGCGCTCGCGGT
20:11079739:A:G:R:wC	20:11079739:A:G	ChIP-seq allelic imbalance	center	fwd	ref	GGCAGGAAAGCAAAATCAGTATCCTGAATATATGTCTATGTGAGTATAGTATATTTAGAGGCTGTTATCTCTTTCCCTGATGTAGTCAACTGCCACCAGATGGCTGACCGGGGTTGGCAGGAAATTCTACAGTCTTGGATTATCAGCATTTGCCTCTGTTGTTGGCTGCATACAGCAATAGTAGTAGCCAGGTCAGCCTT
20:11079739:A:G:A:wC	20:11079739:A:G	ChIP-seq allelic imbalance	center	fwd	alt	GGCAGGAAAGCAAAATCAGTATCCTGAATATATGTCTATGTGAGTATAGTATATTTAGAGGCTGTTATCTCTTTCCCTGATGTAGTCAACTGCCACCAGGTGGCTGACCGGGGTTGGCAGGAAATTCTACAGTCTTGGATTATCAGCATTTGCCTCTGTTGTTGGCTGCATACAGCAATAGTAGTAGCCAGGTCAGCCTT
20:37419286:T:C:R:wC	20:37419286:T:C	ChIP-seq allelic imbalance	center	fwd	ref	GAGCAGCTACCCACAGCCTGGTTCTGTTTTTGACGTAACAGCGTAGAACGCCCCTCTCCCGAGCACTCCCGAACTTTGAGAGAGACCTGATACTGCCACTTGGTGGCCAATAGAAACTATGCAAGACCCGCTGTTTCGCCCTTTCTTCTTCCTTAAGAGTTTATTCACATTCATTCATTCATTCCACATTCATAATCCCT
20:37419286:T:C:A:wC	20:37419286:T:C	ChIP-seq allelic imbalance	center	fwd	alt	GAGCAGCTACCCACAGCCTGGTTCTGTTTTTGACGTAACAGCGTAGAACGCCCCTCTCCCGAGCACTCCCGAACTTTGAGAGAGACCTGATACTGCCACCTGGTGGCCAATAGAAACTATGCAAGACCCGCTGTTTCGCCCTTTCTTCTTCCTTAAGAGTTTATTCACATTCATTCATTCATTCCACATTCATAATCCCT
20:37554781:G:T:R:wC	20:37554781:G:T	ChIP-seq allelic imbalance	center	fwd	ref	GCGTGGCCAGAGTCTCCGGGAGTCGGCACCTGCCTCTCCTCGTTGTCTAGGCCTGACTGTCCCTGGCCTTGCACGGCCGCGCAGCGGGGCGACCGGCAGGGGGCGCGCTGGGATGGCCAGGAGCTCGGCTCTCCCCGCTCTGTCCCTGCTCTGCGGCCCGCCTCGCCCCTGCAAGTTTAAATTCCTCTTAGCAAGCCCAG
20:37554781:G:T:A:wC	20:37554781:G:T	ChIP-seq allelic imbalance	center	fwd	alt	GCGTGGCCAGAGTCTCCGGGAGTCGGCACCTGCCTCTCCTCGTTGTCTAGGCCTGACTGTCCCTGGCCTTGCACGGCCGCGCAGCGGGGCGACCGGCAGTGGGCGCGCTGGGATGGCCAGGAGCTCGGCTCTCCCCGCTCTGTCCCTGCTCTGCGGCCCGCCTCGCCCCTGCAAGTTTAAATTCCTCTTAGCAAGCCCAG
20:45834507:A:G:R:wC	20:45834507:A:G	ChIP-seq allelic imbalance	center	fwd	ref	ACAGCTGTCTCCGGAATGAAGGGTTTTGGCCCACGTGCTCGCTGTCCCCAGTGGGCCAGATCTCTCCACAGGCTGCAGTTTTGCCTATGGCCACCAGATAGCGAGCTTGCTGGACTGCATGAAAAGGTCTGAGCCAGTTCCTGCCCCGGTCATTGCCAAAGGAAACCAGCAAGGAACTGGCAGCTTCTGCCAGGTTCACC
20:45834507:A:G:A:wC	20:45834507:A:G	ChIP-seq allelic imbalance	center	fwd	alt	ACAGCTGTCTCCGGAATGAAGGGTTTTGGCCCACGTGCTCGCTGTCCCCAGTGGGCCAGATCTCTCCACAGGCTGCAGTTTTGCCTATGGCCACCAGATGGCGAGCTTGCTGGACTGCATGAAAAGGTCTGAGCCAGTTCCTGCCCCGGTCATTGCCAAAGGAAACCAGCAAGGAACTGGCAGCTTCTGCCAGGTTCACC
20:2383462:C:A:R:wC	20:2383462:C:A	ChIP-seq allelic imbalance	center	fwd	ref	TTCCTACTCATATTCTCATCTTTAACACGGGGAATTAAAAATAAGGCTGGAATTACCAGAGTCTATGGTGCTCTGCATAATCAGAACCCTACCTACCCCCTCTGCTGGCCATATCCCAGAGATACTTAAATACTTTCTGCTCCTTGAACACACAAGGCCTTTTCTTGTCTCACTTAGGACCTTTGCACATGCTGTTCCTT
20:2383462:C:A:A:wC	20:2383462:C:A	ChIP-seq allelic imbalance	center	fwd	alt	TTCCTACTCATATTCTCATCTTTAACACGGGGAATTAAAAATAAGGCTGGAATTACCAGAGTCTATGGTGCTCTGCATAATCAGAACCCTACCTACCCCATCTGCTGGCCATATCCCAGAGATACTTAAATACTTTCTGCTCCTTGAACACACAAGGCCTTTTCTTGTCTCACTTAGGACCTTTGCACATGCTGTTCCTT
20:47252514:C:T:R:wC	20:47252514:C:T	ChIP-seq allelic imbalance	center	fwd	ref	CCTGCTTCCTCCCTGGGCCCCAGGTTGTGCATTCTGAGAATCAAGTGATGGCCAATCTGTGCCAGGCAGGCGTCTTGTGCAGCAGCAGCCAGCAGAGGGCGCTCCAAGGCCAGGCCTCCCCACCAGCCAGCAGCAGGGGCTCCAGGAGCCAACCTCAGAGGCACTGGTGACTCTCAGGTCCTGGCCGGATGTCCAGCAGC
20:47252514:C:T:A:wC	20:47252514:C:T	ChIP-seq allelic imbalance	center	fwd	alt	CCTGCTTCCTCCCTGGGCCCCAGGTTGTGCATTCTGAGAATCAAGTGATGGCCAATCTGTGCCAGGCAGGCGTCTTGTGCAGCAGCAGCCAGCAGAGGGTGCTCCAAGGCCAGGCCTCCCCACCAGCCAGCAGCAGGGGCTCCAGGAGCCAACCTCAGAGGCACTGGTGACTCTCAGGTCCTGGCCGGATGTCCAGCAGC
20:62066413:G:C:R:wC	20:62066413:G:C	ChIP-seq allelic imbalance	center	fwd	ref	GGCCGGGTCACGTGACAACTCCACGTTTACGAACTTTCTGAGAAACAACCGAACTGCTTTCCAGGGTGACTGCATCGCTACATTCCTACCAGCAGGGGGGGCGGTGTCCACACATCCTCACTACGCTGATTTGCCATTTGCTAACATGTCAGCCGCCCTGGCCTGGCGCAGAGGCTCACAACACCTTGGAGGCTGAAGCA
20:62066413:G:C:A:wC	20:62066413:G:C	ChIP-seq allelic imbalance	center	fwd	alt	GGCCGGGTCACGTGACAACTCCACGTTTACGAACTTTCTGAGAAACAACCGAACTGCTTTCCAGGGTGACTGCATCGCTACATTCCTACCAGCAGGGGGCGCGGTGTCCACACATCCTCACTACGCTGATTTGCCATTTGCTAACATGTCAGCCGCCCTGGCCTGGCGCAGAGGCTCACAACACCTTGGAGGCTGAAGCA
20:8703145:C:G:R:wC	20:8703145:C:G	ChIP-seq allelic imbalance	center	fwd	ref	GTAAAAAATCTTCAATGGATGAGGTGGGTACTTAGGGCTTCTGGTCCCTAAGGCATTCCACCACCCTGTACTCTCCTGGGTCTGTCTCATGGTCACTTTCTGCCATCTAGTGGCAAAAAGTAGATTTGTGCCTTCCAATTGCCAGCTTCAATTTTTGAGGCAATTAAATGGCTTATGAAATGTTCCACAATCCGGAGAAG
20:8703145:C:G:A:wC	20:8703145:C:G	ChIP-seq allelic imbalance	center	fwd	alt	GTAAAAAATCTTCAATGGATGAGGTGGGTACTTAGGGCTTCTGGTCCCTAAGGCATTCCACCACCCTGTACTCTCCTGGGTCTGTCTCATGGTCACTTTGTGCCATCTAGTGGCAAAAAGTAGATTTGTGCCTTCCAATTGCCAGCTTCAATTTTTGAGGCAATTAAATGGCTTATGAAATGTTCCACAATCCGGAGAAG
20:2451503:G:A:R:wC	20:2451503:G:A	ChIP-seq allelic imbalance	center	fwd	ref	AGCCGATTTCCCGCCGCCGCTACCGGAAATGCAGCACCACGTAAAATGCGGTCGGGTAGAAACCTACTTCCGGTCCAGCTCACTAGCCCTGGAGTTCCGGCCCCGGAGCGGAGCTTCTGCCGAGCAGAGGCGGGGCCTGGGGACTGGGCGTTAACATCCGGCTTTGACGTAAGGAGAGCCTTAAGTTCCTGTTTGGACAC
20:2451503:G:A:A:wC	20:2451503:G:A	ChIP-seq allelic imbalance	center	fwd	alt	AGCCGATTTCCCGCCGCCGCTACCGGAAATGCAGCACCACGTAAAATGCGGTCGGGTAGAAACCTACTTCCGGTCCAGCTCACTAGCCCTGGAGTTCCGACCCCGGAGCGGAGCTTCTGCCGAGCAGAGGCGGGGCCTGGGGACTGGGCGTTAACATCCGGCTTTGACGTAAGGAGAGCCTTAAGTTCCTGTTTGGACAC
20:60556234:A:G:R:wC	20:60556234:A:G	ChIP-seq allelic imbalance	center	fwd	ref	TGCAGGAAAGGGCCGGGAGAACTGGAGGACAACTTCCGTCCTGCACACCAGCAAGGACCCGCTCAAGACCTGGACTTCCCCATGTGGCCAGCAGACGGCACCAGGAAACCACAGATGTGGCAAATACCCCAAGGCCACCAGGGCAAAGGGACAGAGGCGGTAAAGCCACCCAGAGCCACGGGAAAGTCAGAGAAGAGTCA
20:60556234:A:G:A:wC	20:60556234:A:G	ChIP-seq allelic imbalance	center	fwd	alt	TGCAGGAAAGGGCCGGGAGAACTGGAGGACAACTTCCGTCCTGCACACCAGCAAGGACCCGCTCAAGACCTGGACTTCCCCATGTGGCCAGCAGACGGCGCCAGGAAACCACAGATGTGGCAAATACCCCAAGGCCACCAGGGCAAAGGGACAGAGGCGGTAAAGCCACCCAGAGCCACGGGAAAGTCAGAGAAGAGTCA
20:55030081:C:A:R:wC	20:55030081:C:A	ChIP-seq allelic imbalance	center	fwd	ref	CAGGGAATGAAAGTGAAGCATTAACCATTACTGAAATGACTGTAGGGGCTCTGCAAGGTTGTTGTGGGTGGTACTGACAGGGCTAAATAGGACTGACTCCGTTCCTCTTTGACATTCTGATTTAATGTTTCTGATTACAACAGCAAATCTTGATTTGGGGCTTGTATATCTTCAACACCTCTTTTACACTTGATGTTCTT
20:55030081:C:A:A:wC	20:55030081:C:A	ChIP-seq allelic imbalance	center	fwd	alt	CAGGGAATGAAAGTGAAGCATTAACCATTACTGAAATGACTGTAGGGGCTCTGCAAGGTTGTTGTGGGTGGTACTGACAGGGCTAAATAGGACTGACTCAGTTCCTCTTTGACATTCTGATTTAATGTTTCTGATTACAACAGCAAATCTTGATTTGGGGCTTGTATATCTTCAACACCTCTTTTACACTTGATGTTCTT
20:31664768:T:G:R:wC	20:31664768:T:G	ChIP-seq allelic imbalance	center	fwd	ref	TCTCAGGGTGGCCAGGAAGGACCCAGGGGACAGGCTGGCCTGAGGACTGAGAATGGGCACAGAACCTTGGGTGACTGGCACCACCTTCATGTGTGCACCTCCCTCTACAGTTTATAGTGTGCATTGGTTCCTGCCCTCTTAGGAGTGGGGAAAGGCACAGTTGCCCTCTTTGCATTGTATTCCATTTAAAACTGTCATAT
20:31664768:T:G:A:wC	20:31664768:T:G	ChIP-seq allelic imbalance	center	fwd	alt	TCTCAGGGTGGCCAGGAAGGACCCAGGGGACAGGCTGGCCTGAGGACTGAGAATGGGCACAGAACCTTGGGTGACTGGCACCACCTTCATGTGTGCACCGCCCTCTACAGTTTATAGTGTGCATTGGTTCCTGCCCTCTTAGGAGTGGGGAAAGGCACAGTTGCCCTCTTTGCATTGTATTCCATTTAAAACTGTCATAT
20:12641747:T:A:R:wC	20:12641747:T:A	ChIP-seq allelic imbalance	center	fwd	ref	TATTTTTAAAGTTAAAAAGGAACAAACTTCTAGATTTGTTTGCAGGTCTACAGGGCCCATTTTAGTGAGCTTTCTGCTTTTGGAATTCACTGAACCACATGGGGGCACTAAATCCTATGTTCCTATACAACATCAAACTCCAGGGGTCCCATGCCAACATCCGCATGAACTTCAACAGTCTCGTATCTGCTCCACTACTA
20:12641747:T:A:A:wC	20:12641747:T:A	ChIP-seq allelic imbalance	center	fwd	alt	TATTTTTAAAGTTAAAAAGGAACAAACTTCTAGATTTGTTTGCAGGTCTACAGGGCCCATTTTAGTGAGCTTTCTGCTTTTGGAATTCACTGAACCACAAGGGGGCACTAAATCCTATGTTCCTATACAACATCAAACTCCAGGGGTCCCATGCCAACATCCGCATGAACTTCAACAGTCTCGTATCTGCTCCACTACTA
21:31836257:A:G:R:wC	21:31836257:A:G	ChIP-seq allelic imbalance	center	fwd	ref	AGCAGTCTTACAACACAGCCAGGAGCTCAACTAGGTGATGAGGAAGACAGTGAGTGAATGGAAAGGTTCTGAAAATGAGTTTCCGAAGTGGTAAGAGATACCCCCTGGTGTACAGAAGGAATCACTGCAGCCTTTTTTTGCTTTGGTCAGCAACAACAAAAAATGACAAAGGTATGTCTATAATCATATCCATATTGGAT
21:31836257:A:G:A:wC	21:31836257:A:G	ChIP-seq allelic imbalance	center	fwd	alt	AGCAGTCTTACAACACAGCCAGGAGCTCAACTAGGTGATGAGGAAGACAGTGAGTGAATGGAAAGGTTCTGAAAATGAGTTTCCGAAGTGGTAAGAGATGCCCCCTGGTGTACAGAAGGAATCACTGCAGCCTTTTTTTGCTTTGGTCAGCAACAACAAAAAATGACAAAGGTATGTCTATAATCATATCCATATTGGAT
21:36060668:C:G:R:wC	21:36060668:C:G	ChIP-seq allelic imbalance	center	fwd	ref	CCATTGGTTTGACTCTTATTCGGCTCGGAGCCTTATTTCTGCTGCTGGGTTTTGCTGGCTGTTGCTGTCCTCGCTGTCTATTTTTTCTCCCCACTAGAGCGCAGGCGAGGGAAGACAAAAGACGGAGAACGACGGTTCACCCGGGTGGTCTCCTCTGCGGCTGGCGTTCCCCTGGCCTTACAGAGAGGCTAAGAAGCAGA
21:36060668:C:G:A:wC	21:36060668:C:G	ChIP-seq allelic imbalance	center	fwd	alt	CCATTGGTTTGACTCTTATTCGGCTCGGAGCCTTATTTCTGCTGCTGGGTTTTGCTGGCTGTTGCTGTCCTCGCTGTCTATTTTTTCTCCCCACTAGAGGGCAGGCGAGGGAAGACAAAAGACGGAGAACGACGGTTCACCCGGGTGGTCTCCTCTGCGGCTGGCGTTCCCCTGGCCTTACAGAGAGGCTAAGAAGCAGA
22:22555677:A:G:R:wC	22:22555677:A:G	ChIP-seq allelic imbalance	center	fwd	ref	TCTTCCTGCATGTTTGAAAGACAAGAGTTACAGAAACAAAGCAGAGGGAAGATTCTGGGTCATTGCAAAAGGAGAAATTTGCCTGCAGACCAGCAGGGGACGCGGTGAGACCTTCTCTGTGTATTTCTGCAGGACAGGTGCTCACAGCTGGGGAGCCCTCAACTGACAGAGGCCCAGGGCTGCTCCTTCATTTCCTCCTG
22:22555677:A:G:A:wC	22:22555677:A:G	ChIP-seq allelic imbalance	center	fwd	alt	TCTTCCTGCATGTTTGAAAGACAAGAGTTACAGAAACAAAGCAGAGGGAAGATTCTGGGTCATTGCAAAAGGAGAAATTTGCCTGCAGACCAGCAGGGGGCGCGGTGAGACCTTCTCTGTGTATTTCTGCAGGACAGGTGCTCACAGCTGGGGAGCCCTCAACTGACAGAGGCCCAGGGCTGCTCCTTCATTTCCTCCTG
22:25758300:C:T:R:wC	22:25758300:C:T	ChIP-seq allelic imbalance	center	fwd	ref	CCAGGATCCCGGCGTCCAGCATTTCAAGGAAGGACAGGAGCCCCTTCTGAATCCTGCTCCAAGCCCCCTCGTGCATAATCCGATTCATCCACTAGAGGGCGCCCAGGTGATGGTGACAGCGGCACAGGCCCAGGGCTAGGGAAACGGAGGCAGGCAGGCTGGGGACAGTGAGGTGGAGGCAGCACTCAGAAAGTGCCCCA
22:25758300:C:T:A:wC	22:25758300:C:T	ChIP-seq allelic imbalance	center	fwd	alt	CCAGGATCCCGGCGTCCAGCATTTCAAGGAAGGACAGGAGCCCCTTCTGAATCCTGCTCCAAGCCCCCTCGTGCATAATCCGATTCATCCACTAGAGGGTGCCCAGGTGATGGTGACAGCGGCACAGGCCCAGGGCTAGGGAAACGGAGGCAGGCAGGCTGGGGACAGTGAGGTGGAGGCAGCACTCAGAAAGTGCCCCA
22:27345388:C:T:R:wC	22:27345388:C:T	ChIP-seq allelic imbalance	center	fwd	ref	TGACCATTTACTGCACACCAGGAAGCCATGCAATAATGCAGGCCACACCAGGAAGGCCAGGCCCCAGGGAGCCTGCCACCCAGGAGCTGTCCGTGGTTCCGAAACCTTTGTGTTGGCATTGTGGAGGGGAACCCATCTCTGGCTCTGGTTCATGGTCTCTACTCTGAGAGATCCTTCTGAGTTCACTTCCATATGATACA
22:27345388:C:T:A:wC	22:27345388:C:T	ChIP-seq allelic imbalance	center	fwd	alt	TGACCATTTACTGCACACCAGGAAGCCATGCAATAATGCAGGCCACACCAGGAAGGCCAGGCCCCAGGGAGCCTGCCACCCAGGAGCTGTCCGTGGTTCTGAAACCTTTGTGTTGGCATTGTGGAGGGGAACCCATCTCTGGCTCTGGTTCATGGTCTCTACTCTGAGAGATCCTTCTGAGTTCACTTCCATATGATACA
22:21052014:A:G:R:wC	22:21052014:A:G	ChIP-seq allelic imbalance	center	fwd	ref	TCTTTTAAACTCTAAGTTAAGTTCATAAAAACCACTGGTTTCACTCTGTCTCCCAGGGCCAGGCCTGGCCTCTGAGATGCACTGGCTTGGGGCGCCCTCAGGTGGCTGCATGGAAAACCCACAGTCTGAGGCCAGCCTGGGGCTTTCAGACCTGGGCGGGATCTGCCCAGGCCACCTGTCCTTCTGCTTTGGGCCGCTGT
22:21052014:A:G:A:wC	22:21052014:A:G	ChIP-seq allelic imbalance	center	fwd	alt	TCTTTTAAACTCTAAGTTAAGTTCATAAAAACCACTGGTTTCACTCTGTCTCCCAGGGCCAGGCCTGGCCTCTGAGATGCACTGGCTTGGGGCGCCCTCGGGTGGCTGCATGGAAAACCCACAGTCTGAGGCCAGCCTGGGGCTTTCAGACCTGGGCGGGATCTGCCCAGGCCACCTGTCCTTCTGCTTTGGGCCGCTGT
22:23152650:A:G:R:wC	22:23152650:A:G	ChIP-seq allelic imbalance	center	fwd	ref	TGAGGCTGGACTCCTTTGTCCCCAACCTCCCAGATGACAGGTGCTGTGGGGTCACCCGGAGGAGAAAAGCTCTCCTAGGCTCAGTCTTGTCCACCAGCAAGGGGCAGCAGAGCTGCAGCCAGGAGCAGCCAGAGGCTGGGGCTGCCCAGGTGGAGCCTAAGGGGTAGGCAGCCCTGGGAGGTCTACAGGTGTCCAAGGTT
22:23152650:A:G:A:wC	22:23152650:A:G	ChIP-seq allelic imbalance	center	fwd	alt	TGAGGCTGGACTCCTTTGTCCCCAACCTCCCAGATGACAGGTGCTGTGGGGTCACCCGGAGGAGAAAAGCTCTCCTAGGCTCAGTCTTGTCCACCAGCAGGGGGCAGCAGAGCTGCAGCCAGGAGCAGCCAGAGGCTGGGGCTGCCCAGGTGGAGCCTAAGGGGTAGGCAGCCCTGGGAGGTCTACAGGTGTCCAAGGTT
22:43670094:G:A:R:wC	22:43670094:G:A	ChIP-seq allelic imbalance	center	fwd	ref	CTGCTGGCTCCTCACCTGGAGCCCCTGCCCTGCCTCGTTTCTTCCCCGTTCCTCTCCCTTGATTCCTGAAATTTCCCAGGCTGGTCACTAGGTGTCACCGCAATCAAGTTTTTCTGCCCCCACGGACCTGAGGTCTTGCACCAGAGAAGTCAAGAGTCAAGAGACTCACTCACCTCCTGAGCTTTACTCCCTCAAGGCCC
22:43670094:G:A:A:wC	22:43670094:G:A	ChIP-seq allelic imbalance	center	fwd	alt	CTGCTGGCTCCTCACCTGGAGCCCCTGCCCTGCCTCGTTTCTTCCCCGTTCCTCTCCCTTGATTCCTGAAATTTCCCAGGCTGGTCACTAGGTGTCACCACAATCAAGTTTTTCTGCCCCCACGGACCTGAGGTCTTGCACCAGAGAAGTCAAGAGTCAAGAGACTCACTCACCTCCTGAGCTTTACTCCCTCAAGGCCC
2:61378186:C:A:R:wC	2:61378186:C:A	MPRA emVar controls	center	fwd	ref	GGCTGCACCCTTTGCTTTCACTAAGAATTGGCTGGTCCCAGGAGGGGCAGCCTCAGCTAGAAAGGTTTTTAAGATGTCAAAACAGACTGGGTGCAGTGGCTCACGCCTGTAATCCCAGCACTTTGGGAGGCCGAGGCGGGAGGATCACAAGGTCAGGAGTTCAAGACCAGCCTGGCCAAGATGGTGAAACCCCGTCTCTA
2:61378186:C:A:A:wC	2:61378186:C:A	MPRA emVar controls	center	fwd	alt	GGCTGCACCCTTTGCTTTCACTAAGAATTGGCTGGTCCCAGGAGGGGCAGCCTCAGCTAGAAAGGTTTTTAAGATGTCAAAACAGACTGGGTGCAGTGGATCACGCCTGTAATCCCAGCACTTTGGGAGGCCGAGGCGGGAGGATCACAAGGTCAGGAGTTCAAGACCAGCCTGGCCAAGATGGTGAAACCCCGTCTCTA
4:41965550:C:A:A:wC	4:41965550:C:A	MPRA emVar controls	center	fwd	alt	GTCATGATTTTAACCTTTTCATGCTATAAAAAAAAATAGGCCGGGCGCGGTGGCTCACGCCTGTAATCCCAGCACTTTGGGAGGCCGAGGCGGGCGGATAACGAGGTCAGGAGATCGAGACCATCCCGGCTAAAACGGTGAAACCCCGTCTCTACTAAAAATACAAAAAATTAGCCGGGCGTAGTGGCTGGCGCCTGTAG
7:32560554:G:A:R:wC	7:32560554:G:A	MPRA emVar controls	center	fwd	ref	TCAACTTGAATTGTATCTCCCCGAATTCACATGTGTTGTGGGAGGGACCCAGGAGGAAGTAACTGAATCATGGGGTCCAGTCTTTCCCATGCTATTCTCGTGATAGTGAATAAGTCACACGAGATCTGATGGGTTTATCAAGGGTTTCTGCTTTTGCTCCTTCCTTATTTTCTCTTCCCGCCGACATGTAATAATTGCCT
7:32560554:G:A:A:wC	7:32560554:G:A	MPRA emVar controls	center	fwd	alt	TCAACTTGAATTGTATCTCCCCGAATTCACATGTGTTGTGGGAGGGACCCAGGAGGAAGTAACTGAATCATGGGGTCCAGTCTTTCCCATGCTATTCTCATGATAGTGAATAAGTCACACGAGATCTGATGGGTTTATCAAGGGTTTCTGCTTTTGCTCCTTCCTTATTTTCTCTTCCCGCCGACATGTAATAATTGCCT
7:23231910:A:T:R:wC	7:23231910:A:T	MPRA emVar controls	center	fwd	ref	TTTGACTCCCCAAAAGCTTAACTACTAATAACGTACTGTAAGAGAAAAGAAAATGTTAAGAAAATCATAACGGATCAGGCGCGGTGGCTCACGCCTGTAATCTCGGCACTTTGGGAGGCTGAGGCGGGTGGATCACAAGGTCAGGAGTTCGAGACCAACCTGGCCAATGTGGTGAAACCCCATCTCTACTAAAAATACAA
7:23231910:A:T:A:wC	7:23231910:A:T	MPRA emVar controls	center	fwd	alt	TTTGACTCCCCAAAAGCTTAACTACTAATAACGTACTGTAAGAGAAAAGAAAATGTTAAGAAAATCATAACGGATCAGGCGCGGTGGCTCACGCCTGTATTCTCGGCACTTTGGGAGGCTGAGGCGGGTGGATCACAAGGTCAGGAGTTCGAGACCAACCTGGCCAATGTGGTGAAACCCCATCTCTACTAAAAATACAA
13:43597706:C:T:R:wC	13:43597706:C:T	MPRA emVar controls	center	fwd	ref	CGGGTGAGAAGGGTATCTTCCGGGAACCTCGCCTTTAATAGCACAACGAGCGCAGAGTCCACTGGATCTGCGAGAAGAAACCGCGCTAACTAGTTTGTCCCTACGGCCGCCTCGTAGTCACTGCCGCGGCGCCTTGAGTCTCCGGGCCGCCTTGCCATGGCTGCCCGTGGTGTCATCGCTCCAGTTGGCGAGAGTTTGCG
13:43597706:C:T:A:wC	13:43597706:C:T	MPRA emVar controls	center	fwd	alt	CGGGTGAGAAGGGTATCTTCCGGGAACCTCGCCTTTAATAGCACAACGAGCGCAGAGTCCACTGGATCTGCGAGAAGAAACCGCGCTAACTAGTTTGTCTCTACGGCCGCCTCGTAGTCACTGCCGCGGCGCCTTGAGTCTCCGGGCCGCCTTGCCATGGCTGCCCGTGGTGTCATCGCTCCAGTTGGCGAGAGTTTGCG
15:44081143:C:T:R:wC	15:44081143:C:T	MPRA emVar controls	center	fwd	ref	TCAAATAAGAAAAGTACACTAGGGCCGGGCGCGGTGGCTCACGCCTGTAATCCCAGCACTTTGGGAGGCTGAGGTGGGCGGATCACAAGGTCAGGAGATCGAGACCATCCTGGCTAACACGGTGTAACCCCGTCTCTACCAAAAACACAAAAAATTAGCCGGGCGTAGTGGCGGGCGCCTGTAGTCCCAGCTACTTGGGA
15:44081143:C:T:A:wC	15:44081143:C:T	MPRA emVar controls	center	fwd	alt	TCAAATAAGAAAAGTACACTAGGGCCGGGCGCGGTGGCTCACGCCTGTAATCCCAGCACTTTGGGAGGCTGAGGTGGGCGGATCACAAGGTCAGGAGATTGAGACCATCCTGGCTAACACGGTGTAACCCCGTCTCTACCAAAAACACAAAAAATTAGCCGGGCGTAGTGGCGGGCGCCTGTAGTCCCAGCTACTTGGGA
17:43950394:C:T:R:wC	17:43950394:C:T	MPRA emVar controls	center	fwd	ref	GGGCCATTTTAAACAGTGAAATTGGCCAGGCATGGTGGCTCACAGCTGTAATCCAGCACTTTGTGAGGCCGAGGTGGGCAGATCACCTGAGGCCAGGAGCTCGAGACCAACGTGGCCAACATGGTGAAACCCCATCTCTACTAAAACTACAAAAAAAAAATAGCCAGGCATGGTGCCAGGCACCTGTAATCCCAGCTACT
17:43950394:C:T:A:wC	17:43950394:C:T	MPRA emVar controls	center	fwd	alt	GGGCCATTTTAAACAGTGAAATTGGCCAGGCATGGTGGCTCACAGCTGTAATCCAGCACTTTGTGAGGCCGAGGTGGGCAGATCACCTGAGGCCAGGAGTTCGAGACCAACGTGGCCAACATGGTGAAACCCCATCTCTACTAAAACTACAAAAAAAAAATAGCCAGGCATGGTGCCAGGCACCTGTAATCCCAGCTACT
17:44139190:G:C:R:wC	17:44139190:G:C	MPRA emVar controls	center	fwd	ref	TCTCCTCCAGGATTACTACTGTTAGTCTGTCTTTCCACCTCCAGTCTCTTGTGCCAATCCATCCCAAACATAATAGTTACAGATTGGCCGGGCGCGGTGGCTCACGCCTGTAATCCCAGCACTTTGGGAGGCCAAGGCGGATGGATCAGCTGAAGTCAGGAGTTCGAGACCAGCCTGGCCAACATGGTGAAACCTTGTCT
17:44139190:G:C:A:wC	17:44139190:G:C	MPRA emVar controls	center	fwd	alt	TCTCCTCCAGGATTACTACTGTTAGTCTGTCTTTCCACCTCCAGTCTCTTGTGCCAATCCATCCCAAACATAATAGTTACAGATTGGCCGGGCGCGGTGCCTCACGCCTGTAATCCCAGCACTTTGGGAGGCCAAGGCGGATGGATCAGCTGAAGTCAGGAGTTCGAGACCAGCCTGGCCAACATGGTGAAACCTTGTCT
17:43807113:C:T:R:wC	17:43807113:C:T	MPRA emVar controls	center	fwd	ref	GTACACGGTAGGATTGCATCCTCCATGCTTTTGAAGTTCTGCCTGCCCACGTGACTTGCTTTAACAAATGATGTGAGTGGAAGTGGTACATGTCACTTCCGGGTGGAAGGTTGAAAAGCTTGTGCCTGATTCACCTTTGAGGCTGATTCTGTCAGTGTCCCTTGGACCCTCCCTGCTGAATTCTACCTGCCAGTGTCTGC
17:43807113:C:T:A:wC	17:43807113:C:T	MPRA emVar controls	center	fwd	alt	GTACACGGTAGGATTGCATCCTCCATGCTTTTGAAGTTCTGCCTGCCCACGTGACTTGCTTTAACAAATGATGTGAGTGGAAGTGGTACATGTCACTTCTGGGTGGAAGGTTGAAAAGCTTGTGCCTGATTCACCTTTGAGGCTGATTCTGTCAGTGTCCCTTGGACCCTCCCTGCTGAATTCTACCTGCCAGTGTCTGC
19:37251088:C:T:R:wC	19:37251088:C:T	MPRA emVar controls	center	fwd	ref	AAGCACCATATTAGAAATCTCCTGGTTGAGTCTACTTTTTAGAAAGTGATTTATACAATGATTTAGACCCTTTATTAGGCTGGGTGTGGTGGCTCACGCCGGTAATCCTAGCACTTTGGGAGGCCGAGGTGGGCAGATTGCCTCAGCTCAGGAGTTCAAGACCAGCCTAGGCTATGTGGCAAAACCCTGTCTCTACTAAA
19:37251088:C:T:A:wC	19:37251088:C:T	MPRA emVar controls	center	fwd	alt	AAGCACCATATTAGAAATCTCCTGGTTGAGTCTACTTTTTAGAAAGTGATTTATACAATGATTTAGACCCTTTATTAGGCTGGGTGTGGTGGCTCACGCTGGTAATCCTAGCACTTTGGGAGGCCGAGGTGGGCAGATTGCCTCAGCTCAGGAGTTCAAGACCAGCCTAGGCTATGTGGCAAAACCCTGTCTCTACTAAA
19:50507336:A:G:R:wC	19:50507336:A:G	MPRA emVar controls	center	fwd	ref	GGCTTGAGGCCAAGAGTTTGAGACCAGCCTGGCCAACATAGTGAGATCGTCTCTACTTTAAAAAATAAATAAATAAAGGGACTGCTGAAGGAATGGATGACTCACACAGGCTGGGCACTGGGGTTTGCTATTTTTATCAAACAACCTGAGTCATATAAGGGAAAACCAAAACCACATTGGCCCAGAGTAGCTCCTCCTGT
19:50507336:A:G:A:wC	19:50507336:A:G	MPRA emVar controls	center	fwd	alt	GGCTTGAGGCCAAGAGTTTGAGACCAGCCTGGCCAACATAGTGAGATCGTCTCTACTTTAAAAAATAAATAAATAAAGGGACTGCTGAAGGAATGGATGGCTCACACAGGCTGGGCACTGGGGTTTGCTATTTTTATCAAACAACCTGAGTCATATAAGGGAAAACCAAAACCACATTGGCCCAGAGTAGCTCCTCCTGT
19:44488352:G:A:R:wC	19:44488352:G:A	MPRA emVar controls	center	fwd	ref	ATTTGCTCTGTGGAGTCGTGGGAACTTTGGCTCAGGCAGGCGGATTCGGGGGATTCTGGGAAGTGTAGTCCAGACGCCTGTGGCATCATCGACACTTCCGGTCTCCGAGCAGGACACTGCTACTTAACAAGGTGGTTTGAGCCAAGTATGTGTCTTGCGGGTCTTTGCGAAAGTGAACCAGTTATTAGGGGCGCCTAACG
19:44488352:G:A:A:wC	19:44488352:G:A	MPRA emVar controls	center	fwd	alt	ATTTGCTCTGTGGAGTCGTGGGAACTTTGGCTCAGGCAGGCGGATTCGGGGGATTCTGGGAAGTGTAGTCCAGACGCCTGTGGCATCATCGACACTTCCAGTCTCCGAGCAGGACACTGCTACTTAACAAGGTGGTTTGAGCCAAGTATGTGTCTTGCGGGTCTTTGCGAAAGTGAACCAGTTATTAGGGGCGCCTAACG
2:131079526:C:T:A:wC	2:131079526:C:T	MPRA emVar controls	center	fwd	alt	CGTGAAGTCCTTAGGAAGGTCTTTGTCAACGTGAAAATGTATCTGTATGCCAGGCGCGGTGGCTCATGCCTGTAATCCCAGCACTTTGGGAGGCTGAGGTGGGTGGATCAGGAGTTCGAGATCAGCCTGACCAACATGGTGAAACCCCGTTTCTACTAAAAATACAAAAATTAGCTGGGCATGGTGGTGCATGCCTGTAA
4:41965550:C:A:A:wC	4:41965550:C:A	MPRA emVar controls	center	fwd	alt	GTCATGATTTTAACCTTTTCATGCTATAAAAAAAAATAGGCCGGGCGCGGTGGCTCACGCCTGTAATCCCAGCACTTTGGGAGGCCGAGGCGGGCGGATAACGAGGTCAGGAGATCGAGACCATCCCGGCTAAAACGGTGAAACCCCGTCTCTACTAAAAATACAAAAAATTAGCCGGGCGTAGTGGCTGGCGCCTGTAG
4:122722368:G:A:A:wC	4:122722368:G:A	MPRA emVar controls	center	fwd	alt	TAATTTCTATCACTCTCATGGTTATTTTAAGTATCCTTTTCTCCTCTGCACTTTATGAGAAAAGAAACGGAACTTCACGTTCAGAAACGGCCTCCCAAAACCGCAATGGCTTCTCGCAGCTCGCTGGCCTTCCCCAATCACGCTTTGAGTCTGCGCAGTAGCTGCAGCCCAAGCCATTTCCCATTTTTCCGCCGCCGCGC
4:8230456:T:G:R:wC	4:8230456:T:G	MPRA emVar controls	center	fwd	ref	TGGGCCACGTGGAGAGTGAGTGCCCCAGTTCCTTCTGTGTGCCTTCCGGGGCCACTCGGGTCAGGGCACACCTGGGGTTTGTGATTCAGACACAAGCGGTGGTTTTTCCACCATCGAAAGTGCTGAGTCATGGCAAACAGCAGATGTTGGCAAGCGCCCTGGAGACAGGCAGTTCCCACGCAGGGCCAGGCCCTCTCTGC
4:8230456:T:G:A:wC	4:8230456:T:G	MPRA emVar controls	center	fwd	alt	TGGGCCACGTGGAGAGTGAGTGCCCCAGTTCCTTCTGTGTGCCTTCCGGGGCCACTCGGGTCAGGGCACACCTGGGGTTTGTGATTCAGACACAAGCGGGGGTTTTTCCACCATCGAAAGTGCTGAGTCATGGCAAACAGCAGATGTTGGCAAGCGCCCTGGAGACAGGCAGTTCCCACGCAGGGCCAGGCCCTCTCTGC
6:73978286:A:T:A:wC	6:73978286:A:T	MPRA emVar controls	center	fwd	alt	GCTGCTGGCTCCGGAAGCCTGCTTTTATTCTCTTATCTGGCCCCACCCACGTCCTGCTGATTGGTAGGGCCAAGTGGTCTGTTTTGGACAGGGCGCTGATTGGTGCGTTTACAATCCCTGAGCTAGACATAAAGGTTCTCCGGGTCCCCACTAGATTAACCAGATACAGAGTGTGGATACAAAGGTTCTCCAAGGCCCCA
7:99635369:C:A:R:wC	7:99635369:C:A	MPRA emVar controls	center	fwd	ref	CACTCATTGCTTCAGACAGAAAATGAATTCCGTCGGTATGTTCCAATCGTGATGAATTTGAGAAACATTGCAAGAGGGAGCTCAATCTTGGCCGGGCGCCGTGGCTCACGCCTGTAATCGCAGCACTTTGGGAGGCCGAGGCAGGCGGATCACGAGGTCAGTAGTTCGAGACCAGCCTGGCCAACATGGTGAAACCTTGT
7:99635369:C:A:A:wC	7:99635369:C:A	MPRA emVar controls	center	fwd	alt	CACTCATTGCTTCAGACAGAAAATGAATTCCGTCGGTATGTTCCAATCGTGATGAATTTGAGAAACATTGCAAGAGGGAGCTCAATCTTGGCCGGGCGCAGTGGCTCACGCCTGTAATCGCAGCACTTTGGGAGGCCGAGGCAGGCGGATCACGAGGTCAGTAGTTCGAGACCAGCCTGGCCAACATGGTGAAACCTTGT
8:66913397:CACTTT:C:R:wC	8:66913397:CACTTT:C	MPRA emVar controls	center	fwd	ref	AATATTTCCATTTGATGAAGTTAATATCAAGGATATGAAGGTCTTCTAAAATTGTTGATTTCAGGCTGAGCACAGTGGCTCATGCTTGTAATCCCAGCACTTTAGGAGACCAAGGCAGGAGAATTGCTTGAGCCCAGGAGTTCAAAACCAACCTGGGCAACACAGTGAGACCCTATCTCTATAAAAAATAAAAATAAAAA
8:66913397:CACTTT:C:A:wC	8:66913397:CACTTT:C	MPRA emVar controls	center	fwd	alt	AATATTTCCATTTGATGAAGTTAATATCAAGGATATGAAGGTCTTCTAAAATTGTTGATTTCAGGCTGAGCACAGTGGCTCATGCTTGTAATCCCAGCAGGAGACCAAGGCAGGAGAATTGCTTGAGCCCAGGAGTTCAAAACCAACCTGGGCAACACAGTGAGACCCTATCTCTATAAAAAATAAAAATAAAAA
8:71570989:T:C:A:wC	8:71570989:T:C	MPRA emVar controls	center	fwd	alt	CTTGAGGTGTGACTTACAGAATGAGCAGGATGGGTAAAGGTACAGAGAAGGACTTGCAGGTAAGGGGAACAGCATTAGAAAAGGCATTAAGTCCAGGCGCGGTGGCTCACACCTGTAATCCCAGCACTTTGGGAGGCCAAGGTGGGAGGATCACGAGGTCAGGAGTTCGAGACCAGTCTGGCCAACATAGTGAAACCCCA
9:131038575:G:C:A:wC	9:131038575:G:C	MPRA emVar controls	center	fwd	alt	CGCAACCGCTGTCCCCGCCCACCTCGGGAGAGGGGCGGGGCCGGCTTTCCTTGGGTGCGCGCGCAGCTTTCTGTGCGCCAGTTCACACTCCGGGTCAGACTTCCTGGCCCGGTGCACCTGAGAGGTCGCTCTCCGACTCCCGCGCTGGACCCTCTTGCGCCATTGAACCCCCTGATCCGGGGGCCTCGGACCCCAGGGCT
9:123634040:G:A:A:wC	9:123634040:G:A	MPRA emVar controls	center	fwd	alt	GGTTTGTATGTATACATTAAACACATTTTGATACGTGTTTGTCTTATTTCCCCAGCATGCTGAAAATTTTGTAAGGGTAGAAATGGGATCTCTTCGGCCAGGCGCAGTGGCTCACGCCTGTAATCCCAGCACTTTGGGAGGCCGAGGCGGGCGGATCACAAGGTCACGAGTTCGAGACCAGCCTGCCCAATAGGGTGACA
10:35356774:A:G:A:wC	10:35356774:A:G	MPRA emVar controls	center	fwd	alt	AAAAAAAAAAAATTCACCATTATTGTTTATTCTATTTATATAAAGTCCAAGAAAATTCACCATTTAAGAACCACAAAAGGGCCGGACGTGGTGGCTCATGCCTGTAATCCCAGCACTTTGGGAGGCTGAGGCAGGCGGATCACGAGGTCAGGAGATCGAGACCATCCTGGTTAACACGGTGAAACCCTGTCTCTACTAAA
12:112378909:C:T:A:wC	12:112378909:C:T	MPRA emVar controls	center	fwd	alt	GTTACAGAATACTAAAGGATATATAGCCACGGGTCCTTACTAACTTGTAGGGAGCTAAGAAACTAAGCGAGTTTAAAATATGGAAGAGTAGGCCGGGCGTGTTGGCTCATGCCTGTAATCCCAGCACTTTGGGGGGCTGAGGAAGGCAAATCACGAGGTCAGAAGATCGAGACCATCCTGGCCAACATGGTGAAACCCCA
12:54955169:G:T:R:wC	12:54955169:G:T	MPRA emVar controls	center	fwd	ref	ATTTCTGTCCTTTCTGGGCTTCTTCTGAGAACAGATTCTTGTTTTCCGTCTGATTCAGATGTGAAACTTTTCCCGCAGCCTCCCCTCTCACCCAGTTCCGGTAGGCTGGGTCTCTGCCTCCCCACTCTCTTCTTCCTGCAGCCAGGCCCCTCCCCAAAGTTCTCTCTGGTCAGTTGCTCAGTTCTACTGGGACCTGGAGG
12:54955169:G:T:A:wC	12:54955169:G:T	MPRA emVar controls	center	fwd	alt	ATTTCTGTCCTTTCTGGGCTTCTTCTGAGAACAGATTCTTGTTTTCCGTCTGATTCAGATGTGAAACTTTTCCCGCAGCCTCCCCTCTCACCCAGTTCCTGTAGGCTGGGTCTCTGCCTCCCCACTCTCTTCTTCCTGCAGCCAGGCCCCTCCCCAAAGTTCTCTCTGGTCAGTTGCTCAGTTCTACTGGGACCTGGAGG
13:43597706:C:T:R:wC	13:43597706:C:T	MPRA emVar controls	center	fwd	ref	CGGGTGAGAAGGGTATCTTCCGGGAACCTCGCCTTTAATAGCACAACGAGCGCAGAGTCCACTGGATCTGCGAGAAGAAACCGCGCTAACTAGTTTGTCCCTACGGCCGCCTCGTAGTCACTGCCGCGGCGCCTTGAGTCTCCGGGCCGCCTTGCCATGGCTGCCCGTGGTGTCATCGCTCCAGTTGGCGAGAGTTTGCG
13:43597706:C:T:A:wC	13:43597706:C:T	MPRA emVar controls	center	fwd	alt	CGGGTGAGAAGGGTATCTTCCGGGAACCTCGCCTTTAATAGCACAACGAGCGCAGAGTCCACTGGATCTGCGAGAAGAAACCGCGCTAACTAGTTTGTCTCTACGGCCGCCTCGTAGTCACTGCCGCGGCGCCTTGAGTCTCCGGGCCGCCTTGCCATGGCTGCCCGTGGTGTCATCGCTCCAGTTGGCGAGAGTTTGCG
15:44081143:C:T:R:wC	15:44081143:C:T	MPRA emVar controls	center	fwd	ref	TCAAATAAGAAAAGTACACTAGGGCCGGGCGCGGTGGCTCACGCCTGTAATCCCAGCACTTTGGGAGGCTGAGGTGGGCGGATCACAAGGTCAGGAGATCGAGACCATCCTGGCTAACACGGTGTAACCCCGTCTCTACCAAAAACACAAAAAATTAGCCGGGCGTAGTGGCGGGCGCCTGTAGTCCCAGCTACTTGGGA
15:44081143:C:T:A:wC	15:44081143:C:T	MPRA emVar controls	center	fwd	alt	TCAAATAAGAAAAGTACACTAGGGCCGGGCGCGGTGGCTCACGCCTGTAATCCCAGCACTTTGGGAGGCTGAGGTGGGCGGATCACAAGGTCAGGAGATTGAGACCATCCTGGCTAACACGGTGTAACCCCGTCTCTACCAAAAACACAAAAAATTAGCCGGGCGTAGTGGCGGGCGCCTGTAGTCCCAGCTACTTGGGA
15:52796861:G:C:A:wC	15:52796861:G:C	MPRA emVar controls	center	fwd	alt	CACATCTTACATTAGGAATGCTTTCAGCTACAAGGAACAGAAAAGTCTGACAGAACGCTGGGCGAGGTGGCTCACGTCGGTAATCCCAGCATTTTGGGACACCAAGGCGGGTGGATCGCGAGGTCAGGAGTTCAAGACCAGATGGTGAAACCCTGTCTCTACTAAAAATACAAAAATTAGCCGGGCATGGTGGCGGGCAC
15:65059651:T:C:R:wC	15:65059651:T:C	MPRA emVar controls	center	fwd	ref	CATGGGCGGAAGACAGAGGAAGTGACGTGACACCAGATGTCGCTGCTGCCCATAACCAATGCCAGAGCAGATCCAGAACCCAGCACTGTAGTTCAGTTCTGGGTAATCTTGGACCAGGAGCTCAGTACTCAGGGCAGGCAGGACTCACCCTGCCTCCAGCTCGCAGGATTGTCCTGAGGCCCCGAAGGATAAAAGGGTTC
15:65059651:T:C:A:wC	15:65059651:T:C	MPRA emVar controls	center	fwd	alt	CATGGGCGGAAGACAGAGGAAGTGACGTGACACCAGATGTCGCTGCTGCCCATAACCAATGCCAGAGCAGATCCAGAACCCAGCACTGTAGTTCAGTTCCGGGTAATCTTGGACCAGGAGCTCAGTACTCAGGGCAGGCAGGACTCACCCTGCCTCCAGCTCGCAGGATTGTCCTGAGGCCCCGAAGGATAAAAGGGTTC
15:82258451:C:T:A:wC	15:82258451:C:T	MPRA emVar controls	center	fwd	alt	AAAGCTATGACATTATAAGGAAATGATATATTAACTGGTAGAACTCAGGAAAGAAGTAAAACGGATAAATCATTATTAAAAAGGGTTATATTGCGGTGGTTCACACCTGTAATCCCAGCACTTTGGGAGGCCGAGGCAGGTGGATCATGAGGTCAGGAGATCAAGACCACCCTGGCTAACACAGTGAAGCCCCATCTGTA
16:1586255:G:A:R:wC	16:1586255:G:A	MPRA emVar controls	center	fwd	ref	CTGCTGCCACCAACACCCACAGGTGGCCCAGGCAGCCCAATCTCAGGGCAGCTGGAAGCCTTGGCGCCCCTCCCTGTTGCTACCTCTTGCGTTCCTCCAGTCACAGGGCCGCGTGTAGCCTCTGGCACGACCTATGCATCCGTCCCAGGCGCCCGGCTGTCCACTTGCTTAGGCCTGCTCACCTCAGGCCAGCAGGACAC
16:1586255:G:A:A:wC	16:1586255:G:A	MPRA emVar controls	center	fwd	alt	CTGCTGCCACCAACACCCACAGGTGGCCCAGGCAGCCCAATCTCAGGGCAGCTGGAAGCCTTGGCGCCCCTCCCTGTTGCTACCTCTTGCGTTCCTCCAATCACAGGGCCGCGTGTAGCCTCTGGCACGACCTATGCATCCGTCCCAGGCGCCCGGCTGTCCACTTGCTTAGGCCTGCTCACCTCAGGCCAGCAGGACAC
17:43838710:T:C:A:wC	17:43838710:T:C	MPRA emVar controls	center	fwd	alt	TTTTCTGAGCCTTGAAGAAGGCATGATGGGGAGGGGCATTCCAGGGCAGAGGCACACAAGAGGCAACGGCGTGAGGGTAGTCTGGTGAGGCTGGGCCGGCGGTGGCTCACGCCTATAATCTCAGCACTTTGGGAGGCCAAGGCGGGTGGATCACCTGAGGCCGGGAGTTCGAGACCAGCCTGGACAACATGGCAAAACCC
17:44291820:A:G:R:wC	17:44291820:A:G	MPRA emVar controls	center	fwd	ref	CAAGAGCAAGCAGTGATGGCCGGGTATGGTGGCTCACGCCTGTAATGCCAGCACTTTGGGAGGCTGAGGGGGGTGGATCACCTGAGGTCAGGAGTTCGCAACCAGCCTGACCAACATGGTGACACCCTGTCTCTACTAAAAATACAAAAATTAGCTGGGCGTGGTGGCAGGCACCTGTAATCCCAGCTATTTGGGAGGCT
17:44291820:A:G:A:wC	17:44291820:A:G	MPRA emVar controls	center	fwd	alt	CAAGAGCAAGCAGTGATGGCCGGGTATGGTGGCTCACGCCTGTAATGCCAGCACTTTGGGAGGCTGAGGGGGGTGGATCACCTGAGGTCAGGAGTTCGCGACCAGCCTGACCAACATGGTGACACCCTGTCTCTACTAAAAATACAAAAATTAGCTGGGCGTGGTGGCAGGCACCTGTAATCCCAGCTATTTGGGAGGCT
17:6940433:A:G:A:wC	17:6940433:A:G	MPRA emVar controls	center	fwd	alt	TGACTAAAGCGACAAACATGGTGAGGAATTAGGAAATTCAAGGATGATGAAACCTGGCCGGGCACGGTGGCTCACGCCTGTAATCCCAGCACTTTGGGAGGCCGAGGCGGGTGGATCACGAGGTCAGGAGTTTGAGACCAGCCTGGCCAACATGGTGAAACCCCGTCTCTACAAAAATACAAAAATTAGCCGGGCCTGGT
17:47002389:G:A:R:wC	17:47002389:G:A	MPRA emVar controls	center	fwd	ref	GTCCTGGAGAATCAGTTCTTGGGTGTTTGGATCATCTTACTGGTGGTCTTGCTTAGAAATGGGATACTCGTGGGGCCTGGCGCAATGGCTCATGCCTGTGATCCCAGTACTTTGGTAGGCCGAGGCAGACAGATCACTTGAGATCAGGAGTTTGAGACCAGCCTGGCCAACACAGTGAAATCCTGCCTCTACTAAAAATA
17:47002389:G:A:A:wC	17:47002389:G:A	MPRA emVar controls	center	fwd	alt	GTCCTGGAGAATCAGTTCTTGGGTGTTTGGATCATCTTACTGGTGGTCTTGCTTAGAAATGGGATACTCGTGGGGCCTGGCGCAATGGCTCATGCCTGTAATCCCAGTACTTTGGTAGGCCGAGGCAGACAGATCACTTGAGATCAGGAGTTTGAGACCAGCCTGGCCAACACAGTGAAATCCTGCCTCTACTAAAAATA
17:44295052:T:C:A:wC	17:44295052:T:C	MPRA emVar controls	center	fwd	alt	CAAAGAAATACACACAGGGAGGCTGGGCGCCGTGGCTCACGCCTGTAATCCCAGCACTTTGGGAGGCTGAGGTGGGCAGATCACTTAAGGTCAGGAGTTCGAGACCAGCCTGGGCAACAAGGTGCAGCCCTGTCTCTACAAAAAATACAAAATTTAGGCTGGGTGCTGTGGCTCATGCCTGTAATCCCAGCACTTTGGGA
17:43685021:C:T:A:wC	17:43685021:C:T	MPRA emVar controls	center	fwd	alt	TATGTAGGAAATTCTAAGGAATCCACAAAACCGTTAGAACAAGTAAACAAATTCAGCAAAGTTGCAGGTGTAAGAGTGATATAAAAAAAATTGGCCTGGTGCAGTGGCTCATGCCTGTAATCCCAGCACTTTGGGAGGCCTAGGTGGGTAGATCATGAGGTCAGGAGTTCGAGACTAACCTGACCAACATGGTGAAAACC
17:43812218:C:T:R:wC	17:43812218:C:T	MPRA emVar controls	center	fwd	ref	GGCTTGAATTACCCATCACCTTCTCAACCAATTATTGAAACTCAGAGGTAGAAAGGTACTATGATTGGTCAGGGCTGGATCAGGTGATCACACCCAGGCCAATAATTGTTCCAAAATGGCCACTTTACATTTAGATCGCCTAACTAGAATGGGAATGCACAGTGCTTTGCAGAAAACAGTGGTGAAAGTTCATGACTGGC
17:43812218:C:T:A:wC	17:43812218:C:T	MPRA emVar controls	center	fwd	alt	GGCTTGAATTACCCATCACCTTCTCAACCAATTATTGAAACTCAGAGGTAGAAAGGTACTATGATTGGTCAGGGCTGGATCAGGTGATCACACCCAGGCTAATAATTGTTCCAAAATGGCCACTTTACATTTAGATCGCCTAACTAGAATGGGAATGCACAGTGCTTTGCAGAAAACAGTGGTGAAAGTTCATGACTGGC
17:46983171:G:C:R:wC	17:46983171:G:C	MPRA emVar controls	center	fwd	ref	GAAAGGAATAAAGCCAAAGTATACAAAATGCCTGCCACATATTAAACACTCAATAAATGTCTGCTAAAAAAATAATTTTTTAGGCCAAGCACGGTGGCTGACGCCTGTAATCCCGAGCACTTTAGGAGGCCAAGGCGGAAGGACTGCTTGAGCCCAGAAGTTCGAGACCAACCTGGGCAACATGGTGAAACCTCGCTTCT
17:46983171:G:C:A:wC	17:46983171:G:C	MPRA emVar controls	center	fwd	alt	GAAAGGAATAAAGCCAAAGTATACAAAATGCCTGCCACATATTAAACACTCAATAAATGTCTGCTAAAAAAATAATTTTTTAGGCCAAGCACGGTGGCTCACGCCTGTAATCCCGAGCACTTTAGGAGGCCAAGGCGGAAGGACTGCTTGAGCCCAGAAGTTCGAGACCAACCTGGGCAACATGGTGAAACCTCGCTTCT
18:12991393:T:C:R:wC	18:12991393:T:C	MPRA emVar controls	center	fwd	ref	AGAGGCGGGCGCGGTACGGCCGTTCCGGGCTCCAGCCGGTGCGGGGGCCACGCGCACGCGCACTTGCAGTGCCCTGGGACACCTCTTCAGTCCGTGGACTTTCCCGCTGCACACTGCCCTCCGAAGTCGGGGACGCGGGCTCGGTGAGGGGGGACGCTGGTGCCTCGGCCTGCGCCTAGGCGGGAGGCAGACGCATGCAC
18:12991393:T:C:A:wC	18:12991393:T:C	MPRA emVar controls	center	fwd	alt	AGAGGCGGGCGCGGTACGGCCGTTCCGGGCTCCAGCCGGTGCGGGGGCCACGCGCACGCGCACTTGCAGTGCCCTGGGACACCTCTTCAGTCCGTGGACCTTCCCGCTGCACACTGCCCTCCGAAGTCGGGGACGCGGGCTCGGTGAGGGGGGACGCTGGTGCCTCGGCCTGCGCCTAGGCGGGAGGCAGACGCATGCAC
19:58274425:C:G:R:wC	19:58274425:C:G	MPRA emVar controls	center	fwd	ref	AGACACTGCTTTGGAGAATACTCCCAGTGTCCTCTTTACTTGAGCCAAGTAATAAAAGTATTGATCAATACCTGTGTTCTCTGGCCGGGCGAGGTGGCTCGTGCCTGTAATCCCAGCACTTTGGGAGGCTGAGGCGGATGGATCACCTGAGGTGAGGAGTTCAAGAGCAGCCTGGCCAACATAGTGAAACCTTGCCTCTA
19:58274425:C:G:A:wC	19:58274425:C:G	MPRA emVar controls	center	fwd	alt	AGACACTGCTTTGGAGAATACTCCCAGTGTCCTCTTTACTTGAGCCAAGTAATAAAAGTATTGATCAATACCTGTGTTCTCTGGCCGGGCGAGGTGGCTGGTGCCTGTAATCCCAGCACTTTGGGAGGCTGAGGCGGATGGATCACCTGAGGTGAGGAGTTCAAGAGCAGCCTGGCCAACATAGTGAAACCTTGCCTCTA
19:9434872:C:T:A:wC	19:9434872:C:T	MPRA emVar controls	center	fwd	alt	AGCTGATGGGCCCGGGAACCCGAGGCCCCGCCCCCTAGGTGGTCCTAGCCTTTGCGCGTGCGCGGCGTGTCTGCGTGGGCGCATGCGCATAACGGCCGCTATCTTAACAGCGCGTTCCCGTTGGCGTCTGAGGTAAGTTTTTGTTTCTGGGCGGCGTTCGGTGGTGTCCCGGTGCAGCCACGCGAGAGTAGAAGGGTGGA
19:47781025:A:G:R:wC	19:47781025:A:G	MPRA emVar controls	center	fwd	ref	CTGTGGTTCTGTAGAATGAAGATGCTAATGGTACTTCTTCATAGACTTGCTCTGAGGAATAAATAAACTGGTGATCTCAAGCCCTGAGAACGATGTCACATGTTCTCTCTCTCCACCACCTCTGTCCCTCAGGGTTTAAAAGCCCCAGCTGGGATCCTCTGGGGATAGCAAGTCAGTCCAAAGCCCTGGCCACCAGCAAA
19:47781025:A:G:A:wC	19:47781025:A:G	MPRA emVar controls	center	fwd	alt	CTGTGGTTCTGTAGAATGAAGATGCTAATGGTACTTCTTCATAGACTTGCTCTGAGGAATAAATAAACTGGTGATCTCAAGCCCTGAGAACGATGTCACGTGTTCTCTCTCTCCACCACCTCTGTCCCTCAGGGTTTAAAAGCCCCAGCTGGGATCCTCTGGGGATAGCAAGTCAGTCCAAAGCCCTGGCCACCAGCAAA
19:44488352:G:A:R:wC	19:44488352:G:A	MPRA emVar controls	center	fwd	ref	ATTTGCTCTGTGGAGTCGTGGGAACTTTGGCTCAGGCAGGCGGATTCGGGGGATTCTGGGAAGTGTAGTCCAGACGCCTGTGGCATCATCGACACTTCCGGTCTCCGAGCAGGACACTGCTACTTAACAAGGTGGTTTGAGCCAAGTATGTGTCTTGCGGGTCTTTGCGAAAGTGAACCAGTTATTAGGGGCGCCTAACG
19:44488352:G:A:A:wC	19:44488352:G:A	MPRA emVar controls	center	fwd	alt	ATTTGCTCTGTGGAGTCGTGGGAACTTTGGCTCAGGCAGGCGGATTCGGGGGATTCTGGGAAGTGTAGTCCAGACGCCTGTGGCATCATCGACACTTCCAGTCTCCGAGCAGGACACTGCTACTTAACAAGGTGGTTTGAGCCAAGTATGTGTCTTGCGGGTCTTTGCGAAAGTGAACCAGTTATTAGGGGCGCCTAACG
19:3762698:C:T:A:wC	19:3762698:C:T	MPRA emVar controls	center	fwd	alt	CCACGGGGCCTACACTTCCACGGGGCCTACAACTCCCAAACACCCTTGGGCCACTGACGTCTTCCGGAAACGTGCACTTGCAAGCTGCCCGCAATACGTTATGGCGACCAAACGCCTTTTCGGGGCTACCCGGACGTGGGCCGGCTGGGGGGCCTGGGAGCTCCTAAACCCCGCCACTTCCGGAAGACTCCTGGCCCGGG
19:49378699:CAGAT:C:A:wC	19:49378699:CAGAT:C	MPRA emVar controls	center	fwd	alt	GTCACGCAATCCCTTGTAAGAGGCCAGGCCCCTGGGGGAGGAGGGAGCAGCTGTGGCTCACAGCAGCCCCAGGAAACCACCTCTTCCTTCAGTGAGTCAGATAGAGAATCCCGTGACAGTGACAGGCAAGTGACTAGCCAGATAGAAAGCATTTTTGTGTAATAACTAATTTTTGTTTGCTTCTCTCTCTCTCTTC
19:50497987:A:T:R:wC	19:50497987:A:T	MPRA emVar controls	center	fwd	ref	CTCCACAGGACTGACCACCCATCATCTCGGCTCTAACCGCCTGCCATGGCAGTCAGTGAGCCAGCCCCCAGTGTGCAGCGGAGGGGGGTGGGGGCCGGAAGTGTCAATGACTAAAGTGCCTGCTAAACTAGGATGTGATGTGCCCTCCCTGACGCGGCAGCTGAGCAACTTCTGGGTACGCACCAGCCGGCAGGCCACCT
19:50497987:A:T:A:wC	19:50497987:A:T	MPRA emVar controls	center	fwd	alt	CTCCACAGGACTGACCACCCATCATCTCGGCTCTAACCGCCTGCCATGGCAGTCAGTGAGCCAGCCCCCAGTGTGCAGCGGAGGGGGGTGGGGGCCGGATGTGTCAATGACTAAAGTGCCTGCTAAACTAGGATGTGATGTGCCCTCCCTGACGCGGCAGCTGAGCAACTTCTGGGTACGCACCAGCCGGCAGGCCACCT
19:54619191:A:G:A:wC	19:54619191:A:G	MPRA emVar controls	center	fwd	alt	AGTAGCTTTGCCTCTATAACGGCGCGAGAGTGAGACGTCATCGGTGAGCGACTAACGCTAGAAACAGTGGTGCGCGGAGAGGAGAGGTGAGTGTGATGGGGACCACGGGGAGCGGGAGGCTGGGCTCCTGGGTCTGGGAGAAGAAGTGTGTGAGGAAAAAGGCGGGTCTTTACAGCTTGGTTTTTGTTTTTTTGTTGTTT
22:42836337:A:C:R:wC	22:42836337:A:C	MPRA emVar controls	center	fwd	ref	TGTTCTCTAAGCCATGCTGCGAGGCAGGTGCTATTGTGTCTGCATTTTGCGGATGAGGAAACTGTGGCTCAGAGAAGGGAAGTCACTGTTTTAAGGTGAAGTGGCCAGTGGAGGTGGGGCTAGGGTTCGAATCCTAGGATCAGGCACACTGCCTGGGGATAACCTCTAGAGGTGTCTGTGCTTCCCAGCTAGACCGGAGC
22:42836337:A:C:A:wC	22:42836337:A:C	MPRA emVar controls	center	fwd	alt	TGTTCTCTAAGCCATGCTGCGAGGCAGGTGCTATTGTGTCTGCATTTTGCGGATGAGGAAACTGTGGCTCAGAGAAGGGAAGTCACTGTTTTAAGGTGACGTGGCCAGTGGAGGTGGGGCTAGGGTTCGAATCCTAGGATCAGGCACACTGCCTGGGGATAACCTCTAGAGGTGTCTGTGCTTCCCAGCTAGACCGGAGC
22:50614476:T:C:R:wC	22:50614476:T:C	MPRA emVar controls	center	fwd	ref	GGTCTGTGGGGAGGGGATTGTGCTGATGTGGGCCCTGCCCTGGGGCTGCTCTTTGGGGCTGGGAGACAAGGCTGAGGCTGGTGTGGGCCTCCGCGCCTGTGCTGTGTGAAGGGCTCAGCCTGAAGAGACTGCACGGTGGCTGGAGGCCCCCAGGCTCTGAGCCTTCCTGGGAAACGTTAGCAAGATCCCAGCCGCTCAGA
22:50614476:T:C:A:wC	22:50614476:T:C	MPRA emVar controls	center	fwd	alt	GGTCTGTGGGGAGGGGATTGTGCTGATGTGGGCCCTGCCCTGGGGCTGCTCTTTGGGGCTGGGAGACAAGGCTGAGGCTGGTGTGGGCCTCCGCGCCTGCGCTGTGTGAAGGGCTCAGCCTGAAGAGACTGCACGGTGGCTGGAGGCCCCCAGGCTCTGAGCCTTCCTGGGAAACGTTAGCAAGATCCCAGCCGCTCAGA
22:19930017:G:C:R:wC	22:19930017:G:C	MPRA emVar controls	center	fwd	ref	ACAGGCTCCCTGTTGGAGGCCTTGGGGTACCCCAGGGCCTTTCCCTGCAAGAGAGAGGCTGCTCCACCAGGAAGGGGCCCAGGACTCCCCAGGGTCGGGGGGATGTGTGGTGTGCAGGACCACGTGGGAATGTTAGAGAAAGGGGAAGTCACTCCGGGCCTGCCCTGCTAACAGACCTGCTTTTTGGATTTTTCCAGCCA
22:19930017:G:C:A:wC	22:19930017:G:C	MPRA emVar controls	center	fwd	alt	ACAGGCTCCCTGTTGGAGGCCTTGGGGTACCCCAGGGCCTTTCCCTGCAAGAGAGAGGCTGCTCCACCAGGAAGGGGCCCAGGACTCCCCAGGGTCGGGCGGATGTGTGGTGTGCAGGACCACGTGGGAATGTTAGAGAAAGGGGAAGTCACTCCGGGCCTGCCCTGCTAACAGACCTGCTTTTTGGATTTTTCCAGCCA
22:44577160:T:A:R:wC	22:44577160:T:A	MPRA emVar controls	center	fwd	ref	CACGGGTATGTAACCGCGATTGAGAGAGACAGACCACGCACAGCCTGGATTTTATTTTAAGAGCTATTGGGTGCCGTTGGTGGGTTTGAGTGAGTGGGGTCAGGAAGTGACTCACTCCTCCGAGGGCTTGTGGGAGCCTCAGCTCAGGGGCGGGCAGGGGGCGTGGGGAAGTCTGCAGCCGAGAGTCCAGGTAGGAGTCT
22:44577160:T:A:A:wC	22:44577160:T:A	MPRA emVar controls	center	fwd	alt	CACGGGTATGTAACCGCGATTGAGAGAGACAGACCACGCACAGCCTGGATTTTATTTTAAGAGCTATTGGGTGCCGTTGGTGGGTTTGAGTGAGTGGGGACAGGAAGTGACTCACTCCTCCGAGGGCTTGTGGGAGCCTCAGCTCAGGGGCGGGCAGGGGGCGTGGGGAAGTCTGCAGCCGAGAGTCCAGGTAGGAGTCT
1:214207023:NA:NA	chr1:214033680:NA:NA	negCtrl	center	fwd	ref	GAGCAAAACTCCATCTCAAATAAATAAATTAATAAATGCCTATGATTATGTTTCTGTAGCATTTGGCTAACAGCTCCCAATCCAAGGAGTGAGAGTGGGCAGTTGCTCCGCTTCACTGTTCTCCAGCCACATTCCCTCCCTCAGTGATGCTCATTTGATAGAATGTGGAGGATTATCTTTGGGGGTGGAGGTGACTGTGC
1:209323291:NA:NA	chr1:209149946:NA:NA	negCtrl	center	fwd	ref	TGCTTTATTTTCCATGAGTATAACTTGTAGGTTACAGAACTTTCCCTTAATTAGTTAGCCTGCAAAGAGTCATTTCTTTCCTAAGTTTTATCCAACAGTATTTTTTTATGGTTGAGTTGTAAAACCTTTGAAATATAATTTTATAATGGGAAGCGACAAACTCTAGTTTCAGTTCAACCATCTGCCTTTAATAAATACAT
1:200048894:NA:NA	chr1:200079766:NA:NA	negCtrl	center	fwd	ref	GGCCTGCTCCCATACATAAAAATTTTGCTGAGCTCTCCAACCTTTTGCATGCCTTTAGGAATGGGACCGGTGCAAGCCCACTGGCAGGCTGTTGGATTTTTTTGCTGCTATTTTAGTAGTTCCTTTTGAACCGTGAGGCAAGTGGGGAATGAAAGACACTTCTGTTCATTCATACATGACTTGATAAGGGTGGCCTTGTT
1:209323514:NA:NA	chr1:209150169:NA:NA	negCtrl	center	fwd	ref	TGACATTTTCTTCCTATGACCCAAGGTGGAGAAAGAGAGAGAGAGAAAGGGAGACTGATTGTTTTTAAAAAGACTATTAGTAAATCAGCACTGTGAAAAAATAGTTATAATTGAAGCACATGTATCTCTGAGAAACAGTGCTAAGTCAGAAATCTACTTTTAAATGTGCTTTTCTAATATTTACTACTGTCTTCATTAAT
1:50938700:NA:NA	chr1:50473028:NA:NA	negCtrl	center	fwd	ref	ACCCCTGGCTCTAGGAGGCCTAAAGAGTCCTGGGTGGGCTTTCTTAGTTTAGGTCTGGAATCTGGGTGGGCCTAGAGCATCTGTTCTCATTTGGACCAGCCTCTGTTCATTCTGGAACCAGAGATTAGGGGAGCCTGAGGTTATTAACATTCAACAACAGTTACTGATGCTTATATATGAAGCACTATGCTGGCAACCAC
1:113047064:NA:NA	chr1:112504442:NA:NA	negCtrl	center	fwd	ref	CCACGCTTTGTACACAGCCTGGCCGGCCTCTCCTTGGTATTTATGAGCTCTTAGGCGAGGCGTGGAACGTGTCTCAAAGAGGCCAGACCAAAAGGGCTTTGGAGGGAAGGAGCATCCAGCTCCAAACCAGGAAAGGGGGCTTGATGGAGGAGAACCCCTTTCCTCCCAGCTAGTGGCTAAACAGGGGCACAAACTGCTCC
1:65979308:NA:NA	chr1:65513625:NA:NA	negCtrl	center	fwd	ref	CAGCAGTTTAACCATGAGAGTTGGCATATAGGTCAGGGAATAGGCCTGGTGGGTTTTGCTGTCAAATCCCATTATACTCCTGCAGAGAATAAAGTGCTTTGTGCTTCGTGAAAATTGGTTTGTAGTATGTGTGTACCAATTATCAGGATTGTCAGAAATGTTGGCCAATTTCCTTTCAGGTTCATAGGGACTTAAATCTG
1:213637840:NA:NA	chr1:213464497:NA:NA	negCtrl	center	fwd	ref	ACATTTTACATAGAATTCTCTTACAATTAAAAAATTGTAGCCATAGTACCTTTTTCCATTTACTTATAACTTTCATCCTTTTCTTGATCAGACTCAGTTTTATTTTCAAAGACTTAGCTCTTAGTTTACTGATCAGTGCTTTTAAAAAAATATATTATCTTTCATTAGTTTCTGAGTGTATCTTCATTAATTCTTTCTGC
1:63296376:NA:NA	chr1:62830705:NA:NA	negCtrl	center	fwd	ref	TGGTTTGTAGTGAAATGTAGCATCCTGCTACATTGTATGAGGAGAAGGAAATTTGATGTGTGTTTTATTGGTCCTTACCACAGGAGGTTTATTTATTTATATTTTTTTAAGGACCTGGAATGAGGAAAATCCAGTATGTTCTTTTTCTTCAGCAAGACAAATTAGGACTTTTCTTTTTGTAGTGAAATGAACTATGGTTA
1:180811729:NA:NA	chr1:180842593:NA:NA	negCtrl	center	fwd	ref	TTTTCTATCATTGATTTTAGAAACAAAGGAATTTAGCTAGTAGCCAGTCTCCATATTTTAAGAATTCACATTTCATTACATGGCTAAATTTGAAGGCAATTCCTACAAGTGTTTTGTTGGAATTGGGATTGGAGGAGGCACAAACGTGTTTTAAATGGTTTTTGTGTGTCCTTGAGGTTTCTTGGCTTTGGCAAAGAAAA
1:236838948:NA:NA	chr1:236675648:NA:NA	negCtrl	center	fwd	ref	TGTTCTTAACAATAAGTAACAATTATTGGATTGAATTTTATCTTTTGTTATTTTACCTATACTGTCTTCTGACTCTGTGAAAAAGACCTAGGTGTCTTAACTGATGGCAAGTTCAATAGAAGCTTCTGTAGGCGGACAAAAAAATCAAATGCAAAGTTAAATTGCACTACTAGATGTGATGTTCAGTTGTTGATAATGAG
1:181899146:NA:NA	chr1:181930011:NA:NA	negCtrl	center	fwd	ref	AAGACTCTCTGGGTTTTCTAAGGGTAATCACATATTTGCAATTCAGTGATGTCCAGATCCATGTCCAAATTCCATTTATTGTTTAAATTTATCGTAAAGAAGAAGGAAAATAAGCAAATGAAGAGGAGACAAGGGAGGATTTGTGCCTGTCCATTTTAGAACTGCCATTCCCCCCACTCCCATATGTTGCCATTCTGGCT
1:33724667:NA:NA	chr1:33259066:NA:NA	negCtrl	center	fwd	ref	TGTGGGAAGGACTCTTCTAGGTTTTGGACTCTCTAATTCTTCTGCTGAACCCAGTGACTGTGTAAACATCCAGAGGCCCACCCCACCCAAAGAATGTCAGACTGAAAAGGCTCAGATGTCAGGAGGTCACCTGGGCTCAGAGAGGGGAAGCTACTGGCTGGAAGTCAGTGATTTGGGTCTCAGAACCAGACCCTGATCTC
1:42420104:NA:NA	chr1:41954433:NA:NA	negCtrl	center	fwd	ref	TAAAAGGACAGTAAGCCTTTGTTTTGCTGATTAGGGAGGCCACATACATTTTTAAAAACGGATTATTAAGAAATAAATGCCAACCTTTGCAGAAAAAAACACATTTCTCTCTGTCTCTCATTGAAAACCAAGGAGGCCTTCAGAGACTTCACCTTGGCACAGGCCAGGTGGTTTCACCCCACCCTGCGGGGTCTGGCTCC
1:37491087:NA:NA	chr1:37025486:NA:NA	negCtrl	center	fwd	ref	CTGCGGATGGGGCCCAGCAATCTGCATCTTAATGAGTGCTTTGGGTGATTCTGGCACATGCTAATATTTGAGAACCAGAGGCCTAGAATGACCCCCGGGGTCTTTTCAGCCTAGATTATTTGATTCTTCACCATAGACAGGAAATGTGATGCCTGGAGCCCTGGAAAGTCCTTGGCTCCCCGCTCCTGCTTTTCCGCCCA
1:95767210:NA:NA	chr1:95301654:NA:NA	negCtrl	center	fwd	ref	GTTTTGACTGGTGATAAATTGATAATCACCTACCTGGTTAAGCCAGTCCACAGAGAGGCAGTTAATATTGTGAAACTTCAATAAAGTCGGCTGTCAATGCATAGATATTGCAGGTGAACTCCTTGATCTCTCATTGTAATCCTTAGAATCTCTGTTATCCATCACTCTATAATACATTTGTTTAGCAAGGAAGTAGGCCT
1:50663208:NA:NA	chr1:50197536:NA:NA	negCtrl	center	fwd	ref	ATTTGCTTAATATGGCCTATGGCGTAAAGAGGTAATTAAAACTCCACAGATTGCCAGATGTCCATGTTGGCACAGACTGGGGCTAGAATTTTTTTTTTTTAATTCACTAACTTTACTTTAAAAGAAAAAAATTCTTCCTTTTTCTTCCACCAGCATGTCAAATTCTTAATTTTAATTTCGGACCTCAGTTGATTTTGTTT
1:63879279:NA:NA	chr1:63413608:NA:NA	negCtrl	center	fwd	ref	TCAAGCAGCTGTGTAGAGAACGGATTTCACCACCAGGAGAGCTGTAGTTACAAACTTAATTTTGAAAGTGATCCTAGCACAACTGCTAATGTCTTTAGACTTTGATTTATTAGCAATTAGCTCTTGTCATTGCTAGTAGCTAGCAGGTTACTCTGTTACTCTAAGTAAATTCAGTTGTGTGATAAAAATGGGTCAAATGT
2:33568589:NA:NA	chr2:33343522:NA:NA	negCtrl	center	fwd	ref	AAAAAATCCTATGGCTTCTGAAATTGTTAGGGACATTAAGAAATATAAAAGTATGACTTTACATTTAAATGAATTTTAACAAGAACATCTGTTTAAACTCTAACTGAGTATGCAGAACTCTAGACTCCCTTCAGCACAGGAAATAGAGTCTGGTGTGTGGTATAGATTGTCTGTCTTTGAAATGCATCCCCTTAGACAGT
2:148604630:NA:NA	chr2:147847061:NA:NA	negCtrl	center	fwd	ref	GTCTCAAGGTATTACTTCTTGAAAAGCAGGCTGTCGCTACAGATCTTACAGCTTCTTCTGCTTGGTTTGGTAGTAAAAATAATTGAGCATTAGTTTCTTGTGGGATTATTTTCATTGGGCCAGGATTATTTTCAGTGGGCCAGGAGGTTAATAGCTATAATTTTGAAATAAAGTGATTTTGTTGCTGTAGGGCATATAGA
2:39155048:NA:NA	chr2:38927907:NA:NA	negCtrl	center	fwd	ref	GTAAGATCATAAATGTCAAGAAAGTAATGTTATTATCCTGTTGTTACTATTAACTTACTGTCTGTTGAAAATGCTTTTTTCATTTGTTCAATAAATACAACGAACTTTAGAAGTGCTCCATTTTCTCCACATTTCTGTTTGTGCTTAACTTTTTGATTTACCACCTAAAGGGGGAGAAGAATGAACGTTTCTTGAACATC
2:101336202:NA:NA	chr2:100719740:NA:NA	negCtrl	center	fwd	ref	TTGGTTTGCACTTTCCTTAAATATCTTCTAAATGTTTCTCTATCCTCTTCTAATGTTAAATGCTGTTTTGATGAAGTCTGAGTTCAACTCGACTTTTTTTTTCCCTGTATGTGACTTAGTATTTTGTGCTTTACTGCCTAAAGGATACTTTCTTTAAATCCAATAACTTGACTAGATTGCATCTCAGGTGGAGACTGTTT
2:183872381:NA:NA	chr2:183007653:NA:NA	negCtrl	center	fwd	ref	GTGGGTAGTTTTTATTCACTCATTTCAATTATTACCTTCTATTGTTATTGAAACTGCTTATTCATAAATTATTTTTCTTAATCTAAGTTTTGCTAGCATTTGTTCCTCTTAAAAAAAAACCAAATTCAGAAGTTTGGTTTCAAGGAATGCTTTGTTCAAATTCTTAGTATGATATTCTAGGCCAGGCTGCTCAAAGTAAG
2:156286487:NA:NA	chr2:155429975:NA:NA	negCtrl	center	fwd	ref	ATTTGGAGAAGAAAGCTGAAGGGTAACAAGATGGAGAAGCACCTAGGAATTTTCAATTATCTTTGGTGAATAGATTTTTCCTCTGATGCTAACCATTTCTATGTAAAAGACCTGCTCATGTAAGTGAGATTGAGTACAAGGCCAGGCTAGGCCATTTGGAAGGTAAGAAAATGAAAAGAAAGGGTCACAAAAGCTCAGAA
2:218590538:NA:NA	chr2:217725815:NA:NA	negCtrl	center	fwd	ref	GGCTGCAACAAATGTCTTAGAGGCAGAGGCAAAGATAAAAGGCTCTAGGAGTTCCAAGAAGGGAACGGAGCCTTCCGGCTGGAGAGCAGGGAGCAGGCATTTGACCCAGGTGACATTTCTGTGCCCCAGACAGCCAAATCCACGTGGATTTAGTTCCTGACTTTCCCTGGTGAGATGCAGGAACAGGTGATGGAGCAGCT
2:66074681:NA:NA	chr2:65847547:NA:NA	negCtrl	center	fwd	ref	AAGAAAGCTAGAAAGACGAGAGAGGCCAATAAAAAGCTTTCTTTGGCATGAAGTAGCATATTGTCGTAATGTTCCCCCCAAATTGAATTGCCTTAAAAAAACTGTAGGAATATTTGAAGAAACACAAATATTTTTTAAAAAGTTAAAATAAGCCCTTTTTTTCTAAGAGAATGTTTTCAGTACTGTCAGTTTTCAGCCTT
2:144661478:NA:NA	chr2:143903910:NA:NA	negCtrl	center	fwd	ref	CCCTTGATTACAGGGAATGTTCTCTATTACCTTTTAAAATAATATGATATCCATAAGCAAAGCTTTGGATTAGCATTTTTGATAGCATTACCCATCACTGATTTTTTTTTCAATGCTGAAATGCATAAAGTAGGGCTAGAGCCAGCCTAAACCTAGTGCTTAGCCCAGTAGTGTATTAATTATCTTTTGTAACTTCAGAA
2:144664372:NA:NA	chr2:143906804:NA:NA	negCtrl	center	fwd	ref	AATTTGTTATGCACTGCAGTAGGGTAATGGATGCAATGAAAGTTCTTTTATAGAGTTCCCATGTCCAAAAGGTATTTAGGTAGCAAAGGATGTTAAGCAGACCCCTGCTATCCCCCTTTAACTGAAGATAGCAGGAAACAAGGTATATAGGTCTGTGTCCTCCTGATTTTTATTTCCTCAGGAGTACAACTTCTGCAAAG
2:174251691:NA:NA	chr2:173386963:NA:NA	negCtrl	center	fwd	ref	GTGCAGGTTCTGCTCAGCTCTTTCAAAACCAGCCGCAGAGCATGGCGCCTGCTCTAATGCAAGCACAGTTGATGGTTTTTACAAGCTCCTGGGGGTTTCTTCCTGCTCTGAAGGATCAGAACTGGCTAGAATTTTGCTCTTTTATTTATAGCAGGGAGCTAAGTTTTTTTTTTTTTTTTTTTTGGACGCAAGTAATTAAT
2:150206278:NA:NA	chr2:149349764:NA:NA	negCtrl	center	fwd	ref	CAGCTTTTCCTCCTTACCCTTGCAGCTGGTGCTGCCTTATATTTTGTAGTAACTTGAAACTGACATGTGGGGAATTTTAAGTACATATGTTATCAAAACATGTTTCACAGACTTTATAGACTATCAGGAGGTCATCTTGTCTTTCAAAAAGCAGCCTGGAATTTGAATTTAGTTCCTCTTATAATTTCATGCTCCAAAGT
2:179505363:NA:NA	chr2:178640636:NA:NA	negCtrl	center	fwd	ref	GTACCTTTTGTTGGTTCAGGAATCTTCCTTTCCCTTTTTGTAACAGTAGGTACTTCAACCTCTTCAACAGGTTTTGGAGGTGGTGGTTCTGGTACTTTAAGATAAGATTATTTTTTCAGTGTTAATATTTGAATATTTAGGAAGCACCTCATCTGAAATATCAATTTATTTTTCAAAAACTCTATGGATGGTTTTTTAAA
2:167815906:NA:NA	chr2:166959396:NA:NA	negCtrl	center	fwd	ref	AAATAAGGGCTACAGAGACCTTCCATGGACAAGTGCAATAACTCATTTTTGTGCATTTGGATTGTGAGGCTTTACTATGCAGTTCTGCAGATACAAGCCAAAGCAGTTGTGTGATTAGATTTTTAATCCCATTAACTCTAATTGCTTCTCAGAAGCCGTGTACTTACAGTATGTGTCTGATGTTAGAAATGCAGGGGGAA
2:206430018:NA:NA	chr2:205565294:NA:NA	negCtrl	center	fwd	ref	TTTTACAAGGCACTGGAAAGATCTATAATTGTTACAGCAGAGGTTTAAGATGGAAAATAAGCATGTTGAGCTATTTGGAGAAGGAATTTGCCACAGTGAAGTTTTTTTCCTGGAAACAGTCATATAAAATCAGGATGGAGTTGGTATCAAGCTTCTTGGTCACTTTCCATTGATATGTCGGTGCCTTTGACAATTTATGT
2:40602236:NA:NA	chr2:40375096:NA:NA	negCtrl	center	fwd	ref	ATAAATCTTCCATGGAGAGCTCTCTACCTCTGGCTGCTTGATAATGAATTTAATCAGTCGGGAGAACAGCCCTGTCATTATGGATTAATCACCAAAGACTGTTTTGGTAAGTTGATGCTGTGTTTGCAGCTGATGGTGGTCACAAGACACACTTGATATTTTTAAGAAATTTAGAGATTGAAGGAATGCTCAGTTAATTA
2:162032928:NA:NA	chr2:161176417:NA:NA	negCtrl	center	fwd	ref	TCAGTGTTGCTGATCTAACACCTAATTATCTTCTTGGTTGTGAAATAGGAATTAAAAGTATCATTTACTTATTTGTATCAACCTGGAACTTATTTCTTTAGCATACATTCTTATTTCAGGAAATAGGATGCATCCGTGTGGAATTTACTCAGTAGCTCCTCTCTCAGTGACATTTGTGTGATCTAATTCAAGGACCTGAA
2:151512776:NA:NA	chr2:150656262:NA:NA	negCtrl	center	fwd	ref	TGACCATGCTGTATGTTTTCCATTTTGCTCACTTCATTTTAGATTGGCTTGTTTTATTAGGGGAGATGCCTGAGTATGTAATCAATGACATGAAAACAGAATTGGCAGCTGTCTGGGAGATTACAGATGTTCATATGTGGCCTGTGCACATGCCTACAGACACACAGACCCCAACTGCAAAATCATCAAAACACTATATA
2:4341678:NA:NA	chr2:4294088:NA:NA	negCtrl	center	fwd	ref	ACAGAGCTCACAAAGGCTGTGCATTTTTATGAGCTTATATTGTTTTGGAAATAACACAAACCTAGGTCATTAACTCCTAATGGCTATTTTAAAACACAGCTCTCCTAATTGTTCAGTAATAGGCAGTTGGTTAAATGAATTATATGTGTTTTGCAATGTGTGGCCATTAAAAAGTTCATTTCATGAGAATATTCTCTAAC
2:25767337:NA:NA	chr2:25544468:NA:NA	negCtrl	center	fwd	ref	CTAATTCCTTGCACAGCACAATCTTCAGCTCAGGGTATACGCTGACAGGCCCTGACATTGGGAACATAACAGCCTAATGGAAAAAGCTCAGGATTGGTGACTTTGAGGCCATTCCTGTCATTTTCACTTCCAATTACTCTCTCTTTCTGAGCACATCATCCTGAACTCCAAGCCACACCATCTGAGGGGATCTAAGCAGA
2:176872001:NA:NA	chr2:176007273:NA:NA	negCtrl	center	fwd	ref	ATTACCATATTTACTTTCTTGTTTTTCTTTCTGGTTTTACTGCCTAATTACTCATCCTTAAACAATATTATTTTTGAGCTCTATGTAAATGGAATCACAGAGTTTTTCATTTACATGTCTTGAACTTTTTTGATCAATCTGTCTTTAAGATTTACCCATGTTGATATGGCTGTAGTTTATTCATTTTCATTGCTGTAGGT
2:221092749:NA:NA	chr2:220228028:NA:NA	negCtrl	center	fwd	ref	GCACAGTGTGATTTGAGTTTTTTAAAAATAATGATTTAAATCAAAGACTTCAAGATATAAAGAATTTAAAGGGTGAGCCATTCTACCCTCTTAGTTTTGGGTTATTTTATAACTCCCATGAGCTTTAGAGTGGAACGTTGCTTAGAAAAATGTTCATTATTAAGTTAGGTTTCAACTGTTTCCTGAAAAAAGGAGAAAGA
2:38603480:NA:NA	chr2:38376338:NA:NA	negCtrl	center	fwd	ref	TAAACTCCTATAAATAGGGGTGTTATGAGTGAGAGGGATACACTGCGCTGCCAACGCAACTGCGTCTTCGAGGGGGCAGGGGCGCTCCTGGTACACGTACAGTAGGAGCTCACATTCAGCAAAACCAGGGAGCCAAGGATCAGGTGACTTCACACTACAGACACTTTCAGAGTGATCAGGCCTTACTATCGTCCAAGTGA
2:39927430:NA:NA	chr2:39700290:NA:NA	negCtrl	center	fwd	ref	TTTTTGTTGATCTTCTGTCCAGTTGTTTTACTATTATTGATCTTCTGCCTAGTTGTTTTACTATTATTGAAATAGAAGTATTGATGTCTCCAACTATTATTTTGAATTGTCTATTTCTCCCTTCAATTCTGTCAGTTTTTGGTATTGCATGTATTTTGGGGCTCTATTGGTCAGTATATGTTTATGACTGCTGTATCTTC
2:51085556:NA:NA	chr2:50858418:NA:NA	negCtrl	center	fwd	ref	GTCTCACTGTTTGGGCGCAATCATTCTCAAGGACATCTGTGCTGATTCCTTTTCAAACTTGGATGGCTGCTATCTGAATCAGGCCCAGATGCTTTTGTTGGAAAAAAAAATCTGAATTTTGGGGTTTTCATTTAAGTTGAGTAACAGCTTTCTCCACTCAAACATGCAATTTATTTTACAGTGTGAGATTAATAGCAATA
2:173099121:NA:NA	chr2:172234393:NA:NA	negCtrl	center	fwd	ref	CTTCTCCTGGGTGAAACAAGGGATGTAGGGGTGAGAAGGGAGTGGGGACAGTAGCTGAAAGTGTCAGTCAAGAGGTGTCCTCTCTGGGTGGAAACCCTCTCGTTTTCAGTGAAATCTCTCAGGAACTGCTTCATGGCAGCAGATTTTGAGAACCAGTGAAAGGGCTGCATTTTGCATTAGGGTCGGTGGGGGAACTAAAA
2:32111813:NA:NA	chr2:31886744:NA:NA	negCtrl	center	fwd	ref	AAGTTTTTGTGTTTCTGACATTCAGTAAAGGTTATGAATCTAAACTATAAACAAATACAATTGCCCATGTACCTGGAGAACTGGACTTTTGTACTTTTTAAGTATGAATAAAGCGTATCACATAGTAAGAGAAAATTACTTACCTGAAACTTATCCTTTCAGAAGGTACACTGGGAAAATGGATTCTTTGAGCCCCTGTT
2:19692119:NA:NA	chr2:19492358:NA:NA	negCtrl	center	fwd	ref	TTGTCATTGCTGAATTCGGAAATTTATTATCCTATATTAACAAGAGACCAAAATGTCTAGAGTCATTGGCTTGGAGTGTTTTTAAAATGCACCTTCATGCAGACAGTGACCCAAGTTAAAAGGCGGCCCTCATTGTGAAGGGGACGTGGATAGGGCCCTAAATCAGCCAGTTACTACCCTCACAACCCTGCTAAGGGCCA
2:168387307:NA:NA	chr2:167530797:NA:NA	negCtrl	center	fwd	ref	CTTTATTGAATGCTTGTCTTATTTTTACAACTCTTTCAGCCATTCACAACCTTGATGGGAAACCTTTTCCAATATTTAATTATTCTTTCAATTGAATATCTTTTTTTAAATCAAGTCAGATTTAATCACACCAGTTTAAGCTCATTTCTTTTGTAGATCTTCTGGGGAAATAGAAAATTACTTCTGCATACAATCTGCTT
2:34625097:NA:NA	chr2:34400030:NA:NA	negCtrl	center	fwd	ref	AATTTCTCTTCTAAAGAGATTTTTATTCTCAAAACTAAGCATTCTGAGCTCCAAGCAATTCATCAGACTAGTGAGGACTTTCTTGGGATGATAAATTTAAACTGTTAACCTTTGGAAATGTGATTCTGAACAGAAGGAAAATGTCCAACATACAGGCTGCTCTCTTAATATTTGGCTAAAACATTGCCTGATATGAGCAA
2:76732224:NA:NA	chr2:76505098:NA:NA	negCtrl	center	fwd	ref	TAATAGCCATTTTATTATTTCTCCAAGATCTTCCAGGGAGGATTAATTTATGTATAACTGCTTAAAGGCTATTTTGTTGCCCATTTTCTTATGTCTGGTGTTGACATCTAGTGAGCTTTAGATGGGCAATACGGTCTTAATTTTTTATTGAGGTAATCAATGATCTTGTGACCTCTAAATGCCAGTATAAACTGGAAAAG
2:138319458:NA:NA	chr2:137561888:NA:NA	negCtrl	center	fwd	ref	CTTTCATTCCATTCTTGCCAGCATTCACAGCATGAAATGTGATTATTTTATTACTTAATTCCTTTCTTTCCACACACCCATTTCCACTTCTATTTTCCCATCTTTCATTTTGTCCTCACATATTTGTTACTTTGTGTTTTATCTTCTTGTGAGTTCTAAGTGAGACAGCCAAGTAGAACCAGATGGTTAAAAATAGTTTC
2:220922722:NA:NA	chr2:220058001:NA:NA	negCtrl	center	fwd	ref	ATAAAGAAAAGGAGAAGAAATCTTTGATCATCTGTCATACTGTGGAAAATCTGACAGTGACTTCAATTAACAGATGAGACCCCAGAGAATTTCCTAGCCTGATCTTCCCCCAGTCCTCTGTCTAATTGAGTGGAGGAAAACAGCCTTCACTGGGACCTTGGATGGCTGCCGAATGAAGCCATCACGTTTCAGTGAGGCTC
2:142424563:NA:NA	chr2:141666994:NA:NA	negCtrl	center	fwd	ref	GAGCATTACTGGATGTTTTTCTTATTGCTTGATGTCATTTGAAGTTTTGCACTGCTGCCCTCAGCTCATTTGCTTTATTTCTAGATTTTTTTTTTTAACTGAGTGTTTCCTAGCTAGATTCATGACTATGGATAAGGTTCAAACTATTAGAGAGGCAAAGTTCCTGAGGGAAAGAGCCGGCTTCTCATTGTTCTTCATTA
2:79600326:NA:NA	chr2:79373200:NA:NA	negCtrl	center	fwd	ref	GTTTGCGTTGTGAATTAGAATAGCAAATACTTTGTTACAGAGTACTTACATTTTATTTTTTAGCTATCACAGCTCAAAACTAAATGTAGACGTGTGACTCTATGATACCTTCTGGCTAAAGATTGCATCTTTATCATCAGAGCAATATATATCAGGTTGATTTATTAACACTCTATCTCCAATTGGCTCTATGCAATGTG
2:153327926:NA:NA	chr2:152471412:NA:NA	negCtrl	center	fwd	ref	TACAAATCAGTTTTTTACAAAACAAAGTGAGGCTGTTCAGCCCTTCATTTTGATCCTCTGAGGAGTGAGGCTGTTTAGATTGAGCAAGTAAGATGTATTTATTCTTGACAAAGAAAGCCAAATTATTTACCAGAAAGCTCTTTTAGTTTCCTGTACCTAGCACTTGACTGCAGGGTGCCTTAAAAAAGCAAGGGACCAAA
2:115596675:NA:NA	chr2:114839098:NA:NA	negCtrl	center	fwd	ref	GTTTTTTAATATTATGATGCATACTATAATGCCTCTTACATGATCTAATTATAGAATTTTGACAAGTACACTATTGAAAATCAGCCTCATAATTAACAGATATTACTTTATTTTGCTGCAATTAATTGTTGCCTGCTTTATCTTAGCAATTATTTCTTGGATGGCAGAATTGGATAATCTGTGTTGCCACATGGGAATAT
2:46639733:NA:NA	chr2:46412594:NA:NA	negCtrl	center	fwd	ref	AGAGAAATAGTCCCACTGTGCAAATAACAAATAGACCAACCCTTACTCCCCAGCCAAATATTGGTATTTCCTTTAAATTTTTGACTAAAATATCTATGCTTGGGGTAGTGACAGACTTGTGGCTATTTGGCCAAAAGCTGTTCTAGGTCATAGGCAGCCATTAAAATTATGATTTTCAAACAAAAGTTACAGATTTAGAT
3:76838770:NA:NA	chr3:76789619:NA:NA	negCtrl	center	fwd	ref	ACCTTCAATTCAGTTCTGTTCCCCTTCCTATTGTACTGCGGATGCAGTAATTAGTTTGCAAAGAGCTTGGGGAAAATGGACTCACAAGCCAACTCATTTTCTTTTTTCAAAGAAGCTGCCCAAGTTCATAAACTGTAGTGAGAGCCTTACTCAAATCAATGTAGAGTTTATAAGTGAAAAAGGACAAAGAGCATAACGCA
3:85091039:NA:NA	chr3:85041888:NA:NA	negCtrl	center	fwd	ref	GTACTTTCATTGTGCCGTGGCAGACAGGCAGTGGCTTTTCAGCCAGGTCCATAAGCTAATTGTAGAAATGATGGAAAGTGTCAGAATGTAAAGAAAAAAAAGTCTTACAGTAAGTGACAGTTGTCACTTTGCTTATTTTCTGCTATTTGCTGTAATAGGCACCAAACTATAAAGGAACATTTGAAGGAGAAAAAAGGCTT
3:143130379:NA:NA	chr3:143411537:NA:NA	negCtrl	center	fwd	ref	AATTTGTTCTCCAAGTCTCTTTTATTTTTCCACGATTTCTACTTTTGAGGGCTAGTTCTGTGTCTTGAGGTATTTAACTCGATCTTCCAGAACACGAACTCTATTCTCAGCAGTGAGCATTCATTTTTACAATTTGTCGACTGAATTTAAAAAATTCAGAAATATCATTCTTAGTTCTAGAAAGCCCTTCCTGTACTCTA
3:74253218:NA:NA	chr3:74204067:NA:NA	negCtrl	center	fwd	ref	TAGAGGGGTCAAATATTTGCAGCTTTTAAGTATTAAGATGGGAATACTTGTCCTGAAGCACCTAAAACATCATTACAAGTAAGAAAATATTGGTAAATTATTTGTCACTTAAATTGTGCAGCCTGTGGCTTCCAGAGACAATGAAAGTTGAATAGCTCTTTTTAAGCTTGTATTGGGATCATCAGTCATCTACTCACTGG
3:105873693:NA:NA	chr3:106154846:NA:NA	negCtrl	center	fwd	ref	AGGGATAAATAGATAAGAAGCCAGGAGAGAGAATCTTGAAGTTGAAAACTGCCCAAGTCCAGGCCACACTGGGGGCTAATATGACTATCAAAGCAAATTTTTTGCTAGTGTGATTTCAAAACTGGTCTTAAAAGCTCTTGTTAATGACTCGGTAATTGTTTTAATAGCGCCTCAGTCAAGTGTGAAGTGTTGTAGCTGAC
3:148962534:NA:NA	chr3:149244747:NA:NA	negCtrl	center	fwd	ref	CATTAGAGTTGAAGTCTAAAGAGAACACCAAACCTCTGAAAGGGATTTTAGATACATTTTTCAGTGGATTTAGCTCTATTTTTGACATTTTAATAAAAAAAGAATTTTGGTTTTAATTAGAATTCCTGGCATTGAAGTTGGTTGGCAGGAAGTCTAAAGGAGTTAGTCCCTTCACCTTTGTGCTTTTGCCCCTGCAGCAG
3:69003269:NA:NA	chr3:68954118:NA:NA	negCtrl	center	fwd	ref	GACTGGACACTAAATCCTGGCAGACAACGCAGCCTTTCATCTTCTAAAATGGATAAATTGAATGAAGCAAGGCCAATTCTGGGCCAAGCTGTTGGATGAGATTTTTTTTTTAAGTTCCTAACTGTTCTACATAGACATTAAAACATCCATTACAGCAGACCTAGAAACCGTCCTTCTGTCCTTGACATTTCCTCCTTCCT
3:4140569:NA:NA	chr3:4098885:NA:NA	negCtrl	center	fwd	ref	AAAAGTTAAAGATTAAAACTGCCAGAAAACCATAGAGTTAACTTACTTCCATTCACAGGCCTGAGAGGAAGCCACAAAGGAATTTCTGACAATTGCAATTTTTAAATATGCCAATAAAATGTTAACATTCGAGACTCATTAAGCAGATTTGTAGCATTCACTTCACATCTGATGTGCTAGGGCCTCAGAAAATAGATTTT
3:134752603:NA:NA	chr3:135033761:NA:NA	negCtrl	center	fwd	ref	GAGATAACTAGAGCTGTCCTTAAGGATATGCAGGGTAGTATCTTAAAAAATGAGAAATTGCAGTTTCTGAATACATTGTTTGCAAATAGGTTGAGAGACAACCAGGAAATGAAGACTAATACGTTAGCTCTTTTCGTATTGCATGGAGAAGGCACCATCCAAGTCTAATGTATCCCTGCCCTGGCCTCTGAAAGCTGAAT
3:12938909:NA:NA	chr3:12897410:NA:NA	negCtrl	center	fwd	ref	GATGAAAACAAACGCACTCCTTTCCTCTCAAAGGTACACAGTGGGGGTGCCAGGCTTCTTGTGAGGGAGGTGTCCCTTGAAGTCTCTGAACAGTCTGGGGATTCAGGACCTGATTCTAATTGCTTAAAACAACTCGGAGGCAAAAGATATTTTCCAAGAGGAGATGCATGCTGTGTGCAGTCTCGATGTGACTGCACACA
3:16874910:NA:NA	chr3:16833409:NA:NA	negCtrl	center	fwd	ref	GAAGCAACCTAGTCCAGTTCTAAAAAATAGGGCTGGACATCCTCTCATAATTTTTCCAACAATTGGAGGTGAAAGTGTGAAGTCTTCATTCAGCTGGGAAAGGGGTTGGCAGATGTTTGGAAGAGATGAGCATTGGCTGAGCTCCATTGTAAATGTTCTCGACTTGATTTGTTCACTTCATCTCTTTATTCTGCCCACTC
3:25107637:NA:NA	chr3:25066146:NA:NA	negCtrl	center	fwd	ref	ATGTAGAATAAACAGGTGTTTTTTTCTGAATAACCCAAGATTCCCTTATTACTGTGATGTCTAAAGAAGCTGCTGCCCTTTCATTTTAATGTGAGAGACATAATTTCCTTGTATTTTTCAAGGCTGTCAGATCATAAACAAATTGCCTTTGATAAAACATGCTTTCAATTTCTCCAATGTAATATTCAGTTTTCATTTTC
3:384644:NA:NA	chr3:342961:NA:NA	negCtrl	center	fwd	ref	GTGAAGCATGGTTCTACATCATTTTGTAATTTTTCTAAGACAAAAATATGACTTTTCATTCTTTATTGATATCAGCATCCACCATTATGTTTGTGTTTTTTCCTTCCGTTTTTTTATTTCAGTAAAGCATGCTAATGACTCAAGTTCATCCACAGAAATTGGTTCCAAGGGTAAGTTGAACCCATGTGGAGTGTTGGCAT
3:11408619:NA:NA	chr3:11367145:NA:NA	negCtrl	center	fwd	ref	CTTTATTTTTAGCTACTTTCTAAGAAAGAAAGTGGAGAAAGAACTTTAAAAATTAATCAGGGTTGTGTGGTCCCCATGTATAGGCTTTAAACAACTTTTTTCCCCCTAAGTGGAGTGAGTCCATTTATGCAACCATGTTTTGATTAGGGGACCATCGTTTCCACGTTTCCACAAAAACACTGGGCTGTGTTGCAATGCCC
3:968848:NA:NA	chr3:927165:NA:NA	negCtrl	center	fwd	ref	TATCATATAAAGTACTTGTTTTTTGTCATATTTTGCTATGAAATTATTAATGCTGGTGGGCATGAATAAAATATGTCATTTGTATCTGAACTAGTAATATGAATCTTAGAGAAATGATGAGTTGCTGAAAAGATAATTGGAACGAGTGGAATAACTTAATTTATCATATTATGAAATTTATTTCTGGGCTTTTAATCTTT
3:188405994:NA:NA	chr3:188688206:NA:NA	negCtrl	center	fwd	ref	TTTTCCAAAGTACTTGGGAGAAGAAAAACAATAATCTATATGATGGGCTTTTGGCCTAAACCCATATCCTTTAGATGACGGAATTTGGCACAGCTCATATTCTGGTTTAAAGAAAAATGTTTTGTTATGATGTCATTTGCCTAATTAATAGCAAAAGAGGATTGAATTTTCCCTATGCAATGTCATCTAGCCTTTGAGAT
3:141495692:NA:NA	chr3:141776850:NA:NA	negCtrl	center	fwd	ref	CTAGCAGTTGTTTGGAAAAAGACTGACCAGCTTTTTTCCCCCTCCTTCTCCCTCTCTCTTTTTTTTGCTTGTAAACACTTTGGCATAATACTGAATGACTTGTTTTTAAGCTGCCTTAGCCTTGCTTTGTGAAGAAAAAGCCTGAGTATCCTTTCCCTGTGGGGCACAGGTTGTTATTTTTGGAGCAGAAGTTCTTAGCC
3:112938477:NA:NA	chr3:113219630:NA:NA	negCtrl	center	fwd	ref	TGTCATTGCAGGTCTGCCGAGTCCAAAACTCAAGTTTTTCATGAAAAAGAAACGAAGCAAGCTTTCCCGCAAAGCAGAGCTCTTCTAGCTTCGGGAAAACTGTCTTTTACAGCTAACAAAGTGTAAGGGGTAGGTGAGGGTCTTTATAAGACTTGCTGTTAAGAGACTCAAATTTAAAACTGGGACTACAGCTAGGAGAT
3:140141745:NA:NA	chr3:140422903:NA:NA	negCtrl	center	fwd	ref	CACTGAATTTCTCAAGCTTGGTGCAGTGTCTAGTGCCAATTGTGGGTGCTCAAGAAATAGTCATTGAATGAATGAATGAATAAATGAATGAATGAATGAAAGAAAAGGTATATGAGTTAAGAAGAACTCACCTTGTTTTGTTTTTAACTCATGAAGATTAGCTCCAATGAACGTGTGGCCTTTGAAGAGAAAACCTGGAA
3:143038575:NA:NA	chr3:143319733:NA:NA	negCtrl	center	fwd	ref	GCAACTCCCAGTGTATTATTATCATTTGTCTTTTCCGCTGCTGACATTTGCAGTCTGTTGCAAGTCACAAATTCCTAAAGGATAGACATACTGGGGAGAAACTAAGTGGGGAAGGTGACAAGCCAGTAAGGATGTCTGCTGAAATTGAAATTTAAAACCTCGCAAGAAACATCTGCAAGCTTATCTGGGCAAAATGGTAG
3:84715170:NA:NA	chr3:84666019:NA:NA	negCtrl	center	fwd	ref	AACCCAAGACATCTTCAAGCTAAGCATTGCTAACATTAAATTTTAAACACAAATGTATTTCAAAGAGATTTAATCTATATATTTTGAGCTAATTCACACTTACATTTTTAAAGCACACTTTGATGTCTACACAATTTCAAGAGCTCTCTCTGTGTGTGTGTGTGTGTGTGTGTGTCTTTGTTCATACCAGGAACTTTAGA
3:85116788:NA:NA	chr3:85067637:NA:NA	negCtrl	center	fwd	ref	TGGTATCTGGGAACACAGTAGGACACTTTATTTTATTTTAGGTAACTATTGTTACCTCTGCGAACTATCACTAATGCTCAATTACGAATGAGTCTTCTTTCTTTGTTTTTCTTCCTGAAGCATGTCGATGGATTTCCATTTTTATTTACTATCTTCTTTGGCTGTTTGTACCAATTAATTAATTCTCATCTAGGGAAACC
3:52230287:NA:NA	chr3:52196271:NA:NA	negCtrl	center	fwd	ref	ACAGGAAACTCCCAGAGGGCTAGGGACTGGCTGGTTTAAACAATAAGCCTCTGAAATACAGGACTTCACCTGACCCTCCTGCCAGCCACAAGTGGCAGGGCGGGAGAGCTTTACAAATCAGGAAACCAAGCCTTGAAGAGGTTGTGGCCTGCCCAAGTCTATGGCCAAGTAAGATTCAGAGCTGGGTTTGAAACCCATGC
3:174032043:NA:NA	chr3:174314253:NA:NA	negCtrl	center	fwd	ref	TTTAATATCTGGGATCAGTGGAAAGGGTCATGTCTCATTTATTAATATGTTTCAGTCTTTGTCCCTTTAGTCTTTTTTGATCTGAAGAAAAATAACTTCACTTTTTCTACCAGCCCCAAATACTCTGAGGCATTGAACTCTTAGCCTCTCTATGCCTGGCAGCTCCTTTTTAAAGGGCTAGACTCTTCTTAGATTGGTTC
3:5903242:NA:NA	chr3:5861555:NA:NA	negCtrl	center	fwd	ref	AATTTTGTTGTTGGAGAAAAATAAGTTACTCAAATAAGTAAAACCATTTTTTTCTTTTTATTACTTGACTGCTGAATGTTTTACAGCTTTGTAATTTGGAGAGTGGTTCAACTCCTTTTGTGCCTTACTTTGTCATGCTATATAATTACATCTGCTAAAGCCCAGCATTAAATTCTGCTTTTTGTGCATGCATACTGTTC
3:17835971:NA:NA	chr3:17794479:NA:NA	negCtrl	center	fwd	ref	AAATTCCTTCTTCCAAACTTTCTAAAGCTAAACCACATTTACCAGGTTTTTAGATTTGTGTTCTCTTATAATATGCCTTAAAGATATTCCTTAACTTTTTTCATTATGTCCCCTTGTTTTGGATAAATTGCTCTTACGTTGAGCCTTCTCTTACCCTTTTATTAAGGTATTTATTCATTTACCAGTTTTATTTGAATTAT
3:137760755:NA:NA	chr3:138041913:NA:NA	negCtrl	center	fwd	ref	AACAGGGAAACTGTGTGTATATATGAAAGTTGTAAAGAGATAAGATTTTAAAAGAAATGAAATTAAGACTACTCTGTTTGCATTTAATCACCTAAAACCTATTTTTTAAAAGGATTACAGAGTTATCAATTAGTCATCATCATTGATGGCAAATAGTTCAACTCTAGTCTCCCTTCAGGCATATTTTCCTCCAGGATGTG
3:68842074:NA:NA	chr3:68792923:NA:NA	negCtrl	center	fwd	ref	TTGCTTCCATTCCTAATGAAACTCAGACCTTTCATCTTAAATTCAAGCAAAATCTCAAGCACTAAAATGAGTTTGATACTTTCATATTTCTATTAAACTGAGGCCATCTACACAAAGGTAAAAAGCCTTCTTATTCTCTTCATGATCCTTATACAGCTGTGCTACTGCTTCCATGAGATCAAGGAGTTATGTTGTCTCTT
3:102865501:NA:NA	chr3:103146657:NA:NA	negCtrl	center	fwd	ref	CTGTTTAAAGTACTCAACTTTAATCTGTGGAATTACATATATTAACTATTTGTGAAAAAGAGCTTTAAACATAATTCTGTTAATTATAAATGTTACTTAGCAAGATTATTTGGTGTCTTTAACTTGTCTGGGTATAATTCCTATGTGCATCTTCAGTTGAAATCATTGTGTAATGAATGGATTTTCCTTGAAATTTGTTT
3:59868192:NA:NA	chr3:59882466:NA:NA	negCtrl	center	fwd	ref	ATATTAACAATATTTAAATGCAGAAAACAGATTATCAGGAAGAGAGATCGTTATAGCACCTTGTTTTCACTAACAAGCAGAGCAGACTGTAATTGAGTTTTAGAAATCCCTGAGGTGGTAACTCGGTAGAGAAATCCAGACTTGGCAAGGAAATCAAGTTTCCCTTTAATTACATTATCTCAATCAAAGAGATAACTTTC
3:193856149:NA:NA	chr3:194138360:NA:NA	negCtrl	center	fwd	ref	ACTCCCCAACCCACCTCTCTTCCCTCCGGACTCTAAACAGGAACTTGAATACTGGGAGAGAAGAGGACTTTTTTGATTAAGTGGTTACTTTGTGTTTTTTTAATTTCTAAGAAGTTACTTTTTGTAGAGAGAGCTGTATTAAGTGACTGACCATGCACTATATTTGTATATATTTTATATGTTCATATTGGATTGCGCCT
3:132455612:NA:NA	chr3:132736768:NA:NA	negCtrl	center	fwd	ref	ATTGAGTTGTTTGAATTCCTTATATGTTGGATATTAAGCCCTTATCAGATGTACAGTTTGCAAATGTTTCTCCCATTTCATCGGTTGTCTCTTCACTCTGTTGTTTTGTTTTGTTTTCGTTTTTATTGTTTTGTCATGCAGAAGATTTTTAATTTGATATAATTCCATTTGTCTGCTCTGCATTTGTTGCCTGTGCATTT
3:2752215:NA:NA	chr3:2710531:NA:NA	negCtrl	center	fwd	ref	TTGTTTCCATAACTAGTGCAATTTCCTTTTCCTGAAAGCTCTGTGTAGTTATAACCTGGTCTTTTGTTTTCCTGCATTGACTAAGGAAACTAATTTTTTTTGTTACTAGACAGATAAAAGACAAGTGTTAAAAGGTGTCAATTGCATTTTTTTTAATATGGAGAAAGTGTCCAATCTTGTGGTCTGTCTTCAACTAATTT
4:169834976:NA:NA	chr4:168913825:NA:NA	negCtrl	center	fwd	ref	GTTCTTCAAGTAAAAATAGTTTTACTGAGGCACTTAACTCACAGGGAAAGTGTTTTTCTGAAAAGGGTTAGTCATTACTCAAATGGCATACTGAATTTTTTATGAAATAATGTCTTATAGAGAATAGGACAGTAGGCATGATAGTGCTTAGTGGTTAATAGTTTTAAATAGCAAATCATTTATTTCCTGATATTTCTACA
4:158975935:NA:NA	chr4:158054783:NA:NA	negCtrl	center	fwd	ref	ATTTCCACCCTGATTTTATTATTTCTGTCTTCTTTTTTGGCATTGGATTTGCTGCTCTTATTTTCCCAGCTTCTTAAAGTAAAAGCTTAGACTATTGATTTATCTTTCTTCCTTTCAACTGTAAGTGCTTAAAGTTATAAATTTACCTCTAAGCACAGACTTTGTCCTGTTGTTTATTTCCAATTTAATGTGTTGTGGTT
4:41458767:NA:NA	chr4:41456750:NA:NA	negCtrl	center	fwd	ref	TAGCATTACTTTCAATGGCAAAACAGTGGCTGAAAACAATGACAGCATTTGTTTCACTCACAGACCAGCAATTTGGTCAGAGTTCTGCAGGGCTAGCTTGTCTGTTCCACTCACTGTCAGCTGGGTCAGCTCAGAGGTTTGGGGCTGGAATCATCTGAAGCTTGTTTGCTCACATGTCTGGTGGTCGATGCTACAGGTCA
4:130402402:NA:NA	chr4:129481247:NA:NA	negCtrl	center	fwd	ref	TGTTTATATATTCACATCACATTTTTGCAAGGTAGATAAAGGAAATTGCTCTCAAATGATGGGATTTTTACTTGCTGTGTTTCAGTTTAAAACATCCTTTTCCCCCACAAAAACTAGTTTTATAAACATTTGTGAAGCAGACTGCGTAAAGGAAATTGCTGACACAACTTAACTGCATCTATAATCGTGCAAGTGATATG
4:58149498:NA:NA	chr4:57283332:NA:NA	negCtrl	center	fwd	ref	AGTCTTCTCACCTAGACCTGGTCTGAGGGCCTTGTTGAGGGAATCTAGGAAGCAGCTGCCAAGCTTAGGGAATGGTTTGTGAATTTCTCATTTCATTCTGAACTGAAAACAACTACTCAGCTTACTTGGCTAAAAAAGAAGTTGATTAGATGAAACTGAAGGATATGTGTCTGCTGCTGCAGACTAATGTAGAAACATCC
4:186084075:NA:NA	chr4:185162921:NA:NA	negCtrl	center	fwd	ref	AGGGGGTTTAGGTCTTCTTCGAGGGTGGCCACTGGAGGGGTCAACCGCTGATCGCTCACTCCTACAACTGAGACCACTCGTAGCACTGGATGTCCTGGAAGCTCCTGAAAATATAAAAAGAAGAAATATCTGAGAAACTTCTCCTCACTTGAAGTCCAGACTAGTTTTTCTTCCACATTCTATGTGTGTCTAATAGTCTA
4:53462534:NA:NA	chr4:52596368:NA:NA	negCtrl	center	fwd	ref	CAAGACAGAATTTTTTTGGAAGAACCTCATCTCACTATAGTTACTTTTTTCACTTTTGTTATATATGTATTTATTAGAGCATTTGAATATTGGTACCTTTAAAAGGGTCATTTGGTGTTTTGCTGTTGAGCTGGTTTTTGAGTCATAGATCTTGGCTTCCTTTAGAAGCCACTTAACTTCCATACACTATAATAAACTGT
4:168254262:NA:NA	chr4:167333111:NA:NA	negCtrl	center	fwd	ref	TGTTCATACATTTTCTAAAGAGAGAACTTTTTTTTTATTTCTTTCTTTTAGAACTATGTTAAGTCACACAAAATGAAACAAATTTTAAAACATGATTTCCCAATGAATTATCACATTCTCTATGACTTAATTTGTCTTGACAATTTTTGTAATGGCAATACAGTATTTTTTCTGACAAGTACAATTAGGTTTGGTGAAGC
4:94798229:NA:NA	chr4:93877078:NA:NA	negCtrl	center	fwd	ref	CAGTTTCAGTATTGGATTTTCTCTCTTTCTTGTACTGATGTTCTTTCTGGCCAATGATCTATGTGACTGTCATTTGACATAAAGTTACCATATCTGAATTACATCTTGTGCTTTCATGCCAGGAGGAAAACATTATTTGTGTTTATATCAGGAGATGAACTTTAAAGGTGGGTCTGTTGACTTTTCTGAACATCAACAAA
4:183286265:NA:NA	chr4:182365112:NA:NA	negCtrl	center	fwd	ref	CAATTTATACTCCCAACAGTATACAAAAGTGCCTTTTCCCCCAGGGCACTGACAGGGAGTGTTTCCATGCTTTAAATTTTTGACAATTGGACCGATGAAACGTGTCTTACCTTTGTTGTAATTTGTATTCGTTTGATTAGTGAGTTGAATACATTTTCACATGTATGTACCATTTGTATTTCTTCTTTTGTGAATTGCCA
4:98581443:NA:NA	chr4:97660292:NA:NA	negCtrl	center	fwd	ref	AGGGTTTCACCGTATTAGCCAGATGGTCTCAATCTCCTCACCTCGCAATCCGCCCGCCTCGGCTTCCCGAAGTGCTGGGATTACAGGCGTGAGCCACCGCGCCGGCCTGTAGATGAATCTTTATATTATATTGACGGATCTGTTAAATTAGGTTTTGCCTTGCAGCTATTGAGCAACTGAACTACTAAGATACCCCTCTT
4:174703270:NA:NA	chr4:173782119:NA:NA	negCtrl	center	fwd	ref	CTGATATTTTCACCTCATAAAAGTACTTCTGCATGTTCACCTGAGAAGAAGAAAAAAGTGACATTTTCTAGTGGCTTTCATGAAGTATCCCAGTACTCTCAAAAGGAAGAAACAGAAAACTCTTCATTGCCAGATGCTTGGAGATGGGAGGGAGGTAGTACATCAGTATCTGTAATTCTTATAGCAGTATTGTTTCAAAA
4:67364258:NA:NA	chr4:66498540:NA:NA	negCtrl	center	fwd	ref	ATGTGATAAATAATCTAAATCAAATGATTTTTATTAGCTATCTTTTAGTTTCATGTAATGCATTCATAATTATGTCCATGCTTTTACCTTTTGAACTGTGTTAACACCATTATTTCTGAATTGAGGATCCTCCAAACAAAATTAATGCTTCTGTCAGACACAAGTTAAATACTTTGCTCTTTTGAAAATTATTTTTATTA
4:109363729:NA:NA	chr4:108442573:NA:NA	negCtrl	center	fwd	ref	GACTGTGGAAATGGTAAAAGAAGGAATAGGATTTATACATATCATCTTGCAGTTTGGATTCAGGTGTACCTATATTTAAAGCAAATAAGTTGCACTTAAAAGGAAAACAATCTTGTTTATCTTTGTATGTCTGTGGTGGAGAGCAGCTGTAGTTGCTTTTCTCTCCCAGGAGCCAACCGTCTCTCCCCATCTGAGGAGTC
4:76604245:NA:NA	chr4:75679061:NA:NA	negCtrl	center	fwd	ref	GTAGGACATGGTGTAGTGGCATGAGTCAGAGGGACTCTGGGCTCTCTTTCTAAATTGGCCATTTTTAGCCTTGTGCAGCTTGCCTGCTTTGTGAATTGCTGTGAAATTGAAATGAGATAATGTGTTTGAAAGTGTTTTGAAAACTGTAAAATGCTATACAAATGTAAGTTGTTACTTCAGAACAAAGCAGTGGGCAGTCT
4:42340281:NA:NA	chr4:42338264:NA:NA	negCtrl	center	fwd	ref	TAATATATTCAGAGAGACAATTAAGATAACTTTAGTTATGGTTTTGGAAAACAGTCTGGGCAGCCTTCAACTGAACATATAGGCCCTCTCTGTCAAAAACCAACTGAAATGACATTTTTGGAATCAACTCACTCTGTTAAAAGCAACCAACCATCTGAAAACACTCAATGAATTGGAATAAAGTTGTACAAAGTTTTGTG
4:66197573:NA:NA	chr4:65331855:NA:NA	negCtrl	center	fwd	ref	TAATTTTTACATAATTGCTGGGGCAAGAAAAATTGTTCAAAAACCAATCTGGATGAGGTAAGGGAAATCAGTTAACCTTTGCGGATGTGTGGCAGCTCTCAAAGAAGCCTCATCATCTTTAGCCTGTATTGTTAACAACTGCATGGTTAATGCTACATGTGGCCAGTATCTTTGCTTCTTTGCTTCAAACAAATAACATT
4:106352699:NA:NA	chr4:105431542:NA:NA	negCtrl	center	fwd	ref	AATAATGAGTATTGGTGAGGATCTGGAGAAACTGGAATCCTTGAATATTGTTCGTTGGAGTTAACATGCTGGGGAAAACAGTTTGGTGGTTCCTCAAAGAGTAAATTCAGAATTACCATATGACCCAGCAATTCCATTCCTAGGTGAAAAAAATGGATAAGAGTATTCAAACAAAAACTCATACATGAATGTTCATAGCA
5:118480297:NA:NA	chr5:119144602:NA:NA	negCtrl	center	fwd	ref	GGTCAACTTACGTTGATATTTATTTATATTCAGCATGGCAGAAAAACCCAACTGCTTCATGTTTTTGAAGAAGACTTCATTTTGAATAACCTTGAGAAGAAAAGCCTTGGCAAAGACAGCATTTTATCTAATGCAGGTAAGGAAGAATTATTTATGGAATGAGAAATACTATGTACAGTATGTTAGGCAGTTAATAAAGA
5:118072236:NA:NA	chr5:118736541:NA:NA	negCtrl	center	fwd	ref	AATAAGCCTGAGGAATTATAATAGAGAACAACATCAAGTATAATAAACTCACATTTTAGCCTTCTGCTTCAGTATTCACATTCACCCTCAACACATAGTTAGAGACTCAGGACATTGTAGCCCTTGACCGAGCAAATGGACTGTTAAGTAATCTCAGGAAGAGATTAGCTAAGATGAAAAGCTCTGCTAAGGTATCAGAT
5:138641420:NA:NA	chr5:139305731:NA:NA	negCtrl	center	fwd	ref	TCATCTGAAGAAGTCCACTTATTCTCGTCTTTATTAATCTTAAAGCTTAAGTAGTTTACATAGTGGATCTTGTCTAGAACTATTAATAGTTTCTTTGGTGTATTTTCTCAAATTCATCTTTCTTGGTGTGCAAAAACATCTTCCTGTAACTCCAGCCACCTCTTATAGCATTTCTGTGTCTTTTAAAACTTGATTATATC
5:143524726:NA:NA	chr5:144145161:NA:NA	negCtrl	center	fwd	ref	GATGCAAGAGGAAACAATTTCTCTACCAGGGGTGTGTATATGTGTGTGTGTATGTGAGAATGTGCGTTACCAGCATCAATTTGGATAGGTAAATGGAAACGTGATTACTCCACAATGATGCAAGTATGATGGAAACAATGCACTTTTCACCAAGTAGATATCACATGGAAGCAGGACCCAGGTGTTTCCTTTCTGAAGGA
5:168929336:NA:NA	chr5:169502332:NA:NA	negCtrl	center	fwd	ref	AAAGTCAAGGTCTGAGTTTCACAAGTGTAACATTACTTAAAGTAGTACCATTTGGATTTTACAGACATGGGGAAAGAAGCCCCAGTGTGACTGCAAAGAGTGCTGCAAAAGAGGAGACATTTCTAGTGGGCTACACTGTGCTGTATTAGGTAGAATTTACTGGATGTCCCCCACCACCATGCCTCCAGCAATGGCAGAAC
5:165440612:NA:NA	chr5:166013607:NA:NA	negCtrl	center	fwd	ref	TCTTTCTTTTTTGTGCGGATAATTGCTTTGTTGTTAGCGCTTTGACACTGAGTGACAGTGCTTTTGGGTGGTTGACAGCCAAATCTATTGGCAGACGATAGTCATACATGGAGATTTGCTTTCTTTCTGCCTAGTGACAGTAAGAGCGTCTGAGTTGACAGAGGAGGTCTCATACCTCTCAGGAGAGAGACAAAAGCAAA
5:140166413:NA:NA	chr5:140786828:NA:NA	negCtrl	center	fwd	ref	CTCCTGAATTCGCGTTTTCCGATAGAAGGAGCTGCTGATGCAGACATTGGTGCTAACGCTCTTCTAACGTACACGCTCAGCCCGAGTGATTATTTCTCTTTGGATGTAGAGGCAAGTGATGAACTGAGTAAATCTCTTTGGCTTGAATTGAGAAAATATTTGGATAGAGAAGAAACACCAGAACTTCACTTATTACTGAC
5:60792279:NA:NA	chr5:61496452:NA:NA	negCtrl	center	fwd	ref	CATCTGGCAGTGCTCAGCATTTAATTCCAAAGCAGAGCCTTGAAGCAATGTGAGCCCTGTGTAGGGGCACAAAGTCAAATTCCCCCATTTTATTAAGAAGAAAAGCCTTTCCTTTTGTAGTCCAGAAGCAACTTTCAGTTAATTTTTTGGTGAATGAATATTAAGATGTGCTACTTACTGTTACTTCTACGTGAGATTCT
5:108845142:NA:NA	chr5:109509441:NA:NA	negCtrl	center	fwd	ref	TGATATCATTTTGTTCCCTTTATCTGTTAATAACAGAAAAGCATATGCTATGCCCCAAAGTTTTCTATAGCTGTGGCTTTTTAGCAGAAGAAAACTTTAAATCTAATTAAGCCCCATGCATGGAAAAATCAGATAATTCCTCAAAGCAAACTAACACACATCTTCCCAGTGATGTTATCTTTACCATGTATTTTCCTTTC
5:79048493:NA:NA	chr5:79752670:NA:NA	negCtrl	center	fwd	ref	CACTTCTTGCCGAGCTGTCATCATAATGTTCGAAAAGGGAAAACGCAGCAGGCATTTTCTCTAAAGAAGCAGTGCTCTCCATTGCAGAAAGCAACCTATCGGGGAATAGAGCTCTACATAAGTTAAAAAATTATTAACATACAGAATGAAAGTGAAAAAAATTGTTCAAAATGAAGCTGGTGTTGGTAGTGGTGGTTTGC
5:87737767:NA:NA	chr5:88441950:NA:NA	negCtrl	center	fwd	ref	TATTTGGACCACCAAAAGGTAAAAATAGAAAGAAATGTGTAAGTACCTTGATTTTTTTCTTCCCAATATTTTCAAATCTCTCTGGGACCATTTAAAATAATACTATTTCAAGATCTCAAATTTCAGCATTTCTTACCTATATCATATTTTCATTTAATAACTGCTCTGCTAATGTCTTTGCTTGTCATCTTGCTTTGTAC
5:158074487:NA:NA	chr5:158647479:NA:NA	negCtrl	center	fwd	ref	GCTAATGATGCCTTTGTTGACTTATTTAATGTTATGTAAATGTGGCTATAAACTGTGAAGGGTTTAAGCAGAAGCACTATTTTTGCTTACTCTTCAGATTTTGGAGTGTGTAGAATCCCCAGGAAACACACATATCAACACAATGGGTGTAAGCTACTGACGAGACCAAATAACAATAATTTCTAAACCAAGCGGTGAAG
5:135274504:NA:NA	chr5:135938815:NA:NA	negCtrl	center	fwd	ref	TAATGGAAATTTTCCTATGGAGGAGGATAGAGGAATAGCAGCCTCTCTCTTATAAACTGAGTCATGGCACTCTTCTAGCAAGTATTTTTGCTGGCCTGTTTATCTTCTAAAGGGATGTGCTGAAAAAAAATGGGTCATTTAGGGATTAGAGTAATGTAAGTAATCTGATGAAATTTACCACTTCTAGTTATTTCCTTGTT
5:87948247:NA:NA	chr5:88652429:NA:NA	negCtrl	center	fwd	ref	GAAAAACAAAATGATCACTGATGACCTGAATGCATGAAGGAGCACAGCACGTTTTTGAGAATGAGAAGACAGTAGAGTTTTATATTCAGTAGTGATGATTATATTTGTGGATAGATGGAATAAGGCCAGATTATTTATATTCTTGAAACTTGGCCAGCAGGGAGACTTGATGATAGAAATTACAGATAGTTACTTCAGAT
5:93803677:NA:NA	chr5:94467972:NA:NA	negCtrl	center	fwd	ref	GTACTGTAGCTTCCATATACTTACATGGTCAGTAGTTACAATTTAATTGCAGAGTTAGTGGTTGTTATTTATTCTCAGAAAAATAAAGTGATACTTTTTTTGTGTATCAAAAATAAGAACCTTCTAAAAATAGCACTGATTTTAAACTGTTTTGACAACTGGAGTACCTGACATGGTTTTATCTTGCTTACTGCACCCCT
5:58940679:NA:NA	chr5:59644853:NA:NA	negCtrl	center	fwd	ref	TAGGCTTTAAATGTTCATTTGTTTTCCAATTTTTTGACTTGCATAGGAAGAAGTAATCCCTTTCATGTGAAATATTCCCCTCGATTAATTTTAAAGAACCAATGGCATTGTCTGATAATGGGATGAAAGCCCAATTCACTGAACAGAATGTGCTATTTGTAACCTGGATTATCCTTTAGGTTTTTCGGCATAGTCCTCGA
5:31316670:NA:NA	chr5:31316563:NA:NA	negCtrl	center	fwd	ref	TTATAAAGTATGTTGTAGTTATTACTTCAAGTACATATGGTAATTAAACTATCTGTTCACCAATAAAGATTTTTCCAATAAAGGTGAGACTAATCTATTTAATAAAAACTTAAGATCGATTTGGAATCAGCCTCAGTCTTTGATGAACTTCCAGTTCTTCGAAACTGTTAGTTCTCATATGTAAGTCCTGGTTCTTATTT
5:103339961:NA:NA	chr5:104004260:NA:NA	negCtrl	center	fwd	ref	CTAGACTGAAAATATTTTCTTTTTATTTATCCTTTCAAAACTTGCCTTTATTTGTCTTGCCCTCCTCATGTAGAGAAACAGCAGGAAGTAGATTTTTTTTTAATACAAGAATTCATTATCACCCTTGTATTACCTCCCTGTGGATTCTAGAAGAATGCAATCCTGACTATAATCCTTGGCTGCGGTGTTTGCCTATGCAT
5:166674838:NA:NA	chr5:167247833:NA:NA	negCtrl	center	fwd	ref	TGAAGCCTGAGAAATCCTTGAATCTAGCTTTTTTAATATGAAATTTAATTTAGGGGATGGCATGGAAGAAGAGCTGTAGAACCTCTAATGGATTTTTTTTCTGAAGGAACATGAAATTAAATGTTGGTAATTATTTGATACGCTTCTAAATGTAGGCTCTAAATCCATCGTATCACAGGAACTTCCAGATGTACCAAGCA
5:106988400:NA:NA	chr5:107652699:NA:NA	negCtrl	center	fwd	ref	AAAAGCATGCTTACAATATCAGTGGAAATGAATTAACAATCCAAATATGCTATTGGTTTTACTGTGTATTTATTAACAATTACTTTGTAGTCAAGACACAATAATTTCTTTTTAAGGATGTTTACTTTTCTAGTTAGTAAATGTACGGGATGGTTTTCACTAAAACATAAGTCAGCCAGCTGTTTGTTTGGGTTCTTAAA
5:83959597:NA:NA	chr5:84663779:NA:NA	negCtrl	center	fwd	ref	CACTTTCTTGGGAGGACATGTGATAGATTGCCTTTGTAAATGAAGACTCACACTGTTATTGTCTATAGTTTGGAATAGTCCTGTTAGATTAAACACCATTTGGTTTGGTCCCTTATTGATTATGATGCTTTCCGCTGTCCTGCTGATTCTTTTTTTCTGATGGCTCCACTATGGAGAAACACAGCTTCTTTGAAATAAGC
5:113648648:NA:NA	chr5:114312951:NA:NA	negCtrl	center	fwd	ref	CAGTAACATATGTAGCCCAAGGAAGATCTGTGATAAGACTGGAAAACACAAGTTGTCAGTAATTGCACAGTGCCTAGTTAATTACATTTTAAGCTAGAAACACGTTTTTCTCATTTGCTGTATTGCTGTTATATTTATAAGCTACCCTGCCTCTCTGGAACCTTGTTTTGATCTCTGTAGAAAAAGGAATATTAGTCTGA
5:96545692:NA:NA	chr5:97209988:NA:NA	negCtrl	center	fwd	ref	ATTTTAAAAATTAACCTAATTTTACAATGTCTTTAGAAATGTAGCCTTTACTTGGATGGGAGAATCTTGAAATTTATTTGATAAATTTTGTGGTCCTGGGCACAGTGTAAATGAAACATTTTCAGGTGCTACAGTATATAAATAAATGAATGTTTTTCCTGGCTCAGTTTTGTACTATAACTAGCCAACAACTCTTGTGT
5:124258146:NA:NA	chr5:124922453:NA:NA	negCtrl	center	fwd	ref	TAAATTAAAATGTCTACAATAGGTTCAACACCTCTCTCTCAGCCCCTCCCTTTCCTTTGTCATGCTACAGCATTCAAGTGTGGGAATGTTTCTCTGAAACGTGTAAATCACACATTTAGTCATGCCATACCCAGGAGCACCGTACCGGGAGGAACGGGGAGGAAGGCCAAGGAAATTAAATATGAGTCCAGCAGTTTGTT
5:136396708:NA:NA	chr5:137061019:NA:NA	negCtrl	center	fwd	ref	AGTCCTGACAAATGAATTTTTCTTCTTTGATGCAGTTGCCAATTTAATTCTCAAGCATTTTTTTAAGGTCATGACATTTAGAATAACAAGGCCCTAAAAAATATTCCTTTATGTGCTTAATTTCTGACCCAAATGTAGTACTGAATGACAAGTGAATGAAGCTGAATATGTATCGAAAGGTTAGTATAAACTGCTTTTAA
5:92281260:NA:NA	chr5:92945553:NA:NA	negCtrl	center	fwd	ref	ATTACATTTACTACAGTTTGTTTAAAGCTTTTTTTTCTGGCCTATCTTTCTGAGTTGCAGCTTAATTTTTCACTGTCTCATTATAATTTCTCTCTTTTTTCTGGATTTCATCCTCTCATTCATTATTCTTTGTCTCCTCTCTTGTTTCTGGCTTTTCTTCCTGCAGCTGGGCTTTGGTTAGAAGGGGTGGACGCAGCTGC
5:137173490:NA:NA	chr5:137837801:NA:NA	negCtrl	center	fwd	ref	AAACAGTTCCTTTTTACCAAGATGCAGAAAGTGAAATATCAAAAGACTAATCAGCCATTTCCACATCTTTACATTTGGATTTAACCCCAAATATTTAATTTTATTTCAATCTCATACAGCTTGTGAGGACAGACTTATTCAACATCAGCTGTCCTCATATTTAAAAGCTTCACCACAAAGATAAAATTAGAATCAAGTGA
5:113014382:NA:NA	chr5:113678685:NA:NA	negCtrl	center	fwd	ref	CACTCACACGCAGTGAAAACAGCCATCAAAAGCTTTCATAAAGAGGCTGATAGTATGGAGTAATAACTACTTTGAAGGGCGTTGGGGGAATTATTCAGAGGTTCTGCAAAGTGGTTTGGAGACGAAAAGTGCAATATAAATGCTAAGTAGCCCCATATTTTTCTGGGAAGAGGTGCAGTAAATGTAATCATGGCTCTGCT
5:170277901:NA:NA	chr5:170850897:NA:NA	negCtrl	center	fwd	ref	AGTGCTGGGATTACAGGCATGAGCCACCACGCCGGGCCCTCTCTTTTTTTATATATGTTCAAAATGTCCATTGTAGGAAGTTATGCACAAATAAATAAATGCTGAAAGAAAATTTTTCTAACAACAGATTAGAGGTGGACCTCTGAAATACGATCTGATGTGATGACTGCAAATTTAAGGAATCAGGAAAACAGATGAAT
6:43989356:NA:NA	chr6:44021619:NA:NA	negCtrl	center	fwd	ref	TTCCCATGGCAAACTCCATGGGCCTCCTCCATCACCCATCCTCACCCCACCCCAAATCCTCCATTCATTGTCTCTGAGCTGAGAAAATTAAACACATTTTTCCAAGGGAAAATCCTTAGGGAAGGGAGGGTGTGCAGAGGGATTAGGGGCTGGGCTGAGGCCCAGCCATTCTTGGTCCTCCTCCGAGACTCTTGGCTTCC
6:12826320:NA:NA	chr6:12826088:NA:NA	negCtrl	center	fwd	ref	GTATTTTAATTAATCATTTTAATAGATTGGGAGTGTTTCTCAGTATGATTTTGTGCATGCACATAGATGACAAGGTTCTGTAATGTAGAGACTGAAAGTAATTTTTTCCCATGGCTAACTCCAAAAATGCAGACATTTGGCTGAGTGACTTAGAACCAAGAAAGCCAATAGAGGGTATATTTAATGCAGTATTTCCATTC
6:143389386:NA:NA	chr6:143068249:NA:NA	negCtrl	center	fwd	ref	CATTCCTGCCATTCCCCCATGTCTGGTATAACATTTGGCAAAATTGGTAACTGCTCTTGAGGGTTTTCATTTGTTTCTGTGTGTTCCTCTGAAATGTCATGTTTCTGGGGGAAGCAAGAACAACAGTACAATTTTCCACATTGAATCAGATGTTCATGTGATCCAAGCGTGCTTGGAAAAATCTTACTGCTTAGGATTCT
6:107829056:NA:NA	chr6:107507852:NA:NA	negCtrl	center	fwd	ref	TGTTTTCTAATTCCTGGAAAGCTCTCTTTGAGAGCTTTTTTCTTTTCTTTTCTTTTTTTAATGGAGATCTTTCACTTGTATGAAAATGTAATTCATTCTTATATTTCCAGAAAATTAGATGGCAGTGTATTAGATCTAGATGGCAACGGGCTGAGCATTATGTGATATTGCAAGCTGGGCTATATATTTCACACAGAGAA
6:91601390:NA:NA	chr6:90891672:NA:NA	negCtrl	center	fwd	ref	ATGTCTGTTGGGACCGCTGTTAAGAATATGTGTCTAAAGAAGGAGCTCATTCTAATTCTTGGTGCACAGGTGAGTTAATAAGTGTGTGCATTGAGACCAAGGCTGATGTATCAAAGATGTGGCTCTCTATCACCTCAGGGGTGTTCTTAATAGTGGTGCCAGTTTTTTTTTCCCCTTTCATTTTCGTCAAAATGTATCAA
6:98345790:NA:NA	chr6:97897914:NA:NA	negCtrl	center	fwd	ref	ATTTAGGCCAGTTCTTTCACATAAATGTCTTAGCTTGATAAAAAGTGAAATTATTGTTTTCAGCTTCATAAATTAGACACATTGAAGAGTTTCCTCCTCTAACTTTACTGTGAGGAATGCAATGACAGATTCTGTGCTGTGTTTGCCTATGAGATGATTTCCTTGAAGTCCCATAATGAGTTGTTTTTGGCAGGATTAAT
6:39257660:NA:NA	chr6:39289884:NA:NA	negCtrl	center	fwd	ref	ACTACTTGTGACCTAAGAGGGAAGAAGTATGATCTTCCTTTCCACTTCCCCCTGTCTGGGATGTGGGTATGATGGCAGGAGTGGCAGCAGCCATCCTACATGAGATGAAGGTCTTATATTGAGAATGAGAGACCAACAAGATACAAGGGCCATACGCTCTTATGCTACATTAGAAACAAATACATTTCTCCTTTACTTAG
6:145153105:NA:NA	chr6:144831969:NA:NA	negCtrl	center	fwd	ref	TGAAACCTAGAACAGAACAATCCTTAAAAGAAAGAAAATCATTATTTTTATTTATGTCTTGTCTACTTTCAAAAGTTCATTGAATGAATCACAGTTTTTTTGTCATCTGATATGTACTAATTTTGTAATCTAGATAGTGTTTACTATGTGTGACTTAACTGTAGTATAATTATATTCCATCTAATGATATTTCCTTGGTG
6:36569935:NA:NA	chr6:36602158:NA:NA	negCtrl	center	fwd	ref	AAGTTTTGTTTGAGACTTCATAAGCTTGGTGCATTTTTAAGATGTTTTAGCTGTTCAAATCTGTTTGTCTCTTGAAACAGTGACACAAAGGTGTAATTCTCTATGGTTTGAAATGGATCATACGAGGCATGTAATACCAAGAATTGTTACTTTACAATGTTCCCTTAAGCAAAATTGAATTTGCTTTGAACTTTTAGTTA
6:1858732:NA:NA	chr6:1858498:NA:NA	negCtrl	center	fwd	ref	CCAGGGACCAAACTTTCTAACTGGGCCAGCAAAGTGAAAGAGGCTTTTTTCCAAAAACCTTTCAATAACAATGCTTTGCTTGTCACTAGATTTCCATTTCATTTTTTTCTACTACTTCACACTAGTATTTGGTTTAGATTTTACTTATTTCCAATTACTTTCTTTGGTTGTTATTTTCACTGAGAAATGCACACTATATA
6:160176984:NA:NA	chr6:159755952:NA:NA	negCtrl	center	fwd	ref	GACATTTTGTGTAGGGTCAAGTTATTTTTATATGAGTTAATGTGAAATTGTAAATGGAAATTTTTCCTTAAAATACAACACAATGATGTCTGTATAAATCTGTCTGTTTAGAATCTGTGCTGTGTAAGGGCATTCGTACTCATGCTGTTACTGTACTTATGCACCATTCAGACTTGTTAGAGTAGATGTGGGTTTATGAC
6:87725709:NA:NA	chr6:87015991:NA:NA	negCtrl	center	fwd	ref	CACGCTGGGTGCGTTTTATATCCCCTTGACTTTGATACTGATTCTCTATTACCGGATTTACCACGCGGCCAAGAGCCTTTACCAGAAAAGGGGATCAAGTCGGCACTTAAGCAACAGAAGCACAGATAGCCAGAATTCTTTTGCAAGTTGTAAACTTACACAGACTTTCTGTGTGTCTGACTTCTCCACCTCAGACCCTA
6:144570384:NA:NA	chr6:144249248:NA:NA	negCtrl	center	fwd	ref	TTATGTTACTGGTATGAGTCTTTCAAGTTCCTTTCTTGGGTGGGAGATCATTTTTGGCTTCAAACTAGAATGTCCCAGAATAACTGCTGGTTAAAAGACTCTTTTTGTGTTGCAATTTTAAGGAAGTCTCATGGTTGAAGCTGAGATCTATCTATAGACACCAAATAGAGTAGGAATATTTATATCCCTGATTTCTGCTC
6:69880244:NA:NA	chr6:69170352:NA:NA	negCtrl	center	fwd	ref	GTTGAAAATAAAGCATTTGATAAAAAGCCTAGATCTAGACTGTTTGAATGATGTGGATTCTCAACAGCATACTCTTTGCTTTTATAGGAAGTATTCTTTTTCTTTACGGCACTCAACTAGTATTTCATCACTTTCAAAGCTTTCTTGGCCCTTGCTATTTCTCCAGGATTCACTCCATTATTTTCAGCCTTTCTTCTAGA
6:23222614:NA:NA	chr6:23222386:NA:NA	negCtrl	center	fwd	ref	TTAAAAAATAAAAAGTCTAAGTTTAAGTAGGAACCATTTTCCCAAAAACATCACATAATCTGTTATGGCATTAGGGAACTTAAAATTCACCTCATTCTGTTAGAGTTCTCCTTTATCTCTGACACAGAGTGATCATTATTTCATCTCAAGTATAAGCATTTAAAGCTGTAGTTTCCCATTTATCACAGACTAAGCTGTAT
6:98829008:NA:NA	chr6:98381132:NA:NA	negCtrl	center	fwd	ref	ACTGTTAATAATTTATATTTAAAATACAATAAATTAGGGGTGATACATGTTGATAGGTTATGTTTTATTGCATTGCAGTGGGTAGATACTCCAAGACCCACGTAGAAAAATTACTATTTTTTTCCAGTCGTGTTAGTGCTTTGGTTCAAAAGTACAGTCAGTGTGCTAAAAGGGGAATAGTGTTGGCAAACTTGTGCTAT
6:12992531:NA:NA	chr6:12992299:NA:NA	negCtrl	center	fwd	ref	CTCCTCTTACACTGTAAATAAATTGAAAATGAAGTCCCTTCATGGGGCTTCATATTTTAAAAATTGAAAATCTAGAAAGATGTTAATTAAATTGTCAAAAACTTCTTGCCTCATTTCACTGCACGGCATAACCAGGTAGCCAGAAGCTAAATATAGCCTCTGAGTGCTATTCTTGGCTCTTAATATAGTGTTAATTATTT
6:96705853:NA:NA	chr6:96257977:NA:NA	negCtrl	center	fwd	ref	CAAAGAATAGTTACTGAGAATGCATAACTTACTGTTTAATAGGCACAAAATTTTACAATAAGTCCCAGCCATCTGCTCCCTCCTCTAATTATGAATTCAAGGACATAATTCACTACACATGGTACAAAAGACTGATAAAAAAGATTTAAATGCTATGTATAGATTCTTTCTATGATATTTTTGTTCAAGATGAGTTCTCA
6:38644578:NA:NA	chr6:38676802:NA:NA	negCtrl	center	fwd	ref	CTCCCCTTTCCCAAATAAATAAGGTTAGTCCTTGAACTTTAAATGTACTTTATAATAAGAAGAAATCACTTTTTCTATCAGTATCCTTGTCAGCATGATTTGAATTGCTCTCAAGAGTACCTACTCTTTTGTAAAATAAACACTTTGTACTTTACTGAAAGAACACTAGTGTTCTTTCCTTTCCGTTGTGAAAAAAGTTG
6:38534901:NA:NA	chr6:38567125:NA:NA	negCtrl	center	fwd	ref	CAATGGGCAATGCAAAACAGGATTTAAAAGAAGGAAAAACGTCTTTTGGCACAGATTTCTCTTTCATAGTCTTAGGCAGGCGATAACACTAACTTTGAAACCATAGCATACTGTAGTTTTATCAGTAACTAATGTGTAAATTAGTTCTTTCTATAACTGAAGGTTTAGCTTTCAAAATAATTACTGATCATTTTAGTCTG
6:12854627:NA:NA	chr6:12854395:NA:NA	negCtrl	center	fwd	ref	TTAAAGCTTTGTCATGGAAATGTGTATGTTTCTTTTGATTTCATTCCCTCAGATGTAGGGTAGTAGGCCAGGCTAATAGGATGTATTTTTGGTTGAACAACTTGTCTCAGAGGATGTTTGTACCTTGTTAGCATTTTCCCTTATTTCTATCAAATCAGGATAGAATGCTTTGTTGTGTACCTAAGGAAATATCACCGTTA
6:139910638:NA:NA	chr6:139589501:NA:NA	negCtrl	center	fwd	ref	AAGCACAAAGGTAATTTTCAAGGACTGTAATTAGCTCATGATAACTCTATCTTTTGTGATGTCTTTCCTGCTGAACTAGAAAAGAGATGGACTTTTTTTTCATTGTTAAATCTAAACTGTGGCACCTGCAATGTGTCAGTTCTATGAGAACCAGGGAGGAAAAAAGTTTAAAGTATTACACTCGGTCAGGGGAAAATACG
6:17780956:NA:NA	chr6:17780725:NA:NA	negCtrl	center	fwd	ref	ATGTTTTGCACATCACAGCACCAAAAAACACTGCTTTGTGATAGAGAGAGGGAAAAATCTTTTGAGCTCAGAGCCAGAATGGCACAATCAGGCCCCGTTATTACCTGTTTGTTGTAAATATTGGCTGCAATTCGTTTTCGTAATACTAACTCCATAGCAGCAGGGTGGCTGAGTTGAACTGTGGTTTTCACAATTAGGTA
6:112612251:NA:NA	chr6:112291049:NA:NA	negCtrl	center	fwd	ref	ATTTGTTCGCATCAAAACAAATTTCAAGTTGCACTGCAAAAGGGAAGAGTAAACTTCTGTAACTCACATCATTGTTTTTTTAAAGAGCCATTTAATAAATAGTCTATATTTCAGTTCAGTATTATTTATGTTTTCAATATGTCCTTCTATAAAGTGTATGAATCAGTTGTTGTTAGTTCAGACAAGATTAAAACCTTTAC
6:10408431:NA:NA	chr6:10408198:NA:NA	negCtrl	center	fwd	ref	AGATATTAATGATTAAATAATTTTCACCATCGATTTGATTTTCTTAAATATTTAGCAGTTATACTTACTAAAGGTTAACTGTTGCAGCAATGGGAAAAAATTGAAAACAACCTTTTTCTTGACCCAAATTCCTTTGAAAGAATTTTTTTCTTAAAAGATGGGGGAGGGAGAGGGAAAAACAGCAACTGGGTTTCCTTGTT
7:130888161:NA:NA	chr7:131203402:NA:NA	negCtrl	center	fwd	ref	TTTGTCATGTTAGAAGTAGAACATCTAAAAGGCCCTTCATGATCTAAGTAATTCTGGTTTACTTAGATTCCTGGAAATTGCCAGAGGATTTTAAGGGAGGAGGAAAAAAAGAGTGAGGAAATTTTCCCTGTGGGCAATTGGGGAAAACAAAAATATTTTTGTGCTGCGGTGACTTCTCAGGAAAGGAGGGTTGGCCAGCA
7:135747622:NA:NA	chr7:136062874:NA:NA	negCtrl	center	fwd	ref	GCTGGGTTCATGCTATAGGAGAAAAATGTTAAGTATAAAATGTATGCATCAGCATTTTAATCAAGTCAGAAGCTCCTCCTTGCCTGCTCAACATGGGAGTTAAAAATCTGCATTTCAATTGTGGTTCTAAAATATAGATCCCAAGGACCCAAGGGGCCCTTTCCCAGAGGAACTGTGTACAGAGAGTATGAACTTTTTGC
7:16085990:NA:NA	chr7:16046365:NA:NA	negCtrl	center	fwd	ref	AGCAGGGAGCCCCACTTCCCTCATTGCCAGAAAACTTACTTCTGCAACACTGGAGTGATGGCTAGACATTTACAAGCCATTTTCTTTGGCTGACAATTTTGTTTTAAACCCTGCAACTACTGTTTTATTGAATTAATTTCAAATGCAGTTGTGTTTCCAGTAATCTACGACAGTTTTAAAAGTTTGAAGATGGAGACAAC
7:126339604:NA:NA	chr7:126699550:NA:NA	negCtrl	center	fwd	ref	TCATGATATTTCATGAGATGCCTAAGGATTTGAGACTCTGACAGACAAAAAAATCCCCTGTGATTTTGATAAGACTGCTAAATAAAAAAGCAGTTCATACATTATTTTTATCACCTTCCTCTTCTATTTCCTCTTTCATTTTTCTATTACATTTTGATTTTGACTTTTATGTTTCTGCATCTTTACTTTTCTCCACCCCT
7:94178319:NA:NA	chr7:94549007:NA:NA	negCtrl	center	fwd	ref	ATAAGAGGGTACTATTCACTAACTTTATCAGAGTAAAACTGTAAACTTTGTTTCAAAGGCTGGTAATGGAATTTGGGTATGGTTGATTGAGTAAGGTGACTAATTCAGAGGACTCTTTTAACTCAAATAGTTAATTGTAGATTATTGAGGACATTTGGAGAATGATAACTATATTTTAACTTTAACAGTTGTTATTTGGG
7:25942691:NA:NA	chr7:25903071:NA:NA	negCtrl	center	fwd	ref	TCTGAGATCCTAAGTAATTCCATCTCTTTTCTCTGTTTTGGTTTTAAGATGTAGAGAAGGACCTGCCTCAGAGGGTTTCGGTGAGCAATAAAAATAACTATAAACCACTTTTCCGGCACAAAGTGCTGCATAAATGCTTAATGATTTCCTTTAATGATATCATGGACAGGGGCACCGTACTTTTAAGTGAAATATTTTCA
7:33961959:NA:NA	chr7:33922347:NA:NA	negCtrl	center	fwd	ref	TCCATCCTTAGTATTTTTTACCATGTTATTTTCTTTCTTTGTCATTAGTGCAGAAATTCCATGATGTCACCATTCCCCAAGTTTTGTGTCTAGTTTTTCTGTCTCAGCTTTTAATTCTTGAGTTCAGCCTGATACTGAAATATACAAAAGGCATTACAGCAGGCTGGCTGTTCCTCCTCCACGCAGCATGGCAGTTAGAC
7:96368776:NA:NA	chr7:96739464:NA:NA	negCtrl	center	fwd	ref	ACCATTTATACTTGTGGATTTACATAAATGCAGAATGCAAATAAAATAACATTTTCTGAATAGTTCCCTGTACATTTTCACTTAGGAAGAAAATAAAAATTGTAGATTTCTGTTATTTTTTTCTTCTGTAGACTAGAGATAATTTGGAGTAACTAATCTGAGTGTCTTTACTCAATTATTTGGCTTGCTTCTTGCAAGAG
7:92987867:NA:NA	chr7:93358555:NA:NA	negCtrl	center	fwd	ref	TCAATGGCATTGATCCTCACTCAACATATATGACCTGAAAGCCAGTTTTTTTATGCACTTCTGACAACTATCTGCTAAGAAAACTTTGTGCATGTTTTTTTGACTGGAAAGTGGAAAATATTGAAATGTGTGTGGTGTTCTCATGACTTTTATATGCTGTGGTCTCTTCAACTTTTGGTCTCATTTGTTGTAATCTGAAA
7:51921289:NA:NA	chr7:51853593:NA:NA	negCtrl	center	fwd	ref	TCACTGTTAGAATATTGCAGCAAAGCTCTGTGCTAAATCTCAAGCAATTTAGCTCGGCAAAGTAGATTAGTTAGAGCCAATGCAAAGCTCTACCTCATAACTTTCAGTAAAAGTGATACTCAGATATATAGTTTGAGGCTTGAACTGGAAACTGAGACGTTCTGCTTTTTCAGCTCTAAGAATATTAGATGCTAATAAAG
7:89483312:NA:NA	chr7:89853998:NA:NA	negCtrl	center	fwd	ref	GGGAGACAACAATTTTTTGGTTAGACTATTCCGTCACACATTATAAAATGGCTTTTCCTTTTTTACTGTTTAGTTCAATAAATCTTCTTGTCTATTAATCTGAATTGCTGGCTCAAGCTACATACCATGATTTTCTCACTGAAATAAAGTCTGTGGGAGAGGCCCCTGGCATAAACTAAAATCTTATATCAAGTGCAGAA
7:8874641:NA:NA	chr7:8835011:NA:NA	negCtrl	center	fwd	ref	ATAATGAAGAAGGAAGTTCAAGTGTGAGGGAGGCAGAAAGAGATTCAGATTATTTAATATTGCTTAGTTATTGTGCTTTAAAAAATACCATTTGGCCTTCTAAAATGTCAGTGCACATTTTTGTAAATTTCACTGCACGTCTATTCATTGTATCGCTTCTTTTAGACCTTTGAATGCTATTGTGCACGTTCTTGGGATTG
7:80226342:NA:NA	chr7:80597026:NA:NA	negCtrl	center	fwd	ref	TTACTATCTGATAACATCAAAACAAAGTTTCATAAACATAAGTGCTACAGCATGGAAGTAATAATGATAACAAACCAAGGCTCTCTGTCTGATTTAAAAAACAGTGGGACATCTGCTTGGCTGCTACCATAATTGGCTACCAGCCTGTTGTTTTGTTGTGCTGGAAGAGGGACTTTATGTCCTATGGATATTATTTGTTC
7:15987554:NA:NA	chr7:15947929:NA:NA	negCtrl	center	fwd	ref	ATTTAATAGGAAGCCTGGGCAGTGTTTTTCTACAAGAAGAGAGGGTGTAGCTTGAGGAACGATATTAGGTTTTGCAATTGAATTGTTCTTCTATGAATTACTCCTAAAAACTGATGTAAGCAAATAACTCTTCCAAGTCTCCAAGAACTGCTTTACCACAGGAAATATCTCAACAATTTGCTGAAAATATTTGCATCTGT
7:150932578:NA:NA	chr7:151235492:NA:NA	negCtrl	center	fwd	ref	AGACCTGTACTTAGGCCGGGCAGAGGAGTTCATTGGCGCAGGCGAGCAGGCCCGGTACTGTCATGGGGGCTTTGGCTACCTGTTGTCACGGAGTCTCCTGCTTCGTCTGCGGCCACATCTGGATGGCTGCCGAGGAGACATTCTCAGTGCCCGTCCTGACGAGTGGCTTGGACGCTGCCTCATTGACTCTCTGGGCGTCG
7:91496240:NA:NA	chr7:91866926:NA:NA	negCtrl	center	fwd	ref	AGAATAACCATTAAAAGAAAACAGTTTCAGACATTAAACTAACAGGGAAATATATATATGCAAAAGTATCTGTTTATTTTCTTACAGCTTAAGGCTGACAACCTACAGAAAAAATGGCACAGTGCCGACCTCTTTTGGCATTTAAAGGACGCTTAATTTAGTTTGGATTATCAGCCAGATTTAGAGCTAATTGGCTTTAG
7:24696737:NA:NA	chr7:24657118:NA:NA	negCtrl	center	fwd	ref	CTCACTCAGCATAGTTGTTTGGAGATTCATTCATGTTATGTATATTGATAGTTCATTTCTTTTTATTGACAAGTGATATTCCATTGCATGGCTGTACCACAGTTTGTTTATCCATTACCTGGCTGATGAACATTTTTTTGTTACCAGTATGGGGCTTTTACAAATAAAGCTGCTATGGACATTTACATGTAAGTCTCTTG
8:123918751:NA:NA	chr8:122906511:NA:NA	negCtrl	center	fwd	ref	AAGAGGATAAGCAACTCTGTATGTGTTGATGGGGAATCGTAGCTGCGACACATGGTTGAGTGAATAAAGCAAGTCATGAATAATGCATCTAGTGCCATCCCTTTGTGAAAAATAAACTGCATATGTAGGTGTGTTTATGCATGGGAAAAGCTTATACATTAAACTGTTAAAAGCAGTTACTTCTGGGGATTGGAAATAGA
8:121382565:NA:NA	chr8:120370326:NA:NA	negCtrl	center	fwd	ref	AATTTAACCTTAGTTATCACAGGAATTGGTCAACAAAGTTTTGCTGATGTGTTTTTCTCTGTTCATCTTTTCCCTCCCTGTTCTCTCAAATACTCCTATCCTTATTAAGATCTGATCCCCTACAATGATTACCAGCACTGAAGTGGAAATCCTCCACTCTGGTTCCATTGGCCCCAGACATTTAGCTGTGGATACAGAAC
8:82211095:NA:NA	chr8:81298860:NA:NA	negCtrl	center	fwd	ref	GTCAAAACAGGAGTCATGGAATCAAATAAACCCCAAGCCCAGAGTGGAGGGACTTGGAAGAGTCATTTTGTACAAAAGTCCAGGAGATTTAAATATAGTATTTAGATTTTCAGGGCTGAAAGGAACCTTACAGAGGGTTCAATCTCATTTCAGGTATTTGACTCTTTCCTGAAATATGTAGAATTGTTTTAAAACAATTT
8:108707504:NA:NA	chr8:107695276:NA:NA	negCtrl	center	fwd	ref	AAAACAATTAGTGAGGACAGAAAACATTAAAACAGATCATATTACTTTTTCTGGGGAAAACCTGAGATTTGTTTGCTTTTGAATCATGAAAAAGATCAGAATTTTTTTTCTACTTCTAGTAAGTCATTAATGCCTGTCATCTGAGATGTCTCTTTTGCCAAAGACTGTTTATAAATGGGCAATTAGAACTTACTGAAGCA
8:93479940:NA:NA	chr8:92467712:NA:NA	negCtrl	center	fwd	ref	ACAATTTTTGTTTGCTTCCATCTGCTCTCCTCTCCCCTTTTCTATTCAGGAACTGGAATGTTAGTGATTGCTTGAGGGTGAGTAGCTAATTTTTCAGTAACAGTTCTCTCACTATCAAGAACAAAAGCACCATCAACACAAATCTGTTATTTCGTGTTAAATGAACTAGAAGGCCAGATTCTTCATCAAAGACAGCGTGG
8:77723781:NA:NA	chr8:76811545:NA:NA	negCtrl	center	fwd	ref	GTGATTTCATTTCAGTGTCTGTGGTTGTGTGGTATTCTCTGTTAGAGCCAATCTTTCACTAGGAGTTAGTTTATTTCAATGTAATTGGGTCCTGTGGATGGAAAAAAAACTACTGATGTTATGTGTTTGGAGACCCACCCAGACATTTGGTTTGGCCTTCTGTACATAAATAATAACAAGAAGGTGTATGCTGTCATTGC
8:129103513:NA:NA	chr8:128091267:NA:NA	negCtrl	center	fwd	ref	GGGGCGATCACTCCTCTGTTTACTCCTCGGACTGTCCCGGCCTGGCAGGCGTTCATGAGTTTGTTTCTCCTGTCCCAAGGTTGCCCTGGTGCTCTGCAGTGGCAGGGCTGAGATGATTATACAACCTGCACTCCAGGCCAAGTCCGGTACTCGTCCCAGCTGTCGGCTAAGCCTGCACTGCTATGGGTGAGGGAATCACT
8:141828325:NA:NA	chr8:140818226:NA:NA	negCtrl	center	fwd	ref	CTTACTTGTCCCCCACTCCACTGAACAATAAATGCAGTGCAATAGGAAAATTTAATTGTAAAATGATCTTTTCCAAAAGAATGCCCCATTTCCTTAATTTGATTCTTCTTTGTGTAACGCCAAGTTCCCGAAAGGTCAGAGCAGACTTACATTGCAGCCCTTGTCCGTTAGGTAACTGATTCCTTCTTCTGGGCCGATTG
9:128945713:NA:NA	chr9:126183434:NA:NA	negCtrl	center	fwd	ref	CACAAAAACCTTTAATTTTATGCAAATGAACAGTGAGGAGCTGAGCGCTTAATGTAAACGAACACTTTCTTTGTAGGAGAGGTTGGAAGAGAGAAAAAAAATTCCCCAGGATTCTTTAATTGCTGTCTGAAATTATGTAAATCCCAGCACCAGGCAGAACACAATTACCCCGCGGCCCTCCCTGCCAGCGCCGCTAATGT
9:121708667:NA:NA	chr9:118946389:NA:NA	negCtrl	center	fwd	ref	CAATCAAGAAAACTTAAAAACATGAAACCAATTGGTGAAGGGAATAATCCTCCCTCCACAACAATAAGAAAAAATAAATTGAGAAATGTTCTGTCTTCTCTCTTCTGAATTGTAGATAGAACCATGTTTAATGGTTGGTTTATATATTAAGACCCACATTCAGGTATCTATCCATTTTGAACAGAGGTTTGTATCTTTAA
9:96327829:NA:NA	chr9:93565547:NA:NA	negCtrl	center	fwd	ref	CAGTAATAGTCCTATAAAAGATGTTAACTCTGTTTAGTCATTGACTGATCTTGCTCTAACCTTAAAATTTTGTGATTATTGACCTCTGTTGCATTTATTCTAAAGCCCCCCAAAAATTATCTAGCCGTTTCGAATATCAACATTACCCTGGTGTATTCACTGCTGTATGCATTATTGTTCTTTGTTGCTGTTTTATGCCT
9:108207976:NA:NA	chr9:105445695:NA:NA	negCtrl	center	fwd	ref	TCCTCTGCTTAGTCGTGGGTCCCATAGTGGCAAGCAGGGGCAGAGCCAGGAAGCACGCAGTCTGGTGAGTAGACTTTAGATGTTCTCCAATCGCCAGGCTATTTCTCCCTCATGGGAAACTGACTCAACTGCAGTACACAGTGTGAAGGAACGACCTTTGTGGCTGCAGCAGTGGGCTAATGGCTTGGCGCCTGGCTGCA
9:80072956:NA:NA	chr9:77458040:NA:NA	negCtrl	center	fwd	ref	AAAACTCTTAAGCACACCAAAACAAACATCTGGGTCACAGCTTGCTTTAATGATGTGCTTTTGAAACGGTGGTTTTAATCCTGGATGCATTTTTGGTTGTTTTCCTTTTGTAGTGATAGCCCACAGGCATTTCTGCCTGGGATCGGGATCATAATGAGGGGAACAGGGCACTCCAGATTTCCCAAGGGCCTGCTTATTAA
9:116286122:NA:NA	chr9:113523842:NA:NA	negCtrl	center	fwd	ref	CTCCCAGATCATGAAAACAACAGACCCGTTTGAGGATGGGTGACAGGGGCAGAGAGGAAAATATTACCCAGTGAAAGAATTCTGTTTTGGTGGGGTTTGCTCGGGAAAGCTTCCTGGCTGTTTGCAAACTGTCCTGCCTGCTTAGTGCCTGAGTGTTCCTCCTCCTCGGAAACCCATTCAGTATGAGAACCGCCACTCTC
9:129203160:NA:NA	chr9:126440881:NA:NA	negCtrl	center	fwd	ref	AAAGATAATAGCAAATTTCTTCTTTTCATAATTGGACATTTCTTCCCTGTAGGCTAATGCAGGCACAGCCCGTGCATGCACAATAAGTTATGCTTTTGAAAGCCATAACTAGCTAATAACAGCTACAGTGTCATCAGAGAGTAATGGTGTGCTGATTAGCATAATTAATGACAAATGGTGGTGCGGAATTGGTGGATTGG
9:5127154:NA:NA	chr9:5127154:NA:NA	negCtrl	center	fwd	ref	CTGGCAAAAGAAAAAAAATAGACTTTTTCAACTCAGCTTTTTGAGACCTGAAAAAATTATTATGTAAATTTTGCAATGTTAAAGATGCACAGAATATGTATGTATAGTTTTTACCACAGTGGATGTATAATACCTTGGCATCTTGTGTGATGTTTTACACACATGAGGGCTGGTGTTCATTAATACTGTTTTCTAATTTT
9:100068504:NA:NA	chr9:97306222:NA:NA	negCtrl	center	fwd	ref	GGTTAGTCTTTCGCTATGATATTATCAGGTTGGGAGGAGAATGGAAATGCCATCCAAAAGGCAAACACGAATTTCCACGTTTGATGCAAACTCAAACACAGTCTCAAAAACTTGGAAGTTAAGGGAGGTAAATTCTCAGTGCTGGGATTATGGGTTATTTTTACTTTCTCCATTGAAGTTTTTCATTTTTTTTTAATTTT
9:22987978:NA:NA	chr9:22987979:NA:NA	negCtrl	center	fwd	ref	CGGGAAGAAGCAGAGGAAGAGAGGTGAGAATCGAACTGAGTTTAAAAAGAACCACAGGCTTTGGGTTGCATTTGCTCAACCTCTGGGTTGTTCAGGTAAGGAAAAATATCATTAAAAATAGTGGGGGACCAACAAAACAGTTTAAACAACATGTATCCTGGGATTTTTTATTTTCAGGCTAGACGCTTTAGATTTAGTTT
9:18496786:NA:NA	chr9:18496788:NA:NA	negCtrl	center	fwd	ref	AATCATGAAATGAGATTTTTCTCCAACAGGAATTCTTCCTCTATGATTCCAAACCCCAACATGTGCTTTCCAGAGCCTCAGATGTTTCCTTAGTTCTACAGATGGTTTGTAAATTCATTTCAGCTCAATTTGCCAGTGCTGCAGAAAGTATCTATGGCTGATTGGAGTCACAGTTTGGACGGACCTCTGGTTAGATTAGA
9:109519901:NA:NA	chr9:106757620:NA:NA	negCtrl	center	fwd	ref	GCAGGATTAATTGATTGGTCTCATATGAACCTAAAAGCTGTTAAGAGCAAGGAGGATGAAAAGCAATTCAAATTGCTTTATTACCATTTTCTAGTAAAGTACCAGTTTAGTTCTCAGCCCTACTGTGAAGCAGCGGGTTTCCAGATATTGACTGTGCTGGCATGTGCTCCTAGAAGAGAGGAAACGCCTGGGTCTGAAAA
9:94060370:NA:NA	chr9:91298088:NA:NA	negCtrl	center	fwd	ref	ACTCGTATATCACAGGCTAAAGCCAGTTCAAGACCACCACCTAAAGCGAGTCCATCTATTGCTGCAATTGTTGGTACTGGAAGATTAGCTGAAATGGAAAGAAAATTTTATGCTTCCTTAATAAGATTATTATCTCACTGTGTAATTCATTTTTAATTTTTTTCTGTGAATTTATGCTTTAAATGGGAGATCATATACAG
9:127151643:NA:NA	chr9:124389364:NA:NA	negCtrl	center	fwd	ref	GCCTTTCCTGGATTTCTGCACTATATTAATACTACTGACGCTCTCGGTCTCATCAGTAGTTTCCATGAAGCTGCTCCTTAGCAACCTTCCCCAAGCCTGCCTTTCAGCACACCCACGGTTACTGAGTACCCAGTACTGCTTCCAGAACAAAGCTCTTTAAAACAGAAAAACAAGGTGCAATTCAGTGACCAGCACTTAGG
9:19372455:NA:NA	chr9:19372457:NA:NA	negCtrl	center	fwd	ref	GTCCCAGGGCTTATTAATATTGAAGATTTTCAACCCCTGAACTGCTTTTCTGCCTCTGTGGAAAACTACTTTGGGATTCTTCAGTATTTGTAGTAGTTTGATAGAAATAATGAGGAACCATATTCATTCTAGGCATTGTTTATATTTGAAGTTACTGAGTTTGAGGAATGGCAAATTAAATTTGCCTAACCCCCAAAACA
9:97564405:NA:NA	chr9:94802123:NA:NA	negCtrl	center	fwd	ref	GAGGAGGTCTGAGAAAGTCATTTAGACTGATTTTTATCCTATGTTTATGAAGATAATGGGAATGCAGGAACTAGGATAATTATATATATTTGGTTACGTGCATCATATAATTGTCTTGGATGTCTATATATAGAATTTTTCTTAATGGAGGGGGGGGCTTCTTTTGTCCCTTTGAAGAGTCTGCTGGCCTTAATTTAAGT
10:98168104:NA:NA	chr10:96408347:NA:NA	negCtrl	center	fwd	ref	ATGGGATAATTATTCAGGCTAATTATTTTAAGTACATTAGTGAACCATAAAGACCATAGGGGAAAGAGGTGGTGAACAAGAGGTGATACTCGAATCAATCAAGTTTGCTAATTACTTGCAGCTCTGGGGAAAGCTGGGTGAAGCAGAAATGGAAATAATTGGTGCAGAAATTTCAATGATGTATATTCTCTCTGTCCCCA
10:97154339:NA:NA	chr10:95394582:NA:NA	negCtrl	center	fwd	ref	CCACAAAACACAAGGTTAGAGGGAAGCAAATGACTGGGAAACAGCCCTTAGCCACCAGGAAAAACCCCAAGGTAAAAAAGAAAGTAGCAGCACCAGTACGGAGAGGCACACAATTTTCCTTTAATTACCTTCAGATTTAGGACTAGGAGTAGATGCAGGAAACTGGTAGGTGGGAGTGTAAGGATTGTCCTCTGTAGCAG
10:28979425:NA:NA	chr10:28690496:NA:NA	negCtrl	center	fwd	ref	AACTCTTTCAAGGGACTGGACTGTGACAGTCACCATAGTTGGACAATAAAACCCGAACATCCTTCACCATCTTCTTTAACAATGGGAGGTTGTTTGTTGGCTTTGTATGCAAATTGGCGTGAGTAGCTAACAGGTTGCTTTGAAATCCTCAATTTGTTTACCCCAACCTGGGAAGCCTGACCTTTTCTTCAGAGGCAGAT
10:71690938:NA:NA	chr10:69931182:NA:NA	negCtrl	center	fwd	ref	CCTGTGCAGGCCACAGTTGGTCACACTCAGCAAGACCACCTTGAGCTCCACTAACAGAAATCATTGTCAGTCTGTAGGGTCTAGATGGCCCAACTGGGGAGAGGAGAACATGGTGGCCAGAGCAGACCCAGAGTGGCAGGATTGCCTAATCCAGCTGGGCTCCTGAGGTTTACAGTGAAGCCAGAGGGCTGGGTGTCAAG
10:134755559:NA:NA	chr10:132942055:NA:NA	negCtrl	center	fwd	ref	CCGAGGATCCCGGGAACTAGTTACCTTCAGGGCCTGCTCTGCACACAGAACAAACAGGTCTGGGCTGAAGCTCTCTGAGGGGTCAAACTCCGATTTCCCTAGGTTGGCCGATTTGATCAACTCGTAGGCCTTCTTCAAGGACGCAGCATCTGTCCCAAACGGGTGGTTGAGGAAGGTTTGGTCACTGGGCTGGGAGAAGT
10:121275046:NA:NA	chr10:119515534:NA:NA	negCtrl	center	fwd	ref	TTTCAGTAAATTCTTCCAGGCCTGGAATTAATGTAGGTTTTCAAATCAAGGTGCAGGCAGGGAAGTCGGGTTACCTGGTCCTGGAGTTTCTGGAACATCAGAGGGTGCGGTTCTTCCAGGATCTTCTCGTTGAGCCGAGACTGCCCCTCCACGTTGACCTGTGATGAGGCCTTGCTGGACAGAAAGGTCATGTAGATCTC
10:18453353:NA:NA	chr10:18164424:NA:NA	negCtrl	center	fwd	ref	GTCATATAAGTTGAAAATCAGCCATTCTCTCTCTGCCTCAGGCCATTTGTTTGTGGGAGAGCAATCGTTGAAAGAAACTAGGTTATTTGGTTACCAAGAGACACTGCCCTTTACCATGAGTAATTACCCTCTTTTGGAAGAAGAATTGGTTAGTGTGTGTTAGACAATTCTGCAGGCAATGGGTCTTTGGGGAGATGTTT
10:129223637:NA:NA	chr10:127425373:NA:NA	negCtrl	center	fwd	ref	GGGAGAATGAAAATGTCTCTCTTAGAACGTTTTTAAAGGTCAGCTTCATCTCCACTCTCGGAAGTGAAGTGTTGGCATGGATATTTTGTGACAGCAGTGTCGCAGAGAAGCGATTATTTTTAGTTTTAAAGAAGAATAAATTTGGTTTTCACTTCCAAAAAAGGAAGATTTTTCAGGACTATAGATCACATGTAATTACC
10:114578220:NA:NA	chr10:112818461:NA:NA	negCtrl	center	fwd	ref	CAGCATCCAGAGATTATCAACCCATAGAAGAAGGGAGGGGAAAAAAAAGAAAGAAAGGAAAAGCAACTGTCTTTCTCTCCCTCTCTTTCTCCTTTTTTTTTGCACATCTTTTCTTTAAAACTGTCAGATCATTTCAGTATTTCAAATCCGAGGAAAACAGCCTGCCTGCTGCTGTATTTGAAGTTGTAATGGTGTCAAAA
10:53183272:NA:NA	chr10:51423512:NA:NA	negCtrl	center	fwd	ref	TTGTTCCTCCTTTTTCCAAAAATAGGCATCTATCCTGTCTCCTTTTCCCTATTTCTGGTTCATTCTGATGATTTTTTTTCTCCAGATTTCTTCCTACAAAACCTTCTGTTCACCATAAAGACTCTCAGTGGTTCTCATCTACTTAAGTATTTCAAAGGGATTGAATTTATTTTTCAATTTTTGAGAAAATTTGTTCCTTG
10:34066230:NA:NA	chr10:33777302:NA:NA	negCtrl	center	fwd	ref	AGGAGGATGTGAATCTAATGTATTGAGCCGAACAGCAGACGTGAGATGCACCCGATCATGAAAAACAGTGTCATTTCTGCAAAACATTAAAGAATATTTTTTCCCCCTCAGGAAGACAGAGCATATGATTCCCATTCTCACATTGTGACAGAAACGCTGCATGCACTATATGTGGAGGATTGCCACACGAAATTCCAAGA
10:131004630:NA:NA	chr10:129206366:NA:NA	negCtrl	center	fwd	ref	TCGCATTTGTATTAACAGCACACATTTTAGATCCAAGCACAGTGCTATTTTTATACTTCTTTATCCCTGGGCCATTGCTGTGAGATGTGGGATGTTAATTATTTTTTTTCTGATTAGATATTTTAAATAAATGAATAAATTACAACAAAATGATGTTTATCTGAGGTTTTAGCAACTTAATTGTTATTTCTCATTTTTGC
10:124924855:NA:NA	chr10:123165339:NA:NA	negCtrl	center	fwd	ref	CTGACGTATTTCCCCTTCTGTCCCCTAGTAAGCCCAGTTGCTGTATCTGAACAGTTTGAGCTCTTTTTGTAATATACTCTAAACCTGTTATTTCTGTGCTAATAAACGAGATGCAGAACCCTTGAATGTTGGATGTTTTTGAATGTTGGTAATTAATATAATTTACTTAAAAAGGCTTGTGTAAGGCAAAACTCGTCATC
10:84006206:NA:NA	chr10:82246450:NA:NA	negCtrl	center	fwd	ref	TTGACATGCATTTCTTGAGGGTGTTATAACATGTTTTTGAATTTTCTCCAGGAAGCACTCTGATGATGTGATGAATAATTTAGCTGGATAACTATTTACTAGAGAAAACACGAAGGATGAAAAAATCTAAACAAACTTTTTTCACTGAGATAAATAATGAGGGCACCTACTCTTTTGGCAAACGGTATAATTACTGCTTT
10:4451607:NA:NA	chr10:4409415:NA:NA	negCtrl	center	fwd	ref	TTCAATGCTTCCAACTTATAATCATTCTTGTATTAAGAATTTTACTCTTTCATTTTCCTGTGGTTGTTTTTTTCCCCTCAGGTTCTGCAAACACATTTGTTGCCTAAAATTGCACCTCTGAGAAATTCCAGCACACTGGCATAGTGTTCTGGACTCTCGCTGTGGTATTACTGCCAGCACTATGCTTCCTTATTAAAAAA
10:115676701:NA:NA	chr10:113916942:NA:NA	negCtrl	center	fwd	ref	AATCTACAAGTTCATATATTGGTATTTCTAGACATAGTCTAGTTCTAAAAGAATGTACTTGGTGTGCATTTTTAAGTGTTTCATGTAGACAGATTAATATATTTTTGTACAACATTGTATTTCTACATTTATTTCAAGACTGTACTTTTCAGTGACTTTTTCAAGTGCATGTGTTAACAGAAGATTGTTTGGAACGAGAG
11:43289785:NA:NA	chr11:43268235:NA:NA	negCtrl	center	fwd	ref	TCCAACACTTCTTGGAAACTGGCTGGAAGGCTACAGCCTGGATGGCAGAGAAGGGATTAACAAGAGTTGCTCATTAGCACGATACGGCTAATGAAGAAACTGTGTGGCGATCGCTTCTCTGGAGAGGAGTTTAACCTTGGGAAGGATTTCACTGGTGGCGGCTGAGGACACTGATGCCTTTGAGAAGGGGTTGCAGAAAT
11:8464114:NA:NA	chr11:8442567:NA:NA	negCtrl	center	fwd	ref	GTCATCCCAGCCCTCATAGGGATGCAGAGGCCAGAGTAACTGCCAAGAAGCCATTTAGGAAGTCAGCAAAGCTCCACAAACCATCTGTCTTCTCTCTTGTTCTCACTTGTTATCAGTGTAGACAACTAATAAGGAGGCATTAAACTCAGGGTGCTTGAATATATTTTCCCCATGTAACTACAGACCAGATGTCTTTTGCC
11:30555491:NA:NA	chr11:30533944:NA:NA	negCtrl	center	fwd	ref	TTCCTTAGTTATGACACATTTCCATTTATGGAGTACTTTCCCTTATAAAATCTCCCAGTGTTTACTTCTGATCTACTAAATAATTCCTCTGGCCTCTTCTTTTTACCCTTTAAATATATTTTGATGGTTCATTTGGCACATTCCCCATTCAGTTATTAATGGCCCACAAAAACTTACTAGCAGCAATCATTTACTGATTA
11:126635545:NA:NA	chr11:126765650:NA:NA	negCtrl	center	fwd	ref	CTGGGTCACCATTATTTACTACTACAGTTATTTTTATTTAAGAAAGCCCCTTTCCTTCGGGCTCCAGTAAGAAGGCAATACTATAATTTTCTTCACTGTCTCCCTTTAATGAGGTCGAAGGCCAGGCAAAGGGAGTCAGGCAGTTTTCGGGGAAGCAACCCCGCAACAAAGCTGACCTCAGCCAGGAGAGTCCAACATAA
11:131755414:NA:NA	chr11:131885520:NA:NA	negCtrl	center	fwd	ref	AAAATGGCCTTTTGCATTTCTGCTGACATGTCGTCTGTATCTGATGGAGCAACGTCTTCATTATGAAATTAGATGAAAATCCCGATGCACAGGCTAATAGCATCCCACGCTCTTCCTCAGGGGCTGAGCAGCAGAAACTGCAAGAGCAAGGAGCAGAGCCAGAGCCTGCCCCCACCCCATCCAATTCCATTTTCATACCC
11:113928241:NA:NA	chr11:114057519:NA:NA	negCtrl	center	fwd	ref	TCAGCCCACAGCCTCGCCTGCCTTCTTCCTTTTTGTTACCTTCTCCACCTCTTAAATTCAGGCATTAATCTCTCTTTAACACTTACTAACAAGGGCTGGGCTTTTAATGGGCAGCGTTTATGAAGCAAGGGAGATTTTCACATAGAGTGAATATGGCACGGGGGTGGGGAGGCCAGGGCCATAGAGGATTGTGCTTTCTC
11:12455507:NA:NA	chr11:12433960:NA:NA	negCtrl	center	fwd	ref	GTACCGTGCCTCCTTTACCTTTTATGGAATAAAGTGTGGAAAATTGACCACAGATGTAAGTAACCAAGAATGACGGGGAAGCTGTTGTTACCAGGCCTCTCTGTTTCTCTCCAACACGCCTGATCCCACAGATAAAAATAAGGAGAAAAATGTGAGGCTGGCCGAGAATGAGCTTGCCTTACCTCGATGGCTCAGGTCTG
11:69259482:NA:NA	chr11:69444714:NA:NA	negCtrl	center	fwd	ref	CCTGCTTCTCACACCACCGTCACCCCCAGCCACATACCTGAGCCACTGGGAGCATGAGCACCAGGGAACTTTTTCTCAATGGAAAGATTTCTTCACAGCAAGTGTTTCGCAAGCCTCTCTGAGGCTGTCAGTAATGAGTCCTTACTTCTTGACTTCCAAGTGTGTTACATAAGCCTAAGAGGTTGGTCAAAACACAACAC
11:65268580:NA:NA	chr11:65501109:NA:NA	negCtrl	center	fwd	ref	TTTTTTTTTTTACACGAATTTGAGGAAAACCAAATGAATTTGATAGCCAAATTGAGACAATTTCAGCAAATCTGTAAGCAGTTTGTATGTTTAGTTGGGGTAATGAAGTATTTCAGTTTTGTGAATAGATGACCTGTTTTTACTTCCTCACCCTGAATTCGTTTTGTAAATGTAGAGTTTGGATGTGTAACTGAGGCGGG
11:79721917:NA:NA	chr11:80010874:NA:NA	negCtrl	center	fwd	ref	TCAGAGGGGCTAATGATAAAAGAGGCCACTGTGAGAAGGGGCCAACTCTCAAGCCCAGTCACTCCCTTCCTCATTGCATCTGCTTGTGTTCATGTAAGCAGAAAAAGAAAAGGCATGCATTATGTTTTTATGAGCCTTGCGATTTATTCTGTTTTGTTGTCAGACCTTTGGGAATGCATTCTATAAACTTTATTGAGACA
11:11663159:NA:NA	chr11:11641612:NA:NA	negCtrl	center	fwd	ref	ACAAATTTGGGCACATCCTTCCCCAATTAAAAATTCTTTGTGCTAAAGGAGAAAATAATTTAGGGCTCATTACAGTTTTGTTTCCAAAGCAGTTAATAGAATATGGTAGATAATGGAGGGAGAAGGCAGAACTGGGCTGGAAAACTGGAAAATTGACTCCAGTCCCAGTTCTGACATTCCCAGTTCAGCCATGTGATTTT
11:31442801:NA:NA	chr11:31421254:NA:NA	negCtrl	center	fwd	ref	GTAGAGAATTTTTCAAGAGCAGAGGCATGTTAAAGACAAGGAAACTGATTATGTTCAAGTTACTTCCCACATAAAAAATGTAATTATGTATAGTGAAGTGTTAAGAATGAGGTGATGGTTTAAAATTAAATTACTTGGTTTTAAGAGAGCAAGATACTGAATTAGACCTAAAGGAAAAACTGTTGTTTATTTTTAACTTA
11:111637856:NA:NA	chr11:111767132:NA:NA	negCtrl	center	fwd	ref	CTTCCTCCCATTTTTTAGCTCTTTAGCATGCTAGAAGTACAACAATGAAGCAAAACTAGGACAAGCTTTAATCCTTCCAAATTGGGTGGGGTGGCTACTTTCTTGAGCAAGAAAACCCAAACTGGCCTCCCTAGACCTCCAAGAGTCCTCAGAGGCAGCAAGGGGAAGAGGTGGAGGTCTGGGAGCTCGTTCTTACAAAC
11:113492793:NA:NA	chr11:113622071:NA:NA	negCtrl	center	fwd	ref	TACATATAAATTGATTTCTAAGAAAGGAAACAATAAATATTATGTGTTGTGTTATACAAAATTAGAGCATGTGTTTATGTCCACATTCACTGTGATTTTTAACACTGACATGTGTTGAAGAGAATCCATTAGTGTTTCAGTAAGAGTCCAAATATTGAGTAGAATGTCAGAATTGCTTAGCTGTTTGTGTAGGAATTTTA
11:82852963:NA:NA	chr11:83141921:NA:NA	negCtrl	center	fwd	ref	AGCTTTGGTTGGGGAACCAGGAAACACTGGGTTCTAATTTTAGTAATGGCATTTGTTAGTGGTAGACTTTGGCAAGACTATTAGCCTAAGTCTCAGTTCTTAAAATGGAGATAAGAACATTTTCTTCACAAGTTGTTATGATTTAATTAGATAATTTAAGTAAAGTGCCTGGTTTTAAAGTAAAATTCTCTTTCTTCCTC
11:132550536:NA:NA	chr11:132680641:NA:NA	negCtrl	center	fwd	ref	CTGGCTGCAGGCGCAGTCAAGTAAGAAGATGAGTGGAAGAGGGAGCTGGGGCGGCTGCGGCCACGCTACCTCAGCTGTAATTGTGATGATTCTTTATTCTTAATGCTAATTTTGAAGTTTTCCAAGGAATTATTTTACTTAGTGTCAACGATACAGATAACACTGTGGATAAGCTCTTTATATTCGAGCAGAGAAACTGG
11:132977619:NA:NA	chr11:133107724:NA:NA	negCtrl	center	fwd	ref	ATAGTCACAGACGCTTTGTCTGAACGATAATAAAGACCCTTCCTGACTCAGTTTCCATTTTGACGTTGTCATTCCTTTCACTGGCTCTTATTTATGACTGCCTTGAAGTGCTTTCATGAAAAGATACTATTACAGCAGAATGATGCTCTCTTGACACTGAAGATTGGAATCTACACAAATGTTCTGTAACAACTCATTTT
11:121066000:NA:NA	chr11:121195291:NA:NA	negCtrl	center	fwd	ref	TTGACAAAAATAGCTGTCAAGAAAAATTAAGTACCTCTTTAAGATGTTGAGAAATAAACAATCTGATCAAGAAAAACCCATGCAATATTTAGTGGTCTTTTCCCCCCAGCAGAATGTGAAATACTTTCACATGCACCTACAGCACAACGGCAATAACTCTGTTCTGACTAATGGAAGGCTCTGTTTGTGATGGTTTAATT
11:9614793:NA:NA	chr11:9593246:NA:NA	negCtrl	center	fwd	ref	TCCCAACATTTAGCATTCAAAAACTTTTGAGAGGCATTCATCTGAACATTACTGAACTTTTTTTTTCCTTTGTGGCAGATGACCCTAATTTTCAGTGCAAATTCAAAGGTCTCTGGAGTAAGGAAAAATATCTATGTATGCCCTAGGAAGATTCACCAGGAAAAGATGGCATGTTGTGTCCAAACTTCATTAAACTAAGA
11:65272157:NA:NA	chr11:65504686:NA:NA	negCtrl	center	fwd	ref	TATTTTTAGGTAAAATGCTTTTTGTTCATTTCTGGTGGTGGGAGGGGACTGAAGCCTTTAGTCTTTTCCAGATGCAACCTTAAAATCAGTGACAAGAAACATTCCAAACAAGCAACAGTCTTCAAGAAATTAAACTGGCAAGTGGAAATGTTTAAACAGTTCAGTGATCTTTAGTGCATTGTTTATGTGTGGGTTTCTCT
12:66510128:NA:NA	chr12:66116348:NA:NA	negCtrl	center	fwd	ref	TGTCTTTTATATGTAATCAACAGGGAGTATTACAGACTTGTGCCTCTGTGGAGAAACTTTCCACTAAACTAGTTTTCTCTTGACAATAATGGAAAAAAAATTGCATGGGAAAAGCACAGATGTTCAAGAACATATGTTGTTTGCTCCTAAAAGTCATCTTTTGTATTATTCTGGATATATTTTTTTTAATGCTTTAGAGA
12:19326905:NA:NA	chr12:19173971:NA:NA	negCtrl	center	fwd	ref	CAAACATTAGGTTTTAAGTATTGGAATTAGGAGGTTTTTACCTTTCAGGACTCATAGACTGAAGCTACTGTTGCTATAGAAATGATTTTCCACCTACATAATTTGTGTTTGAGACAATTCTTTCTTAAATACATTTTTAAAACTATAAAATGAATAAGCGTAGGCATCACAGCACAGAAATAATTCTTCAGATGGGAGAA
12:29843296:NA:NA	chr12:29690363:NA:NA	negCtrl	center	fwd	ref	AACAAAAAAACTGATCTCATTACTTTATTGTCACACTTCATATATAAGGTGCTAAAGCAATATGCCTTAGTAATTGAGATTGTAAATAAATTGAGATTCCCATCTCACATATTGCCTAGTGCTTGGTTTAGCCTGTTTTCAGATGCGAATAGCACATTTTCCTTCCGTCTCATCTCATAAGGAAAGCAATATGTTTAAAA
12:68286330:NA:NA	chr12:67892550:NA:NA	negCtrl	center	fwd	ref	TATTTAGTACCAAAAAATGCAACAGCTGCCTATGTGCATTTTTATCCTAAGAATATGATGAGCAGAAACAGGAATGGATATGTTTTAAGTAAACAGCCTATGTTCAGAAGGGACCTTGGTGCAGGGAATAAAATAGAGCCTTGGTCCAACTGAGCTCTATAATCAGCAAAGCCGCCACCATCTGTCAGGGTTGGTCTCCT
12:125639383:NA:NA	chr12:125154837:NA:NA	negCtrl	center	fwd	ref	GGTCCTTTCTTTGGGTACTTCCTGAATATCTAGATTGATTAAAAGAAATCATACCCCAGTGAAGAAGATCAATTACATGTACGTTTTCCAAGCGCTTTGACGTCACAAACTCTCATATGCTTGAGCCTCTAATTAGATTTGGAGTGAGAATCATTTCATGTGTCATGAAATTTTAAAAGACAACGTTCCATGAATGGTAC
12:78783161:NA:NA	chr12:78389381:NA:NA	negCtrl	center	fwd	ref	ACTTGCAAGGTGAAAAGGAAAAAAATGTAGTTGTGGTAAGATAGGCTTTCTGGGGTTTTTATTTTTCTTTACTTGTTTTTGGCCTGTGATCTAAATTGACTAGAGTCTTATGATTCAGGGCTTTAAAAATCAATTCTGACAGAAAAACAAAGGCTTCTGTGCCCAAACTGAGGCAGTGATAAAATGAGTCTCTAAATCAA
12:43816461:NA:NA	chr12:43422658:NA:NA	negCtrl	center	fwd	ref	GAATTATTTAGTGTTATTACATGTATATCCCAAAAGGAATTCATTGAATAATTCACTCTTTGCACTATGAAGAAATGTAGTATTTTTATTTTTTTGATAAGTTGAATGTATTGAAGTTTTAAAAATCACAATAAAGGTTTGTATAGAATTTTTACAATCATATTTACTTTTTTATATGTATGAAGTACTTACATATTATT
12:99285316:NA:NA	chr12:98891538:NA:NA	negCtrl	center	fwd	ref	AAGATAGAGAAAAAATCAGATGAACAGGAATGGTTTTCATTTCACACTGGAATTATAAGAAAGGTTAATTTTTGCATAAAAATTACATCTACATAAAAATAATTTCTGGAACAATGCATTATTGACAGTTATGTGGGAAGATAAATGCATTCACGTAAATGTTCTTTCTCAAGCAAATTACTAAATATATTGACAGCACT
12:128105359:NA:NA	chr12:127620814:NA:NA	negCtrl	center	fwd	ref	AGACATGGTATAAATACCCTGGGGCCATGGAAGAGATAGATGAAGAAGAAAAGAAAAAAAGCTTTCTAAACACTATCATAAATAAGTGATTTTTGTTGTTGTGTTGTTGTTTCACTTTGACTTTAGAAATAGTGATCAGCTCATGAAATCAAGCATTTTTGAGACAATGAATCTCTCAGCATGGGGGCTAATGAGAGAAC
12:3570554:NA:NA	chr12:3461388:NA:NA	negCtrl	center	fwd	ref	TAGCAGCAGGAAGCTCTACTTTGGAGGAATGGAGAAGAGATGGAAAAGTGAGGCTATGAGCTGGCCTGAAGATTTGGAAAAGGATGTGGAAACCAGAGACTAACAAGAGGATTTGGTGGTGTGTGTGATGTCCCTCTCCCTGCTGTGCCATTTCCTTGGGCACTTAAGTTGGGCTCATGATTTAAGGGCCAACTGCTCAT
12:117944158:NA:NA	chr12:117506353:NA:NA	negCtrl	center	fwd	ref	CAAGGCTTTCAGATGCAATTTCGTGAATTATTTCAACCAGGCAGCCTGGAAGAATTAGACTATGGATTTTATTGGTTCTCCATATTATATGTTAATACTCTTTTGGCAGCCTGAAAATGACATTTCTCTTTCCAGCCAATATCACCTCTTTCTCTACTTAGCAAACATTGATATATTTTTTTCCTGAGTTGTCAATTTCA
12:69973147:NA:NA	chr12:69579367:NA:NA	negCtrl	center	fwd	ref	AGCCATGTCATCAGGCATGAAAAGTTTTCTCATATATGATGTAAACTTGCTTTTAAGGACAAGTGTGAATGTGCTTTTTAAGCTTAATTTTTGTCATGACAACTAATTTTTTTTATCTTTGGAGAAGTCAGAGTTCTTTACAATCAAACGTTTATTAACTGGAGTACTTAGAATAAGCTAGTAATTGAATTTAGTTCAAG
12:103706586:NA:NA	chr12:103312808:NA:NA	negCtrl	center	fwd	ref	GTAAGCATCTCTGTGTCTTATTTTGCAGCACAGGACTTCCATCTGTTGCCAATTTTATATGAAGTAATATTGTGGCAGATGATTTCAAGGTACAATAAAATGAATCTATTTTACAGAAACAACTTCTCATTCCTTTTGAGCTGCAAAGCAGTTCATGGTAAATCATAACAAATGCTGATGTATTCATTTTCAGTTTTGAT
12:117264400:NA:NA	chr12:116826595:NA:NA	negCtrl	center	fwd	ref	CCTGGAATTATAAAACTGCTTAATTAGGGAGAGATGGTTTTGCTGGGATATGCCCAGTTTTCCTTGGTGGTTTGATCTCCTTTTCAAAGTGGCCCACCCCCGGCAGCTAATTGCTACCTTTAACGGGGTGCCACATAGGCTCTCACTCTCCTAAATTTATTTGCTGTGACATCAGTGCTTGCTTATAAAGAGATATTCTC
12:100617536:NA:NA	chr12:100223758:NA:NA	negCtrl	center	fwd	ref	AGCTTGCCACATTTTAATGGCAAAAAAAACACAAATTACTTTTGCACCAACCTAATAGTAATTTATGTTTCAGGCATTTCAGTTTTCCTGTAAAATCATCTGGGTTCATTTATACCTTTATTTTCAGCCCTATTACTTATGCCTGGGAAGGTGGAAAATTGATATCAGAGAATGATGATTTTGAAGATATGGTGGTAACA
12:23686684:NA:NA	chr12:23533750:NA:NA	negCtrl	center	fwd	ref	GTGCCAACAAGTGGCTTGTGAATGTGTTTTGTTGTTTTGTGCTACAATTTTTAAAAAGAAAAAAGTTTTGTTTTGTTTTTTGGGGTTTCTGGGTTTTTTCCTTTTCTTTTTCTTTCCTTTCATTTTTTTTCTTTGTAATGCACCTGACAGAAAAAAAAGAAAAATGAATTTCTCTTTACTTCTCTCCACCTTCTCCATCT
12:59039702:NA:NA	chr12:58645920:NA:NA	negCtrl	center	fwd	ref	ATAACTGTATTTGTTTCCCCATGTCACAATGGCTTTTGTGATTAAGTAATTAATGTGTATAAAGTCCATTGAAACCAGATAGAACTATATAAATGCTAAGTATTATTATAACAAATCCCAGCTACTTGTCTGGTTAATTTCCTGCTAGCCCAGACAAAAGGAGAAATTGAGTTAGATTTGCAGGATGGGTGTGACATTGT
12:54590879:NA:NA	chr12:54197095:NA:NA	negCtrl	center	fwd	ref	GGGACATGCTGTACCAGCGCCTCTGTCGGCTTTCTCTTGCCTGTCTGCCTGTCCCTGGCTGACGGTCCCTTTGTCTGTCTAGCTCTTTGTTTGTTTGTCTGTTTGCCTGTCTCCCTCCTGGTTGCCCCTTTCTTTCCCTTCTGCTGTCTATCTGTTGGTCCAGAATTCTCCGTCTGTCATTGCCCTCTGCCTGTCCACTA
13:100644658:NA:NA	chr13:99992404:NA:NA	negCtrl	center	fwd	ref	AATTATGGAAATATAGGGATCCTATAAAATAAATTGTTTCAATATGGCTTTGGCGAGTCTGCTTCTTGACTTCTTCACCCTTATTGTTTCAAAGACTTCGTGTGTCCTTGGCCTTTAAACTTCCTCTTGACAATTTCATCTTTTCTCCCGCCACGGAGCTCCTTTCTACTCCAAACGGTGCATTTTTTCCCCAAATGTTC
13:97399287:NA:NA	chr13:96747033:NA:NA	negCtrl	center	fwd	ref	ATATTTTTGGTTTGATGTCAGTTGTTTGTCAGGGAATTATAATAATATTTTTCAAAAAGCTTTGCTTTGACTTCCATTATACTGCGAGACTATTTTTTTTTCCCAACCTCCCTACCATCTGTCTTGATTCTACATTGGAAAGTCTCCCAGATATTCCATCCAGAAGGGCTAAGTGAAATCAATATGGCAACAGCAGATTG
13:58970574:NA:NA	chr13:58396440:NA:NA	negCtrl	center	fwd	ref	AGCCTTTTGTTAGAAAAGGATTCCTTTTGTATTACAGCTGTATCTCTTCTTGCCCTTATATTTAAAGTTCTTTCTGCATTTCCATTTTAAGCCCCTAGATTGTTTTGTAACTTGGCCACAAAAATTCACTGCAGACAGACATTTTAAATTCAAGACATTATTTTTATGGTGGATATTCTAGACTATTAACATTATTCATT
13:100276681:NA:NA	chr13:99624427:NA:NA	negCtrl	center	fwd	ref	ATATGGTCACAGTAAACAGAATCCATCACTAATTATCTATTTGACATGAGCGGGTGGAAAGGCAAAGTTTTTATGCATGAGTGTGGGTGTATGTATGTTTTCCTAGATTATAGATTTGTCTAAACATTCCTGCTAATTTTAAGATATCAAATCTGAAGTTTCCTTGGCTTGAATTTTTGAACATAGGCCAAGGTTGTTTT
13:34434776:NA:NA	chr13:33860639:NA:NA	negCtrl	center	fwd	ref	CTGGCTGCCTGCTTTGGATGTGTTTTTGCTTATCCCTCGGCTTTTTAATGTGACAATCGACTCCGCATGTGTCCCAGGCAGCCGTGAGGAGAGAGAAACTCGTTCTTTCCCTGCAGGCCAAGGCAAGGAGAGAAGAAAGGGAAATGAACCGTGTTATATTTCTGTCTGCAGCATGAGTCCCTGTCATGATTTTCCTCCAA
13:54293913:NA:NA	chr13:53719778:NA:NA	negCtrl	center	fwd	ref	GTTGGTTATTAATAGGCTGCTGGGGTAACTTGGCACTTTATATGCTTATTTTTATATGAAAGAAGGATAACATTTTTGTTGCTATTGCTCTGCTTATGTAATTGTGCTTAAAGTAAGAATATTTTGTTTACGGGTTTCAAATTTTGTGTGTTTGTTCATTAAGAAAATTTGGTAAAGGTAATGGATATTGAACTATGATT
13:40540723:NA:NA	chr13:39966586:NA:NA	negCtrl	center	fwd	ref	ACGAACAAAGGCTTACAAAGATAGCTGGAAGAAGAGTGGCACTTCCTTTGGAGAAACCCACATTTAAAATGCCATCTTCTAAACGCAATCTTCCCTCCACCTCTATCTTCGATTTTGACATTGATAGAGAAGCTTTCAAGAAAGCAGCATAACTCAGTTAGATGAAGCTACTAATTTGAAGGAACAATACATAATGAATG
13:48797744:NA:NA	chr13:48223608:NA:NA	negCtrl	center	fwd	ref	CAAAAAGGAGTTTTTATGTAAATATTTGTATCTTTGTTCTCTGGAATTTTAATAAATCAAACCTTTCCTCCCTTTTCTGAAAATAAGCCAGAGGAAAAGCAGATGAAAGATTATACAGAAACAGTCTTTTTAGATGCTTTCTGACTCAAAGTACGAATTTATCTTGGTTATATGTTCTCACTGTAATTCAATAATTCCAA
13:100648960:NA:NA	chr13:99996706:NA:NA	negCtrl	center	fwd	ref	TAATTAAAAACATTGATGATTCAGTGAAACAATAGAAACTCAAGTTCAAGTGGTGCTCTATTGATTTAAGATGATTTTTTACTAGCAATGGGTATAATTCATTTTTTTTCCAGTTCTCTCTTGTGTAAAGGGGTTCCTTCTGGGGGCATTATTTGGGTGAATAGGAAAAGACAGAGATGGCTATTGCCTTAGAAACCTGA
13:56202600:NA:NA	chr13:55628465:NA:NA	negCtrl	center	fwd	ref	TTTTGGAGGAATATTTGGGGTTAAATTAAGTGTAAAGGAATATTAATCAATATTGCCATGTGTGCTATGTTATCTGGATAAAATGATGTATAAGAATGAGACTGATATTTGCTGATGACTATATGGATAAGTCATCAGTTCAACTGAATCGATAAATTCATCATGTGTGTGGAATACTTCCAAGCAAACAGAGTATGAAA
13:53426255:NA:NA	chr13:52852120:NA:NA	negCtrl	center	fwd	ref	ATTTTTAATTAGGATTATATCTACCAGGAAAGGGTACTAGACTTCACTGGAAAGTGTAATTCTAAGGATGGATGAAGAGGGGTTATTTTTTAAACTTTTACTTTTTTTTTTCCTTTAAAAATAAGCCCAGGGCCCTGGTTTTTCCTCCTACAGGCTCACCATTGGGTAAACCCCTCAGGGAAGTTTGCAGCAAGTGCTTG
13:48676293:NA:NA	chr13:48102157:NA:NA	negCtrl	center	fwd	ref	AAACTCCCACTCTTCAAAATTACTCAGTTAATTAAAGTCATTAGCCCTCTAGTAACTGTGGCATTTGACTTTAACTCCCTACATTCTTGTGCCTTGAGAATAAAAAACAGTTTAGGTTAAGCCTCTCATTCCCTTTATTTATTTATTTTTATTTATGTACTTATTTTGAGACTGAGTGTCACTCTGTCACCCAGGCTGGA
14:74963473:NA:NA	chr14:74496770:NA:NA	negCtrl	center	fwd	ref	GTTTTAAAACTCTTGAGCACGAGCAGAACAGCTTTTGTTGCTAAATCAATCAAATTACAGTGGTGCACTAGACAGAAACAGTCCCTTAGAATGCAGCTTATATGTGAGTATCTACTGTTAATGGGAGAATTGGAATTTTATGTTTAGAAAAAGGCAGATTTGGGGCTGGGCACGGTGGCTCACGCCTGTGATCCCAGCAC
14:73222662:NA:NA	chr14:72755954:NA:NA	negCtrl	center	fwd	ref	GACAGGCACCAGGGTTCCTTTATAGGAAAAACACGTTCAGCCCTGGAGTTCCACTTACAGAGGGAAGAGCAGGGCCCCATGAGACTTATGTTGTTTATCTCAGAACAGGAGGCAGATAACTCAAAGCATGTGTGTGTGTGCATATGTGTGCGTGCATGTGCATGTGTGGTAGATGGAGGTGGGGAAGGAGGATGGAGTCA
14:33201869:NA:NA	chr14:32732663:NA:NA	negCtrl	center	fwd	ref	AGTGGATTCAATTAATGAAAAATGGGAACTGCTTGGGGTATTTGCATTTTTATTACTGTTTGTAGGTTATGTGTACATTTTTTGCGTAGTGAAGTACTCTGTCCGATTTCTAATTTGAGGCACAAATATCTCTCTCTTTCAATTCACTACCTACGTTTCAAACAAGCTATTCATGCTATTATGGGAAAGACACTGCTTTT
14:38339479:NA:NA	chr14:37870274:NA:NA	negCtrl	center	fwd	ref	AGAAAAAAAGAATTTTTTTTTTACTTGAATGTTTCAAAATGCTTTCATGGTATGTGAAGAAAGCCACTTGATTAAAGTGTCTGTAGTTTACATTAAATCCCTTCTTTCCAAAGAATGTAAAGTTCTGGCACAAACTAAAAGGGTTAAACTACACCTGGCCCTTTCACTGTGTCATTGCGAATATTGTGAGTAAAGTCCAA
14:56560357:NA:NA	chr14:56093639:NA:NA	negCtrl	center	fwd	ref	TCAGCAATACCACTTTTACATTGAACGTATGCTTTACAGTAACAAAAGGTAAAGAGTAGTCTGTGTACTGGATTGATTTTCAATTTCTTTTCAAGAAAGGCTTTTTTAGCTCAAAAGAAGGGCAATCAGAAATAGAGCATTTTCCCTCTTTCTTTCACAATACTCAGTGCTTGGTTGTGGTTCCCTAATTTTTTCTTCTT
14:64976223:NA:NA	chr14:64509505:NA:NA	negCtrl	center	fwd	ref	GTGAGCTAGACATTGAAAAGGTTCTAAGCAAAGGAACAGCATGTGTGAAATGGCAAGGCTTTTGGTGTGTTAGGTTATTTGGGATCGGGGGAATCTTAAAGCTTAAAAATGGAGTTAAGTTTCTTAGAATGAACATGCATTTTATGATTTTTTAAAATTGGTTTCATTTTGTTGAATTTCAATTATATGATTGTGATGTT
14:105864357:NA:NA	chr14:105398020:NA:NA	negCtrl	center	fwd	ref	AATCTGACCCTGTGGGCCAAAGAAGCACCACTGTAGTTTCTGCAGACCCCCATGCGGTTCATTGTGCATTGTTTGGTTTCTAGGATGTATGTGTTGCTAGTTTTTTTTAATGAAACCCTGGATTAATGTAAATAGCTTTTTGGGGAACGGATTCTAATGTCACGTATGTGACCGTGTGGACTATTTCAAGGTGCTGATGC
14:74963500:NA:NA	chr14:74496797:NA:NA	negCtrl	center	fwd	ref	ACAGCTTTTGTTGCTAAATCAATCAAATTACAGTGGTGCACTAGACAGAAACAGTCCCTTAGAATGCAGCTTATATGTGAGTATCTACTGTTAATGGGAGAATTGGAATTTTATGTTTAGAAAAAGGCAGATTTGGGGCTGGGCACGGTGGCTCACGCCTGTGATCCCAGCACTTTGGGAGGCCAAAGCAGGCAGATCAC
14:34259631:NA:NA	chr14:33790425:NA:NA	negCtrl	center	fwd	ref	TAAAACTTGAAAATAAAAAACAACAGCCACTGGATTGAAGAGAATCAAAAAAGTTTTTTCTGTGTTTTTCAAGTTCTCTAATTTATTACACACTAAAAATCCTTTCAAACTGGCACCAAGGTGGCTTTTCTTCTTGAGCTGATTAGGACCACATGAGTTCAGGAAAAGCTGTCAGATCCTGCCTCTGGCGCAGCTGGAAT
14:61747022:NA:NA	chr14:61280304:NA:NA	negCtrl	center	fwd	ref	GGTTCTTGCCACCCATCCACGAGATGCTGCTGAAGATGAGGAGCTTGTGGCCGCCGAACGCGCGCACCGGGTAGTTGTAGGTGATGTTGACGCGGTAGGCGCCCCGCGGCAGCCCGGCCGAGTAGTTGCCCTGGCGGATGCGCGCGTACAGTTTGCGGAACGTGGGCAGCGCCGCCGTGCGCATCCACACCACGAAGTCC
14:58839162:NA:NA	chr14:58372444:NA:NA	negCtrl	center	fwd	ref	TCAAAATATTACCCAGCTGAATAGTTACTGCTGCACTTTCACTAAGATGTATTTGAACACTTGGTGAGTAGGGGGTTTATGTTGTGTTTTTTTTCATTATCGTTTTTTTTATTTTTGTGGAAGCACTTGCTATTTAGAACTGCCAAAGTATATGTTCAGCAGTGTGCCCAGGATTGAAGGTGTAAATGGGACAAAATAAA
14:98102007:NA:NA	chr14:97635670:NA:NA	negCtrl	center	fwd	ref	GTGCTGTGTTTGCACCCGGTTTCCGGGGCCCTTGTCATCTTGCCAACACCAAGCTGCACAATTTGGAAAGATGTATTTTCAGAATTCTCGGCATTTTCACGTTTTCCCTTTCCAGTTCACTGTCCCTCTTACTCAACTTATTAAGAATGGAAGAGAAAAAAAATGCAGATGAGGAAATAGCATTAACTTAAAACTGGAAA
14:61518781:NA:NA	chr14:61052063:NA:NA	negCtrl	center	fwd	ref	AAAATTGATAAAATTGCTACCCAGCCTCACATCTGAATCCAGCAATATCCTCTCTTTTTTTTCCCTCCACTTTAAAGGTGCCAGTACATCAACATGTTTGATTTTTATATTCCCAGGACTATTTTATCTTAAACTTAGCAGAGAGGATTTTCTGTCATGGAAAAAGCTTGGGGTAGGTTGTTTTTGTTTCTTTCTTTCAA
14:29409672:NA:NA	chr14:28940466:NA:NA	negCtrl	center	fwd	ref	AACACTTGGTTTCAGTATTCACACTGTGTTCTATAGAGTGCTATAATATTCGTCAATTAATATTACTGGGACTGAAAAGCTTTAAACATTCTTTGTTTCCTCAAAGCTGCTTGTAAAATTTTTAGAGTCACAGGCAAGAGTTAATTTTTTTTTTTTTTTGAGACGGAGTCTCGCTCTGTCGCCCAGGCTGGAGTGCAGTG
14:60279935:NA:NA	chr14:59813217:NA:NA	negCtrl	center	fwd	ref	AACAGGGACAAAGTAAGGGCTTTCTAAAAGAAACTTGAGTTGTGGAAGGAACATTTTGAAAATGAACAGTTGGAAATGATTTCATTATTAGATAATTTTTTCTGATGTGTGTCATATATAAAAACTCTCATATCTGCACACATTAAATTGGAAACTGAATTTTCTAATCCATCTAAAAATCTTCCACGAGAAGTTTCTGT
14:70154504:NA:NA	chr14:69687787:NA:NA	negCtrl	center	fwd	ref	ATCTCTCTAATTATAGCAGTATTGTGGGCTTCTCCCATGCCTGGCTGGCCACGACATGGAGTTGATAAGCATACAGTGTCTTTCGTACTTGCCGTTACAACTGTTAATTAAGAGAATTCAGCTGTGGCACCAGCTGGGGATGTCTGGCTTTGTGGAAGATTGCAATTAGATGCTTTTTTTTCTTTTTGTTTTTTTTCTTT
14:33201851:NA:NA	chr14:32732645:NA:NA	negCtrl	center	fwd	ref	AAATGATCTCCTTGAAAAAGTGGATTCAATTAATGAAAAATGGGAACTGCTTGGGGTATTTGCATTTTTATTACTGTTTGTAGGTTATGTGTACATTTTTTGCGTAGTGAAGTACTCTGTCCGATTTCTAATTTGAGGCACAAATATCTCTCTCTTTCAATTCACTACCTACGTTTCAAACAAGCTATTCATGCTATTAT
15:78882371:NA:NA	chr15:78590029:NA:NA	negCtrl	center	fwd	ref	ACCTTCAGAACTGTTCCATGAAATTTGGTTCTTGGACTTATGATGGATCACAGGTTGATATAATTCTAGAGGACCAAGATGTAGACAAGAGAGATTTTTTTGATAATGGAGAATGGGAGATTGTGAGTGCAACAGGGAGCAAAGGAAACAGAACCGACAGCTGTTGCTGGTATCCGTATGTCACTTACTCATTTGTAATC
15:40404626:NA:NA	chr15:40112425:NA:NA	negCtrl	center	fwd	ref	CTAACTGATGCTGGCTCTGGGAGAAGGGTCCCCAGAGAAAGGCATCAGCACGGAGGCTGATAGGGAGGAGGGCCTTCCCTGACAATCTTGGAGGGATACAGAGTTAAGGGGAGGCTGCTCTCAACCAGAGAGAAAACCCAGCTCCTGTAGAAAGCGGGCAGGAGCCCTCTCCATTGTCTCACCTGGCTATAGGATTTCTC
15:44820717:NA:NA	chr15:44528519:NA:NA	negCtrl	center	fwd	ref	TTGGGTAATCAATGTTTTAGCTAAATGTGACACTGGTTTGAGAGTAGGCAACAAAATTAAAGTTCACCAGACATCTCTTTGTGGTAGAGTTTTTTTTTTTTTAAACTGGGACCAGATTTCACAGAGCTTATTCAAGATACATGGAGGAATAATAAAGAAGATTAAGGCTACTGCTCATTATCATTTTTGTCTTTCATATT
15:86824265:NA:NA	chr15:86281034:NA:NA	negCtrl	center	fwd	ref	AGTTAATCCAAGTAATGTGCGTTGCAAGCTAGGCTGTAACAAGCCACATTTGTTATAAAACATGTTTTGTTGCCTTTAGGGACACAGAACAGGCAACATTCATCTCCCTTCAACAGCTGTTTTTATGGTCTTGCCTGTGAAACACTGCACATGAAAAGTCTACTGTGGGCTGGGCACAGTGGCTCACTCCTGTAATCCCA
15:41596878:NA:NA	chr15:41304680:NA:NA	negCtrl	center	fwd	ref	TCTAACCACTTGCCTGGTTCCATTAGTCCCCAAGCATGTTTGAAAACAAAAGACACAAACTAAGCATGCTGAATAAAACTAGCTGCTATGGCTGTAATAATCAGAAAGGTGCAGAGTTTCAGAAAGAGTAGGAAAGTAGGGAATGCCAGTATGGAGTATGTAAAATAACTAGATATGGATATGGGGTTTGTTTATGATAT
15:36053432:NA:NA	chr15:35761231:NA:NA	negCtrl	center	fwd	ref	GTTTTGAGAATGAGTTGATGTTTGTTTTATTGTTTGTTTGTCTTGCTGATCACTTTCGTGGCATGTTTTGATTTAATTGTGTTAAGAATTTCTTTTTTTTTAAGTCTGCCTAAGGGCAGTGGGGATGGGTTCATTGAGAGATACAAATAGAAAATTAATAAATTCAGAGTGTATTTGGTTTGTTACTGCCCTTTGGAAAA
15:28049623:NA:NA	chr15:27804477:NA:NA	negCtrl	center	fwd	ref	TTTTGAGTGTTGGGTTCTTTGCACTTAAATTGTCTTCTTGAAACTCAAAGGAAAAAAGTTGCCCAGTTTGTGAAGTAGAAAGACAGAATGGCCCTATTTCGCGTGGATGGAAATAGAATCATTTCTTAGGAATATAAAAAGGGAATTGCCCGAAGCACTTGCACGTAGAATGTTCTTTTTTGTTTTCATTATTTACACTG
15:96899862:NA:NA	chr15:96356633:NA:NA	negCtrl	center	fwd	ref	CCAAAAGCTGTGGGTACAGTGTCCCAGTAGGCTGGAGACTGGCACTGCAGAACCCCTCTAATGCTGGACTGACCAGAATAAATGAATTTTGGTGGAAATCATAATTGGGAAGGGATGACTTTATAGGCACCACCTCATGGGAGACATCTGCACTGGCCGCAGCTGAATGGCCGGAAATACACGGGGCCCGAACTAGTGGC
15:37388270:NA:NA	chr15:37096069:NA:NA	negCtrl	center	fwd	ref	CCTCACAGCCCCTCTCCCCAATTCTTGTTCAAGTAGCTGGAGGCGGGGGAAAAAGGCCAAGCCCCAGATTAGGAGCAGGTCAACTTTAATTCGAGGGTCGACCCCTGTATTCCTGCTGGGGGGGAAAACAAACACCCATATTTATCTCCACTTCCAATTCGCCCCCAGGCTCAGGGATGGGGAGGAGGCGTAGAGAGCGG
15:36891821:NA:NA	chr15:36599620:NA:NA	negCtrl	center	fwd	ref	AAAACAATATGATGTGCACTGTGTCAGATCTGATAAATTATTCGGTATAGGACATTTATACAACATATGTTGAGCTGCTACGTGAACAGCTTAATGACTAAATTATGTTAATCTGTCTTGCCATCTTTATATTTTGTTAAAAATTGCACTATTTGTATTATAGATATTTATATATTTGTGGGTTGGGGCAGGGATAAGAA
15:54825268:NA:NA	chr15:54533070:NA:NA	negCtrl	center	fwd	ref	AATGAGAGCAAATGGAAACACCACATCTAATAAGAACAGTGCAGCAATGGATGCAGAGATTGTGTTAAGATCTCTTATGGATTTTTTGGACAAAACGTAAGTTTTTTTGCCCAGTTTTCTCTTTACTTATTGCCCTAAATTTGACCTTTAAGGCTTTAAGAAAAACATTGTTTTCCTCTGTGTAAGGTAGCATTAAAAGT
15:68575078:NA:NA	chr15:68282740:NA:NA	negCtrl	center	fwd	ref	AATACATAATAGAGAACTTGCATTGTAATTTTGGACTGGGCCTAGAAAGATCATTGCTTTATAGTGCTTCTCCTTTAGGAACTTAGTAAATACTGCATTAATTTTATTTTATCTTTAATTTCTGTTAAATGTATTTGGTATTTTGTTTTGAGGCAGTATAGTCTTACAATTTTAGCTAGATTTTATAGATGGAGGAATGT
16:66222729:NA:NA	chr16:66188826:NA:NA	negCtrl	center	fwd	ref	GAAGAGTAAGTGACAACAAAAGGAAAGATAATAGCTCTTTGTTGGGAATAAAAGGAAAGCAGCAAAGGCAGAGGACCTGCTTATCTTGCATTCTGGCAGAACACAGACCACCAACTCAGATACTTCAAAAGACCCCTGGCTCAGCTCCCCAGCCCCTCCCCTGGGGCTCCTGCAGAGAGAACATCATAATACATCTCCTC
16:5151307:NA:NA	chr16:5101306:NA:NA	negCtrl	center	fwd	ref	ATGGTTAATGGTTTCTGCAGAAAAGGACCAATTGATTTCTTTCTAAAACGTTGCTTCAGGGTGTAGAGACCTTTATAGGTCATGTTTCAACTTACAGAAAATTTTATAGTTCAAATATAAATTACGTTCAATGTGGACTTTGCAATAGAATTGAAGGTTAAGTAAAGTTTCCACTTTCCTTAGGCTGTTTGCAGTGCCCA
16:53307703:NA:NA	chr16:53273791:NA:NA	negCtrl	center	fwd	ref	ATATACAAAAAGCAGAATGGCTTCGAAAATATAATCCCGAGCAGCTCCTTCAAGATGAAGGCTACAAAAAACATATAAAACACCACTGTAATAAGTAGGTATAGGGTATTTTAAACACAACTCTTTAAATGTTTACTGTTCTGAATTTATTAATACTCTTTAAGCTTGCTGATTTTGAGTACAGAGACAGCATGGTCTAG
16:59301603:NA:NA	chr16:59267699:NA:NA	negCtrl	center	fwd	ref	CTTTTATCAGCAAAATCTTTTCCAAATGAGGGAAACAGTGAGCATTTTATAAACCTGTCTAGGGCTGTAAAATATACATATACTTTTAATAGTGACAGAGGTATCTTTGGAACTTCCTCCAGAGTGAAATCTACTTCAGAAATTTGCATTTAACAGGCAAACATAATATTGTTGAAGAACACAGAATTATGAATTCATGG
16:64750942:NA:NA	chr16:64717039:NA:NA	negCtrl	center	fwd	ref	CCCTAGCAGGAGGATTAGAAATTTGCAATGAGAGAACTCCTTCATCTTGCACTTACGTAACTTCACATTTTTAAGATTTAAATTGTACAAATCAAAAAAAAGAAGATCATTTTGTTCTTTTCTAAAGGGTACTCATAGATAAATGATGACTGGCTACAGCCTATTGAATGTTTGAAACATTTGTAGAATGTAATTTATTC
16:56492439:NA:NA	chr16:56458527:NA:NA	negCtrl	center	fwd	ref	GGCTTCAGAGTCTGGGCTCTTAATGACAATGCTAGGACCAGAACACTCACTAAACTGCTCTCCTTTGTGTGTCTCTTATGTGAAGGAAATCCCTTTTTTTTCTCTATTTTCATGATCAAGTCTGATGATTTGAAGAAGAGAAGAGAGCCTCACATCTCCACTTTAAGGTAAACAAGTAATCATATTTGTTGGGTGCTAAT
16:62699318:NA:NA	chr16:62665414:NA:NA	negCtrl	center	fwd	ref	GTCAGGGCTTTGACAAAATGAAGGATGTATTTTTTTGGTCCAGTAGGACATCTTCCTTCTGGCCTTTCTTTTTCCAGGAAGACTCCATTCTACTGAGAGGACCCAGCTGTAGCCTTGATTGAGGCATTCATTTTACAGCTGGGGTAAGCTTTCTCTGAAATGCAGCTGGAATAGGCATTTCAAAGGCCCACAGTGTTATG
16:6038392:NA:NA	chr16:5988391:NA:NA	negCtrl	center	fwd	ref	AATGAGAGTTGAAAGAATGTGATATTCAAAATAAATGCAATAAGGAGTTGGACACAGCCATTATCCTAATTCAAAGTGATTACTTTAGGATTACGTTATCAAGCCTCTAATATTTCTGTCTTTAATATAATTTTATTTACTTTTGGGAGGCAGGTGCTCTCTGATTGGGATGAATTCCTGTCTTAGGTCTGGTTACCACT
16:79459192:NA:NA	chr16:79425295:NA:NA	negCtrl	center	fwd	ref	CTCTTCTCATGGTACATTCCCATCTATTTGATTAATTTATCATGATAGTATTGTGATGGAGGTTCCTGTGGCTACATCTTTTTGTGTCACTCCATGATGTCTTTTTTTTATTTTTAAAATGAAATTCCCTTGGGCTTTATGCTATCTGGAGTGTGGCCTCTATGGGTAAAAAAAAGATCTTACTACATTGTTTGCATGAA
16:67574358:NA:NA	chr16:67540455:NA:NA	negCtrl	center	fwd	ref	AATGAAAGGTACTGAGTTGTGGGGGCAGGTGGGGGGCTGGAGGGAGTATGCTGAAGAACCCCAATATGGCTCACCGACTTCTCCCCTTCTCCTCCAACTCAGGGCTGGCTGGCTTCGCCAGGCTGTGTGTAGGCGATCAGTATGAGGTATGAGAATGTGCAGGGAAGGGCTGGGTCGGTAGGGTCCCAACACCTAGGCTG
17:46227289:NA:NA	chr17:48149927:NA:NA	negCtrl	center	fwd	ref	AATAATTGGATTCAAAACAAATTTAGGAAATTGAGTGTGTTAGAAAGCAAATAAAAATATCCTTTTGGTAAGGAGGAGGGTGAAAGTAGTAAAAATGGCCTTTTTTCCCCTTCTTTCCCCTTCACAACTTTGCCATTAAAGTTGCACCTACAGCTAGAAGTTTGTCCGTGAAAAATGGTCATTTTGTTTCTCTGCTCAAA
17:32437674:NA:NA	chr17:34110655:NA:NA	negCtrl	center	fwd	ref	AGGGACCGATGGGATATAAAGAATCTATTCTTGACAGGAAACACTATCTGACCTCAGCATGGGTGCTTGGTAGACATTGCAAAGCCTTCCTAACCGATGATTTTTTTTAAGGAGGATGTCATCTAATACGAAGGCTTAACAAGATCCTCTCCCAAATTGGATTTGACATATGCCTGGCACTTGGGCAGCTGAGCCCTCCC
17:55406685:NA:NA	chr17:57329324:NA:NA	negCtrl	center	fwd	ref	TTTGTAGAAATAGGATTATTAGAGGAGGTTTTTAGCACCTTCAATTACATTTGGAAAACACTGTATTTCTTTTGGCTTGGTTGTTAAAGACAAGTAAATAATTTTTTTAAAAAGGTAAATGGTAATATTTTGCATTCCCAAGAGTGTGTTCTGTCCTTTAAAGTTGCTGTGTTCAACAGTAAATTATTTGATTCCTTCTA
17:37415071:NA:NA	chr17:39258818:NA:NA	negCtrl	center	fwd	ref	GAAACTCAGTTTCTTGTCTGTACCCCTACACATAAAAATACATACGTGCATACACACATACTTCCAGATGTGGTTAATAATATTCAGATCCCTAGGTTACTCAAACAAAACTAAAGGAGAGAACTATTTAGGGGCCATCTGCTTTAAAGTTTAAGGTGTTTTGTTGTTGTTTTAGTGCCTGTACAAATTGACCATAAAAC
17:37748574:NA:NA	chr17:39592321:NA:NA	negCtrl	center	fwd	ref	TGCGTGTGTGTACCCGAGCCTGTGTGAACGCCTGTGTCTGTGTCCCTCTGGGGCACACGCCTGTGGGCGTCTCTGGGTGCATCTGTGTGTTTGTATCTGTCTGTGCTGTGTCCCTGCCTGCTCCCCGAGTCCCTGGCTGGGAAAGGGGATGGGATGGGGACGCTCCGTTCTGGAGGTGGGGGAGGCAGCGGGTGGCTTGG
17:33108908:NA:NA	chr17:34781889:NA:NA	negCtrl	center	fwd	ref	ATGCTGCTTCTTCCCCACCCCAGGCCAGCCTCTACCCTGCCAGTCCTCCTCCGGGGCTGTTTGTGTTTGCAGTGGAAAGTGGCTCCTAATAGGAAGCTAATGTCCCAGAACGCAGTGCCTGCCTTCAGGAGCGTGGGCCCCTCGTTACCCCGCAGCTAATTAGCTGGTGGCTGTGGCAGCAGCCGTGTGGCTCGAAGGTG
17:43107223:NA:NA	chr17:45029855:NA:NA	negCtrl	center	fwd	ref	CTGTAGAAACCAACCTTTGTGCCTGACGCGGATAGTCCTGGGGGCAGGTGTGGGAAGGGACAGCCCGCGGGCTTCTCTAGTGTTTGGGGAGCGCTCCCCCGCTGACCATTGCAGGCACTTCAGCCCAGATGCCTGGCCTCGCCCTGGGCCACTGTTACTCAGTGGCTCCTTCTTCCTCCTGTAGCACCTTTATTACTTTG
17:10411864:NA:NA	chr17:10508547:NA:NA	negCtrl	center	fwd	ref	AAGAGGAGTGCATGTTCCCCAAGGCGACAGACACCTCCTTCAAGAACAAGCTGTATGAACAACATCTTGGAAAATCCAATAACTTCCAGAAGCCCAAGCCTGCCAAAGGCAAGCCTGAGGCCCACTTCTCTTTGATTCACTATGCTGGCACCGTGGACTACAACATTGCCGGCTGGCTTGACAAGAACAAGGACCCCCTG
17:41196545:NA:NA	chr17:43044528:NA:NA	negCtrl	center	fwd	ref	CCTCTTAAAATATAAGACCTCTGGCATGAATATTTCATATCTATAAAATGACAGATCCCACCAGGAAGGAAGCTGTTGCTTTCTTTGAGGTGATTTTTTTCCTTTGCTCCCTGTTGCTGAAACCATACAGCTTCATAAATAATTTTGCTTGCTGAAGGAAGAAAAAGTGTTTTTCATAAACCCATTATCCAGGACTGTTT
17:63512065:NA:NA	chr17:65515947:NA:NA	negCtrl	center	fwd	ref	AAAGACAGCAAACAAGCACAAAAGAGCAGGCGGGGAAAACCCTAGGTAGGAATCAATGAAGCCTTTCAACCTTCTTCCCTGCAAAAGTCTGCATTTCTCTTGTCTTTGGGAACCCGCTGAATGGCTGGGAAACTGTTTTTAATAAACAAGAGTTCAAACGCTGAGTCTCCATAGCCAACAGTCACGCCTTAAACTCTAAA
17:52437887:NA:NA	chr17:54360526:NA:NA	negCtrl	center	fwd	ref	TGTTAAACTAGAGAAAACCATTTATTGAAATCTAATGTATGGATGTGTACCTTTAAGGTTTGTTTCTGACTTTAACTGGAGGATTACTTTAAAATTGTTTGTTTCTCAACAGACCATATACTGAGAAACAAAATGAAATAAGCTTTTTCCTACTTCAATAGGCATGAGAAAACCTCTCTAACACTGAGTTTTAAAATAGT
17:57158674:NA:NA	chr17:59081313:NA:NA	negCtrl	center	fwd	ref	GCCATGCTATTTAAATTAGAGTAGCTTTAGAACACTTTCACATATCTCATCTGCATTTACATTCCTTTGTAACACTCTATGGACACTAATAAACTGGTAAATCTCTCAAATGAACTTTACCTTATTAGCTAATTTAATTTTGTTGAAGCAGGCCAGTGCCCGCTTAAAATCACTTGGTCCAAGTAGGAACTCTTTCAAGA
18:43134012:NA:NA	chr18:45554047:NA:NA	negCtrl	center	fwd	ref	TGGTGTATGCTGTGCTGCAAGATCATTCCAAATGAACTCATGTATTCGGAGCAAAACTAAATAAATAAAAAAGCCAAAGGCTGTATGCTACTCTTGAATAATCATGCCTGATTTGAAGGTCAAGAGCATTACAATGCCCCACTTCACAGAGGTGCATGAAGGCCGAAGCTTGCGGTATGGTAGAAGAATTTGCAGGGTAT
18:1073901:NA:NA	chr18:1073900:NA:NA	negCtrl	center	fwd	ref	ACTTAAAACAGCTCTTTTGTTAATGGAATCTGTTGAACCATCTCTATTAATTGAGTCTCCAAACCCCAGTTTGTTTTTACCTGACTGGGCTTCAAAGGGGTGAAGGCAACAGGAAAGTCTGCATACTACAGCATGATGGAATGACAGCTAAATTGACAGCACATTGTTCTCAACTAGGAAGAGGCACAATGTGAATTTAC
18:74682449:NA:NA	chr18:76970493:NA:NA	negCtrl	center	fwd	ref	ATCAATAATTCAATTTTGTGTCTTTTCTCAATTTATTAGCAAACACAAGACATTTTATGTATTATTTCGATTTACTTCCTAATTATAAAAGCTGCTTTTTTGCAGAACATTCCTTGAAAATATAAGGTTTTGAAAAGACATAATTTTACTTGAATCTTTGTGGGGTACAGGTTGATCTTTATATTTTACTGGTTGTTTTA
18:26102302:NA:NA	chr18:28522338:NA:NA	negCtrl	center	fwd	ref	TCAATCTTTGTGAGTGACTCCTTAAGAAGGGCTTACAAGTTGTGCCCCCAAAATGGGTGGAGTACTGGACTTCCCCCCGCGTAATGAAAGCCCATTGTAGGAGACCATTCATAAGATAATTTAAAAGCCTTTTAAGCTGCAGCACCTCTGCCACTAATTGCTAGGCAAGACATTACCATCAGAGGCCCAGATTGCTCTTT
18:359796:NA:NA	chr18:359796:NA:NA	negCtrl	center	fwd	ref	AAGGGCACTATGCGTAAAATTACAAACCAAAGGAGAGAAACTTCAACTGTGGCTTAATCCTCATGACTTACCCATCAAAAGTTATTGAGCACAGTTATAGATCAGTCCTTTATGTGCTGTTGCTCCTGGGGGACGCTATTAGTAAGACACACATAGGGAAACAGGTCAGGAAAACAGGGAATCTCCTGATATTCCTTACA
18:35647199:NA:NA	chr18:38067235:NA:NA	negCtrl	center	fwd	ref	TCTCACATAAAAGCAGGTCAGCCTGAAGTTCACATCAAGATGTGTTTTCTTAAGGTGTTTTGAATCTGAATCCCACATATCCATCTATTTCTACACTTCCCGGAGCAGAAGCACTGAAATTCTGTATGACAGGCTGCTTTTGAGATATTTTCAACTTAGTTGGAATCAGGATTTGCCAGAAATGTTGTGAGACAGCTTGT
18:73114109:NA:NA	chr18:75402154:NA:NA	negCtrl	center	fwd	ref	AATAATTGGTGTTATCACAATGAATACAAAATGATTTCATAATGACTGGGAAGGTAACATCTAATAAAAAAGGACTGCTTTTACTTTTATTCACTTGTCTCGATTTAAAACTCATTCTTGGCCTCCATTCAGAAACCTGAGAGCTTTTCCCTGAAGGTTTCTCAGGAATCTATATGTCCTCAATCAAAGCCTAAACAGTG
19:34279626:NA:NA	chr19:33788721:NA:NA	negCtrl	center	fwd	ref	ACCATAGGCAGAAGTTAATTCCAAAAGGATGAGAGACCTAGATGTAAAAACAGAACTGTAAAAATTCAGAGGGCGATAATATTATGAAATATATCAAGACGTTTTTCTTTTTTGCACTTCCTTGGGTGACCTTCTAGCTTTTCAGCCAGAGGCTCGCATTGCCTAGAGGTGGTGGCAGATGGAGGGAGGGAGACGAGGAT
19:4795410:NA:NA	chr19:4795398:NA:NA	negCtrl	center	fwd	ref	GGCCAGGCCCTTAGGAGGAGCAGTGACCGGGGGTGTCCAGAAATATCCTGTCCCTGGATGGAAACTAGGTCTCGTTTGGATTTTTTTTTTTTTTTGCCGTGTTAGGAAATTATTTATTAATTTACAAGACAGGTTTTAACTCAGCCGAGGTGGGAAATGGTGTCCCTGTCCCTCCCAAAGCACAGAGCACAGAAATGAGG
19:29989935:NA:NA	chr19:29499028:NA:NA	negCtrl	center	fwd	ref	CGAACAGCCTACCAAATAGCTTCCAAAGTTGCAGATCAAATCATTGCTGATATTTTGAGGAGCTCCGTGTCAATAGCTGATGTTAATATTTTCTGAGAGACGGCATTGTGGAACAAATGCAAAACCAATGCCATCTGTCTCCAGGAAACAGCTCGAGATTCCAGACATCGGAGAGGCCTGACACAACCAGGTTCCGGCAC
19:32037142:NA:NA	chr19:31546236:NA:NA	negCtrl	center	fwd	ref	TTAAAGCTATTTAACTGGAGCTTTAAAAGCATGTGAGCTTCCTGGAGCCCAGCTACCTGCCTCATTCTCTTGCTCTTATTTTTGCTTTTATCCTTTTAGTCTGAAGAAGCCTAATTAGAAGCCTGAACAGGGCTCTCTCTCCCTGCCCTTAAATCAGTAATTGGCTTCAGTGCAGAGACTGTCAGGAAATTAACACATCA
19:12985719:NA:NA	chr19:12874905:NA:NA	negCtrl	center	fwd	ref	AAGCTGTGCCCCCAGCAGGCCTGACCAAAAAAGGAGTGTCCAGTCCCGCACCCCCGGGACCATAGCCAAGGGGGTCATCGGCCCCGCGCTGTACAGCCTCCGTATACATATGTACACATATAAATAAAGTGCGTCCGTGCTGCGTGAGTTTTCTGGGGCTCACTCCTCTCCAGGCAAGGCGAGACATCACACGACCCCAC
20:51094529:NA:NA	chr20:52477990:NA:NA	negCtrl	center	fwd	ref	ATTCACTGCATATTCAGCATTTCCCCCGTTAAAGCCAACAGAAAATCTTCCCCGCTTTTGTACTTAACTCTGGGTCATTTTTAAACAAAGTTTCTTTTTTTGTTTTTGTTTACATCTGCATTTAAAGAGAGCAATATTTTCTAGGGACAATTAAATAGATGTAATGCATAGGTTTACTCCTGCTTGGTGAAATTAGCAGG
20:51152392:NA:NA	chr20:52535853:NA:NA	negCtrl	center	fwd	ref	ACAGATGTAAAACCATCTCTATAATATTGCATGCTACTATTGAGCCTTTATTTCTGTCTTTTTTGCCTTGCAAGGCAGTTCTGCCCCAGACTCATAACTTTGTTTCCTCTCAATTAAGGTTGTTCAATATAAAATTGGATCATCTCAAACATACCTACCGGGATGTAGAAAGAAAGATAAGTTTAGATTTTTTTTAATAT
20:418044:NA:NA	chr20:437400:NA:NA	negCtrl	center	fwd	ref	AGAGAAGAGTGCCCAGGAAAGACCAGGAAAATACAAGTACATGGCTGCTTCATACCATATACCCCAATTCTTTAAAGCAGCAAAAGGCACTTTTTTTTTCAGGCCAGAGTGAATCTAAAACAAACCTGGCTTTGCTTACAGGGAAGCTGTCCCAGAAGGACTGAGTGATGCCTCTTGTTCCCTAAGGTCTGGAGAGTCTT
20:34362701:NA:NA	chr20:35774779:NA:NA	negCtrl	center	fwd	ref	GAAAATACTACACTTTCAGGATCAAGCCCCTCTGACTCTCATTTGGAAACTGGATGTTTGCTAAGCACCTGCTTCTTAAGGATGCCGAGGGATTTAATGATACTCCCAGAAACCTGGAGAGATTAATGGGGCCTATGGAGAAGTGCTCTGAACTCAGTGTTGGGACTTGAATAAAATTAACCATTGTCATGTTTTCAGAA
20:37138549:NA:NA	chr20:38509906:NA:NA	negCtrl	center	fwd	ref	TATCTTCTCTTTCTGGTTTAACTAGCCTAATTTTTCTATTTTGTGTATCAGTGATTCTGAATTACTCTTTATGACCTTTTTATAAGTTAGGTATGTTAATCTTTTTTTATCATTTCTTCCCATTTTGTAGTTACAGTTTGTGTTTTTCAGCTGTCAGTGATCTTAGTTTTTAAATGTCTTTCTGTGATCATTTTCTATTT
20:51277806:NA:NA	chr20:52661267:NA:NA	negCtrl	center	fwd	ref	TCATGAAATGGGATTTGATGGGTGTCTTTGAGCCCGACCACTGTCGAAATAATTACAAAGCTGTTTTCTCTTATTTATTTGCTGATCAACTGGGAATTGTGTTGTTTTACATGGGAAATGTAATTCCAGCAGTCACTACTTTTAAATGAAATGATAACTCTTCTGCATTGTGATTATATAACATGCTCATTATGAACTGA
20:11331734:NA:NA	chr20:11351086:NA:NA	negCtrl	center	fwd	ref	CTACTGTCTTTTTGTTGAGGGGATTTGTTTTTAAGATTGAAAGCCATTGGCTTATTTATTTATTTTTTTTTTGCTATGGTTTCTCTTCATGATTATTGATCTCTATTAGCATGATAATTATAAATACTTGATAAATTTCTTTCTTTGATCTGGCCTACTTGTCACTCAACAGTCTTTTAAACTCTAGATTCTTTCTTTCA
20:10903366:NA:NA	chr20:10922718:NA:NA	negCtrl	center	fwd	ref	TGATCGCACACATAGATCTGAGAGATGCAGAGGCACACAGCTGTAGCCTTAGAACCCAGCTTTATTTACCATCTGTCTGTTAGCACCATGAATCTTGGCTGAGAGCTGCTCTGCAGATCTGAGAATTCTGTCTTCTTTTCCAAGCACTCTGGGCTGAGTTTTTCAGGGGATTAATGGAACCTAGAAGTAATGTTTCCCTG
20:59072956:NA:NA	chr20:60497898:NA:NA	negCtrl	center	fwd	ref	TGTCACCCTAGAGTCTTTCTTGCTAGCTGGAGCACAGCTTGATTTTCAGAGATGATTGAGTTGGCATGGCTGTTGCCAAAAGCTTGTTTTGACTTGTAAACGTACAAGTTTGGGATAAAACTCAGTGATAGAGGAGAAAAAGAGAATGCTAAGTTATCATTTTTACAATTGCACTTTAGAACCTGTAGCTGTGATTGGTG
21:42169599:NA:NA	chr21:40797673:NA:NA	negCtrl	center	fwd	ref	TCATCAAAATTACTGCAAAATGTACATTTTAAATGCAAACAGCCAGGGGAAAGAGTGTACTTGTTATGTAGAATTCATTATCTTTATTTCGGAGTGCAGCCCTATAAACATTTGTTTGGGATTGCTTTTATGCAATTGTTTGGAACATAAGCAGAGAAAGAGCTGAATGGAGACATTCCAGAAACCCAGAGCTTATTCAG
21:17909276:NA:NA	chr21:16536956:NA:NA	negCtrl	center	fwd	ref	CAAAATAGCTCTTGTACCTCCATGCTGCCTCAGCTAATGGTACACCAACTTTCACTGGCTTAATTAATATTGATAAACCTGTTTCCATGTTTCAAGATCCGTTTAAAAACATTATTTTAAATGTTATTTTTAGCAGCCATTAATCTCTACACTCTTAATTATCTTATTAAGCTCCATGCCAAATCCAAATCTCTTTTCAG
21:29656864:NA:NA	chr21:28284545:NA:NA	negCtrl	center	fwd	ref	CTGCTAGCTAAGTCTCAGGTTTTCCTAGTAGTCTGTAATTCTAGAAATATCAAATAGAAAACAGTGTTACTTAGATAATGATATTTTGGCAGGGTATAAATTTGGATCTTCCAAGTATTTCTCTTTCCTTTTTGTGTACCTATTTAGACTGCAGATTTTCAGTGAAAATGCCATATTTGTGTTGATATTGTTGAAATCCT
22:48015068:NA:NA	chr22:47619319:NA:NA	negCtrl	center	fwd	ref	TAGCCTATTAATAACCAGCCATTTGTCTTAATTCAATAAAAAGATGATTGATCATATTTGCAACGGTTTCATCGAACCCCTGAAGGTGATGGATGGGTCCTGCAATGAGGAAGCCTCCAGAAAAGCCACGTCCTTGTGCTCACTTCAGAAGCGGCTGCTTCTCTCTCTGTCTCACCAAACACTTGGGACAGAATTTATTT
X:24893812:NA:NA	chrX:24875695:NA:NA	negCtrl	center	fwd	ref	TTAAATTGTGATTTCTCTATGCTGAATCTTAGAGATCTGTCAGGGAGTCTTCAGCCCTGACAAAATAAGAATGGACCCATTATAGTATCAGGTCCATTTGATTTTTCAAAAGTTAAGGGAAATATGCAGATCGTTTCAGAGACTTCTCTTTTTGCTCTTGCTTGTTATAAGACAGATGAAGGGAAGCAAACTGGGCTGTG
X:147830448:NA:NA	chrX:148748924:NA:NA	negCtrl	center	fwd	ref	ACTGAGATGAGGTTGGTTTGCAAGAGTTAATGGAACTTTTGTTAAGTACTGAATTAACTCCCAGGATAGCGTCTGCAGATTGAGGGAATGGAGTTTGCATAGAATGGTTTTCTCACATACATTTTTAATGGTAGATCTTTAGTAGACAGCTCATTAATTTCATGATTCATTACCATGAATAATATCCTTTAGGCTTGGGA
X:69674065:NA:NA	chrX:70454215:NA:NA	negCtrl	center	fwd	ref	GCTTAGGGGTGGGGTACCCATCTCCCTCTCCTAACTGCTAATGCAGAGGACCCTCTTTCTTGCTTTTGGGGTGGCTCACAGCTTCTCTCTTTGGACAGGTGAATGGAGTGAATCTGAGGAATGCAACTCATGAGCAGGCTGCAGCTGCTCTGAAACGGGCCGGCCAGTCAGTCACCATTGTGGCCCAGTACAGACCTGAA
X:24002370:NA:NA	chrX:23984253:NA:NA	negCtrl	center	fwd	ref	AGAATTTAAGGGAGAACAAAGCTGATGGCATTCTCCTCAATGTTACTTGTGTAATATTGAAGTTATACGGTGTACTGAAAGGATATGATTTCCATGAATTTATCTATTCCAGTCTATGCCTACTGAATATTTGACTTTATAAACTCTGGATAAACTAATTTTTAGGACTTCCATTTTTAAGATAAATCTCTTTTTAGAAG
X:149933340:NA:NA	chrX:150764867:NA:NA	negCtrl	center	fwd	ref	TAGTTTTGTTATCTAAGCAATTTTTGTTTTAAGTAAGTAAGTGTACTAGAATGCGAAGCCGTTATGGTTCAGGTTTTTAAAAACTGGTACAGTATTGTATTTGTCTCATCTGTTGCACTGTATTTCAATCATCTGTAATTAAAATGATCATATGTTTGCTCCCTGGTCTTTTTTAAGTAAGTAAGTAAGTATCTTAGTAG
X:24042808:NA:NA	chrX:24024691:NA:NA	negCtrl	center	fwd	ref	TTAGGCAAAAAATAATCATGGTACCTGCAGCTGTGTGCTGCAAAAAATGGCTGAATTATGCTTCTTCCTTTTTCTTTCTCGCTCTCTCTGGAAAAAAAAATTACATTTCAAACAATTTAAGTAAACTCGAAGACAAACGAGGTCCCGGCGTCTACCAAATGTTTGACTCGGGTCCGTGCAGAGAGGGCCGGCGAATTCGT
X:39110157:NA:NA	chrX:39250904:NA:NA	negCtrl	center	fwd	ref	CCATTTAAGATTATTTTCTGTCAGCCAGGTGGCTAATGGGCTGTGTTAGACAATGGATAGATATTGTATTCTGTCTGAAACCATAGAATTGGAGAAAAAAAGAGCAATTCCGCATTTATTTGGCTTGTCTACTGCCCAGGAGCCCAAGCTACAGAGAACATTTATTTCATTTTAACAAATGGATGGTACCTCCCTATTTT
X:49154578:NA:NA	chrX:49298100:NA:NA	negCtrl	center	fwd	ref	ATTTAGCCCGTTTACATTTAAGGTTAATATTGTTATGTGTGAATTTGATCCTGTCATTATGATGCTAGCTGGTTATTTTGCCCATTCGTTCATGCAGTTTCATAGTGTCAATGGTCTTTACAATTTGGTATGTTTTTGCAGTGGCTGGTACTGGTTTTTCCTTTGCATATTTAGTGCTTCCTTCAGGAGCTCTTGTAAGG
X:150763527:NA:NA	chrX:151595055:NA:NA	negCtrl	center	fwd	ref	AAGATGTTTCATTGTCTTTTGGTTTGAGTTGTTCTGATGGGAAGCCAGAGAGAAAACATTATTTTTCCTCCTGTATTAAATGTATCTTTTATTTCTGTTTGCTTTAAGATTTCTGTTTAAAATTGGTTTTCAGCAATTTGTTTTAGTTTTTCTTTGTGTTTATTTTATTGGGTTCACCAATATTCTTGGATATATGAGTT
X:24819107:NA:NA	chrX:24800990:NA:NA	negCtrl	center	fwd	ref	TGTCAAACTGTAGGGCAATAATGGAGAGATACTCATAAATCGTATTAAATTTGTCTTTTTGGGAGGAGAAGCCTTTCAGAAATTGTTGTTTATTCAGTGTTTTATATTCTTCATACATGAGCTACCAGAAGGTCTAGGTTGTAAATTAAGGATTTAAAACAAAATCAGTTTATCTGGAAACTATAGTTGTATGGGAGAGG
X:148068137:NA:NA	chrX:148986607:NA:NA	negCtrl	center	fwd	ref	TGAAGTGGAAACCCTGAAGACTTCTTTTTATAAATCAGCATGCAGGTAAATAGTCAGCAATTAACAGCCCATCTCTGTAGCATGTCTTAAAGAATCCTAAAGAGAGAGAATACTACTTTTCCCAGCTTCCCAAATACTGCTCCTTGGGGGGCTGTAAGAATTGCACTTTGCTTATTGTGGTAACAGTATTTGGAGCAAAC
X:142355162:NA:NA	chrX:143267379:NA:NA	negCtrl	center	fwd	ref	TCAAGTGTCCTTGTTTAGCAGTCGGCTTCGGTCCTTCCTGAGTGATAACCTTGATGTTAATTGGTTCTCTTCCAAGGGCATGCAACCATATTTTGCTTCTGGATAAAAACAATGCAAATGACCAGATGTTTGATTTTCTTTATAACTTACAGTCACCAGTTGGAGATAAATTGGCTTATTTTTCCATCACCATTGCATTT
1:76166846:C:G:R:wC	1:76166846:C:G	negCtrl	center	fwd	ref	AAATTCTACCAGAGGTACAAGGAGGAACTGGTACCATTCCTTCTGAAACTATTCCAATCAACAGAAAAAGAGGGAATCCTCCCTAACTCATTTTATGAGCCCAGCATCATCCTGATACCAAAGCCTGGCAGAGACACACAAAAAAAGAGAATTTTAGAGCAATATCCCTGATGAACATCGATGCAAAAATCCTCAATAAA
1:28690858:C:T:R:wC	1:28690858:C:T	negCtrl	center	fwd	ref	AGTCCTCTTCCCTGAAACCATGGATGATATTGAAGCTCTACAATAGAGTTTCGTTTGTTTTGTTTTTTGTTTTTTGAGATAGAGTCTCACTCTTGTCACCAAAGCTGGAGTGCAGTGGCGTGATCTCGGCTCACTGCAACCTCTGCCTTCCAGGTTCAAGCAATTCTCCTGCCTCAACCTCTATTCTTTTTTTTTTTTTT
1:76151253:C:T:R:wC	1:76151253:C:T	negCtrl	center	fwd	ref	CATATCTTTGTGAATACATAAAACTGAATGGTATTAAGAGCACTTTTGACCAGTTCCCAAGAAGTTCCTTATCTTCATCTGAGACCACCTCAGCCTGGACTTCATGGTCCATATCACTGTCAGCATCTTGGTCAAAGCCATTCAACAAGTCTCTAGGCAGTTCGAAACTTGCTCACATCTTCCTGTCTTCTGAGCCCTTC
1:76154169:CCTT:C:R:wC	1:76154169:CCTT:C	negCtrl	center	fwd	ref	TCAGTATACTTTTTGGACACAGCAAGATAGGCCTCTTAGATATTGCCCTCTGGAATGCCAAATCCAGGCCTATGGTTCTTAAGATGTCCTTTCGAGGTCCTTCTTTATTGGCCATGCTGAATCATCTCTATTCCCAAGTTTTACTTGATAATAAATGTTCAGATAGATATTGCATGCTCACTGCTTTCAAATTAGACCTG
1:239122623:GATAGA:G:R:wC	1:239122623:GATAGA:G	negCtrl	center	fwd	ref	TTTTTAGTAAAAATTGTGTTTCAATGTTAGCAAATATTCCAAATTGATATTAGAATAAACTTCTTTAAAAAGTATCAGGAATAAATATAGATTGAATGATAGAATTAGAAAAACACAATCTTCTAGTTATGGAATAACTACAACATGTTATTTTATTAAACATTATTGTAAATGTTCAATAACTATTTATTAAATAAGGC
1:119063648:C:T:R:wC	1:119063648:C:T	negCtrl	center	fwd	ref	TTCCATTGATGTATATCTCTGTTTTGGTACCAGTACCATACTGTTTTGGTTACTGTAGCCTTGTAGTATATTTTGAAGTCAGGTAGTGTGATGTGTCCACCTTTGTTCTTTTGGCTTAGGATTGACTTGGTGATGTGGGCTCTTTTTTGGTTCCATATGAACTTTAAAGTAGTTTTTTCCAATTCTGTGAAGAAAGTCAT
1:171893999:A:T:R:wC	1:171893999:A:T	negCtrl	center	fwd	ref	TGGTATGAGATGATATCTTATTGTAGTTTTGATCCGTATTTCTCTGATGATTAATGATGTTGAGCATTGTTTTCTTATGTTTGTTGGCTGCTTTTATGTATTCTTTTGAGAATTGTCTGTTCCTGTCCTTTGCCCACTTTTTTTTTTCCCCCTTTTTGAGATGGAGTCTCGCTCTTCTTGCCTAGGCTGGAGTGCAGTGG
1:76144459:C:T:R:wC	1:76144459:C:T	negCtrl	center	fwd	ref	AAAAACTGGAAACTCTAAAAATCAGAGCGCCTCTCCTCCTCCAAAGGAACGCAGCTCCTCACCAGCAATGGAACAAAGCTGCACGGAGAATGACTTTGACGAGCTGAGAGAAGAAGGCTTCAGACGATCAAATTACCCTGAGCTATGGGAGGACATTCAAACCAAAGGTAAAGAAGTTGAAAACTTTGAAAAAAATTTAG
1:226393863:GGGCATGGT:G:R:wC	1:226393863:GGGCATGGT:G	negCtrl	center	fwd	ref	GTCTAAGGCAGATGGATCACCTGAGCGCAGGAGTTCCAGACTAGCCTGGCCAACATGGGAAAATCCTGTCTCTACTGAAAATACAAAAATTAGCTGGGCATGGTGGCATATGCCTATAATCCCAGCTATTTGGGAGGCTGAGGCAGGAGAATCACTTGAACCCGGGAGGCAGAGGTTGCAGTGAGCCAAGATCGTGCCAC
1:217317036:G:A:R:wC	1:217317036:G:A	negCtrl	center	fwd	ref	TTGAGAGTCACATACTGCATCCCTTAATCCAATCAGCCCTGGACACTTGTGTGCCAGAGGTGATTGGAGGGCCAACCAAGAATGTAGACGAATCTGCACGTATCAAAGAAAAACCTTATTTTAAAAAGAACATATGTTACTTGCAGCATTAAATACAGAAGAGAGGGAGTATATGTTTGCAATTCAAATGAAATCTTTTG
1:220849826:C:G:R:wC	1:220849826:C:G	negCtrl	center	fwd	ref	TTTTTTTTGAGACAGAATCTCACTCTGTTGCCTAGGGTGGAGAGCAGTGGCACAATCTCAGCTCACTGCAACCTCTGCCTTCAGGGTTCAAACGATTCTCGTGCCTCATCCTCCCAAGTAACTGGGACTACAGGCGCACTCCACCAGGCCCAGCAAATTTTTGTATTTTTAGTAGAGACAGGGATTTACCATGTTGGCCA
1:238986600:G:A:R:wC	1:238986600:G:A	negCtrl	center	fwd	ref	TTTCTCCACAATTTGGCTGTGATTCTAAAACTGTTCTTAAAATAAAGTCTATTTAAAAATAAAGAAAGAAAATGTGTTAAACCCAGAGCTGACACATATGGCTTCTGAGATATGTAGCAAGAAAAAAAGGGTGTGACCCATCCACTCCACATCTTTTCAACACCCTGAGTTATTTTTTCTGCCTCCACATTGCCTACTCT
1:10451799:C:T:R:wC	1:10451799:C:T	negCtrl	center	fwd	ref	TGCACTCCAGCCTGGGGAGCAAGAGCAAAATTCTGTCTCAAAAAAAAAAAAAAAAAAAAGCCAAGGGAGATTTAAGAAGTAGGTGATCCCTGAATGCACCGCCAACCCACCCAGATAGGCCTAAATATCTGAGCACAGCCAAGGTGTTTGAGCACAACCTCTTCCCAGATCTTTGGCCACTAAGTTATGGAGACACAAGG
1:53304050:G:A:R:wC	1:53304050:G:A	negCtrl	center	fwd	ref	TCTCGCCATATTGCCCAGGCAGGTCTCGTACTCCTGGGTTCAAGCTATTCCCCTGTCTCTGTCGCCCTAAGGACTGGGATTACAGGCGTGAGCCACTGCGCCTGGCAACTTGCTGCTTTGTATAATCTCAGTAGAAGGGCCGGGCGCAGTGGCTCAAGCTGTAATCCCAGCACTTTGGGAGGCCGAGGCGGGCGGATCAC
1:36988612:G:C:R:wC	1:36988612:G:C	negCtrl	center	fwd	ref	TTGCATGAGCCTTAGCTTTGGAGACCTGAGTTCAAATCCCACAGCTGCTAACTTCACTAGCTGTGACCTCAGTGAGGTAGTCACAGCCGTCCAGGGGAGGGCTGTGGAGAAGGCACAGAGAGAGACTATTCCTTTTCCTTGTCCGTCAAGCTAGGTCCTCTCGGTTCTCTGTCAGAGACGTCACGGGCCTTCCACCGCAC
1:218395927:C:T:R:wC	1:218395927:C:T	negCtrl	center	fwd	ref	GTAACTAACAGTAATACCTGATAAGCAATGAGCATTTAATATATGCCATGTACTGTGTTAAATGCTTAATGTGGGTTATCTCGTTTAATCTTCACAACCCCAGAAGAAACGGAAATAGTGGGAGGTAATTTAACTTGTCCAAAGTCACACAGCTGGACCTGAGATTTACGCCCAGATAATCTCACTCCAAAGCCCAGTCC
2:36497661:A:G:R:wC	2:36497661:A:G	negCtrl	center	fwd	ref	GTCCAAAATATTTGTTAAATTGAATTATGATGGGTAAAACATCTGATTAAATGTATGAAAAATGCCTTTCAGGAGATCTGACTTTCAGAAATGTAAAATATAATACACTGTAGCAGCTTCTATTTAATCTCGATTATTCTGATGATGTCTTAGATATATATTTTCATTATAAACTTAAGGGCTTTTAGTTTTTAATTTTT
2:88955614:A:C:R:wC	2:88955614:A:C	negCtrl	center	fwd	ref	GCAAAACACTGTCTCTACAAAAAATACAAAAATTAGCCAAGCATGGTGGCCTGTGCCTGTGGTCCCAACTACTTGGGAGGCTGAGTTGGGAGGATCAGTAAAGTCCAGGTGGCCAAGGCTGCAGTGAGTCATAACTGCACCACTGCCCTCCAGCCTAGGCAACAGAATGAGACTCTCTCTCTCTCTCTCTCAAAAAAAAA
2:88949926:G:A:R:wC	2:88949926:G:A	negCtrl	center	fwd	ref	TGATAGCTAATTCCCTTTTTTTTTTTTTTTTTTTTTTTTCTGAGACAGGATCTCACTCCTGTTGCCCAGGCTAGAGCACAGTGGTGCAATCATAGCCCAGTGAAGCCTGGACTTCCTGGGCTCAGGTGATTCTCCCACCTCAGCCTCCTGAGTAGCTGGGACTTCAGGCATGTGCCACCATTCCTGGCGAATTTTTTGTA
2:154808758:A:C:R:wC	2:154808758:A:C	negCtrl	center	fwd	ref	AATTTGGCAGAGTTAGAATAGGTATTTGAGAGAATAGGTATTTAAAAAGCCCAATGATGCCACAGTGCACCTGCAAACACTTTGTGGAAATTTGAGGGCATGTGGTAGGTTTGCATGGGCGTTATGACATAGTGGATCCTTGTCCTGGCTCCCCCACTCATATTCTCAGGCAAGTAGATTAATCTCTCTGGGCCTCAGTT
2:200621420:C:T:R:wC	2:200621420:C:T	negCtrl	center	fwd	ref	CCTAAATCTCCCATTTCATGTTCTACTATGTAGTCTCAATATGTTGATTAGATATTTTATTGTAGGTGTACAAAGGAAAGGAGGTTGTATCGGTCACAACAGGTTAGGTTATGCTGCAGTAACAAATACTTCCAAATATCCCCCTGGCTTTCAACAACTCAGTTTTATTTTTACCCATGTTGCACATGCATCCAGGGTCA
2:77049296:C:T:R:wC	2:77049296:C:T	negCtrl	center	fwd	ref	TAAAATTTTATAGAAAAAATATGATATTCCAGAGTCGAACAGAGATCCTATCTCTGGAAAATATTTACTCAAGAAAATCCATTTCTTTTTTGAACAGCACGTGCCTTGTGCTCTCAAAATCAGTCATATAAATTATGAACTTAATAAAATTAGAGCTAAAAACAAGAGATACTAAGGCCTGAAATGATGGGGAAAATGTG
2:49434160:C:T:R:wC	2:49434160:C:T	negCtrl	center	fwd	ref	TGGAAGGTTTAGTGACAGCCAAGGATGGTTTAATATGTTTAGAAAGAGAGGTGGCTTAGAAAACATGTCAAGATACCAGGAAAAGCAGATTCTGCTGCCCAAGAGGCAGCAAAGTTCCTAGATGCCATTTAAGAAAATAATTGAGGAAAAAGACTATCTGCATGGTGAAAGGCTAAACGCTTTCTTCCTAAGGTCATGAA
3:125470508:C:G:R:wC	3:125470508:C:G	negCtrl	center	fwd	ref	GGTGGCTCACGCCTGTAATCGCAGCGTCTTGGAAGACCGAGGTGGACGGATCACCTGAGGTCAGGAATTCAAGACCAGCCTGGCCATCTTGGTGACACCCTGTCTCTACTCAAAATGCAAAAAATGAGATGAGCGTGGTGGTGTGTGCCTATAGTCCCAGCTACTCGGGAGGCTGAGGCACAAGAATCTCTGGAACCCAG
3:103946149:T:C:R:wC	3:103946149:T:C	negCtrl	center	fwd	ref	TTCTATATATTTGAAAAAAAGCAAAAACTGCAATAACTTTTGCACCAACCCAATAATACTTATTACATATAGTCTCCAGTCTTTTTTTGAAAAAACTTTTGAAGATATTAGTTCTGGAACTACTCCAATTGTGCGAACATCCCAGAGATTTTTTGTATCCTCATTGGTCTTGTTTCCATATTGGCCATGGCAAAATCATA
3:86717820:T:C:R:wC	3:86717820:T:C	negCtrl	center	fwd	ref	CTACTCTTGATCCACTGACTGTATCTTTGGTGATATCTGGCATTCTGAAATGGAATTCTGAAAACTGGTCCAGAAATTCTACTCTGGAATAGCATTTGGTAGGAGCAAAATGATGTGGCTTAGATAGCAAATAACCCTAGGGGATTTTCTAGGCCAACTCTGAGAGTCTGGTGAATATGGGAAACTTCCTGAAACCATGC
3:125459173:G:A:R:wC	3:125459173:G:A	negCtrl	center	fwd	ref	ATTCAGGGAGAAGAAGAAAGTCCAGCACAATTCTACGAGAGATTGTGTGAGGCCTATCGTATGTATACTCCCTTTGATCCTGATAGCCCTGAAATCAGCGCATGATTCACATGGCTTTAGTCCGTCAAAGCGCAGAAGACATGAGAAGAAAACTGCAGAAACAGGCTGGGCTTGCAGGGATGAATCCATCACAATTACCA
3:115393471:A:T:R:wC	3:115393471:A:T	negCtrl	center	fwd	ref	CTTGTCTTTAGTACTAAGATGGCTCTATTGATGATAATACGAACACATTTTAGGTTCCCAATTGCTTTGGGAATAAAGAATTGTGACTTAGTTAATATAAGTTGCTTTTTCAAAAGGAGAAACAGTGTTTCCCATCATTTTTTAAAATTCAGGAATAGTGGTCTTTTTTAATTCAGATTTTGAAGGTTTGGTAAGTTTAT
3:33505831:T:C:R:wC	3:33505831:T:C	negCtrl	center	fwd	ref	AGTGCAGTGGCACAATCTCGGCTCACTGCAACCTCCACCTCCCGGGTTTGAGCAGTTCTCCTTGCCTCAGCCTCCTGAATAGCTGGGATTACAGGCACATGCCACCACGCCCAGCTAATTTTTGTATTTTTAGTAGAGATGGGTTTCACCATGTTGGCCAGGCTGCTCTTGAACTCCTGAACCTCAGGTGATCCACCTGC
3:145153114:G:A:R:wC	3:145153114:G:A	negCtrl	center	fwd	ref	TGTTTCCATTACATTTTAAAAAAATCTCCAGACATAAAAGAGGTAACTAAGGAATAGAAGAAGCATGCAAGTTGTATGTGCATAAAAGCAAGAGTTATCGATGGCTATTTATATTGGAATATCACAGCATCATTATGTCAGCAACTATGTCTCCTCTAAAAGTTGCTTGCACTTTCTGCACTCACCACATAGTTCTTCTG
3:125463868:A:G:R:wC	3:125463868:A:G	negCtrl	center	fwd	ref	ATATCATCCTCTCTCCCTGTGGATATTAGGAAGAGTATCACAGGGCTGTGTAAACCCCCTGCGGTACTGGGAGTAATATCATCCTCTCTCCCTCTGGATATAAGGAAGATTTTCACAGGGGTGTGTACACCCCCCTGCGATATTGGGAGTGAGATCACCCTGTCCACCCAGGAAATGACTAACATGGTCACGGGGAAGTG
3:34976825:A:G:R:wC	3:34976825:A:G	negCtrl	center	fwd	ref	TAATTAGTTATTATAGATGTAAATGGGACTAACTCACTAATCAAAAGATAAATATAAAATGATCCAATAAAATCAGATCCACAGACATATATTTAAAATAATAGTACAGAAAAGTTAAAATAAGAAAAAGTTGTGTCAGAAAAATATAACTACAAATTTTGGCTGAGCAGTTTTAATATGAAACTAAATAGATTTTAATG
3:164194765:T:A:R:wC	3:164194765:T:A	negCtrl	center	fwd	ref	AGGATAGAAATGACAACTTCCAAGCTTTGTTTTCCAAGTTTCTTGGTTGTGGTTTATTTCTCTGCTTTTTTTCCCTTATAAACCTACTTTGTAGGCTTGTGGTTATTTTGAGTTCCACTTTTTTTCTCTCTTTGGACACAGAACTCCCCTACAGGCTTCTTCATACTCCCCCATACTTATTTAATTATTTGGTATTTATC
3:174820871:C:T:R:wC	3:174820871:C:T	negCtrl	center	fwd	ref	GCCTGTAGTCCCAGCCACTTGGGAGGCTAAGGCGGGAGAATTGCTTGAACCCAGGAGGCGGAGGTTGCAGTGAGCCGAGATCCACCACTGCATTCCAGCCAAACGGCAGAGCGAGACTCCGTCTCAAAAAAAAAAAAAAAGTTTTAAATTATCTTCAACAATACCATGATGAATAACATCTTGTCTGGAAACCTAGTTAA
3:151889786:T:G:R:wC	3:151889786:T:G	negCtrl	center	fwd	ref	GTATTCCCAGCTACTAAGGAGGCTGAGGCAGGAGAATCACTTAAACCCAGTAGACGGAGGTTACAGTTAGGTGAGATCGCACCCCTGCACTCCAGCCTGTGTGACAGAGTGAGACTCTGTCTCAAAAAATGAAAAAAAAGTTTCCCATTCTGAAAAAACAAAGCCACAATAAATGTATTATTAAGGAAAAGAAGTGAGCA
3:73536507:A:G:R:wC	3:73536507:A:G	negCtrl	center	fwd	ref	ATAATAAATTTAAGTGGCATTTAATTCTGTGCCTTATTATTAGAGGGTCACGTTCTTCTTTAAAAAGGAAGCAAATGATTTTTTACCTCTGGGGGGAAAAGCCACCAATATAAGTACTTAAATAATAAAACGGAGCAGAGGAACCTAGACAGTCATTTTAAACGTTCACTCTTTACACCTCCCAGGAGAAGGCTGTCTTT
3:119857330:C:T:R:wC	3:119857330:C:T	negCtrl	center	fwd	ref	AATACAAAAATTAGCCAGTCGTGGTGGTGTGCATCTGTAATCCCAGCTACTCGGGAGGCTGAGGCGTGAGAATCGTTTGAACCCAGAAGGAGAAGGTTGCAGTGAGCTGAGATCGTGGCACTGCACTCCAGCCTGGGTGACAGAGTGAGACTCCATCTCAAAAAAAAAAAAGATATAGTGTATATATGTATATATTTATA
3:146252457:G:C:R:wC	3:146252457:G:C	negCtrl	center	fwd	ref	CCCGGCCTTTCTCCTTCATAAATAGCTTCATGATGACTTCAGCGGAATCCAGTCCATGGTGATTGTGTAAAATCAGGCAAAAAAACCGCTCTCCTACTCGTTCAAGACTAGCCTGGCCAACAAAATGAAACCCCATCTCTACTAAAAATACAAAAATTAGCCAGGCATGGTGGCACGCGCCTGTAGTCCCAGCAACTCAG
3:106455934:T:G:R:wC	3:106455934:T:G	negCtrl	center	fwd	ref	CGCCCGCCTCAGCCTCCCAAAGTGCTGGGATTACAGGCGTGAGCCACAGCGCCCGGTCATGGAAATCTACTTCTAATCAACTACACATGCTGAGAATTATTTTAAAATCATTTTTTCTCTTCTTAATATGACAACACTGATTTAACATATGGATAAGAATGCAAGCCATCATAATAAAAGTTATCCCACATTGATTTTTT
3:195335265:A:G:R:wC	3:195335265:A:G	negCtrl	center	fwd	ref	ACCTAGTTAATCCTGTAAGATATTAGATTCCTAGGGGGAAATGTGAAAGGAAAAGAAATCTTGGGGCCCCCAAAATCACTAAGCTAAACGGAAAAGTCAAGCTGGGAGTGGCTTAGGGCAAACCTGCCTCCCATTCTATGCAGTCATCCCTCCATTCACTGAGATAAATGCGTATCTAATTGCCTCCTTTGGAAAGGCTA
4:130038674:T:C:R:wC	4:130038674:T:C	negCtrl	center	fwd	ref	CTATAGTCCTTAAACAGAAGAATCCCATAGTTCCTGTAAGCCCCGAGTCCATCTTGGAGAGCTGCAGGGAATTTATGCAGCTGTGTTGCACTGGATTAGTAGTACAAGGTGTATACTCCCCACCCCTACTCACCCACTGTGAGCCAAGCTGCTGCAGCATGGTGCCATCTTGAGACCTGAGCCATCTCTGGAGTGTGTCT
4:12942876:C:T:R:wC	4:12942876:C:T	negCtrl	center	fwd	ref	TCGGCAACATCAGCTGGACCCAGAGGGATCTTTTTCTACTCTTCTGTTTTGCGGCTCTTCTTCACTGTGCTAACTCCCAACTCATCACTCAGGTCTAATCCTTCTACTAAAATCGCTATCCTCTTATTTATGGAAAATCTGAGACCAACTAGCATTAGTTAACCAATAGTATTCTCATCTGTATATCTACTTCTTCCCAT
4:108065576:T:C:R:wC	4:108065576:T:C	negCtrl	center	fwd	ref	ATGTACTGTTTTAGGATGTGGGGTTGATTGGCTCATTTACCTTTAGATATAAACAATAGAATTTTTCTTAGATAAATATGATGCAATGTGAGCTATGTATTCTGACATGTAATGAATGGTTTGGAAGCCAGCAAGTTCCAGGAGAAATGTCATTCAGAACATCAATATATGAGCTACTTGCCAAACGATATTTTTACTCT
4:143847705:A:T:R:wC	4:143847705:A:T	negCtrl	center	fwd	ref	GAAACAGAAACAGAGGAACCTAGCTGATTCCTGAATAAAAGGTTTTCAATGACTGGCCAGAAATAGTTGCCCCCTCACAAACTAATGCCTATTCTCATGATTCACCCCAAATTCTCTCATGGATTCTGTACCCTAACAAGAGGTAGAGCCCTTGCATAATCCAGACAGACTAATACAAGAACAGCTCCAAAGGATACAGT
4:154379480:C:T:R:wC	4:154379480:C:T	negCtrl	center	fwd	ref	TTTTTTTTGAGATGGAGTCTCGCCCTGTCGCCCAGGCTGGAGTGCAATGGCACGGTCTCAGCTCACTGCAACCTCTGCCTCCTGGGTTCAAGCGATTCTCCTGCCCCAGCCTCCCAAGTAGCTGGGATTCCAGGTGTGTGCCACCACGCCCAGCTAAGTTTTTGTAGCTTTAGTAGAGATGGGGTTTCACCATGTTGGCC
5:155564020:AG:A:R:wC	5:155564020:AG:A	negCtrl	center	fwd	ref	AATTTTGTATTACATAAAACATAGTTCAATAAAGAAATCAAGAAACCACTCAGTAAAGGTCTTAAAATTGGGAACTATGACAAAGTGAGGGAGGAAAGGAGCAAAAGTTGAATGTTGGCCTGTGGTATGAAGCACAGTTCTTCCTCTTCTCCATTGCTACTCATTAATGGAATGATAGGAGCATTTTACCCCCAGGACAA
5:39611089:CCTT:C:R:wC	5:39611089:CCTT:C	negCtrl	center	fwd	ref	TTCCTTCCTCCCTTCCTTCCTTCCCCTCCCTCCTTCCTTCCCTCCCTCCTTCCCTTCCTTCCTTCCTTCCCTCCCTCCTTCCCTTCCTTCCTTCCTTTCCTTCTTCTTTTTTTTTTTCTTTTTATTGAGATGGAGTCTTGCTCTGTCACCCAGGCTGCAGTGCAGTGGTGCAGTCTCATCTCACGGCCAACTTTTGCTGC
5:974555:C:T:R:wC	5:974555:C:T	negCtrl	center	fwd	ref	AAATAGAACGTTACTGCCTTAATTTGATAAAAAGCACCTACAAAGCCCTGCAGCAGGTGCGATGGGAAGACACAGAGCGCTTTCCCTGAGATGGGTCGGCTATCACCTAGTCCACCCAGCAGGGTGCTGGGGTCATGGCCAGTGCTGACAGGTAAGAAAAAGAGAAAAAGAAGTAGCACAAAATAAAACTAGCACTTGTT
5:16350060:ATGAAG:A:R:wC	5:16350060:ATGAAG:A	negCtrl	center	fwd	ref	TGTAGCTGGATTGTACCCTTGTAACAAAAGACATAAACGAGAGAAAAACATGGAAATTTATTTAATACAAGTTTCACATGGCATCAGAGCTTTTGTAATGAAGTGAAGACCAGAAGAAACAGTTAACCCTGAGTATTTTTATACTAGGTTTGATAAAGAGTAGAAAGTTGTGGGAAAATATGATAGGACAAATAGGAGTA
5:116232141:T:C:R:wC	5:116232141:T:C	negCtrl	center	fwd	ref	TTTTCATGGCTTGTCAGCTTATTTCCTTCTACCACTGAGTACTATTCCATTATCTAGATGTACCTGTTTATTTATCTGCACACCTACGGCAGGCCATCTTGGATGCTTCAAAGTTTTGGCAACTATGAATAAAGCTACTATAAATATCCGTGTGCAGAGTTTTTGGTAGGTAAAAGTTTACAAAACCTTTGAGTAAATAT
5:119306380:A:G:R:wC	5:119306380:A:G	negCtrl	center	fwd	ref	ATGAAAGACTTAAATGTAAGACATGAAACGTAAAACTTCTAGAAGAAAACAGAAAAGAAAAGCCCCATGACATTTGTCTGGGCAATGATTTTTTTGGATATGACCCGAAATGTACAGGCAGCAAAAACCAAAAGTAAACTAGTGGAATTGTATTGTACTATAAAGCCTCTGCATAGAAAATGAAATAATCTAGAGTGAAA
5:93637333:C:A:R:wC	5:93637333:C:A	negCtrl	center	fwd	ref	GAGATTTTAGCCTAGTTGATGAGATAAACCCTGTATATGAGTGCTTAAAACAGAAAACATTGTGAAATATGGAGCACAGTTGTGAGACTAAGTACTTAACGTATTCAGAGAAGTGAGTGATTTCTTCTGGCAGAAAATATCACCATAAATTTCAGGAAAGAAGAGGCATGTGTGTGGGTGTTAAAGGACATTTAGCCTAA
5:169871704:A:T:R:wC	5:169871704:A:T	negCtrl	center	fwd	ref	TGGATTCTTGTCCCAACCCCTACAAAAGTGAGGCATATAATTTGTTGAATTCTGAATAAAATGCTACCAGTGTCTACAAATTATATTTTTTCTTTTTTTAAAAAAAAAAAAAAACCTTCTTCCCCAAGTCTGGTTTCCTTTAGACCTCAGGACTAAGTACCTGAGAAGATCTGCGGGCAAGGATAGTTATGTGATTATCT
5:58387311:C:A:R:wC	5:58387311:C:A	negCtrl	center	fwd	ref	CATAAAGAAAGAAGATTGGACAGTAAATTGTGGTTCCTTTATACAACAGAATGCTATATATCATGATATATATTATGATGTGCAATCCTCAGCTACATACAACATTGATGAATTTTACAACTATAATATTGCACAAAAGGAGCAAAACACAGGAGTATCTACAAGATGAGTCCATTTACATAAAATGCAAAACAAACTAA
5:100697430:G:A:R:wC	5:100697430:G:A	negCtrl	center	fwd	ref	AACTCCAATCTTCACATGGCATTCTTTTATGATGATTTACATAATTTTTCTTCTGTGTACATCTGTCTCTGTGACCAAATTACCTCTTTTTATATATAGGCAGTCATATCAAATTTGGGCCCACCTTAATGATCTCACACTATCCTGATCATCTGCACAGACTCTATTTTCAAATAAGGTCAGGGTAACAGGTACTAGAG
5:19453192:T:C:R:wC	5:19453192:T:C	negCtrl	center	fwd	ref	CATAAATGTATATGCTCACATTTGTAAAACTATCTAACATCTTATTTCATACTGTATTTGTATTAGATAGCACTACCATAAAGAAAGAGCTAAATACGATGCCTGAACCAAGAAATGTATTTTGAAGAGCCTATATTTGCATGTAAATGATTTTGATAATATAAGGAAATGTAAACAGAATCACATACTTTCTAGAGCTA
6:67794445:C:A:R:wC	6:67794445:C:A	negCtrl	center	fwd	ref	TCCTTTTTCTACTTCATTATGTGCCAATAAGATAGAATGCCTCAATGGCTTCCAAGATAAAAAGTAGTGGATACAAATGCGATGGTATTTCCATTATATCAGACATATTCCTGCTGTTGTGTGTAACAGAAGTTTATTCATTTTTGTCTGCAGTATCCTCCATTATATAAATGCACAACAGTTTGTTAATCCGATAACAT
6:94804187:T:G:R:wC	6:94804187:T:G	negCtrl	center	fwd	ref	TATTAAAGAATTTTGTTTCCAGGGAGACCTTGATTTTGGTCTCTCCAGCTCTTGTGCACATGCATACACACACATGCACATACATGCTCCTTTTATGTTTTTCTCTCTGCCCAAAATCAGGGTCTCTAAGAAATAGCTCACTTGTTCACTGAATGAATACTTCATGGAATCAAATGTGGCAAAATCTCGAATGGTATTCT
6:56132243:C:T:R:wC	6:56132243:C:T	negCtrl	center	fwd	ref	CATGCTTTCTCCTTTTCACTGATTTGACAGAGATGAGCCCAGCAACTTGAGAAATCACTGTTGAAGTTAAGTAAGCCCCAAGATGGAAAAAACCTGGGTCCCCAAACACAGTTTAGAAGAGAGCCTCCTGGCCAGGCACAGTGACTCATGCCTGTAATCCCAGCACTTTGGGAGGCAGAGGTGGGCAGATCATATGAGGT
6:28381360:C:T:R:wC	6:28381360:C:T	negCtrl	center	fwd	ref	TTAAATAGGAATTTGCTCTGTCACCCAGGCTGGAGTGCAGTGGTACGATCACAGCTTACTGCAGCCTCACCTTCTGGGCTCCAGTGATCCCACCTAAACCTGCAGAGTAGCTGGGACTATAGACATGCGCCACCATGACCAGCTAATTTTTAAATTTTCTTTAGAGACGAGGTCTTACTATGTTGCAACACTGGTCTAGA
6:65422700:G:A:R:wC	6:65422700:G:A	negCtrl	center	fwd	ref	AGTTAGTGCCACTGCAGTAATTTCCTGAGTAAGCAATGAGTTCATTTCTCTGGCAAGTTATCTCAAAGCATGGAAAGGCTGAGGCATTTCAGGACCCACGCCCTGCAAAAGAAACTGAAATGCTCTAAGGTAAAACAGAAGACAACTATGCAACAAGAGAGCCAAATTCTCAAAGGCAATGGAGTGTAGCACAGTTTGCA
6:29966674:T:A:R:wC	6:29966674:T:A	negCtrl	center	fwd	ref	GGCAGATAGCGTGGAATGGCAGCTGAAGACATCATTACGAGGGCCACAGTGCTCCAGACATGTCTGACACTCAGCCAAAGCAGGCCTGTTACAGGAAAGTCAGGGTCCTGGTGGGGAAACCTGAGATTCTGGAAACTGGAACCAGGATATCCGATGGGTGCCCTCCAGGACCCTCTGGGAATGCAGAGGAGGCTCACCAT
6:29741535:T:C:R:wC	6:29741535:T:C	negCtrl	center	fwd	ref	TTGGGAGGCCTAGACGGGCGGATCACGAGGTCAGGGGATAGAGACCATCCTGGCTAACACGGTGAAACCCTGTCTTTACTAAAAATACAAAAAAAAAATTAGCCGGTGTGGTGGCGGGCACCTGTAGCCCCAGCTACTCAAGAGGCTGAGGCGGGAGAATGGCGTGAACCCAGGAGGTGGAGCTTGCAGTGAACCGAGAT
6:41135850:C:T:R:wC	6:41135850:C:T	negCtrl	center	fwd	ref	CAGGAAATGAGATGAACCCAGGTGCTAAGCCTGGTGCAGACATCGCAGGCATCATAGGGCTGAGATGGAAGCATAGGGAACCTCTCCTGCTTCTTGATTCAATCAGAACTGCTCCAGATTCTGACGGGTCAGGAAGGATATCCAGCCTGCATATGAGGGAAAAGTGTGGGCACTGAAGCCTGGGTGGGAAGGAAACTAAA
6:120869882:T:C:R:wC	6:120869882:T:C	negCtrl	center	fwd	ref	CAATTTCATGCCATGGTGACTTTATCACACTCGCCATAGCACGGGGGTAATACTCTCAGGAAGAAGAGCAAGTGTAATCACAAAGCTTCCATTTAATTATGTTTATATAAGTAACCAAAACTTTATGTCATTTTTGATAGTTTATACCTGGATACTCAGTATTTTTTTCCAGCAGGAGGCTGGTATATCAGTAGCCCCAT
6:29680714:C:T:R:wC	6:29680714:C:T	negCtrl	center	fwd	ref	CAGGAGTGGCCACTGTGGTGAAGTTTTATTCATCCAGTGGTTGAGGACATCCAGGAGTTTCTCCTCCACAGTAAAAGACAAAGTGTTGCATCTTGCATCCTCACTACAAGGAAGGAAGCACACTGCCTGGTGAGCCTCTTTGAATTCTGACAACACCACATCCCACATCTATTGCTTTGACCTACACTCTAGGAGAAATA
7:31214968:T:A:R:wC	7:31214968:T:A	negCtrl	center	fwd	ref	AAATGTGGAAAACATCAAACCAAACCCGACAAAAGAGGTGCCTCTCCTGGACCAATGGTTCATTGCCATGAGTTTAAGGAGTATGTGAACTCAATTCTATCCACCTGAGGCTTTAACTCCCATCCTCACAAGAAAAAACAAGCTAGGCAGCCAAGGGGCAGAGTGAGAGGCGGGCAGTCTGTCCCAGACTCACTCCCTCC
7:120961924:G:C:R:wC	7:120961924:G:C	negCtrl	center	fwd	ref	TGTTCTCATTCATAAGTGGGAATTGAACAATGAGACACATGGACACAGGGAGGGGAACATCATACACCAGGGGGTATGTCATGGGGGTTTGGGGGTTAGGGGAGGGATAGCATTAGGAGAAATACCCAATGTAGATGATGGGTTGATGGGTGCAGCAAACTACCCTGGCACGTGTATACCTATGTAACAAACCTGCCCAT
7:34863866:C:T:R:wC	7:34863866:C:T	negCtrl	center	fwd	ref	TTTAAGCTTGACGTTTCTGGTTGGTGCCACTATGGATTTTTTTCCTTTTCGCTTATTTTTATTTGCTAGTGTTTCTATAATCAATGTGTGTAACTTATACGATTTTATAAAAAGGTAAATGAGTTACATGGAAAAGAGGAAGGCTAAGCGGCAGAGAAGTACAGAAATGGACAAGAGCACATGGAAGAGGGAGTCTGACT
7:23630951:T:C:R:wC	7:23630951:T:C	negCtrl	center	fwd	ref	GACCAAGTCTCACTCTGTCGCCCAAGCTGGAGTTGGAGCTCAGTGGTGTGATCTCAGCTCACTACAACCTCCGCCTCCAGGGTTCAAGTGATTCTCCTGTCTCGCCCTCCCGAGTAGCTGGGACTACAGGTGCGTGCCACCACACCCGGCTGATTTTTTTTATTTTTAGTAGAGACGGGGTTTCACCATGTTAGCCAGGA
7:153007508:T:C:R:wC	7:153007508:T:C	negCtrl	center	fwd	ref	GAAAGGGTCATGGTAAATTTCTTTTTTTTTTATTGCACTTTAAGTTTTAGGGTACATGTGCAAAACGTGCAGGTTTGTTACATATGTGTACATGTGCCATGTTGGTGTGCTGCACCCACTAACTCGTCATTTAACATTAGGTATATCTCCTAATGCTATCCCTCCCCACTCCCCTCACCCCACAACAGGCCCCGGTGTGT
7:149813919:C:T:R:wC	7:149813919:C:T	negCtrl	center	fwd	ref	TGTGTGTTATGGACAGAATGGTTGTTAGAATAAACAGTATCTGTAAGGAGGATTCCTGGCCAAAATGGCCAAATAGGAACAGCTCCGATCTGCAGCTCCCAGCGAGACCAATGCAGAAGGTGGGTGATTTCTGCATTTCCAACTGAGGTACACAGTCCATCTCACTGGGACTGGTTAGACAGTGGGTGCAGCCCATGGAG
7:66088990:G:A:R:wC	7:66088990:G:A	negCtrl	center	fwd	ref	CTCACTCTGTCACCCAGTCTGGAGTGCAATGGCATGATCTCAGCTCACTGCAACCGCCACCTTCCTGGTCCAAGTGACGGTCCTGCCTCAGCCCCTTGAGTAGCTGGAACTACAGGCAGTCACCACCACACCTGGCTAATTTTTGATTTTTGTATTTTTATTAGAGACCAGGTTTCACCATGTTGGCCAGGTTGGTCTCT
7:114721780:G:A:R:wC	7:114721780:G:A	negCtrl	center	fwd	ref	CGGTGATATATTAAAATGATATAAACATTACAAAAATATCCAGAAAAACAAGTTTCAATCCAGATGGAGTTTCTTGATCCTTGTTTCCTGAGAAAATATGTAAGATACATCATCCAGGAGGCTAAGGGACTGTTTCACTGTAATTAGGGCAGCTTTGAATTTTGCTTCGTTAAGCTAGTGTGCATTTTTACCTTATTCAA
7:89618632:T:A:R:wC	7:89618632:T:A	negCtrl	center	fwd	ref	TACAATATTATATATTTGCAAGTTCTTAGAAAAGAAGGGAAGATTTTTTTAATTCCAGGTACATAAGGTTACATATGATAAATTGTTTTTTTCTAGCAATGTTGGTTTTACACTCACAATGTTTCATTAAGAGTTTCACATGAGAGACTGAAGACAATCCATAATTGGCATAGCTGTTTTCTTTCTCCAACCCAGTCCAC
8:2957974:G:T:R:wC	8:2957974:G:T	negCtrl	center	fwd	ref	TGAGCGAAAGTGATTTGTTTTCTTGTGTTTCTTCTGCTCTTTCATATGGAACCACTCCTTCTCCTCAGTGTTATAAACTGTTGCTTAGAGCAATACTCAGTTGGAGTGGGAGAGCTGAAAGGGACCGCAGTGCGGTCCTATAGCTGAGATGTTTATTTCTTAGCAGCAATCACACATTAGAAAACAACTGTGTCTCCACT
8:41378175:T:C:R:wC	8:41378175:T:C	negCtrl	center	fwd	ref	CACCACGTTCAGCTAATTTTTGTATTTTTAGTAGAGATAGGGTTTCACCATGTTGGCCAGGCTGGTCTCAAACTCCTGGCCTCGATTGATCTGCTCGCCTAGGCTTCCCAAAGTACTGGGATTACAGGCATCAACTACCATGCCTGGCCAGAATTTAGGAATAATTTTAAATGAATCTTACTGTATTTTATCAGCTCAAG
8:68720891:C:T:R:wC	8:68720891:C:T	negCtrl	center	fwd	ref	CCACAATACCAGGGGAATTTATCACCAAGAGAAAGAGAGAGAGAATATCTAGTGCTTGAAAATTATCAGTCTCTGCCACAATTTTATTTAAAAAATAACCAGAAAAATGAGAGTGAATTTTATCTGAGAGGATCTTAGAAATCTCAGCATCGAGAAGGTAATAAATAAAGAGAGATAAGTCACAGACTTCCTGCGACAGT
8:14388424:T:A:R:wC	8:14388424:T:A	negCtrl	center	fwd	ref	CTTTTAAAAAAGAATGATTTTTAATAGTTCTTGTAGTGATAAATTATCAGGACAATTCACTTATATGGAAAAATCCATTGCTTGATCATAATAGGTAAGTGAGGCTCTACTACAGGTACACAAATGATAGCGATAGGAGGCAGACAAGTTCCCAGGTGGACAGGGAGGGGTTCCTGGTGAAACTTGACCTTCAAGTCAAG
8:145179003:A:T:R:wC	8:145179003:A:T	negCtrl	center	fwd	ref	TGCCTGTTGTTCCAGCTACTCAGGACACTGAGGCAGTATGATCGCTTGAGCTCAGGACTTCAAGGTTGCAGTGAGTATATAATGGAGCCACTGCACTCCAGCCTGGGTGACAGATCGAGACCCTGTCTCCAAAAAGAAAAAAAAGACAAGAGCCATCTTGAAGGGTCTTCCACTGGCCAAATCACGAACAGGTTGAGGAT
8:25912666:A:T:R:wC	8:25912666:A:T	negCtrl	center	fwd	ref	GAGGTCAAATGCAGGAGGATTGCTTGAGCCCAGGAGTTCAAGAACAGCCAGGACAACATCGTGAAAGCATGTCTCAAGTAAAAAAATAAAAATAAATTTAAAAAAAAAGCCTGTAGTTTATTCATATAGGTCCACCACAAATTTTGTTTGAATTATTCCTAGGTAGTTTGTATTTTTTTTCTACTGTAGTTCCTGATTAT
9:92992548:T:C:R:wC	9:92992548:T:C	negCtrl	center	fwd	ref	TCACAGAGTGTACACACATGGTATACACCCACTGTGGCACTAGGACTAATAACTTTCTAAGATATTATGAATAGCATCAGAGAACATAAACACATGGTGTACACCCAGTGTAACTTTAGGCGTAATTTCTCCCTAGGATATTACGAGTAACATCTCAGTGTGTACACACGTGGTGTACACCCACTGTGACATTAAGGTTA
9:92464255:G:T:R:wC	9:92464255:G:T	negCtrl	center	fwd	ref	GCAAATACACGAATCCTGTGGTGGTGAAGCAGTGGGTGCCATTGAGAACCAAAAAGTCCAGGGTGGAAGGAGGGAAGTGCCAGAAATGGTACCAGTGGAGGGTGAAGGGCAGGGGAGTGGCTCCAACATGCAGGGACTTACGGGCCATGAAAAGGAGCTTGGGTTTTAGTTAAGATAAAGAAAAAGCCATTGCTGGATTT
9:81584066:A:C:R:wC	9:81584066:A:C	negCtrl	center	fwd	ref	GCCTATTGCCTTTACACCATCATAAAGTTGAAAAAGTCATAATTTGAACCATTGTAAGTCAGGGACTGTTTGTACTTATACGAGTACATTTTTAAAAACATATTACAACCGCTATGGAAAAAAGTGTGGCGATTCCTCAAAGAATGAAAAGTGGATTTTTATTTGATCCAGCGCAATTTCACTACTGGGTATCTACCCAG
9:17976858:A:T:R:wC	9:17976858:A:T	negCtrl	center	fwd	ref	ATCATCAATCATCTACAAACAGATATAAATTTACTTATTTCTTTCTAATTTGGATGCCTTTTATTTTGTTTTTCTTGCCTAGTTGCTCGGGCTATGACTATCAATACAATTTTGAATATAAATGGCAAGAATAGGTATTGTTTTTTCCTTCCTGATCTTAGAGAAAAAGCTTTTCACTGTTGAGTATGGTGTTAGTTGTG
9:44870995:A:G:R:wC	9:44870995:A:G	negCtrl	center	fwd	ref	TGTATCTGCCCTCTAGGAAACCAGCTAGGAGAGTTGTGTACTTATGGAGGGATGGAGTTACAAAAGGGTAAATAGAGCTCAGGGAGCCTTAAGGAGGGGAGGTGAATGGAGGGTGGGTGGGCTCAGTTTGAACAGATAGTGGGAGGAAAGGGGTAAACACCAGCACCCACCAGAAGGTGAGAACCAGTTTTGTGAGGGGC
9:101300999:T:G:R:wC	9:101300999:T:G	negCtrl	center	fwd	ref	CCGCTTCCATAGTCCTAATGCCACAGTAATAAGCTCCGTGGGAGTAAAGCCCCTCCACCACCCCCTCCGACTTCAGGATTTCTTTCACTTGACATTCCTTCCAGTGCACCAGTCCGGAACAGAAGTGCTTGACGTTGCTGATCGACCAGTTTCATAAAAGGAATCCAGTTTCCTTTGCACTCATGAAAAGCTGTTAGCCC
9:91480139:A:G:R:wC	9:91480139:A:G	negCtrl	center	fwd	ref	TCATATGCTGGAAGCTGCAGAATGTTGATGAAGGAAATCAAAGAAGGTCTAAATGAATGGAGAGGCATACCATGTTCATGGATTGGAAGACTCAATATAATGAGGATGTCAGTTGTCCACAAATTGATATTCCAATTTAATGAAATTCCTTTCAAAATCCTAGCCAGGTTTTTAAATAAATATAGACAAGATAATCTAAA
9:130776119:A:G:R:wC	9:130776119:A:G	negCtrl	center	fwd	ref	CAGAGATTGCAGTGAGCCAAGATCATGCCACTGTACTCCAGCCTGGGCGACAGAGGGAGACTCTATCTCTAAATAAATAAATAAAAATACAAAATAGCCATGCGTGGTGGCACGTGCCTGTAATCCCAGCTACTTGGGAGGCTGAAGCAGGAGAATCACTTGAACCGGGGATGCAGAGGTAGAGGCTGCAGTGAGATTGC
10:35272662:C:G:R:wC	10:35272662:C:G	negCtrl	center	fwd	ref	AGTTCAAGCGATCCTTTTGCTTCAGCCTCCTGAGTAGCTGGGATTACGGATGCCCGCCACCACACCCAGCTAATTTTTTGTATTTTTAGTAGAGACAGGCTTTCAATATGTTGGCTGGGCTAGTCTCCAACTCCTGACCTCAGGTGATCCACCAGCCTTGGCCTCCCAAAATATTGTGATTACAGGCATGAACCACCATA
10:29100759:C:T:R:wC	10:29100759:C:T	negCtrl	center	fwd	ref	ACCTGCCCTGTCCTCCCAAAGTGCTGGGATTCCAGGCTTGAGCCACTATGCCCGGCCAACAGTAGACAATCAAAATTGTCAGAGATGCTTGAACTAGAGCGACTCCATCTTGAATAGAGGCTGGGTAAAATGAGGCTGACACCTACTGAGCTGCATTCCTAGAAATAAAGGCTTTCTAAGTCACAGGATGAGATAGGAGG
10:54902492:G:A:R:wC	10:54902492:G:A	negCtrl	center	fwd	ref	CTGCAAATGTCTCAAACAAGGCAGCTAGTCTAATGGTAGAGATTAATGTCATTTCCTTATGTCTGGAAATCATTTAATGATGACCCTAAAACTCCAGAGGAAAAAACTTTATTGGATACTGTTAACAATTGGCATAGCAGTAAAACTCCAAGGGGGGTCTTAATTAAGGATACATGCAACTCTCATATCTCTGGAAAAGT
10:57784083:A:G:R:wC	10:57784083:A:G	negCtrl	center	fwd	ref	TGTTGTATATGATCTCTTACCTAACTTTTATAGACAATTTGAAGCTAAAAAATTATTTCTGAGAATAAACATGGAGATGTCTTCAGTAATTCCAAAGGCAAGCAGCAGTTCAAATTTAAAGAGGACCTGGGACTTTTGATTGTCTAGGGCTTTTAGACACTAGAAAACCTATTCCATATAAATTGGATTATAACAGGTTT
10:110548543:C:T:R:wC	10:110548543:C:T	negCtrl	center	fwd	ref	AAGGTAAGCTGCAAATTCGTCTAAGAGCTGCTTAAAAGCCAAAGCAAATTCCAAAATACAATTTGATACACAAATTACAGGGCTTACAAAATAATAAAACAAACAATTGATAAAGAGAAATTGCAGCTAGTCTCTTAGTGGAAGCTAAAAGAAAACTCTCCCACAGGTTTTCATAATGATAACATGCTCATCGACGTCTC
10:35278849:G:T:R:wC	10:35278849:G:T	negCtrl	center	fwd	ref	GCATTTCCTCTCTTTAATGTTGTTTTTTGTTTTTTTGTTTTTTTGCTGATGTGATCACATCCTCCTTTATTTTACCTTTCCTACTTGTTATTTTGGTGAGTGGCCAGCAAGTTGCTTTCCAGCTGGAAAGATGGATGGTGAGGGACCACTTAGTGATGCTGAGGAACTGACCCTGACTCCCGCTCTCACTCCAAAGATGT
11:49852413:G:A:R:wC	11:49852413:G:A	negCtrl	center	fwd	ref	CCCCTTTCCAAAGTTCAATTAGTTTTACCAGCATCTCAAGGGCGATGGCATTCCATATATTTCCCTTTGTACTTTTAGGTTTTGTTACACAGGGGAGACGGGGAGGTAAATACAGGTCTTAAAATGTGATATTCTCTGAATCTCTTCACAGACTGTAAAACAAATGTATGTGGCACATATACACCGTGGAATACTATGTA
11:50109109:G:A:R:wC	11:50109109:G:A	negCtrl	center	fwd	ref	CAAAGACCAAAAGTAGATAAACCGCAAAGATGGGGAAAAAACACAGCAGAAAAGCTGAAAATTCTAAAATTCAGAGCATCTCCCCCCCTACAAAGGAATGCAGCTTCTCACCAGCAATGGAACAAAGCTGGAGAGAGAATGACTTTGACGAGTTGAGAGAAGACAGCATCAGATGATCAAAATTCTCCAAGCTAAAGGAG
11:49981795:T:C:R:wC	11:49981795:T:C	negCtrl	center	fwd	ref	AGACAAGGCTGTTGGCCTGGTCCTATCCCTGCACAATTCCAGCATGCCATCCAGGAGCATGGAGATGAGACTTGTGATCTGACCTGGAGCCCCCCACAGTCAGAAGTGAGAGGAGAGTGTGGTGTGGGTTCATATCGTGGCACAGGAGCTGGGTACTCCTCCCTTCATAGGACCAGACCAGGAAGGATGTGGCCTGACAG
11:50108271:G:A:R:wC	11:50108271:G:A	negCtrl	center	fwd	ref	GCCAAGCATGAGCCAAAGCAGGGTGAGGCATTGCCTCACCCGGGAAGTGAAAGGGGTCAGGGAATTCCCTTTCCTAGCCAAGCAAAGCTGTGACAGACAGCATCTGGAAAATCGGGTCACTCCCACCCTAATACTGCACTTTTCCAATGGTCTTAGCAAATGGCACACCTGGAGATTTTATCCAGTGCCTGTCTTGGAGG
11:50113147:C:A:R:wC	11:50113147:C:A	negCtrl	center	fwd	ref	CCATAAAAACCCTAGAAGAAAACCTAGACAATACCATTCAGGACATGGGCATGGGCAAAGACTTCATGTCTAAAACACCAAAAGCAATGGCAACAAAAGCCAAAATTGACAAATGGGATCTAATTAAACTAAAGAGCTTCTGCACAGCAAAAGAAACTACCATCAGAGTGAACAGGCAACCTACAGAATGGGAAAAAGCT
11:50108388:A:G:R:wC	11:50108388:A:G	negCtrl	center	fwd	ref	CACTCCCACCCTAATACTGCACTTTTCCAATGGTCTTAGCAAATGGCACACCTGGAGATTTTATCCAGTGCCTGTCTTGGAGGGTTCCAAGCCCGCGCAACCTTGCTCATAGCTAGCACAGCAGTCTGAGATCAAACTGCAAGGCAGCAGTGAGGCTGGGAGAGGGGCACCCACCATTGCTGAGGCTTAAGTAGGTAAAC
11:50065661:C:T:R:wC	11:50065661:C:T	negCtrl	center	fwd	ref	ACCTGGGTACAACTATTTTAAGACCACTTTCAGCACAAGTGCTATTTTTGTTTAATTTTTCAGATGGAGTCTCACTCTGTCACCCAGGCTGGAATGCAACGGTACAATCTCGGCTCAATGCGACCTCTGCCTCCCAGGTTCAAGTGATTCTCCTGCCTCAGCCTCCTGAGCAGTTGGAACTACAGGCACCTGCCATGACG
11:49918789:C:T:R:wC	11:49918789:C:T	negCtrl	center	fwd	ref	CATCTGTATATGGTAACACAAAAGAAATGACAATGACTCCAGGAGATTTATAATGGGAAGTTACTCACACAATGCCATTGGAACCCAATAACCTTAAAGCCCAGTTGTCTACAGAACTGTGGAAGATTAGATGCTTGCAGATGTGTGGTGTCATTTCTGAGGCCCCTGTTCTGTTCCATTGGTCTATGTATCTGTTTTGA
11:49909528:C:T:R:wC	11:49909528:C:T	negCtrl	center	fwd	ref	ATCTCCAATCACCAAAAAAATTCTCCACCAAGGGGCGAGCTCCACCCATCTCACTTGTAATCAGTAGCATCGCCATTGTCTGAGAAATATTTATTCTGTCCAGTTTAAGCTTAATTTTCACAAACACTAAAAAGTAGTAAAATAGACTATAGCTTTTCCTTTAACTATATTTATATATAAATCCCTGAGAAGGTAGCTGT
11:49834545:C:T:R:wC	11:49834545:C:T	negCtrl	center	fwd	ref	TTAATAGTAGATGTTGAGGGCCATAGGGGTTCTTTGCTGAAAAGTGTTATTGTGTCAGTGAAAGGTTGAAGCAGTCCCGAAGGGCTTACAATGTTAGGCCCTTTGTGTAGTTGTATGTAGCCTGAGTTTTTGTTAAATGAGTGATTTAAAATCAATAATGATAATAATGATAATTATTATTGAATAGTTATATTAATGAC
11:50114071:G:A:R:wC	11:50114071:G:A	negCtrl	center	fwd	ref	GAAGGGGAACATCACACACCAGGGACTGTTGTGGGGTGGGGGGAGGGGAGAGGGATAGCATTAGGAGATATAACTAGTGTAATTGACGAGTTAATGGGTGCAGCACACTAACATCGCACATGTATACATATGTAACAAACCTGTGCATTGTGAACATGTACCCAAGAACTTAAAGTATAATAAAAAAATTTAAAAAAAAT
11:59112858:A:G:R:wC	11:59112858:A:G	negCtrl	center	fwd	ref	TAGGGTTTTTATGGTTTTAGGTCTAAGGTTTAAGTCTTTAATCCATCTTGAATTGATTTTTGTATAAGGTGTAAGGAAGGGATCCAGTTTCAGCTTTCTATATATGGCTAGCCAGTTTTCCCAGCACCATTTATTAAATAGGGAATCCCTTCCCCATTGCTTGCTTTTGTCAGCTTTGTCAAATATCAGATAGTTGTAGA
11:50108704:C:G:R:wC	11:50108704:C:G	negCtrl	center	fwd	ref	TCTGCAGACTTCAATGTCCCTGTCTGACAGCTTTGAAGAAAGAAGTGGTTCTCCCAGCATGGAGTTTGAGATCTGAGAATGGACAGACTCCCTCCTCAACTGGGTCCCTGAATCCCAAGTAGCTTAATTGGGAGGCACCCCCCAGTAGCGGCTGACTGACACTTCATATGATCAGGTACCCCTCTGAGACGAAACTTCCA
11:111211739:T:C:R:wC	11:111211739:T:C	negCtrl	center	fwd	ref	TCAAGAGTTCAAGGCCAGCCTGACCCACATGGAGAAACCCCATCTCTACTACAAATATAAAATTAGCCTGGCATGGTGGCACATGCCTGTAATCCCAGCTTCTTGGGGGCTGAGGAAGGAGGATTGCTTGAACCTGGGAGGCGAAGGTTGTGGTGAGCTGAGATCGTGCCCTTGCACTCCAGCCTGGGGGACAAGAGTGA
12:82365295:T:G:R:wC	12:82365295:T:G	negCtrl	center	fwd	ref	AAATCACACTAGCTCACCAGCAATGGATCCAGACCAAGAAGTAATCCCTGAATTGCCAGTAAAAGAATTCAGAAGGTTGATTATCAGCTAATCAAGGAGTCACCAGAGAAAGGTGAAGCCCAACTTAAGGAAATAAAAAAAAAATGGTACAAGATATGAGGGGAGAAATCTTCAGTGAAATAGGTAGCGTAAACAAAAAA
12:27250834:T:C:R:wC	12:27250834:T:C	negCtrl	center	fwd	ref	GAGCAGAGGAATGCTTGGTACCCCATATCTCTAGAAGAAATTAGGTGGCTTGAGAGGCTCTTTTAGGTCTGAATAATTTCAGTGCCAAAGACCAAAACCTCTTCATAAACTGCAGTTAGACTCTCCCTGATTGCCATGCCTGGCTTTCTGTTGGAGAAAATCCTAGAGGAAAACAGAAACTCCCAAGGAGCTGGGTAGCC
12:27257313:A:G:R:wC	12:27257313:A:G	negCtrl	center	fwd	ref	CACTTGCCGTTTAATTGTCTTCATCATTTTATATGTGTGGAAAGAACAAACCTGGACCATACTCCCCATTTGTTGGGGTTTTCTTGCTCCCTGTGTTGCACCTTTTTACAGCTGTGGTCCATGGCTGCGGTTTCCAATCAGAGTGTGATGTAACCTACTCCCAAGACACCTGGCCAATGTGCCTCATTTTGTTTTCCATC
12:23640144:C:A:R:wC	12:23640144:C:A	negCtrl	center	fwd	ref	TTTTAAGTGAATAGTTTTTGCCTTCTTACCAGTTTGTAAAAGTTTTGTGACAGTTATTAATTTCTAAATTGCAAATATCTTTTTCAAATCTATAATTTTCTCTTTATTGTGTTTGCAGTACTTTTTCCTGTAAAAACAGTAGTTTTACATATTAAAATATCTACCTTTTCTCTTACTGCTTTTGGTATATGCCATCTTGG
12:58790782:G:T:R:wC	12:58790782:G:T	negCtrl	center	fwd	ref	ATAAGGACCTTGTGATTCCATTAGTGATAACTGGATAATCTAGGATCATCTGTTTTCTTTCTTTTTTTTTTAATTTTAGGTCTAGGGGTACATGTGCAGGTTTGTTATATAGGTAAACTTGTGTCACAGGAGTTTGTTCTGTAAATGATTTCATCACCCAGGTACTATACCTAGTGCCCAACAGTTATTTTTTTCTGTTT
12:130465394:GA:G:R:wC	12:130465394:GA:G	negCtrl	center	fwd	ref	TCCAGAACTGTGAGAAAATAAAGTTCTGGTGTTTAAGCCACCCAGTCTGTGGTATTTTGTTATGGCAACACTAGAAGACCTATACATTAGGTCTTGGAGGAAAAAAAATTGTTTTTAATATATTTCATGTAACATATTTTTAAACAATCAAATGGTGATGAGAGCCTTACTGTAGGTGAGACGCTCAGAAAAAGGTCTGG
13:44472255:G:A:R:wC	13:44472255:G:A	negCtrl	center	fwd	ref	AGTTCTCACCATGATCACCATCATCTTCCACAGCTATGTTTTCTCTTGCTTCTTGGCTTTGTACACATTGCTGGCTCTTCGTACACATTGCATACACACGGCATTTGTCAATGTCGCCTCTCTTGAATAACTCTTAACTATCCTTTAAGACTCAGATCTGGGGTCTTCTCTTCCAGAATATTTTCTTCGTTGTTTGCCTC
13:88534682:T:TG:R:wC	13:88534682:T:TG	negCtrl	center	fwd	ref	TTGTTGTTCAAAGGTATGGATGTAATAAAAATATTCCCAGGACTCAATGATACCAAAGGGTTTATCTGTCAGGTGAAGATCCACAGTTAAATGCTTTTTTTTTTGTTTTGTTTTGTTTTTGACAGAGTGTCACTCTGTTGCCCAGGCTTGAGTGCAAGGGCGCGATCTTGGCTCACTACAACGTCTGCCTCCCAGGTTC
13:46844284:A:G:R:wC	13:46844284:A:G	negCtrl	center	fwd	ref	ATAGGGGTGGTGGCGCCTGAGGTCACCATGGCTACCGAGCGCCAAACCGCAGAGCCGGTGGTGCCTTTGTTCGTGGATCAATACTTCACTCGCTGGTACAAAGCAGATGTCAAAGGAAGATCTTGTAAGGACCACTGTATACCACAGCACTCTAACCGAATATGTGTCATCACATTGGCAGAATCTCATCCAGTTCTTCA
14:89693105:T:C:R:wC	14:89693105:T:C	negCtrl	center	fwd	ref	TCCTAACCAGTACCCCAGAACCTGGTCTTATTTGGAATCAGGTTGTTGCTGACATAAATAGTTAAGATGGTCATACTCAAGTAGGATGGGCCCCTAATCTAATATAAGCAGTATCCTTATGAAAAAGGGAGATTTGGACGCAGACAGAAACACGAGGAAAACACCATCTGAAGACTGGAACTCTGTGGCCACAAGCCAAG
14:59221308:C:T:R:wC	14:59221308:C:T	negCtrl	center	fwd	ref	ATAAAACTTTCTCCATCTTCCTACACAAGTGAGCAGGAGCATTTCCATGATTCTTAATTAAATCCAGTAGTTTTTGGAAATCCTGCTAAGGAGGCGTTACATCTCCATTTGCTGGCTCTTCATTCCTATTACAGGCCTCCTCCTCTCCCCACTGTGAGCCTGGGAGGGAGTGCACATGGGCGTCTTCAAGGTTTCTAAGT
14:32963837:C:T:R:wC	14:32963837:C:T	negCtrl	center	fwd	ref	CATAATTATGAAAAATGCTTAGAGTATTCTTGTATTTATAGTTTTCTCTATGAAGGGAATGAGTATTCTTTATAGGATTCTGGGCAGTTAGTTTACTTTCACTGGGACTTCCTGGGGAATGATGCACTATGTGACTGGATACTGCAGTCGGAATCTGAAATTGCTCCGTAAAACAGCTGTCCAAGTCACTTGCATGCCTC
14:92641615:C:T:R:wC	14:92641615:C:T	negCtrl	center	fwd	ref	TGCGTAGGGATTTAATGAAGTGGGTGTCTAACCCTTCCAAAGCTGTTTTCAAAGGTTGCTCATTGATGGATCTATGCTGGTGTGAAATCACAGTTTCTGCCCTCATTTTACCTTATGTGACATTTTAATAAATTTCTGATTTGAGGATATTGGTGGCAGGTTAAGAAAATTTGCAAGTGACCTGCCACTGGAAGAAGTAG
14:75460741:G:T:R:wC	14:75460741:G:T	negCtrl	center	fwd	ref	AATGATAATCATCTACAACAGCAACAAACATAGTGAGAGATGACAGCATGCTGGCAGTCCTCAGAGCCCTCACTTGCTCTTGGCACCTCCCCTGCCTGGGCTCCCACTTTGGTGGCATTTGAGGAGCCCTTCAGCCCCCCCCAGTGCACTGTGGGAGCCCCTTTCTGGGCTGGCCAAGGCTGGAGCCCACTCCCTCAGCT
14:74065221:G:A:R:wC	14:74065221:G:A	negCtrl	center	fwd	ref	AGACCTATGTCCCCTTCCTTCAAATCTGGATGAACTTGTGACTGTTTCAGTCACTAGAGTAGAGCGGCAGTGACTTTGCAGGCGAGGTCATAGAACGCCGTGAGGATTCTACCGTGTTTGCCAGGAACACCTGCCTTTGGAGCTTGAGCCACTATGTAAGAAGTTTGGGACAGGCGCTGTGGCTCATGCCTGTAATCCCA
14:88809197:C:T:R:wC	14:88809197:C:T	negCtrl	center	fwd	ref	CATTATCATACTTTGTATATCACATATAATGCTACTAACAACATCTGGGACAGGTATTTGCACCAGTTAAGGCCCTTGCAGTTTCAAGTATCAGAAAACCGAACTCAAACCATATTAAGCAGACCAGAAATGTATGGGCTCACATTACTGAAAAGACCAAGTATTATTGGCTTCAGCCTTGGCTTGATCCAAAAGACTCA
14:98686541:A:G:R:wC	14:98686541:A:G	negCtrl	center	fwd	ref	GTTGGTGGAAGTCAGTCTAAGTTGAAGTTTGGAGAAGAAGTGATCTAGGACATCTGATCTGCTTTACACATTAAAATAAAGGTCACAAACCTCAATGCCAATAGCATTCAGTTCACATTAGAAAGAGCAAACTGGCTGGGTGGAGACTAGGGGAATATATAGAGCACATGTTCTGTCTAAATGGGGCAGCAGAAGCTCGA
15:69297537:A:G:R:wC	15:69297537:A:G	negCtrl	center	fwd	ref	GCATAGCACTGTTTATTAGATGAGTTATCATAAGTAATTTGGCTTGGACCATGGAGTTTATTTAAATTGCATATCTAAACTTTAGTACTGGTTGATTTAACATGAAAATCTGGAAGAGTGTTTTCTTGGTATTCAATTAATTCTTGTCCTGCTTGCATTAGCAGTTTTATAAGCCAGCTCCTTTCTTGGAGTTCTGGGAA
15:93054921:G:A:R:wC	15:93054921:G:A	negCtrl	center	fwd	ref	CAACCCCACTTTGACTGTAATTTTCCTTCACCTACCCAAATCTTATAAAACGGCCCCACCCCTATCTCCCTTTGCTGACTCTCTTTTCGGACTCAGCGCGCCTGCACCCAGGTGAAATAAACAGCCTTGTTGCTCGCACAAAGCCTGTTTGGTAGTCTCTTCACACCGACACACATGAAATTTGGTGCTGTGACTCAGAT
15:39841948:A:C:R:wC	15:39841948:A:C	negCtrl	center	fwd	ref	ATCCTTCATGGATGAAGGTTTGGGTCACCCAACCAGGTAAGCCACCTGGAGCAGAGCTTTCAGCCAAGGGGAAGAGAACTCTACACTGGGTTGTAAAGAAGGGATTTGATGAGTGTCAGTTGTGTCCCTGAGAACAGCTGCATTGTTGAGAGCTACAGTTTGTCCCATTAATCTTCCTCTTGTACATTTCCCTAGGAAAA
16:54387084:G:A:R:wC	16:54387084:G:A	negCtrl	center	fwd	ref	ATATAATTGCCAGGAATATTATTAGATTCATGTTTCTTTGTCTGGTGGGCATATTGGGTGTGGGTGTGTAGGAAGGTGTGGTCCCTAGCAATGAAAGTGGTCTGGGACCCATTCTGTGGAATCAGTTTCCATTCAATTTTCTTTCCTGGTACTTCCTTTTATGTCTGCTCTTGGCTGGCATTGTCCATAAAAATGTTTTC
16:468450:C:T:R:wC	16:468450:C:T	negCtrl	center	fwd	ref	ATGGCTGGGTCATATAAACAATGTATATTTAGTTTTATTTTTTTAATTTTTTTTTTTGAGATGGAGTCTCGCTCTGTCACCCAGGCTAGAGTGCAGTGGCGCGATCTTGGCTCACTGCAACCTCCGCCTCCTGGGTTCCAGTGATTCTCCTGCCTTAGCCTCCTGAGTAGCTGGGATTACAGGCGTGCACCACCACGCCC
16:54856933:T:G:R:wC	16:54856933:T:G	negCtrl	center	fwd	ref	GGATGTGACGGGGAATTCTGAGAACTCTTAGTGTTTCTGCTGAATGGCAGTGACCATTTATTAGCCATTGGTGAAATAGCTATTTCCAGGAAATTCTCGTTCAAGGAAATAAGCTTCTCCAACTCGATTGAGCTGCATTCTGTCATGCAGGAAGTGCTTCTAAGACTCATAAGGGCCTGTGAGTAGCACCAAGTATCCAG
16:51432571:G:A:R:wC	16:51432571:G:A	negCtrl	center	fwd	ref	CAGCAGTCTTTATTGTTCAGCATTTGAGGCCAACACTCCAAATTGCAAATCGTCACATATCAGGTGGATGTATTAATTCAACCTAAGTTTTCCTTTCTTGTTTTCCCTTGTTTTCTACTTTATCAGATTCTAACATGCTAAAGTTTGAAGAGATCTTAGAAACCATTGAATTCAGGGGATGACAAAAAGATCTTCTTTTG
17:61968002:C:T:R:wC	17:61968002:C:T	negCtrl	center	fwd	ref	TACTATTTTTGAGAGAGAATCTTGCTCAGCCATCCAGCTGGAGGGCAGTGGCATGATGGGCTCAGTGCAACTCTGCCTCCTGGGCTCAAGTGATTCTCGCGCCTCAGTAGCTGGGAATACAGGTGTGCACCATCACACCTGGTAATTTTTGTATTTTTAGTAAGAGACGGGGTGCCACCATGTTGGCCAGGCTTGTCTCG
17:44336237:C:T:R:wC	17:44336237:C:T	negCtrl	center	fwd	ref	TTGTGCAATCTTGGCTCACTGCAAGCTCTGCCTCCTGGGTTCACACCATTCTCCTGCCTCAGCCTCCCAAGTAGCTGAGACTACAGGCGCCTGCCACCACGCCCGGCTAATTTTTTTTTTGTATTTTTAGTAGAGACCGGGTTTCACCATGTTAGCCTGGATGGTCTCGATCTCCTGACCTCGTGATCCGCCCACCTCAG
17:43670940:A:G:R:wC	17:43670940:A:G	negCtrl	center	fwd	ref	ACCCTAAGACATTTGAAAAAAAAAAAACCCAGCCTGGGAAACATGATGAAAACCCATCTCTACAAAAAATACAAAAATTAGCCGGGCATGGTGGCACACACCTGTATTTCCAGCTACTTGGGAGGCTGAGGCGGGAGAATCACTTAAGCCCAGGAAGTGGAGGTTGCGGTGAACTGAGATTATGCCACTGCACTCCAACG
18:50464904:A:G:R:wC	18:50464904:A:G	negCtrl	center	fwd	ref	TGTGAAGCATTCTAGAAATATACACTATTATTATTTAAGAAAAATAATTTGAGCTAAAAATACTACAGACTTTCTTGAGGGGAGCTCAAGAATCATAGTATCATTATTTATACCTTGCCAAATACTAAGAAAAATATCAACATTGTAAGTTATTAAGAAAATAACCCAGAAAATAAGCATTCACAATTAAGTTAGCTTTG
18:76576435:G:A:R:wC	18:76576435:G:A	negCtrl	center	fwd	ref	CCAGACAGCAGCAGGCGGTGACCCCTCGCCCACTGGGTCTCAGCCCAGGTTCTTTCTGGGTGTCCTCTCACTCTGTCCTCACAGCTGCCCCACACAGCAGGTACAGCTGTTCTGACTTTACACAGGGAGAAACTGAGGCATGTACCAGCCAGTGGCTTTCACAGGGGTCATGTGTCTAGTGGCAGAGCCAGCGTTTGAAC
18:62356277:G:A:R:wC	18:62356277:G:A	negCtrl	center	fwd	ref	GGCACCATGTTCACTCAAAACACACAATAGGTGTTAAACGTGTTATTTTACTCATAATTTTTTATTTCATTCTGATTTAGGAGTGGCAAAAAGTTATGAGTGTTAATAGTGATTCTAAATATAATTGCCTATAGGCACTTTCAATGAACTATATATATACAGTTTTATAATTATTTTCTTTTACTTTATTATTTTTGTTT
18:59459930:C:T:R:wC	18:59459930:C:T	negCtrl	center	fwd	ref	AAAAAAATTTATTCAAAATCACACTAATTGGGGCCATGCAAAGCAAGGACTTCCTGTATTTGACTTTACTAGAAAGTATTAAACTACACAGGGTCAAGACATTGAAACTCAATTTTTGCAACATTTTATTTAGTTTCACATTTTTTCTTTAAATTTCAAGAATGTTTTTCCTATTAATATAAATTACTGTGACTTCTCAA
18:29068334:T:C:R:wC	18:29068334:T:C	negCtrl	center	fwd	ref	AAACTGTCTATTCTCAACTGGGCCCTGAGCTCCTCCAGCTTCATTCACCCTGTCTGTCTTCCTCCTGACCACACTCAATTCCAGGAGTATCCTGGATACTTACACCTCTTTTTTTTCTTTTCTTTTGATAAAGATTTTTTTATAGAATGGAAAGTTACAGTTTCTAACCTAAACCTTTTCCTCTGAAACTTAAACATGTT
18:54152893:C:T:R:wC	18:54152893:C:T	negCtrl	center	fwd	ref	AACAGGCCCCGGTGTGTGATGTTCTCCACCCTGTGTCCAAGTGTTCTTATTGTTCAGTTCCCACCCATGAGTGAGAACATGTGGTGTTTTGTTTTCTGTCCTTGTGATAGTTTGCTGAGAATGATGGTTTCCAGCTTCATCCATGTCCCTGCAAAGGACATGAACTCATCCTTTTTTATGGCTGCATAGTATTCCATGGT
19:50571310:G:A:R:wC	19:50571310:G:A	negCtrl	center	fwd	ref	TGGCCAAAATGGTGAAACCCTGTCTCTACTAAAAATACAAAAATTACCCGGGCGTGGTGGTGGGCACCTGTAATCCCAGCTACTCAGGAAGCTGAGGCAGAGAATTGCTTGAACCTGGGAGGTGGAGGTTGCAATGAGCCGAGATCGCGCCACTGCACTCTGGCCTGGGTGACAGAGCAAGACTCTGTCTAAAAAACAAA
19:52684996:C:T:R:wC	19:52684996:C:T	negCtrl	center	fwd	ref	ATGTTGGCCAGGCTGGTTTTGAACTCCTGACCTCAGGTGATCCACCAGCCTCGGCCTCCCAAAGTGCTGGGATTACGGGCGTGAGCCACCACGCCTGGCCTAGATTTCCATTTTTTTAAAGGCTGAATAGTGTGTGTGTGTGTGTGTGTGTGTGTTTATCCATTTATCAGTGAACATTTAGGTTTTTTCCACATCTTGGT
19:31689993:A:G:R:wC	19:31689993:A:G	negCtrl	center	fwd	ref	GAACAAAGTTGTGTCACTGACTTCTAGACTTACTGTAAAACTACAATAATCAAGATGATGTGGTATCGTCAAAAAATAGACAAGGCAGTGGAACAGAATAAAAACCCCAGAAATAGACCTATAAGAATATAGTCAGGGCCACGCACGGTGACTCACAGCTGTAATCCCAGCACTTTGGGAAGCCGAGGCAGGCGGATCAC
19:21676115:G:C:R:wC	19:21676115:G:C	negCtrl	center	fwd	ref	ACCCATTACCCAGGTGATGTGACTCTCTTCTTTTGCGTTGTTCTGCTCACAGGGGGAATTGTGACATATCACTTGGCCCAGTACCAAGCAAGTGTGACTGTTCTATTCATCATAAGTCCTGCTTTCAAGGGAGATTGGGACATATTGTGGGGCTCAACACCAATGTGACATTACTGTTTTGCCTTGGCCCAGACCTTAAA
19:44545550:G:C:R:wC	19:44545550:G:C	negCtrl	center	fwd	ref	CTGGGCATTGTGGTGAGTGTAATGGTAGAAGTATTTTCAATGTGTTGTGAGGGAAGGGAATATACCAATTCATGATAGGTGAGTGGGCTATTGGTATAAGTGAAAGAAGGTCCAGCTGCTTATCTCTTATAGAAAAAAGCCAAAATAACAACAGGAAAGTGTGATAAAAAGAGTGAATTTTATTACTTGTTGCTAGCAAG
20:56237010:C:T:R:wC	20:56237010:C:T	negCtrl	center	fwd	ref	CTGCCACTCCTTCTTCCCCAACAGGTTTTCCAGAACTTCCCCGTCTCGGGCACTTTATGCATCTGTGCCACCCTCAGCGCGCCATTGTCTACACTGCTACTGAGCCAGTGTTTCTCAGCTGGGGCCGCGTCTGCACCCAGGGCTCAGCGTGCCACTGTCTACACTGCTACTGAGCCCGTGTTTCTCAGCTGGGGCCGCAT
21:32350413:G:A:R:wC	21:32350413:G:A	negCtrl	center	fwd	ref	CGCCGCCAAGCCTGGCTAATTTTTTGTATTTTAGTAGAGACGGGGTTTTACCGTGTTATACAGGCTGGTCTCAAACTCTTGAGCTCAGGCAATCCACCCGCCTCAGCCTCCCAAAGTGCTAAGATTACAGGCGTGAGCCACCATACCCAGCCTACTCCATCCATCTTGAAACTGCAAATAAGGACAATTTTATCCCATTA
22:49437074:C:T:R:wC	22:49437074:C:T	negCtrl	center	fwd	ref	AACATGACACTGGAGGAACACTCAGGGGAGGACACACGCAGAAGACAGAAAGAGCCGCCATCTGAGCACTGCCCCCGACTCCAGGCAGATCAGCCCTGGCGAGGATGGGCGGGAGGAGCGGCCAGCCCACCTGTGCAGGGAAACACGCAGGCAAGGCGTGGAAAGGAGCTGATGCTCAGCGTCTTCAAAACCAGACGCAA
1:244814306:A:C:R:wC	1:244814306:A:C	No differential binding	center	fwd	ref	ACTTTACTTGACCTCTACATGGTGAAGGGTCCTAGAGCTTTGTTCTTGGCCCACTTCTTTTTAGCTACACATATTCCTAGGTCATCCAACCAAGCCCCAAGTCTATAAATGGCCATGACTCCAGTTTATTCAAATGTCTACTACTTGGCAGTCATGGATGTCTAAAAGGCATCTCAAACTTAGCATGACCAAACCATAGC
1:244814306:A:C:A:wC	1:244814306:A:C	No differential binding	center	fwd	alt	ACTTTACTTGACCTCTACATGGTGAAGGGTCCTAGAGCTTTGTTCTTGGCCCACTTCTTTTTAGCTACACATATTCCTAGGTCATCCAACCAAGCCCCACGTCTATAAATGGCCATGACTCCAGTTTATTCAAATGTCTACTACTTGGCAGTCATGGATGTCTAAAAGGCATCTCAAACTTAGCATGACCAAACCATAGC
1:156711269:G:A:R:wC	1:156711269:G:A	No differential binding	center	fwd	ref	AGAAGGCTCCATTTTCTAGGTGGTTGTGGCTTCCTGTTCAAGGCAAAGGGCCGCCCTTTCCAGACAGGGCTACCGCCAATGCTCTCCCTGTCCTTCTCTGCTGGAGTGGGGGCAGGGCAGATTCAAAAACTGCCGGTAGGCTTTCTAGAGGAAGGGATGAAACGTGGGCCCTTCCAATGCTAGTAGCCGATCTAGTTACA
1:156711269:G:A:A:wC	1:156711269:G:A	No differential binding	center	fwd	alt	AGAAGGCTCCATTTTCTAGGTGGTTGTGGCTTCCTGTTCAAGGCAAAGGGCCGCCCTTTCCAGACAGGGCTACCGCCAATGCTCTCCCTGTCCTTCTCTACTGGAGTGGGGGCAGGGCAGATTCAAAAACTGCCGGTAGGCTTTCTAGAGGAAGGGATGAAACGTGGGCCCTTCCAATGCTAGTAGCCGATCTAGTTACA
1:237993415:C:T:R:wC	1:237993415:C:T	No differential binding	center	fwd	ref	TGGAAGACCCTTGCTAAACTGTAGATGGGATGTCTCATAGCTTGGTATTTGATTTGGCCTTTTCTAAAGGAAAGTAATCTGTACCTATTCCCCCTTGGTCGTCCGACTTTGTTTGGGTGGGTACTAAGTTTGTAGTTTCAGTTGAAGACACAGTTAATCCTGCTTAGATAACTTTAGTCAATGTCATGAACAAGAGTTGA
1:237993415:C:T:A:wC	1:237993415:C:T	No differential binding	center	fwd	alt	TGGAAGACCCTTGCTAAACTGTAGATGGGATGTCTCATAGCTTGGTATTTGATTTGGCCTTTTCTAAAGGAAAGTAATCTGTACCTATTCCCCCTTGGTTGTCCGACTTTGTTTGGGTGGGTACTAAGTTTGTAGTTTCAGTTGAAGACACAGTTAATCCTGCTTAGATAACTTTAGTCAATGTCATGAACAAGAGTTGA
1:117633460:C:G:R:wC	1:117633460:C:G	No differential binding	center	fwd	ref	GTCTGTATTCCCTTTTTTTTTTTACCCCATTTTTCTCCTTCTCCCCTCCCCAGCTTACCTCTGTCTCATACACACATGGAAGGCAAAATTTTGAACCTACTCTTCATTGGCTTCCTTGCATAGAAGTCATAGGGTGTGGTCACCATATACTGAATCTGTCTGGTCCTCATGGGGCTGTACTGAATAATAATATCTCTTTG
1:117633460:C:G:A:wC	1:117633460:C:G	No differential binding	center	fwd	alt	GTCTGTATTCCCTTTTTTTTTTTACCCCATTTTTCTCCTTCTCCCCTCCCCAGCTTACCTCTGTCTCATACACACATGGAAGGCAAAATTTTGAACCTAGTCTTCATTGGCTTCCTTGCATAGAAGTCATAGGGTGTGGTCACCATATACTGAATCTGTCTGGTCCTCATGGGGCTGTACTGAATAATAATATCTCTTTG
1:242012242:C:T:R:wC	1:242012242:C:T	No differential binding	center	fwd	ref	ATGCGACCTCTGAGATATGTACACAGTCATTCTTACTATCGCACTCAGCCATTCTTACTACGCTAAAGAAGAAATAATTATTCGAGGATATTTGCCTGGCCCAGAAGAAACTTATGTAAATTTCATGAACTATTATATCCGTTTTCCTCGGAGTGAGAGAAAACTCTTTTTAGATATCATCTGAGAGGTAAGAGACTGTT
1:242012242:C:T:A:wC	1:242012242:C:T	No differential binding	center	fwd	alt	ATGCGACCTCTGAGATATGTACACAGTCATTCTTACTATCGCACTCAGCCATTCTTACTACGCTAAAGAAGAAATAATTATTCGAGGATATTTGCCTGGTCCAGAAGAAACTTATGTAAATTTCATGAACTATTATATCCGTTTTCCTCGGAGTGAGAGAAAACTCTTTTTAGATATCATCTGAGAGGTAAGAGACTGTT
1:153044740:G:A:R:wC	1:153044740:G:A	No differential binding	center	fwd	ref	TGAAATTTTCTACTTCACCTCTGTCTTTCTCTCACAGAACCCCAGATTTTACCTATATTCCTTTTCCCTTTGAAGTTGTCTTACACACCTCTTATAGAGGCACTTGTGTCCCAGGACAGACACCAGAGTGAGATCCAGTCTCCCCAGTATGTTTGCTACTGCTGCTATCAAGGATGTGTACTACAGCCTTTTTATTTATA
1:153044740:G:A:A:wC	1:153044740:G:A	No differential binding	center	fwd	alt	TGAAATTTTCTACTTCACCTCTGTCTTTCTCTCACAGAACCCCAGATTTTACCTATATTCCTTTTCCCTTTGAAGTTGTCTTACACACCTCTTATAGAGACACTTGTGTCCCAGGACAGACACCAGAGTGAGATCCAGTCTCCCCAGTATGTTTGCTACTGCTGCTATCAAGGATGTGTACTACAGCCTTTTTATTTATA
1:32689825:A:G:R:wC	1:32689825:A:G	No differential binding	center	fwd	ref	TCCTTATTTTGGGTCTGAGTCCGTGTTGCTAGGGTCTGTCAGCGATGGAGAGGCTGAGTTGGGAGTTGGGAGTTGGGGGTGCTGTTGAGGGCCTAGAGAACGATACCTCCTACTCCCTGGTCTCTTCACTGACTGAGGAAACATTCAGGACAAATTCCAGTTCTGGATAAGGAGGTAAGAGGGGTAGAAAGGCTCTTTGG
1:32689825:A:G:A:wC	1:32689825:A:G	No differential binding	center	fwd	alt	TCCTTATTTTGGGTCTGAGTCCGTGTTGCTAGGGTCTGTCAGCGATGGAGAGGCTGAGTTGGGAGTTGGGAGTTGGGGGTGCTGTTGAGGGCCTAGAGAGCGATACCTCCTACTCCCTGGTCTCTTCACTGACTGAGGAAACATTCAGGACAAATTCCAGTTCTGGATAAGGAGGTAAGAGGGGTAGAAAGGCTCTTTGG
1:43909154:G:A:R:wC	1:43909154:G:A	No differential binding	center	fwd	ref	CCGCCTGGTGCATTACTGTGCAACAGCCATGCTCTTCGACCCAGCTGCCTGGCTGCATGGGCCCCCAGAGACCTCTGGACCCCCTGACGGGCAGGTAAGGCTGACTCCCAGACTTCTAGCAGACCTTTGCTTACCCCACAGTGACCCCCCTCCTCCATCCCCAGCAGGATGGTTGACAGTGGGGAGAGTCTTCCTTGATC
1:43909154:G:A:A:wC	1:43909154:G:A	No differential binding	center	fwd	alt	CCGCCTGGTGCATTACTGTGCAACAGCCATGCTCTTCGACCCAGCTGCCTGGCTGCATGGGCCCCCAGAGACCTCTGGACCCCCTGACGGGCAGGTAAGACTGACTCCCAGACTTCTAGCAGACCTTTGCTTACCCCACAGTGACCCCCCTCCTCCATCCCCAGCAGGATGGTTGACAGTGGGGAGAGTCTTCCTTGATC
1:42999437:G:A:R:wC	1:42999437:G:A	No differential binding	center	fwd	ref	TGATGACCAGGCAGTATTTTATTTTCTACAGTGCCTGCATTCATCTTTTCATTTGACTGTGCCTGTGAGAGGGCGCAGCACAACGCAAGCACACAGTGGGACGACAATAAAACTTGTCATACTATGCAGGGAGGCACAGTTTAGTTCAGAGCATTAGGTGATCCCCACCTTTCAGAGAGTAGAACATTGAAAGTGGAAAA
1:42999437:G:A:A:wC	1:42999437:G:A	No differential binding	center	fwd	alt	TGATGACCAGGCAGTATTTTATTTTCTACAGTGCCTGCATTCATCTTTTCATTTGACTGTGCCTGTGAGAGGGCGCAGCACAACGCAAGCACACAGTGGAACGACAATAAAACTTGTCATACTATGCAGGGAGGCACAGTTTAGTTCAGAGCATTAGGTGATCCCCACCTTTCAGAGAGTAGAACATTGAAAGTGGAAAA
1:1412332:G:A:R:wC	1:1412332:G:A	No differential binding	center	fwd	ref	CTGGAGTGCGGTGGTGCGATCTCGGCTCGCTGCAAGCTCTGCCTCCCAGGTTCCAGCAATTCTCCAGCCTTGGCCTCCCCAGTAGCTGAGATCACAGGCGTGCACCACCACACCCAGCTTTTTTTTGTGTTTTTAGTGGAGACAGGATTTCGCCATGTTGGCCAGGTTGGAGATTTTATTTTTCTTAAGTCTCACTCTGT
1:1412332:G:A:A:wC	1:1412332:G:A	No differential binding	center	fwd	alt	CTGGAGTGCGGTGGTGCGATCTCGGCTCGCTGCAAGCTCTGCCTCCCAGGTTCCAGCAATTCTCCAGCCTTGGCCTCCCCAGTAGCTGAGATCACAGGCATGCACCACCACACCCAGCTTTTTTTTGTGTTTTTAGTGGAGACAGGATTTCGCCATGTTGGCCAGGTTGGAGATTTTATTTTTCTTAAGTCTCACTCTGT
1:196705325:G:T:R:wC	1:196705325:G:T	No differential binding	center	fwd	ref	TGATGTATCGCAGTTTAACAGGAGCTTAGCTGTGAGTTTACAAAGGTGTCTTTATATGTGATTATACAACTAAAGCCAGGCTGTGCAATGCATTAAACTGGGTGCATAACATCCATTTAAATATCCCTAAACAGTACAGGTAAGCTAGTAAATAAAAGCTCTAGGGGAGTTTCAAGTTTTAAATAGCACACTATAAATCA
1:196705325:G:T:A:wC	1:196705325:G:T	No differential binding	center	fwd	alt	TGATGTATCGCAGTTTAACAGGAGCTTAGCTGTGAGTTTACAAAGGTGTCTTTATATGTGATTATACAACTAAAGCCAGGCTGTGCAATGCATTAAACTTGGTGCATAACATCCATTTAAATATCCCTAAACAGTACAGGTAAGCTAGTAAATAAAAGCTCTAGGGGAGTTTCAAGTTTTAAATAGCACACTATAAATCA
1:171242852:C:T:R:wC	1:171242852:C:T	No differential binding	center	fwd	ref	CCTCCCACTTCAGCCTCCCCACTATTAATAGCTGGGACTATAGGCACATACTACCATGCCTGGCTATATTTTTTTTAATTTTTAGTAGAGATAAGGTCTCACTATGCCGCCCAGGGTGGTCTTGAACTCCTGAGCTCAAGCTATCCTCCTGCCTTGGCCTCCCAAAGGGTGGGGATTATAGGCATGAGCCACTGTTGCCA
1:171242852:C:T:A:wC	1:171242852:C:T	No differential binding	center	fwd	alt	CCTCCCACTTCAGCCTCCCCACTATTAATAGCTGGGACTATAGGCACATACTACCATGCCTGGCTATATTTTTTTTAATTTTTAGTAGAGATAAGGTCTTACTATGCCGCCCAGGGTGGTCTTGAACTCCTGAGCTCAAGCTATCCTCCTGCCTTGGCCTCCCAAAGGGTGGGGATTATAGGCATGAGCCACTGTTGCCA
1:239794016:A:G:R:wC	1:239794016:A:G	No differential binding	center	fwd	ref	TACCCTCATTTCCTATAGTAGGAATGGGAGTGTTGATATAGTTCAGTTTACTCTTGAAGTTCTAGGTACACAGATATTATTTCCTGAGAATGTGCTGCTATGTAAGAGAGGCAAGGCTGTTAGTGGAAAGAGTCAGACAGAGCTGATTTCAAGTTGTGACCCATGGTCACTTACACCCTCAACCTCAGTTTCCCAGCCCA
1:239794016:A:G:A:wC	1:239794016:A:G	No differential binding	center	fwd	alt	TACCCTCATTTCCTATAGTAGGAATGGGAGTGTTGATATAGTTCAGTTTACTCTTGAAGTTCTAGGTACACAGATATTATTTCCTGAGAATGTGCTGCTGTGTAAGAGAGGCAAGGCTGTTAGTGGAAAGAGTCAGACAGAGCTGATTTCAAGTTGTGACCCATGGTCACTTACACCCTCAACCTCAGTTTCCCAGCCCA
1:211752039:G:C:R:wC	1:211752039:G:C	No differential binding	center	fwd	ref	ACCCCAACACCCCATGGCTGCGGCTGCGGGGCCCGCCGAGCCCGGCCCGGAGACTGGTGCAGCGGCGGCGTTGGCGGGACGCGGAGGGTCGGCGACCGCGACACGGAGGAGCGCCCGAGTCGGGCCGTTCGGGAAACCGCTGAGGGGCCCCCGCGGCCGCACGGGGACAAGCCCGGGTCAAGCCGCCGAGCCCCGCGCCT
1:211752039:G:C:A:wC	1:211752039:G:C	No differential binding	center	fwd	alt	ACCCCAACACCCCATGGCTGCGGCTGCGGGGCCCGCCGAGCCCGGCCCGGAGACTGGTGCAGCGGCGGCGTTGGCGGGACGCGGAGGGTCGGCGACCGCCACACGGAGGAGCGCCCGAGTCGGGCCGTTCGGGAAACCGCTGAGGGGCCCCCGCGGCCGCACGGGGACAAGCCCGGGTCAAGCCGCCGAGCCCCGCGCCT
1:38467008:G:A:R:wC	1:38467008:G:A	No differential binding	center	fwd	ref	CCTTCCTGCCACTCAGGCCCAGGTTTCCTCTGGCCCAACATCTGAGGATTGCCTGGGCTGTCAGCCACGGGGCAGCAGGGGGCCACACAGGTGGAATGCGTCCACAGGGGGTGCCTGGGCCTCTTCCTTCCTTCTTGGCTTGGCCCACTGCGGCTGCCACCTTCTCAGGCCCAGGCTAGACTTGGGTCCACCCCCTGAGA
1:38467008:G:A:A:wC	1:38467008:G:A	No differential binding	center	fwd	alt	CCTTCCTGCCACTCAGGCCCAGGTTTCCTCTGGCCCAACATCTGAGGATTGCCTGGGCTGTCAGCCACGGGGCAGCAGGGGGCCACACAGGTGGAATGCATCCACAGGGGGTGCCTGGGCCTCTTCCTTCCTTCTTGGCTTGGCCCACTGCGGCTGCCACCTTCTCAGGCCCAGGCTAGACTTGGGTCCACCCCCTGAGA
1:1411825:G:A:R:wC	1:1411825:G:A	No differential binding	center	fwd	ref	GAGCTGAGAACAGACGCTGGGCTCTAGTTAGTGACGTGTTTGCTGCAGTTGACTCTGAAGGCTTAAAAAAGTGAGACGGGCTGCGGGAGGAAGAGAGACGGGAACAACGCACCAACCCAGGAGCATCGGGGGTCCCTGCCTACTTTACACGTCTTTCTGTGTTAGAATAATTTTTTTTTTTTTGAGACGGACTCTTGCTG
1:1411825:G:A:A:wC	1:1411825:G:A	No differential binding	center	fwd	alt	GAGCTGAGAACAGACGCTGGGCTCTAGTTAGTGACGTGTTTGCTGCAGTTGACTCTGAAGGCTTAAAAAAGTGAGACGGGCTGCGGGAGGAAGAGAGACAGGAACAACGCACCAACCCAGGAGCATCGGGGGTCCCTGCCTACTTTACACGTCTTTCTGTGTTAGAATAATTTTTTTTTTTTTGAGACGGACTCTTGCTG
1:174128707:C:G:R:wC	1:174128707:C:G	No differential binding	center	fwd	ref	CCCCCTCCCTCGCCTCTTCCTGCCAGGCGGCCCTTCTCCCCTCCCCTCTCAGTTCCCTCCGCCCTCCTCGGGCTCCAGCGGTGGCGGAGCGAACGGGACCGGCCCGGCTTCAGAGCGCGAGGTGGAGGGTGGAACGCGGGCGCCTGAAGGAGTTGTTGTCTCGGCAGCGCCCGCGGAGACGTGAAGAGGTGAGGCGAGGA
1:174128707:C:G:A:wC	1:174128707:C:G	No differential binding	center	fwd	alt	CCCCCTCCCTCGCCTCTTCCTGCCAGGCGGCCCTTCTCCCCTCCCCTCTCAGTTCCCTCCGCCCTCCTCGGGCTCCAGCGGTGGCGGAGCGAACGGGACGGGCCCGGCTTCAGAGCGCGAGGTGGAGGGTGGAACGCGGGCGCCTGAAGGAGTTGTTGTCTCGGCAGCGCCCGCGGAGACGTGAAGAGGTGAGGCGAGGA
1:161174885:G:C:R:wC	1:161174885:G:C	No differential binding	center	fwd	ref	AACCGAGATCACGCCATTGCACTCCAGCCTGGGTGACAGAGCAAGACTGTCTCAAAAAAAAAAAAAAGGTTAAGGACACACAGGCAGATTTGTACTCGGGTCTGTCAGACTCCAAAGCCCATCATGAAGAATTTTGGTGGAAAAGATGGGCTCTGGTTTCAAATCTCCACTCTCAATTTACCAGTGAATAAAGTGTCTAT
1:161174885:G:C:A:wC	1:161174885:G:C	No differential binding	center	fwd	alt	AACCGAGATCACGCCATTGCACTCCAGCCTGGGTGACAGAGCAAGACTGTCTCAAAAAAAAAAAAAAGGTTAAGGACACACAGGCAGATTTGTACTCGGCTCTGTCAGACTCCAAAGCCCATCATGAAGAATTTTGGTGGAAAAGATGGGCTCTGGTTTCAAATCTCCACTCTCAATTTACCAGTGAATAAAGTGTCTAT
1:211752649:G:T:R:wC	1:211752649:G:T	No differential binding	center	fwd	ref	CTCGGAACCCCCGTTTTCACACGGACCCGAGCGTGACAAGGCCTTGCCGCCCCGCCCACCAGGCCCGGCACGCTTCCCCATTGGTCAGGACCCCCTCACGACAGCCTCGGCGTCCCGCCCAGCCACGCTCACTATTGGATGGAGCCTCGGAGGGGCGGGAAGGGGGCGGGGTCGCGGCTCCAACAGATAGGGGCGGGGCC
1:211752649:G:T:A:wC	1:211752649:G:T	No differential binding	center	fwd	alt	CTCGGAACCCCCGTTTTCACACGGACCCGAGCGTGACAAGGCCTTGCCGCCCCGCCCACCAGGCCCGGCACGCTTCCCCATTGGTCAGGACCCCCTCACTACAGCCTCGGCGTCCCGCCCAGCCACGCTCACTATTGGATGGAGCCTCGGAGGGGCGGGAAGGGGGCGGGGTCGCGGCTCCAACAGATAGGGGCGGGGCC
1:43901931:C:G:R:wC	1:43901931:C:G	No differential binding	center	fwd	ref	CATTCCTTTGCAGTTCTCCTCTGGTTTAAAAGTAAAATCAGACCACTCCTTATTTTTAACATTCTCAGCAAGTCTGTAGACAAACGTTTCTGATATCTCCAGGAGAATGCATCTCTCAGCACATCCTGGGATCTCCTCCATATCGAAGCAGAGTCCCCATAGTTAGTGGATTCCCATGGTTTCAAAGGCATCTTCTGCAA
1:43901931:C:G:A:wC	1:43901931:C:G	No differential binding	center	fwd	alt	CATTCCTTTGCAGTTCTCCTCTGGTTTAAAAGTAAAATCAGACCACTCCTTATTTTTAACATTCTCAGCAAGTCTGTAGACAAACGTTTCTGATATCTCGAGGAGAATGCATCTCTCAGCACATCCTGGGATCTCCTCCATATCGAAGCAGAGTCCCCATAGTTAGTGGATTCCCATGGTTTCAAAGGCATCTTCTGCAA
1:241520805:C:T:R:wC	1:241520805:C:T	No differential binding	center	fwd	ref	CCCGCACACCCCGCCCGCTCGCCCGCGCGTGTGTACGTGCGCCGGAGGCCTGGAGAGACCGGAGTTTAACGCCCAGTGTAAGCCGGAAAGGGAGGAAGGCTGTGCGATGGGTGGGTGGGTGGTAGGTGGGTGGGTGGTCTAGTGAATGGATGGACAGATGGACGGACGGATGCACGGATGAATGGATGGATGGAGCCCCG
1:241520805:C:T:A:wC	1:241520805:C:T	No differential binding	center	fwd	alt	CCCGCACACCCCGCCCGCTCGCCCGCGCGTGTGTACGTGCGCCGGAGGCCTGGAGAGACCGGAGTTTAACGCCCAGTGTAAGCCGGAAAGGGAGGAAGGTTGTGCGATGGGTGGGTGGGTGGTAGGTGGGTGGGTGGTCTAGTGAATGGATGGACAGATGGACGGACGGATGCACGGATGAATGGATGGATGGAGCCCCG
1:174605304:G:A:R:wC	1:174605304:G:A	No differential binding	center	fwd	ref	TTGCTATAAGTAGCCCCATACTATTTTCTTGACATTTAAAAAGATAAACATTTCTAGGAATAAAATAAAATCAAGAGAATGTTTAATCATTTTTATAAGGCTAGAATTTCACTCAATTTGGGGTTTTGGTTTCTAAATTTGTCTTCAACAAATATCTAGGCTTATCTTTAAAGAAGATATCATCCTTCACACCTGTAATC
1:174605304:G:A:A:wC	1:174605304:G:A	No differential binding	center	fwd	alt	TTGCTATAAGTAGCCCCATACTATTTTCTTGACATTTAAAAAGATAAACATTTCTAGGAATAAAATAAAATCAAGAGAATGTTTAATCATTTTTATAAGACTAGAATTTCACTCAATTTGGGGTTTTGGTTTCTAAATTTGTCTTCAACAAATATCTAGGCTTATCTTTAAAGAAGATATCATCCTTCACACCTGTAATC
1:190447401:C:T:R:wC	1:190447401:C:T	No differential binding	center	fwd	ref	GATGACCAAATCATCAGCGATTTGCACGAGGCGGTGGGGGGTGGGGGGTGCGGGCGGTGATCGAAGGGCTGAAGATGCGGAGGAGGCCGAGTCGCTAGGCGCTTTCGGGGGCGCTGTGCCGGTGAGGCTTAGGCAAGGGGACGGGGAACCGTGGTTAGATGCAGCAGCGGCGGCAGCAGCCCTCCCAGGTCCCACTTCTT
1:190447401:C:T:A:wC	1:190447401:C:T	No differential binding	center	fwd	alt	GATGACCAAATCATCAGCGATTTGCACGAGGCGGTGGGGGGTGGGGGGTGCGGGCGGTGATCGAAGGGCTGAAGATGCGGAGGAGGCCGAGTCGCTAGGTGCTTTCGGGGGCGCTGTGCCGGTGAGGCTTAGGCAAGGGGACGGGGAACCGTGGTTAGATGCAGCAGCGGCGGCAGCAGCCCTCCCAGGTCCCACTTCTT
1:174605361:T:C:R:wC	1:174605361:T:C	No differential binding	center	fwd	ref	GAATAAAATAAAATCAAGAGAATGTTTAATCATTTTTATAAGGCTAGAATTTCACTCAATTTGGGGTTTTGGTTTCTAAATTTGTCTTCAACAAATATCTAGGCTTATCTTTAAAGAAGATATCATCCTTCACACCTGTAATCCCAGCACTTTGGGAGGTCGAAGTGGGTGAATCACGAGGTCAGGAGTTTGAGACCAGC
1:174605361:T:C:A:wC	1:174605361:T:C	No differential binding	center	fwd	alt	GAATAAAATAAAATCAAGAGAATGTTTAATCATTTTTATAAGGCTAGAATTTCACTCAATTTGGGGTTTTGGTTTCTAAATTTGTCTTCAACAAATATCCAGGCTTATCTTTAAAGAAGATATCATCCTTCACACCTGTAATCCCAGCACTTTGGGAGGTCGAAGTGGGTGAATCACGAGGTCAGGAGTTTGAGACCAGC
1:3701195:C:T:R:wC	1:3701195:C:T	No differential binding	center	fwd	ref	AGACCAAAATTTCTGATTAAAAGGTAGTGAGCGAGTGAAGGAAACCATTTTCCCAACGACTGCTCATCCGCCGAGTCCTCTCACAGCTGTGCACCGCTTCGAGTAACCGCAAACGCGGTCTGTTTCATTATTTCATGTCTTTGCAAGAACAGCATCGGATCCTACTCTAAAGAAAATGTTCAGGCCGGGTGCGGTGGCTT
1:3701195:C:T:A:wC	1:3701195:C:T	No differential binding	center	fwd	alt	AGACCAAAATTTCTGATTAAAAGGTAGTGAGCGAGTGAAGGAAACCATTTTCCCAACGACTGCTCATCCGCCGAGTCCTCTCACAGCTGTGCACCGCTTTGAGTAACCGCAAACGCGGTCTGTTTCATTATTTCATGTCTTTGCAAGAACAGCATCGGATCCTACTCTAAAGAAAATGTTCAGGCCGGGTGCGGTGGCTT
1:179847097:G:C:R:wC	1:179847097:G:C	No differential binding	center	fwd	ref	CCTGGGACTAGTAGTCTCCGTGCCCTGCCTTCTGCCTTCTCCATCCTTCACCCTCTACTGCCAGGTCGTCTGACCCAGCGACAGGCGCGGTAAATGCGCGACCAAACCGCAGAGGTCCCATGCAATCTCATGCTGACAGGATTACAGGCATCTCTGTAAGACGTCGACCACCCTGACCTGAAATTCATAGACTGAAGAAA
1:179847097:G:C:A:wC	1:179847097:G:C	No differential binding	center	fwd	alt	CCTGGGACTAGTAGTCTCCGTGCCCTGCCTTCTGCCTTCTCCATCCTTCACCCTCTACTGCCAGGTCGTCTGACCCAGCGACAGGCGCGGTAAATGCGCCACCAAACCGCAGAGGTCCCATGCAATCTCATGCTGACAGGATTACAGGCATCTCTGTAAGACGTCGACCACCCTGACCTGAAATTCATAGACTGAAGAAA
1:3700858:C:T:R:wC	1:3700858:C:T	No differential binding	center	fwd	ref	TGAGCCCTCCCGACTCCCGCCCTCATTCATCTCTACAGCAGGCAGGGAGCATCCCACGGGACCACGCAGCAAGAAGCTGCATGTGGGCTGCCACTGCAGCGTCCCGGGGAGACCTGACGCCCAAACACACCGATCCTACTGAGGCAGGGCTTAACCTTAAAGCCAGCTCATGCACAACTGTTTCCAGAGGTCTGCCATCC
1:3700858:C:T:A:wC	1:3700858:C:T	No differential binding	center	fwd	alt	TGAGCCCTCCCGACTCCCGCCCTCATTCATCTCTACAGCAGGCAGGGAGCATCCCACGGGACCACGCAGCAAGAAGCTGCATGTGGGCTGCCACTGCAGTGTCCCGGGGAGACCTGACGCCCAAACACACCGATCCTACTGAGGCAGGGCTTAACCTTAAAGCCAGCTCATGCACAACTGTTTCCAGAGGTCTGCCATCC
1:237205018:T:C:R:wC	1:237205018:T:C	No differential binding	center	fwd	ref	ACCACATTGTCTGGCATAGGCGCTCACTGTATATTTGTTGAATGTTAAAGTTCTGTGCACCAAAACCGTGCACTTTGCATCGATTATCTGCGAAAAGCATGGTACACTAAAACTAGATCTTGAAGAATTCCCATTTGATCATGAATAGAGGTAATCCACGTTTAAAATACCAGGTGTTGCGTAATCTCTACTTGGAGATT
1:237205018:T:C:A:wC	1:237205018:T:C	No differential binding	center	fwd	alt	ACCACATTGTCTGGCATAGGCGCTCACTGTATATTTGTTGAATGTTAAAGTTCTGTGCACCAAAACCGTGCACTTTGCATCGATTATCTGCGAAAAGCACGGTACACTAAAACTAGATCTTGAAGAATTCCCATTTGATCATGAATAGAGGTAATCCACGTTTAAAATACCAGGTGTTGCGTAATCTCTACTTGGAGATT
1:63892295:G:A:R:wC	1:63892295:G:A	No differential binding	center	fwd	ref	TTTCAGAGCAGTGCTTATATGTAGTAAGTTTTTTTAAGAGACAAGGTCTCACTTAGTCACCCAGGCTGGAGCAAAGTGACATGGTCATAGCTCACTGCAGCCTCGGACTCCTGGGCTCAAGTGAGCCTCCCACTTCAGCCTCCCAAGTAACAAGTACCCCAGGCGTGCGTCACCATGCCAGGCTAATTTGTAAATTTTTT
1:63892295:G:A:A:wC	1:63892295:G:A	No differential binding	center	fwd	alt	TTTCAGAGCAGTGCTTATATGTAGTAAGTTTTTTTAAGAGACAAGGTCTCACTTAGTCACCCAGGCTGGAGCAAAGTGACATGGTCATAGCTCACTGCAACCTCGGACTCCTGGGCTCAAGTGAGCCTCCCACTTCAGCCTCCCAAGTAACAAGTACCCCAGGCGTGCGTCACCATGCCAGGCTAATTTGTAAATTTTTT
1:1407261:G:A:R:wC	1:1407261:G:A	No differential binding	center	fwd	ref	GTCCTGGCCACCGGCTCGCGGCGCGTGGAGGCTGCTCCCAGCCGCGCCCGAGTCAGACTCGGGTGGGGGTCCCGGCGGCGGTAGCGGCGGCGGCGGTGCGAGCATGTCGTGGCTCTTCGGCGTTAACAAGGGCCCCAAGGGTGAAGGCGCGGGGCCGCCGCCGCCTTTGCCGCCCGCGCAGCCCGGGGCCGAGGGCGGCG
1:1407261:G:A:A:wC	1:1407261:G:A	No differential binding	center	fwd	alt	GTCCTGGCCACCGGCTCGCGGCGCGTGGAGGCTGCTCCCAGCCGCGCCCGAGTCAGACTCGGGTGGGGGTCCCGGCGGCGGTAGCGGCGGCGGCGGTGCAAGCATGTCGTGGCTCTTCGGCGTTAACAAGGGCCCCAAGGGTGAAGGCGCGGGGCCGCCGCCGCCTTTGCCGCCCGCGCAGCCCGGGGCCGAGGGCGGCG
1:79086262:C:A:R:wC	1:79086262:C:A	No differential binding	center	fwd	ref	CTTAAGAACTTTCTGTCTCCAAACCGTGGCTGCTCGATAAATCAGACAGAACAGTTAATCCTCAATTTAAGCCTGATCTAACCCCTAGAAACAGGTAAGCGACTTTTTAATTGAAACATAGTATTTGTACGTATTTATGGGGTTATGTGTGATATTTTGATACAAGCATACAATGTAATGACCAAATCAGGATCATTGGG
1:79086262:C:A:A:wC	1:79086262:C:A	No differential binding	center	fwd	alt	CTTAAGAACTTTCTGTCTCCAAACCGTGGCTGCTCGATAAATCAGACAGAACAGTTAATCCTCAATTTAAGCCTGATCTAACCCCTAGAAACAGGTAAGAGACTTTTTAATTGAAACATAGTATTTGTACGTATTTATGGGGTTATGTGTGATATTTTGATACAAGCATACAATGTAATGACCAAATCAGGATCATTGGG
1:152486635:T:A:R:wC	1:152486635:T:A	No differential binding	center	fwd	ref	AAGATAAAAATAGGTGAACTACCACCTACCAAGTAGATGACTACATAGGAATGGATGTGTGGGCAAGTGGAGCCGTCTGTGTGTGTGTGTGTGTGTGTGTGTGTGTGTGTGTGTGTGTGTATTGAAGACAAGGGCAGGGGTTCCAGACCTCCCTGCATTTGAGCCCCATGCCCTCTCTTAGCATACACACAGCCTCCCAG
1:152486635:T:A:A:wC	1:152486635:T:A	No differential binding	center	fwd	alt	AAGATAAAAATAGGTGAACTACCACCTACCAAGTAGATGACTACATAGGAATGGATGTGTGGGCAAGTGGAGCCGTCTGTGTGTGTGTGTGTGTGTGTGAGTGTGTGTGTGTGTGTGTGTATTGAAGACAAGGGCAGGGGTTCCAGACCTCCCTGCATTTGAGCCCCATGCCCTCTCTTAGCATACACACAGCCTCCCAG
1:3614478:C:T:R:wC	1:3614478:C:T	No differential binding	center	fwd	ref	AGCATGCTGCTGTCTCTCTGGCTCTGGGGCCTCTGCCCTCTGCCTCGATGGCCCCCCACAGCCGTCCTGGACCGCCTTCTCCACCTTTGGGCTCCTGCTCCAATGTCCGCTTATCACCGAGGGCCATCGGAGGTGGCACGCCCCGTGACTGCCTCCCCCTCCCTGTACCCTGCACTGCACGTGTCATAATTCAAGTTCTC
1:3614478:C:T:A:wC	1:3614478:C:T	No differential binding	center	fwd	alt	AGCATGCTGCTGTCTCTCTGGCTCTGGGGCCTCTGCCCTCTGCCTCGATGGCCCCCCACAGCCGTCCTGGACCGCCTTCTCCACCTTTGGGCTCCTGCTTCAATGTCCGCTTATCACCGAGGGCCATCGGAGGTGGCACGCCCCGTGACTGCCTCCCCCTCCCTGTACCCTGCACTGCACGTGTCATAATTCAAGTTCTC
2:210866423:C:T:R:wC	2:210866423:C:T	No differential binding	center	fwd	ref	GGCCTTGGCCAGTCTAGTTTAGATTCCTGGCCTCTCTGTGCAGCATTCCCTCCTCCTGGATATGGGATAGAACCTTCTCTAGAAGAGGAGTTTTATAACCTACAGTTGAGATGGGTCAAATAATTTATGGCCAGTTTTTACACAGAAAGGTGGAGGAAAGTTAGAGTAATGCTTTTGGGTTTTGTGTCTGGCTTCAGGGA
2:210866423:C:T:A:wC	2:210866423:C:T	No differential binding	center	fwd	alt	GGCCTTGGCCAGTCTAGTTTAGATTCCTGGCCTCTCTGTGCAGCATTCCCTCCTCCTGGATATGGGATAGAACCTTCTCTAGAAGAGGAGTTTTATAACTTACAGTTGAGATGGGTCAAATAATTTATGGCCAGTTTTTACACAGAAAGGTGGAGGAAAGTTAGAGTAATGCTTTTGGGTTTTGTGTCTGGCTTCAGGGA
2:219102436:C:T:R:wC	2:219102436:C:T	No differential binding	center	fwd	ref	TGTTGTGCAGTGGTGCAATATCAGCTCGCTGTAACCTCCACCTCCTGGGTTCAAGCAATTCTCCTGCCTCAGCCTCCCAAGTAGCTAGGATTACAGGCGCCCGCCACCATGCCTGGCTAATATTTGTGATTTTAGTAGAGACAGGGTTTTGCCATGTTGGCCAGACTGCTCTCAAAACTCCTGACCTCAGGTGATCTGCC
2:219102436:C:T:A:wC	2:219102436:C:T	No differential binding	center	fwd	alt	TGTTGTGCAGTGGTGCAATATCAGCTCGCTGTAACCTCCACCTCCTGGGTTCAAGCAATTCTCCTGCCTCAGCCTCCCAAGTAGCTAGGATTACAGGCGTCCGCCACCATGCCTGGCTAATATTTGTGATTTTAGTAGAGACAGGGTTTTGCCATGTTGGCCAGACTGCTCTCAAAACTCCTGACCTCAGGTGATCTGCC
2:32491995:G:A:R:wC	2:32491995:G:A	No differential binding	center	fwd	ref	TAATAATGGTCCCTTATTACAGAGAGCCAGAGGGAGATTTGAAACTGACAGGAGAAGTCAGTAAGACCATGAATGCAGAGATTCGAGTAATACGGCTACGAGCCAAAAGATGCCAGCAGCCACCTGCAGCTGGAAGAGGCATAAATGGATTCTCCCCTAAAGCTCCCAGGAGTGTGGCCCTGCTGACACCCTGATTTCAG
2:32491995:G:A:A:wC	2:32491995:G:A	No differential binding	center	fwd	alt	TAATAATGGTCCCTTATTACAGAGAGCCAGAGGGAGATTTGAAACTGACAGGAGAAGTCAGTAAGACCATGAATGCAGAGATTCGAGTAATACGGCTACAAGCCAAAAGATGCCAGCAGCCACCTGCAGCTGGAAGAGGCATAAATGGATTCTCCCCTAAAGCTCCCAGGAGTGTGGCCCTGCTGACACCCTGATTTCAG
2:24271439:C:T:R:wC	2:24271439:C:T	No differential binding	center	fwd	ref	CAAAAAAAAAAAAAAAAAAAAGGAGAGAGAGAGAGACGGGATCTCGCTATGTTACCCAGGCTGGTCTTGAACTTCTAGGCTCAAGCAATCCTCCTGCCTCGGTCTCCTACAGTGTTGAGATTACAGGTGTGAGCCATTGTTCCAAAAATTGATATACTTGGCCTCACATCAATTTTTGGAACAATGCAGGTAATAATGAG
2:24271439:C:T:A:wC	2:24271439:C:T	No differential binding	center	fwd	alt	CAAAAAAAAAAAAAAAAAAAAGGAGAGAGAGAGAGACGGGATCTCGCTATGTTACCCAGGCTGGTCTTGAACTTCTAGGCTCAAGCAATCCTCCTGCCTTGGTCTCCTACAGTGTTGAGATTACAGGTGTGAGCCATTGTTCCAAAAATTGATATACTTGGCCTCACATCAATTTTTGGAACAATGCAGGTAATAATGAG
2:241499590:C:T:R:wC	2:241499590:C:T	No differential binding	center	fwd	ref	AAAATAGAAATTAGTTTTATTTTATGAGCCATGTGTTATAATACATAGAAAAAAATGCACCAATTACAAAGCGGGCCACAAAAAGGAATAAACGTAAAGCCGACAACGCAGTCACTAGGGAAAGGGTGAAGACACGGGAACCACGCAGCCCGCCGTCCACGTGCACCGGGTAGCCACGGGGCCCTAGCCGAACGACGCGG
2:241499590:C:T:A:wC	2:241499590:C:T	No differential binding	center	fwd	alt	AAAATAGAAATTAGTTTTATTTTATGAGCCATGTGTTATAATACATAGAAAAAAATGCACCAATTACAAAGCGGGCCACAAAAAGGAATAAACGTAAAGTCGACAACGCAGTCACTAGGGAAAGGGTGAAGACACGGGAACCACGCAGCCCGCCGTCCACGTGCACCGGGTAGCCACGGGGCCCTAGCCGAACGACGCGG
2:173828609:T:C:R:wC	2:173828609:T:C	No differential binding	center	fwd	ref	ATATTATTGCCACAGTATTCGGGGGCTGAAGCCTCTCCTGGTGCAGCATAACCCCCCAAAATAACTATACTAGCGGTCTGCTGTCAATTCTAAATCGTCTAGGGATCATTAATGGAAAGGATACCTGTGATTCCATCAGCTGCAAGTAGCACAACTGTGTGTCTTTGTTCAGTATTCTGACTGCAAGATTCTTAAACCCT
2:173828609:T:C:A:wC	2:173828609:T:C	No differential binding	center	fwd	alt	ATATTATTGCCACAGTATTCGGGGGCTGAAGCCTCTCCTGGTGCAGCATAACCCCCCAAAATAACTATACTAGCGGTCTGCTGTCAATTCTAAATCGTCCAGGGATCATTAATGGAAAGGATACCTGTGATTCCATCAGCTGCAAGTAGCACAACTGTGTGTCTTTGTTCAGTATTCTGACTGCAAGATTCTTAAACCCT
2:24271445:C:G:R:wC	2:24271445:C:G	No differential binding	center	fwd	ref	AAAAAAAAAAAAAAAGGAGAGAGAGAGAGACGGGATCTCGCTATGTTACCCAGGCTGGTCTTGAACTTCTAGGCTCAAGCAATCCTCCTGCCTCGGTCTCCTACAGTGTTGAGATTACAGGTGTGAGCCATTGTTCCAAAAATTGATATACTTGGCCTCACATCAATTTTTGGAACAATGCAGGTAATAATGAGGGGGAA
2:24271445:C:G:A:wC	2:24271445:C:G	No differential binding	center	fwd	alt	AAAAAAAAAAAAAAAGGAGAGAGAGAGAGACGGGATCTCGCTATGTTACCCAGGCTGGTCTTGAACTTCTAGGCTCAAGCAATCCTCCTGCCTCGGTCTGCTACAGTGTTGAGATTACAGGTGTGAGCCATTGTTCCAAAAATTGATATACTTGGCCTCACATCAATTTTTGGAACAATGCAGGTAATAATGAGGGGGAA
2:136875216:C:T:R:wC	2:136875216:C:T	No differential binding	center	fwd	ref	ACCAGGCGCTTAACCCCGAAGTTAAAGCGGGCGCAATCTCCTCCTGGGAACTCAGCCCAGGCACGCCGCCCTCCGCCTCTAAATTCAGACAATGTAACTCGCTCCAAGACATCCCCGCTTCCCCAAGGAAGAGACCGGTGGTCTGAGTCCCGAGGCAGCGCGCACGCCTTCTCTGCACTTGTGCACAGAATGTTCTTACG
2:136875216:C:T:A:wC	2:136875216:C:T	No differential binding	center	fwd	alt	ACCAGGCGCTTAACCCCGAAGTTAAAGCGGGCGCAATCTCCTCCTGGGAACTCAGCCCAGGCACGCCGCCCTCCGCCTCTAAATTCAGACAATGTAACTTGCTCCAAGACATCCCCGCTTCCCCAAGGAAGAGACCGGTGGTCTGAGTCCCGAGGCAGCGCGCACGCCTTCTCTGCACTTGTGCACAGAATGTTCTTACG
2:232650047:C:T:R:wC	2:232650047:C:T	No differential binding	center	fwd	ref	CTCTCCTTAGCTTAAAAAGCCTAAGTAATTCCCCAGTACCTGGCATGTGGATTCCAAGACCTTTGATGACCTGACTCCAGCTCTGTACCCCTCATTTCTCACTCTTGAAAACCCTGGGGTCAAACCACTCTGGGTTTCTTTTTGACATCAGTATATGCTGCACAGTGCGAGCCTCTGTGACAATGGGCACTACCCCCCTT
2:232650047:C:T:A:wC	2:232650047:C:T	No differential binding	center	fwd	alt	CTCTCCTTAGCTTAAAAAGCCTAAGTAATTCCCCAGTACCTGGCATGTGGATTCCAAGACCTTTGATGACCTGACTCCAGCTCTGTACCCCTCATTTCTTACTCTTGAAAACCCTGGGGTCAAACCACTCTGGGTTTCTTTTTGACATCAGTATATGCTGCACAGTGCGAGCCTCTGTGACAATGGGCACTACCCCCCTT
2:234684068:C:T:R:wC	2:234684068:C:T	No differential binding	center	fwd	ref	CGGGATACCTTAAGCATAAACAGTATTTTTGTAAGGAGACAGGCTTCTGACGACGCGAGGCTCATAGCCAGGCCTGCGCTGGGTGGAGCCTCCCCTTCTCACTCCTGTCCCTGTTGGGTCAGAGTGCCAGCTTTCCTCTTCCCTCTCCTCCGGGTCTTTTCGGCCCCTCAGTCCCCATATTCCTCTGCCCTAGCTCCCAA
2:234684068:C:T:A:wC	2:234684068:C:T	No differential binding	center	fwd	alt	CGGGATACCTTAAGCATAAACAGTATTTTTGTAAGGAGACAGGCTTCTGACGACGCGAGGCTCATAGCCAGGCCTGCGCTGGGTGGAGCCTCCCCTTCTTACTCCTGTCCCTGTTGGGTCAGAGTGCCAGCTTTCCTCTTCCCTCTCCTCCGGGTCTTTTCGGCCCCTCAGTCCCCATATTCCTCTGCCCTAGCTCCCAA
2:2328446:G:T:R:wC	2:2328446:G:T	No differential binding	center	fwd	ref	ACCACTAAACGACAGGGAAGACGGGCATGCGTACAGCGCTCTGCCGGGCGGGTGAAGTGCAGCCTCCATCAAAAGGCAGCAGACAGACAGCGCCGGGCTGCGAGTCCCGCCTGTGCTGCGTGCATCAGGCTCACGCTCCCTTAGAGACCACATCGCTGCAGCAGAAGAGCCTCGGAAGCATCCTGCTGACTTACCCTGTC
2:2328446:G:T:A:wC	2:2328446:G:T	No differential binding	center	fwd	alt	ACCACTAAACGACAGGGAAGACGGGCATGCGTACAGCGCTCTGCCGGGCGGGTGAAGTGCAGCCTCCATCAAAAGGCAGCAGACAGACAGCGCCGGGCTTCGAGTCCCGCCTGTGCTGCGTGCATCAGGCTCACGCTCCCTTAGAGACCACATCGCTGCAGCAGAAGAGCCTCGGAAGCATCCTGCTGACTTACCCTGTC
2:2328508:C:G:R:wC	2:2328508:C:G	No differential binding	center	fwd	ref	CCTCCATCAAAAGGCAGCAGACAGACAGCGCCGGGCTGCGAGTCCCGCCTGTGCTGCGTGCATCAGGCTCACGCTCCCTTAGAGACCACATCGCTGCAGCAGAAGAGCCTCGGAAGCATCCTGCTGACTTACCCTGTCTCAGGCTGCCTCCTTGAAGCAACACAAAACATATCCACTTCCCCAAATCCTAAGGTGGGAGG
2:2328508:C:G:A:wC	2:2328508:C:G	No differential binding	center	fwd	alt	CCTCCATCAAAAGGCAGCAGACAGACAGCGCCGGGCTGCGAGTCCCGCCTGTGCTGCGTGCATCAGGCTCACGCTCCCTTAGAGACCACATCGCTGCAGGAGAAGAGCCTCGGAAGCATCCTGCTGACTTACCCTGTCTCAGGCTGCCTCCTTGAAGCAACACAAAACATATCCACTTCCCCAAATCCTAAGGTGGGAGG
2:1908873:C:T:R:wC	2:1908873:C:T	No differential binding	center	fwd	ref	TAGCCATGATGGTCTCGATCTCCTGACCTCGTGATCCACCCACCGCCTGGCTAAGTTTTGTATTTTTAGTAGAGACAGGGTTTTGCCAAGTTGGCCAGGCTGGTCTTGAACCCTTGGCATCAAGTGATCCTTTTTCAAAAAAATACTTACAGACCTTTTCACATCAGCATCATTTTACACACTATAAAGCTAACAAAATA
2:1908873:C:T:A:wC	2:1908873:C:T	No differential binding	center	fwd	alt	TAGCCATGATGGTCTCGATCTCCTGACCTCGTGATCCACCCACCGCCTGGCTAAGTTTTGTATTTTTAGTAGAGACAGGGTTTTGCCAAGTTGGCCAGGTTGGTCTTGAACCCTTGGCATCAAGTGATCCTTTTTCAAAAAAATACTTACAGACCTTTTCACATCAGCATCATTTTACACACTATAAAGCTAACAAAATA
2:219433033:A:C:R:wC	2:219433033:A:C	No differential binding	center	fwd	ref	CGCGGAAAGCACGGAGCCCGCGAGGAGTGGGAGGAGCCGAGGGTAATGGAAGTAGGGATACCGAACCCAAAGGAGGGAGGCCGCTAGCTACCCCTAGTCAGGGAGAGCGGCTGATGGCGGGAACTGTGACCACACGCAAACACGCACGCACGCACGCACACTCGACGCGACCAGACAGGCGCGTGCGCGTCAGTCGAAAA
2:219433033:A:C:A:wC	2:219433033:A:C	No differential binding	center	fwd	alt	CGCGGAAAGCACGGAGCCCGCGAGGAGTGGGAGGAGCCGAGGGTAATGGAAGTAGGGATACCGAACCCAAAGGAGGGAGGCCGCTAGCTACCCCTAGTCCGGGAGAGCGGCTGATGGCGGGAACTGTGACCACACGCAAACACGCACGCACGCACGCACACTCGACGCGACCAGACAGGCGCGTGCGCGTCAGTCGAAAA
2:234704146:G:A:R:wC	2:234704146:G:A	No differential binding	center	fwd	ref	TTGAATGCCACACTCAGGGGCCTAGCGCAGCACTTCCCAAGCCTTGCTGTGGTTAGGAACAACCTGGGGGCTGGGTGAAATGCAGGCTTGGATTCAGCAGGACTGGGGTAGGGCCTGAGAGTCTGCATTTCTAATCAGCTCCCAGGGAATGCTGGTGCTCAGTGGGTCAGTGGGCCCCTGAGTAGCGAGGGTCTAGAGTT
2:234704146:G:A:A:wC	2:234704146:G:A	No differential binding	center	fwd	alt	TTGAATGCCACACTCAGGGGCCTAGCGCAGCACTTCCCAAGCCTTGCTGTGGTTAGGAACAACCTGGGGGCTGGGTGAAATGCAGGCTTGGATTCAGCAAGACTGGGGTAGGGCCTGAGAGTCTGCATTTCTAATCAGCTCCCAGGGAATGCTGGTGCTCAGTGGGTCAGTGGGCCCCTGAGTAGCGAGGGTCTAGAGTT
2:103118712:G:A:R:wC	2:103118712:G:A	No differential binding	center	fwd	ref	TTCATTTTCTGCAGAGATCTTCGTTCAGCTCTTCTCTATGTCTCATTACCTGTACACCTGCTGCTGCTTTTCAGGACCTAGATCATAGTTCTGGGCTATGGAGTGGCATAAAATAGTGATAAGTAGATCCCTGCAGCTTCAAAATAAATGTTGAAATAAATAGGGAAATAACATGAAAATTCAGAGTGTGTGTCACATAG
2:103118712:G:A:A:wC	2:103118712:G:A	No differential binding	center	fwd	alt	TTCATTTTCTGCAGAGATCTTCGTTCAGCTCTTCTCTATGTCTCATTACCTGTACACCTGCTGCTGCTTTTCAGGACCTAGATCATAGTTCTGGGCTATAGAGTGGCATAAAATAGTGATAAGTAGATCCCTGCAGCTTCAAAATAAATGTTGAAATAAATAGGGAAATAACATGAAAATTCAGAGTGTGTGTCACATAG
2:148602011:G:C:R:wC	2:148602011:G:C	No differential binding	center	fwd	ref	CGCCTCGCTTCCCCGACAATCTCCTCGCGCTCCCGGCCCGGCACGCGCGCTGCGCCCGGCCGCCGCTGCCGCCGCCGCCGCCGCCGCCGCTGCCGCCGAGCGTTCCTCCGCTGCGCCTGGCTTCCAGCTTCGGGCCGGAACCGGAAGTTTGGGGGGCGGAGCCCGGCGGAGGCCAGGAGACCGAAAACGCGGCCGAGCCC
2:148602011:G:C:A:wC	2:148602011:G:C	No differential binding	center	fwd	alt	CGCCTCGCTTCCCCGACAATCTCCTCGCGCTCCCGGCCCGGCACGCGCGCTGCGCCCGGCCGCCGCTGCCGCCGCCGCCGCCGCCGCCGCTGCCGCCGACCGTTCCTCCGCTGCGCCTGGCTTCCAGCTTCGGGCCGGAACCGGAAGTTTGGGGGGCGGAGCCCGGCGGAGGCCAGGAGACCGAAAACGCGGCCGAGCCC
2:1984636:A:G:R:wC	2:1984636:A:G	No differential binding	center	fwd	ref	AGCATGCTGTTGCGTGGTAAATATATACGAGTATGTTTGTTCACCAAACATTCCCACAGTATGGGAAGTGTTTGCACATGGCAAACTGGATAGCAGGAGAACTCTACTCAAGACGACGGGGGAGCTAAGAAGAGATGAGCAATAGAAGCTGGCCAAAGCCCCATTGAATGGCCTCTACACCGGCTCACAGGGCACACCAA
2:1984636:A:G:A:wC	2:1984636:A:G	No differential binding	center	fwd	alt	AGCATGCTGTTGCGTGGTAAATATATACGAGTATGTTTGTTCACCAAACATTCCCACAGTATGGGAAGTGTTTGCACATGGCAAACTGGATAGCAGGAGGACTCTACTCAAGACGACGGGGGAGCTAAGAAGAGATGAGCAATAGAAGCTGGCCAAAGCCCCATTGAATGGCCTCTACACCGGCTCACAGGGCACACCAA
3:122696253:G:A:R:wC	3:122696253:G:A	No differential binding	center	fwd	ref	TGTTGCAGGATCGCTGAATAATAAACGAATTGCAAATAAATGACAAATAATTCTTTAGCATAAGTGCATCCCAAATATTGCATGAGACATACTCATACCGAAATACTCTTTGTTGCTTACCTGAAATTCAAATGTAATTGGACAACCTATATTTTTACTTGCTAAGTCTGGCACTCCTAGAACTCAGTCCTGTCTTATGG
3:122696253:G:A:A:wC	3:122696253:G:A	No differential binding	center	fwd	alt	TGTTGCAGGATCGCTGAATAATAAACGAATTGCAAATAAATGACAAATAATTCTTTAGCATAAGTGCATCCCAAATATTGCATGAGACATACTCATACCAAAATACTCTTTGTTGCTTACCTGAAATTCAAATGTAATTGGACAACCTATATTTTTACTTGCTAAGTCTGGCACTCCTAGAACTCAGTCCTGTCTTATGG
3:187463566:T:C:R:wC	3:187463566:T:C	No differential binding	center	fwd	ref	CGAGGGGCCTGAAGGTGGCTCTCCCTCCCCGGGCCCAAGACGATGGTATGGCCTGCTCCGCCACCATCACGTGGGCTCCTCCTCTGTGACGTCGGCGCCTTCGCTGTAGCAAAGCTCGGCCTCTGGAATTCTGAGAACTAATTTGCTATTCGGTGACATAAGAGGGGGAGTGCGCTTTGCTTTCCCGGGGTCTGGGGCTA
3:187463566:T:C:A:wC	3:187463566:T:C	No differential binding	center	fwd	alt	CGAGGGGCCTGAAGGTGGCTCTCCCTCCCCGGGCCCAAGACGATGGTATGGCCTGCTCCGCCACCATCACGTGGGCTCCTCCTCTGTGACGTCGGCGCCCTCGCTGTAGCAAAGCTCGGCCTCTGGAATTCTGAGAACTAATTTGCTATTCGGTGACATAAGAGGGGGAGTGCGCTTTGCTTTCCCGGGGTCTGGGGCTA
3:22414192:C:T:R:wC	3:22414192:C:T	No differential binding	center	fwd	ref	CTGCCCGCCTGCAGCTTCAACGGCGGTGGTCGCCGCGAGCCGTGAGCGGCGGCCAAGGAGAACGGTCTCCGTTGCGCAGCGCGTGCTGTCCCTCCGGCACGGGCTGGAGGTGGCAGTCAGCGCGCCTCTGCCTCCGCCGCGCTCGCGGCGCTCCGCACGAGTCCCGAGCCGGCGTCAGCCCAGGTGCACCAGGCTGGGGA
3:22414192:C:T:A:wC	3:22414192:C:T	No differential binding	center	fwd	alt	CTGCCCGCCTGCAGCTTCAACGGCGGTGGTCGCCGCGAGCCGTGAGCGGCGGCCAAGGAGAACGGTCTCCGTTGCGCAGCGCGTGCTGTCCCTCCGGCATGGGCTGGAGGTGGCAGTCAGCGCGCCTCTGCCTCCGCCGCGCTCGCGGCGCTCCGCACGAGTCCCGAGCCGGCGTCAGCCCAGGTGCACCAGGCTGGGGA
3:108540586:T:C:R:wC	3:108540586:T:C	No differential binding	center	fwd	ref	GAGTGTTCTATGGAACATACTTTAAAAATCCCTTTTAAAGAAGCTTAGACCAGAGAATCTCCAAGGTCTCTTTCAGTTTTACAGCCTCTGAGTCAACGATTCACCAAAAAATATTTTGGGGGGGAGTGATTGAAGTGGAAAAATGTGTTAGTGTTTAGCCAGCTTTGTCCAAAGGATAAGATGCACTGTATTTTGCTTAC
3:108540586:T:C:A:wC	3:108540586:T:C	No differential binding	center	fwd	alt	GAGTGTTCTATGGAACATACTTTAAAAATCCCTTTTAAAGAAGCTTAGACCAGAGAATCTCCAAGGTCTCTTTCAGTTTTACAGCCTCTGAGTCAACGACTCACCAAAAAATATTTTGGGGGGGAGTGATTGAAGTGGAAAAATGTGTTAGTGTTTAGCCAGCTTTGTCCAAAGGATAAGATGCACTGTATTTTGCTTAC
3:99877941:A:T:R:wC	3:99877941:A:T	No differential binding	center	fwd	ref	GCCTTTGCCTTAGGAACATGAGCTGAACACTGGCCTGGTTTGTAATTGGACTCTTATGGCCATCTGGCAGCTTCTGTGACATATTAGTGGCCTTGGCACAGTCTCTAATTGGCATGTACCAGCATCAAATTGGCATGTATCTACATCCACAAGACAGTTTAACTTTCTAAATAAAAGAAGCCATATCTCTCTTTTCTTTA
3:99877941:A:T:A:wC	3:99877941:A:T	No differential binding	center	fwd	alt	GCCTTTGCCTTAGGAACATGAGCTGAACACTGGCCTGGTTTGTAATTGGACTCTTATGGCCATCTGGCAGCTTCTGTGACATATTAGTGGCCTTGGCACTGTCTCTAATTGGCATGTACCAGCATCAAATTGGCATGTATCTACATCCACAAGACAGTTTAACTTTCTAAATAAAAGAAGCCATATCTCTCTTTTCTTTA
3:37217215:T:C:R:wC	3:37217215:T:C	No differential binding	center	fwd	ref	GGTCAAGGAGGAAGAAGTAAAATTCCCAAAAAATGCTACGCCCTACACCGTCCTGACACCGTTCCCTGGGGGTGCTCGTCCTGGGACAGAACCGTAGTGTGGCGTCTAAGGAGGAAGAGAAGGCGCCTAGGGCACCCGAAACGGAGGGACAGCTGCCCAATTTAATTTCTCCCACAGTGGGAATAACACGTACCTTTTCC
3:37217215:T:C:A:wC	3:37217215:T:C	No differential binding	center	fwd	alt	GGTCAAGGAGGAAGAAGTAAAATTCCCAAAAAATGCTACGCCCTACACCGTCCTGACACCGTTCCCTGGGGGTGCTCGTCCTGGGACAGAACCGTAGTGCGGCGTCTAAGGAGGAAGAGAAGGCGCCTAGGGCACCCGAAACGGAGGGACAGCTGCCCAATTTAATTTCTCCCACAGTGGGAATAACACGTACCTTTTCC
3:21607138:A:T:R:wC	3:21607138:A:T	No differential binding	center	fwd	ref	GATCTTAATTCTTTCATGTAACTTCTTTCACTATCCTTGTCTATTAAAGTTGTGATGAAGCTTAAATGTGATAATTCATGAAATTTACTTAGGATAGTCAGTCTGGGCGCATTAAATAGATGCTGGCTATTTATTATTATATGTTCTGTGTTGTAGCACATGTGAAGATCAAGGTTAATATCAGCCTCAAACACTATACT
3:21607138:A:T:A:wC	3:21607138:A:T	No differential binding	center	fwd	alt	GATCTTAATTCTTTCATGTAACTTCTTTCACTATCCTTGTCTATTAAAGTTGTGATGAAGCTTAAATGTGATAATTCATGAAATTTACTTAGGATAGTCTGTCTGGGCGCATTAAATAGATGCTGGCTATTTATTATTATATGTTCTGTGTTGTAGCACATGTGAAGATCAAGGTTAATATCAGCCTCAAACACTATACT
3:96532178:G:C:R:wC	3:96532178:G:C	No differential binding	center	fwd	ref	ATCCCTCCCTCCTTTCGGTTCCTGGCCTGATGAGCCGCCTCCACCTGCGAGCGGTGCAGGCATTTTTGTTGTCGACTAACCCCCTCTAGCGCCGAACTGGCGGCATCCGAGCCGCGGCTGCCAGGCCGGGAGAAGGCTGGGCTTGGCCGGGCTCTGCAGCGCTCCGGGCTCCGTCCCTGCCCTGGGCGCCCGCCTCCGCC
3:96532178:G:C:A:wC	3:96532178:G:C	No differential binding	center	fwd	alt	ATCCCTCCCTCCTTTCGGTTCCTGGCCTGATGAGCCGCCTCCACCTGCGAGCGGTGCAGGCATTTTTGTTGTCGACTAACCCCCTCTAGCGCCGAACTGCCGGCATCCGAGCCGCGGCTGCCAGGCCGGGAGAAGGCTGGGCTTGGCCGGGCTCTGCAGCGCTCCGGGCTCCGTCCCTGCCCTGGGCGCCCGCCTCCGCC
3:185000035:G:A:R:wC	3:185000035:G:A	No differential binding	center	fwd	ref	TCCAGCAGGGTTAAAGTTGTTTTCTATATAAGATTCCAACTTTGTCTGGAGGGGCTCACAGTTCCGAAGAGGGTGCCAGGCATCATCAATTAATTAAAAGCCGAGTATCCATAAACATAAAAAAAAGTAGGGGGGACATAAAGGGTAGCAGGAAATCTGGTTCCAGTTGTCCTTAAGCACAGGTATGTTCCAACAGGGAA
3:185000035:G:A:A:wC	3:185000035:G:A	No differential binding	center	fwd	alt	TCCAGCAGGGTTAAAGTTGTTTTCTATATAAGATTCCAACTTTGTCTGGAGGGGCTCACAGTTCCGAAGAGGGTGCCAGGCATCATCAATTAATTAAAAACCGAGTATCCATAAACATAAAAAAAAGTAGGGGGGACATAAAGGGTAGCAGGAAATCTGGTTCCAGTTGTCCTTAAGCACAGGTATGTTCCAACAGGGAA
3:187463046:C:G:R:wC	3:187463046:C:G	No differential binding	center	fwd	ref	GTGGGAGAGACGTGGGACTAATCTTCGGCATTTATTTTAACACCTGACAGCTAGAATAAATAAATATATACATTTATATCAATAGATACACATAGAAAACTTGGAGCCAAAGCATTTGGCAAGAGCGGAAAAAAAAAGAATTAAAAGGTAAAATAATGATCATGAGCAGCGGCGGCGGCAGCGGCACCAGCGGCAACAGC
3:187463046:C:G:A:wC	3:187463046:C:G	No differential binding	center	fwd	alt	GTGGGAGAGACGTGGGACTAATCTTCGGCATTTATTTTAACACCTGACAGCTAGAATAAATAAATATATACATTTATATCAATAGATACACATAGAAAAGTTGGAGCCAAAGCATTTGGCAAGAGCGGAAAAAAAAAGAATTAAAAGGTAAAATAATGATCATGAGCAGCGGCGGCGGCAGCGGCACCAGCGGCAACAGC
3:173113107:G:A:R:wC	3:173113107:G:A	No differential binding	center	fwd	ref	TAGCTGTGATTTTTTTAAAATCACCTATCCAGCGGCAGAAGCTGTGGGCACAGCCAGGAGGAAGAGGCCAAAGGCAGTGGCGTTGCGTTCACACTACTCGCACGGAACAGTCTACAGCCAACGAACGCTTCAATTCAGAGATTACTCTGCCTCTAGCTAGAGGAAGCAGAGGAAAGAGAGGGGAGTTTGGTGGCTAGAGA
3:173113107:G:A:A:wC	3:173113107:G:A	No differential binding	center	fwd	alt	TAGCTGTGATTTTTTTAAAATCACCTATCCAGCGGCAGAAGCTGTGGGCACAGCCAGGAGGAAGAGGCCAAAGGCAGTGGCGTTGCGTTCACACTACTCACACGGAACAGTCTACAGCCAACGAACGCTTCAATTCAGAGATTACTCTGCCTCTAGCTAGAGGAAGCAGAGGAAAGAGAGGGGAGTTTGGTGGCTAGAGA
3:21792876:G:A:R:wC	3:21792876:G:A	No differential binding	center	fwd	ref	GACTGCCTGCCTGGACCAACCATGGCTCTCGGGAAGCTTTGACGAGCCCAGAGACTTGGGAAGGGGCGGAGTGAGGGGCGCGGGAGGCTCTCTTAAAGCGAGAAGAGTGTCGGGATCCACACAGGAACACACAGGAGAAATTCACCACTGTGCAGGAGGGACGTGGTTAAGGCGAGTTCTGCCATTAACGTGTAATTAGA
3:21792876:G:A:A:wC	3:21792876:G:A	No differential binding	center	fwd	alt	GACTGCCTGCCTGGACCAACCATGGCTCTCGGGAAGCTTTGACGAGCCCAGAGACTTGGGAAGGGGCGGAGTGAGGGGCGCGGGAGGCTCTCTTAAAGCAAGAAGAGTGTCGGGATCCACACAGGAACACACAGGAGAAATTCACCACTGTGCAGGAGGGACGTGGTTAAGGCGAGTTCTGCCATTAACGTGTAATTAGA
3:22211221:G:A:R:wC	3:22211221:G:A	No differential binding	center	fwd	ref	AGGCTTTGAATACCCAAGATAGCCTTATAATCAGGGTACAAAAAAAGTGTGACTGAATTATGGCTTACATTGGAAAGCATTACTTCTGGATAAATGTACGCTTTGTATACTAAAACCAAAGAGAAAAGGTCAACCCATAATTTCAGTATCTCTGGCCTTAATATGACATTTATTTCTTTATTTGAGACAGGGTTTCACTC
3:22211221:G:A:A:wC	3:22211221:G:A	No differential binding	center	fwd	alt	AGGCTTTGAATACCCAAGATAGCCTTATAATCAGGGTACAAAAAAAGTGTGACTGAATTATGGCTTACATTGGAAAGCATTACTTCTGGATAAATGTACACTTTGTATACTAAAACCAAAGAGAAAAGGTCAACCCATAATTTCAGTATCTCTGGCCTTAATATGACATTTATTTCTTTATTTGAGACAGGGTTTCACTC
3:173853948:T:C:R:wC	3:173853948:T:C	No differential binding	center	fwd	ref	GTGGAGGGCTTTGATCTTTGCTTCCTCTGGAAATAATTTTGAAATTGCAAGATTGGAACAGTCCTCAATTTCTGAACATCTGCAGCAGGATACAATAGATATAGGTTACAAAAGATGTTTGTAAGTTCCAAAAATACATATCTGATATATTGGTGGAATGTTCACATTAATATTAAGAACAGGAAAATAAAAGGCACATA
3:173853948:T:C:A:wC	3:173853948:T:C	No differential binding	center	fwd	alt	GTGGAGGGCTTTGATCTTTGCTTCCTCTGGAAATAATTTTGAAATTGCAAGATTGGAACAGTCCTCAATTTCTGAACATCTGCAGCAGGATACAATAGACATAGGTTACAAAAGATGTTTGTAAGTTCCAAAAATACATATCTGATATATTGGTGGAATGTTCACATTAATATTAAGAACAGGAAAATAAAAGGCACATA
3:184566239:G:T:R:wC	3:184566239:G:T	No differential binding	center	fwd	ref	ATTAAGTTTCTTGAGTTTTGAAGTTTTATAGTTATTTTAAAAGACGATGGTATTCCCGATAACTTTGCATCTTAAAAATAGCAAGAAATACAATTCTAGGATGAGACAGGTGACGGTTTGTTTAAGGAGATACAGATTACATGTGGATTTTTTGGCTTATCATTAGCATTTTTTATTATGCTTCCTTGTAGATCTTTTTT
3:184566239:G:T:A:wC	3:184566239:G:T	No differential binding	center	fwd	alt	ATTAAGTTTCTTGAGTTTTGAAGTTTTATAGTTATTTTAAAAGACGATGGTATTCCCGATAACTTTGCATCTTAAAAATAGCAAGAAATACAATTCTAGTATGAGACAGGTGACGGTTTGTTTAAGGAGATACAGATTACATGTGGATTTTTTGGCTTATCATTAGCATTTTTTATTATGCTTCCTTGTAGATCTTTTTT
3:194190174:G:A:R:wC	3:194190174:G:A	No differential binding	center	fwd	ref	TACTAGGGAGAGGCTGAGGCAGGAGAATTGCTTGAACCCAGGAGGCGGAGGGTTGCAATGAGCAGAGATCACACCACTGCACTCCGGCCTGGGAACAGAGTGAGACTCTGTCTCAAAAAAGAAAAAAAAACTCACAAAAATAAATAAGTATAAAAGAAATTCCAGTAACTGAATTTCTCAATGGTGTTTAAGTTTATAAC
3:194190174:G:A:A:wC	3:194190174:G:A	No differential binding	center	fwd	alt	TACTAGGGAGAGGCTGAGGCAGGAGAATTGCTTGAACCCAGGAGGCGGAGGGTTGCAATGAGCAGAGATCACACCACTGCACTCCGGCCTGGGAACAGAATGAGACTCTGTCTCAAAAAAGAAAAAAAAACTCACAAAAATAAATAAGTATAAAAGAAATTCCAGTAACTGAATTTCTCAATGGTGTTTAAGTTTATAAC
3:22414645:T:C:R:wC	3:22414645:T:C	No differential binding	center	fwd	ref	CTCCTTTATCCTCCTGGTTTGGGTGCAGTACCAGACAACAACTTCCCCCACACTCTCAACTCTCATATTTAACTATAAATAACGCTAACCTCAACAATCTTGGACAGCAGACGCAACGAAATCTGGTGAAGCTACTGCAAGAATACAGGGGAGTCCCACATCCACAAATCCCACATGCCCATCCCTCTGGAAGGACCCAT
3:22414645:T:C:A:wC	3:22414645:T:C	No differential binding	center	fwd	alt	CTCCTTTATCCTCCTGGTTTGGGTGCAGTACCAGACAACAACTTCCCCCACACTCTCAACTCTCATATTTAACTATAAATAACGCTAACCTCAACAATCCTGGACAGCAGACGCAACGAAATCTGGTGAAGCTACTGCAAGAATACAGGGGAGTCCCACATCCACAAATCCCACATGCCCATCCCTCTGGAAGGACCCAT
3:187463057:A:G:R:wC	3:187463057:A:G	No differential binding	center	fwd	ref	GTGGGACTAATCTTCGGCATTTATTTTAACACCTGACAGCTAGAATAAATAAATATATACATTTATATCAATAGATACACATAGAAAACTTGGAGCCAAAGCATTTGGCAAGAGCGGAAAAAAAAAGAATTAAAAGGTAAAATAATGATCATGAGCAGCGGCGGCGGCAGCGGCACCAGCGGCAACAGCGGCGGCGGCGG
3:187463057:A:G:A:wC	3:187463057:A:G	No differential binding	center	fwd	alt	GTGGGACTAATCTTCGGCATTTATTTTAACACCTGACAGCTAGAATAAATAAATATATACATTTATATCAATAGATACACATAGAAAACTTGGAGCCAAGGCATTTGGCAAGAGCGGAAAAAAAAAGAATTAAAAGGTAAAATAATGATCATGAGCAGCGGCGGCGGCAGCGGCACCAGCGGCAACAGCGGCGGCGGCGG
3:46412645:A:G:R:wC	3:46412645:A:G	No differential binding	center	fwd	ref	AACCCATAGAAGACATTTGGCAAACACCAAGTGCTCATACAATTATCTTAAAATATAATCTTTAAGATAAGGAAAGGGTCACAGTTTGGAATGAGTTTCAGACGGTTATAACATCAAAGATACAAAACATGATTGTGAGTGAAAGACTTTAAAGGGAGCAATAGTATTTTAATAACTAACAATCCTTACCTCTCAAAAGA
3:46412645:A:G:A:wC	3:46412645:A:G	No differential binding	center	fwd	alt	AACCCATAGAAGACATTTGGCAAACACCAAGTGCTCATACAATTATCTTAAAATATAATCTTTAAGATAAGGAAAGGGTCACAGTTTGGAATGAGTTTCGGACGGTTATAACATCAAAGATACAAAACATGATTGTGAGTGAAAGACTTTAAAGGGAGCAATAGTATTTTAATAACTAACAATCCTTACCTCTCAAAAGA
3:184548929:C:T:R:wC	3:184548929:C:T	No differential binding	center	fwd	ref	GGGGGACAATCGTATTTAAAGGTTGGGCTGAGAAGAAGCTAGCATGTGACTAATAGGAGGACACATAAGTTAGCGGAGAACCAGGAAGGAGAGATGTACCGAAAACTAAAGGAAAAGAAAGCTTCGAGATGTAGTGAATGAGCCAGGCGTGGTGGCATGCACCTGTAGTCCCAGCTTCTTGGAGGCTGGAGTGGAAGATT
3:184548929:C:T:A:wC	3:184548929:C:T	No differential binding	center	fwd	alt	GGGGGACAATCGTATTTAAAGGTTGGGCTGAGAAGAAGCTAGCATGTGACTAATAGGAGGACACATAAGTTAGCGGAGAACCAGGAAGGAGAGATGTACTGAAAACTAAAGGAAAAGAAAGCTTCGAGATGTAGTGAATGAGCCAGGCGTGGTGGCATGCACCTGTAGTCCCAGCTTCTTGGAGGCTGGAGTGGAAGATT
3:99833327:C:T:R:wC	3:99833327:C:T	No differential binding	center	fwd	ref	TGGAAGAAAGGTTCTAACTGGACTGGGCTGCAGGATGAGGTGACCCAAAAGCCAGGAACCATCTGCGCAGAGCAGACAAGTAGAGGCAGGCACAGGCTCCGTGAGCACGTCTGTGTGTGTGTGTGTGTGTCTGTGTATGTGTGTTTGCATGCCTGTGCCCAGCAGCTGCTCTCCAGATTAGAAGACACCACTCTTTGGCC
3:99833327:C:T:A:wC	3:99833327:C:T	No differential binding	center	fwd	alt	TGGAAGAAAGGTTCTAACTGGACTGGGCTGCAGGATGAGGTGACCCAAAAGCCAGGAACCATCTGCGCAGAGCAGACAAGTAGAGGCAGGCACAGGCTCTGTGAGCACGTCTGTGTGTGTGTGTGTGTGTCTGTGTATGTGTGTTTGCATGCCTGTGCCCAGCAGCTGCTCTCCAGATTAGAAGACACCACTCTTTGGCC
3:97465783:A:C:R:wC	3:97465783:A:C	No differential binding	center	fwd	ref	GAACTCTGTGACAATAAAAATTACATTTTAAGAAATGATAAATTATTATTGAATGTTTGAGAACAGACAAATGGAAGTTTGATCAATGAATTCACCATAAGAAGGAGAAGAACTATCACAGCAAATGTAGAAAAGGACATGGATTCAGGGGTAGGTCAGACAGGGGAAGAATGAACATCCTGTGGCTACTCTCCTTGTGG
3:97465783:A:C:A:wC	3:97465783:A:C	No differential binding	center	fwd	alt	GAACTCTGTGACAATAAAAATTACATTTTAAGAAATGATAAATTATTATTGAATGTTTGAGAACAGACAAATGGAAGTTTGATCAATGAATTCACCATACGAAGGAGAAGAACTATCACAGCAAATGTAGAAAAGGACATGGATTCAGGGGTAGGTCAGACAGGGGAAGAATGAACATCCTGTGGCTACTCTCCTTGTGG
3:122747108:G:A:R:wC	3:122747108:G:A	No differential binding	center	fwd	ref	GGCCTGAGGAAGCTCCCCCAAACCCCACTCCGGACTCCCACATTCCCCAGCCCCGTCAGTTCGGAACGATCTTCCTGCCTGTGGATTTGAAGGGGAAGGGACCTCGTGTAAAACGGGGGAGAGCCGTTATAACCTGCAGCGGCAGAGAGGGAGGCTAGGCTGCTGGGCTGGGCTGGAAAGCCAGAACTGGCCGGATTAGG
3:122747108:G:A:A:wC	3:122747108:G:A	No differential binding	center	fwd	alt	GGCCTGAGGAAGCTCCCCCAAACCCCACTCCGGACTCCCACATTCCCCAGCCCCGTCAGTTCGGAACGATCTTCCTGCCTGTGGATTTGAAGGGGAAGGAACCTCGTGTAAAACGGGGGAGAGCCGTTATAACCTGCAGCGGCAGAGAGGGAGGCTAGGCTGCTGGGCTGGGCTGGAAAGCCAGAACTGGCCGGATTAGG
3:184631609:T:G:R:wC	3:184631609:T:G	No differential binding	center	fwd	ref	TCCCTGGAGATGTTTGGCAACATCTAGAGACATTTTTGGTTGTTATAACTGGGGCTAGAGAAGGGATGCTACTGGTATCTAGTGGGCAGAGGCCAAGGATGCTGCTAAGCATCATACAATGCACAGAATAGCACAACAAAGAATTATCTGGCCCGAAGTATCAGTAGGGCTGAGGTTGAGAAACCTTGGTGTTGAAACCC
3:184631609:T:G:A:wC	3:184631609:T:G	No differential binding	center	fwd	alt	TCCCTGGAGATGTTTGGCAACATCTAGAGACATTTTTGGTTGTTATAACTGGGGCTAGAGAAGGGATGCTACTGGTATCTAGTGGGCAGAGGCCAAGGAGGCTGCTAAGCATCATACAATGCACAGAATAGCACAACAAAGAATTATCTGGCCCGAAGTATCAGTAGGGCTGAGGTTGAGAAACCTTGGTGTTGAAACCC
3:184278511:G:A:R:wC	3:184278511:G:A	No differential binding	center	fwd	ref	CCTGTGAACTCTACCTCCTACATACACTTCACACCTGCCAGCTTCTCTCCCTCCTCAGGGCCACCACGCTAGCCCAAGCCACCATCTTCCCTTGCCTGCGCACTGCACAGCACCCTCACTGGTCTCCTGCTGCCACCATGGCCTCTGCCCATGCATGCTCCCCAGAGCAGCCATGATCATCCAAGGTCATGCCCCTACTT
3:184278511:G:A:A:wC	3:184278511:G:A	No differential binding	center	fwd	alt	CCTGTGAACTCTACCTCCTACATACACTTCACACCTGCCAGCTTCTCTCCCTCCTCAGGGCCACCACGCTAGCCCAAGCCACCATCTTCCCTTGCCTGCACACTGCACAGCACCCTCACTGGTCTCCTGCTGCCACCATGGCCTCTGCCCATGCATGCTCCCCAGAGCAGCCATGATCATCCAAGGTCATGCCCCTACTT
4:48381234:C:G:R:wC	4:48381234:C:G	No differential binding	center	fwd	ref	GCCTGTTTTCTGTCTTCCTTTTGGTTTAGAATGATAAAGTACTTTAAACATGGCATAATGTAGGAGAAACAAGCCTCATGGTCTTTGTTCCTAAAATCTCTAAGGAATCTAATTTTATTCAAATTATAGTTTTCTCATTTAGAAAAATGAGGGAAAAGATGATGGTGTTTGTCAATGACTGTGAATTCGGGAGAAGAAAA
4:48381234:C:G:A:wC	4:48381234:C:G	No differential binding	center	fwd	alt	GCCTGTTTTCTGTCTTCCTTTTGGTTTAGAATGATAAAGTACTTTAAACATGGCATAATGTAGGAGAAACAAGCCTCATGGTCTTTGTTCCTAAAATCTGTAAGGAATCTAATTTTATTCAAATTATAGTTTTCTCATTTAGAAAAATGAGGGAAAAGATGATGGTGTTTGTCAATGACTGTGAATTCGGGAGAAGAAAA
4:7796841:A:G:R:wC	4:7796841:A:G	No differential binding	center	fwd	ref	ATAAAGATCTCTAAGTTGAGCTTAAAGAAAATTGGGTTTTATAATTATAACCTTGACAAGTTTAACACTGATCATAATATAAGTAATTGTAAATATTCCATGCAATGTATAAAGGCCTCTCTAAAGGAAGGGATGTTAACAAACAAGCAGCTACTTTTTATGTTGAGAAATTGGCTAGTGATATTTTCCATATAACAAAT
4:7796841:A:G:A:wC	4:7796841:A:G	No differential binding	center	fwd	alt	ATAAAGATCTCTAAGTTGAGCTTAAAGAAAATTGGGTTTTATAATTATAACCTTGACAAGTTTAACACTGATCATAATATAAGTAATTGTAAATATTCCGTGCAATGTATAAAGGCCTCTCTAAAGGAAGGGATGTTAACAAACAAGCAGCTACTTTTTATGTTGAGAAATTGGCTAGTGATATTTTCCATATAACAAAT
4:164534229:G:A:R:wC	4:164534229:G:A	No differential binding	center	fwd	ref	CACCATGACAGGGGTGCAATACTCAAATGACTCTTCTGACATGTCATGCAAGATGGCAGATCTAGACAGAGCAGCAGGCAAAGGATGGGAAATGGGAATGGAGAGGAAAGCCATGGAAAAACAGAGAGAGAGAATGATGAAAATGACAGCATGGACCAGAAGTAGATAAATAAAGATCAACTGAAGAAAATGAACTAAAT
4:164534229:G:A:A:wC	4:164534229:G:A	No differential binding	center	fwd	alt	CACCATGACAGGGGTGCAATACTCAAATGACTCTTCTGACATGTCATGCAAGATGGCAGATCTAGACAGAGCAGCAGGCAAAGGATGGGAAATGGGAATAGAGAGGAAAGCCATGGAAAAACAGAGAGAGAGAATGATGAAAATGACAGCATGGACCAGAAGTAGATAAATAAAGATCAACTGAAGAAAATGAACTAAAT
4:2514082:G:A:R:wC	4:2514082:G:A	No differential binding	center	fwd	ref	GATAAGATAGTGGCCTCCAGAGCTGGGCAGAACCTTCTGGGTTATAGCTGAGCATGGCAGCAGTTTGTCTCTGGGGGTCCCAGGCAGGGAAGGAAGAGGGTCTTAAGAGGCGTCAGGATGGGAGTGGTGAGGATGGTAAGAGTAGAGAGCCTCCAACCTGAAAATGTGACCTCTTACCTTAGAAAGAAGAAGACCAAGGA
4:2514082:G:A:A:wC	4:2514082:G:A	No differential binding	center	fwd	alt	GATAAGATAGTGGCCTCCAGAGCTGGGCAGAACCTTCTGGGTTATAGCTGAGCATGGCAGCAGTTTGTCTCTGGGGGTCCCAGGCAGGGAAGGAAGAGGATCTTAAGAGGCGTCAGGATGGGAGTGGTGAGGATGGTAAGAGTAGAGAGCCTCCAACCTGAAAATGTGACCTCTTACCTTAGAAAGAAGAAGACCAAGGA
4:123300658:C:T:R:wC	4:123300658:C:T	No differential binding	center	fwd	ref	GCTGGCGCAAGCGCGGGGGCAAGAGCGCCGGCCTCCGAGACGGTTAGTGATTGGACGAAGCAGGGCGCGGGGGCGCAAGCCCGGGTCCTGCAGGGGCGACGCGAGGCCTCTTTTGAAAGATGCGGCCCTGACCCTGTGAACCTCGCGCAGAGCGGCCTGAAGCGAGAGGTTGAGGCTGGGAGGTGGGAGCAACGGCGGCG
4:123300658:C:T:A:wC	4:123300658:C:T	No differential binding	center	fwd	alt	GCTGGCGCAAGCGCGGGGGCAAGAGCGCCGGCCTCCGAGACGGTTAGTGATTGGACGAAGCAGGGCGCGGGGGCGCAAGCCCGGGTCCTGCAGGGGCGATGCGAGGCCTCTTTTGAAAGATGCGGCCCTGACCCTGTGAACCTCGCGCAGAGCGGCCTGAAGCGAGAGGTTGAGGCTGGGAGGTGGGAGCAACGGCGGCG
4:2471368:A:T:R:wC	4:2471368:A:T	No differential binding	center	fwd	ref	GACTCTGGGAGGGGCAGGAACGCCCCCAAGGTCACTTGGAAAGTCGGGCAGGATGTGCTGTTAGGGGGAAGACCCGGGCAGGGTTTTTGTTCCCCGCTGACGACGCCTCCTTTGTGTGTTCGCGCCGCCGCCCCGCCATCGTGGGGCCTGCGAGTTTGCCGGGGTGCGTGGGCCGCGTGGCGGGGCCTTTTGTAGGTCGG
4:2471368:A:T:A:wC	4:2471368:A:T	No differential binding	center	fwd	alt	GACTCTGGGAGGGGCAGGAACGCCCCCAAGGTCACTTGGAAAGTCGGGCAGGATGTGCTGTTAGGGGGAAGACCCGGGCAGGGTTTTTGTTCCCCGCTGTCGACGCCTCCTTTGTGTGTTCGCGCCGCCGCCCCGCCATCGTGGGGCCTGCGAGTTTGCCGGGGTGCGTGGGCCGCGTGGCGGGGCCTTTTGTAGGTCGG
4:48909668:T:C:R:wC	4:48909668:T:C	No differential binding	center	fwd	ref	AAAATACGAAAAGTTAGCCAGGCATGGTGCTCTATGCCTGTAATCCCAGCTACTCGGGAGGCTGAGGCAGGAGAATCGCTTGAACTCCGGAGGCAGAGGTTGCAGTGAGCCGAGATTGCGCCACTGCACTCCAGCTTGGGCGACAGAGCCAGACTCTGTCTCAAAAAAAAAAAAAACAAAAAAAAAACAAAAAACAAGAA
4:48909668:T:C:A:wC	4:48909668:T:C	No differential binding	center	fwd	alt	AAAATACGAAAAGTTAGCCAGGCATGGTGCTCTATGCCTGTAATCCCAGCTACTCGGGAGGCTGAGGCAGGAGAATCGCTTGAACTCCGGAGGCAGAGGCTGCAGTGAGCCGAGATTGCGCCACTGCACTCCAGCTTGGGCGACAGAGCCAGACTCTGTCTCAAAAAAAAAAAAAACAAAAAAAAAACAAAAAACAAGAA
4:1346591:A:T:R:wC	4:1346591:A:T	No differential binding	center	fwd	ref	CACTTTGGGAGGCCAGGGCAGGCGGATCGCCTGAGTCCAGGAGTTTAAAGCCAGCCTGGGCAACATAGCAGGACCCTGTTTCTACAGAAAAGTTAGTTGAGCATGGCATCACGTGTCTGTAGTCCCAGCTAATCAGGAGGCTGAGGCGGCTGCACTACCTGAGCCTGGAAGGTCGAGGCTGGGGTGAGCTGTGATTGCAC
4:1346591:A:T:A:wC	4:1346591:A:T	No differential binding	center	fwd	alt	CACTTTGGGAGGCCAGGGCAGGCGGATCGCCTGAGTCCAGGAGTTTAAAGCCAGCCTGGGCAACATAGCAGGACCCTGTTTCTACAGAAAAGTTAGTTGTGCATGGCATCACGTGTCTGTAGTCCCAGCTAATCAGGAGGCTGAGGCGGCTGCACTACCTGAGCCTGGAAGGTCGAGGCTGGGGTGAGCTGTGATTGCAC
4:106628824:T:C:R:wC	4:106628824:T:C	No differential binding	center	fwd	ref	AAAACTCCAAACATCAAAAAAGCAAAAGCAAAGCAATCACCTCTTTCACGACTGGGGACTTGTAGTACAATGTTCCTATCTGTAAAATTCTCACAATCTTTCGCCTGTCTTGCTTAATTCATTAATCCCACTGGTCTGTAAACTTGATGACAGCAGGAACTTGTTTTGTTCACTGTTATTTCCCTAGTGCTTGAAACTTA
4:106628824:T:C:A:wC	4:106628824:T:C	No differential binding	center	fwd	alt	AAAACTCCAAACATCAAAAAAGCAAAAGCAAAGCAATCACCTCTTTCACGACTGGGGACTTGTAGTACAATGTTCCTATCTGTAAAATTCTCACAATCTCTCGCCTGTCTTGCTTAATTCATTAATCCCACTGGTCTGTAAACTTGATGACAGCAGGAACTTGTTTTGTTCACTGTTATTTCCCTAGTGCTTGAAACTTA
4:48381595:C:T:R:wC	4:48381595:C:T	No differential binding	center	fwd	ref	AATATGTTTATGCCATAGCATATAAAGGAGTCTCAGTAGCCCTCATTTTTCTTAATGAGGTCAATTTCTAATTTCAGGGAATTTTTTAAGCAGAAAAGGCAGAACAAGAATGAATTAAATCAAAGGGTATAATATCAAGTTAGTTGCAGTAGGCATTTATTCAATAGTTGCTTTACCAGAGTTTGAATTTTTTTCTTTTT
4:48381595:C:T:A:wC	4:48381595:C:T	No differential binding	center	fwd	alt	AATATGTTTATGCCATAGCATATAAAGGAGTCTCAGTAGCCCTCATTTTTCTTAATGAGGTCAATTTCTAATTTCAGGGAATTTTTTAAGCAGAAAAGGTAGAACAAGAATGAATTAAATCAAAGGGTATAATATCAAGTTAGTTGCAGTAGGCATTTATTCAATAGTTGCTTTACCAGAGTTTGAATTTTTTTCTTTTT
4:71554307:C:G:R:wC	4:71554307:C:G	No differential binding	center	fwd	ref	CGCGGAGAGCATGCTGGGGGCCGGAAGGAAGAGGAAATTCCAGTAGCCGATCAGGAGTCTGCAAACTCCGGTGGTAGGGGAGCGCGCTGCTGTTTAGAGCCACGAGTTACCGGAGCGCCTGATTCCTGCGCCGAAGTCAGTGGTGGCCGAAAGTCCGGAGTCGCTGTAAAACCTGAGATTGTGAGCCATGGTGGGGAGAT
4:71554307:C:G:A:wC	4:71554307:C:G	No differential binding	center	fwd	alt	CGCGGAGAGCATGCTGGGGGCCGGAAGGAAGAGGAAATTCCAGTAGCCGATCAGGAGTCTGCAAACTCCGGTGGTAGGGGAGCGCGCTGCTGTTTAGAGGCACGAGTTACCGGAGCGCCTGATTCCTGCGCCGAAGTCAGTGGTGGCCGAAAGTCCGGAGTCGCTGTAAAACCTGAGATTGTGAGCCATGGTGGGGAGAT
4:8601747:C:T:R:wC	4:8601747:C:T	No differential binding	center	fwd	ref	TGGTTTCAAAAGTGACGTGGGAGCCAACCAATGTGAAGTGCTCAGGTCAGGGCTGAGGACAGGGCTTTTTCCCTGAAAGGGGCAAACATTTCATTGTCGCCTCCTGACGGATTTGGGCATCTGGTGTATTCTAAGTGGAGGCTTTCAAAATATCAGAAAAAAAATTCTGGGTACCAAGTCAATGACATATGTAAAATGTC
4:8601747:C:T:A:wC	4:8601747:C:T	No differential binding	center	fwd	alt	TGGTTTCAAAAGTGACGTGGGAGCCAACCAATGTGAAGTGCTCAGGTCAGGGCTGAGGACAGGGCTTTTTCCCTGAAAGGGGCAAACATTTCATTGTCGTCTCCTGACGGATTTGGGCATCTGGTGTATTCTAAGTGGAGGCTTTCAAAATATCAGAAAAAAAATTCTGGGTACCAAGTCAATGACATATGTAAAATGTC
4:189026281:A:G:R:wC	4:189026281:A:G	No differential binding	center	fwd	ref	TTAGCCTTTAGGTTGAAGGTTCAACGAACTTATCTAATATTCTGTAATAAACATCAACTAAGGTAATGGTTTTGGAGGACCAGAATGTCTGTCCATTTCATCCATATAGGAGTTGGCCAGAGTGTTTTGGGATTTGCGTGAGTGACTCTTACCCTGTAATTCTCAGCAGCCTCTTGTATCCCACACACCATGTGATGTTT
4:189026281:A:G:A:wC	4:189026281:A:G	No differential binding	center	fwd	alt	TTAGCCTTTAGGTTGAAGGTTCAACGAACTTATCTAATATTCTGTAATAAACATCAACTAAGGTAATGGTTTTGGAGGACCAGAATGTCTGTCCATTTCGTCCATATAGGAGTTGGCCAGAGTGTTTTGGGATTTGCGTGAGTGACTCTTACCCTGTAATTCTCAGCAGCCTCTTGTATCCCACACACCATGTGATGTTT
4:74278810:G:A:R:wC	4:74278810:G:A	No differential binding	center	fwd	ref	AGGCGGTTATTTTATATATGTAAGCAGGGCCTATGACTATGATCTTGACTCATTTTTCAAAAATCTTCTATATTTTATTTAGTTATTTGGTTTCAAAAGGCCTGCACTTAATTTTGGGGGATTATTTGGAAAAACAGCATTGAGTTTTAATGAAAAAAACTTAAATGCCCTAACAGTAGAAACATAAAATTAATAAATAA
4:74278810:G:A:A:wC	4:74278810:G:A	No differential binding	center	fwd	alt	AGGCGGTTATTTTATATATGTAAGCAGGGCCTATGACTATGATCTTGACTCATTTTTCAAAAATCTTCTATATTTTATTTAGTTATTTGGTTTCAAAAGACCTGCACTTAATTTTGGGGGATTATTTGGAAAAACAGCATTGAGTTTTAATGAAAAAAACTTAAATGCCCTAACAGTAGAAACATAAAATTAATAAATAA
4:1357916:C:T:R:wC	4:1357916:C:T	No differential binding	center	fwd	ref	GTGCCCGGGCCCCGTGGCCTTGTGTGGCCTGGCTCCGTGGGGGCCACCTCCCGGCAGGGTGCTGGTGCCCGGGCCCCGTGGCCTTGTGTGGCCTGGCTCCGTGGGGGCCACCTCCCGGCAGGGTGCTGGTGCCCGGGCCCCGTGGCCTTGTGTGGCCTGGCTCCGTGGGGGCCACCTCCCGGCAGGGTGCTGGTGCCCGG
4:1357916:C:T:A:wC	4:1357916:C:T	No differential binding	center	fwd	alt	GTGCCCGGGCCCCGTGGCCTTGTGTGGCCTGGCTCCGTGGGGGCCACCTCCCGGCAGGGTGCTGGTGCCCGGGCCCCGTGGCCTTGTGTGGCCTGGCTCTGTGGGGGCCACCTCCCGGCAGGGTGCTGGTGCCCGGGCCCCGTGGCCTTGTGTGGCCTGGCTCCGTGGGGGCCACCTCCCGGCAGGGTGCTGGTGCCCGG
4:8560786:C:T:R:wC	4:8560786:C:T	No differential binding	center	fwd	ref	TCAGGGACGAGATCCTGGACAGGTGAGTTTGGGTGGGAAGAGAGGAAAGAGAAACTGATGTAGTTTAGGGAGATCTCTGGTGGCGTGGATGGCAGGGCCCCTGGAAATGCTGGTTCAGCCTCAGCAGGAAGGGGTGCCGACCGACCACAGGATCACCCAAATTAGAGACCCGCAATCTGTCTCTCCCAGGCTGTAGCTTC
4:8560786:C:T:A:wC	4:8560786:C:T	No differential binding	center	fwd	alt	TCAGGGACGAGATCCTGGACAGGTGAGTTTGGGTGGGAAGAGAGGAAAGAGAAACTGATGTAGTTTAGGGAGATCTCTGGTGGCGTGGATGGCAGGGCCTCTGGAAATGCTGGTTCAGCCTCAGCAGGAAGGGGTGCCGACCGACCACAGGATCACCCAAATTAGAGACCCGCAATCTGTCTCTCCCAGGCTGTAGCTTC
4:152019967:G:A:R:wC	4:152019967:G:A	No differential binding	center	fwd	ref	TGGCCAGGCTGGTCTCGAACTCCTGAGCTCAGGCGATCCGCCCGCCTCAGCCTCCCAAAGTGCTGGGATTACAGGCGTGAGCCACCGCGCCCGGCCAACGCCCTGCTAATTTTATCATTTTCTTGTAAAGACGGGGTCTGGCTGTGTGGCCCAGGCTAGTCTCCAATTCCTGGCTTCAGTTGATTCCCCTGCCTCAGCCT
4:152019967:G:A:A:wC	4:152019967:G:A	No differential binding	center	fwd	alt	TGGCCAGGCTGGTCTCGAACTCCTGAGCTCAGGCGATCCGCCCGCCTCAGCCTCCCAAAGTGCTGGGATTACAGGCGTGAGCCACCGCGCCCGGCCAACACCCTGCTAATTTTATCATTTTCTTGTAAAGACGGGGTCTGGCTGTGTGGCCCAGGCTAGTCTCCAATTCCTGGCTTCAGTTGATTCCCCTGCCTCAGCCT
4:159633846:T:C:R:wC	4:159633846:T:C	No differential binding	center	fwd	ref	AAAAATACAAAAATTATCTGGGCATGGTGGCACATGCCTGTAATCCCAGCTACTTGGGAGGATGAGGCAGGAGAATCACTTGAACCCGGGAGGCAGAGGTTGCAGTAAGCCGAGATTGCGCCACTGCACTCCAGCCTGGGCAACAGAGTAAGACTCCGTCTCAAAAAAAAAAGAAGAAGAAAAAAGCCATGCCTGACTGA
4:159633846:T:C:A:wC	4:159633846:T:C	No differential binding	center	fwd	alt	AAAAATACAAAAATTATCTGGGCATGGTGGCACATGCCTGTAATCCCAGCTACTTGGGAGGATGAGGCAGGAGAATCACTTGAACCCGGGAGGCAGAGGCTGCAGTAAGCCGAGATTGCGCCACTGCACTCCAGCCTGGGCAACAGAGTAAGACTCCGTCTCAAAAAAAAAAGAAGAAGAAAAAAGCCATGCCTGACTGA
4:48377920:A:G:R:wC	4:48377920:A:G	No differential binding	center	fwd	ref	TTTCCGAGACACTGCTTTTGTTCATCTTATAAATACTGAGTAAAGCACATACTTTCCCCATCCTGTCAAGTTACTACTCATCCTCTCAAGACTGCTTCAATGCCTCTCCTTCCAAAAAGCCTTACCCAGTTTCTCTCAGTTGTAATGAATTACTCCTAACTCTTCCTTTCCATTGCCCTTTGCACCTTTATGATAGTACT
4:48377920:A:G:A:wC	4:48377920:A:G	No differential binding	center	fwd	alt	TTTCCGAGACACTGCTTTTGTTCATCTTATAAATACTGAGTAAAGCACATACTTTCCCCATCCTGTCAAGTTACTACTCATCCTCTCAAGACTGCTTCAGTGCCTCTCCTTCCAAAAAGCCTTACCCAGTTTCTCTCAGTTGTAATGAATTACTCCTAACTCTTCCTTTCCATTGCCCTTTGCACCTTTATGATAGTACT
4:8602556:C:T:R:wC	4:8602556:C:T	No differential binding	center	fwd	ref	AGCAGGATGTGTCTTTTGGGACGTCTTTGTGCTGCGGCTGTGGCTCCTGGGTGGTCTGTGCCTGTCCCTGCCTAATGCAGCATCAGCTGGCTGCCTTCACGGGCCCTTGTGTGGCACAGCTGCTTTGCAGATGGAGACGCCGAGGCTCAGGGCAGCCTGCTGCGGCTGGCTTGCTGGTGGGTAGTTGAATCTGGTTGGTC
4:8602556:C:T:A:wC	4:8602556:C:T	No differential binding	center	fwd	alt	AGCAGGATGTGTCTTTTGGGACGTCTTTGTGCTGCGGCTGTGGCTCCTGGGTGGTCTGTGCCTGTCCCTGCCTAATGCAGCATCAGCTGGCTGCCTTCATGGGCCCTTGTGTGGCACAGCTGCTTTGCAGATGGAGACGCCGAGGCTCAGGGCAGCCTGCTGCGGCTGGCTTGCTGGTGGGTAGTTGAATCTGGTTGGTC
5:179152537:C:T:R:wC	5:179152537:C:T	No differential binding	center	fwd	ref	TTTGGGGGGCCGAAGCAGGCAGATCACGAGGTCAGGAGGTCGAGACCATCCTGGCTAACATGGTGAAACCCCATCTCTACTAAAAATACAAAAATTAGCCGGGCATGGTGGCAGGTGCCTGTAGTCCCAGCTACTCAGGAGGCTGAGGCAGGAGAATGGCGTGAACCTGGGAAGGCAGAGCTTACAGTGAGCCGAGATTG
5:179152537:C:T:A:wC	5:179152537:C:T	No differential binding	center	fwd	alt	TTTGGGGGGCCGAAGCAGGCAGATCACGAGGTCAGGAGGTCGAGACCATCCTGGCTAACATGGTGAAACCCCATCTCTACTAAAAATACAAAAATTAGCTGGGCATGGTGGCAGGTGCCTGTAGTCCCAGCTACTCAGGAGGCTGAGGCAGGAGAATGGCGTGAACCTGGGAAGGCAGAGCTTACAGTGAGCCGAGATTG
5:125943547:T:C:R:wC	5:125943547:T:C	No differential binding	center	fwd	ref	CTACCTATGTTTCTAACCTCTCAGTGACAAAATGAAAACGATAGTACCTATCTTGTACATTCTTGAGAGAATCAGCTGGCATAGTGCATGTAAGGTTCTTAGGATTGTGCTTATTATAATCATAATAAGCCATCAGTAAATATTAGCTGTTTCTATTTTTTGTTCTGAGGCAGGGAGTCTATGAGGGAAAGGTCCTATCC
5:125943547:T:C:A:wC	5:125943547:T:C	No differential binding	center	fwd	alt	CTACCTATGTTTCTAACCTCTCAGTGACAAAATGAAAACGATAGTACCTATCTTGTACATTCTTGAGAGAATCAGCTGGCATAGTGCATGTAAGGTTCTCAGGATTGTGCTTATTATAATCATAATAAGCCATCAGTAAATATTAGCTGTTTCTATTTTTTGTTCTGAGGCAGGGAGTCTATGAGGGAAAGGTCCTATCC
5:176068913:C:T:R:wC	5:176068913:C:T	No differential binding	center	fwd	ref	CTTCAGCCTCCACAGAAAAGGGGTTGTTCAGAAGGCCGATAAAGGGTGTCCAAAGCTTCCCTGCCTTCCTTCCCCATCCCAGTCCCCACCCTCCCCAACCTGGGAGAACCCTCAGCTGACTTCTGTTGAGCACAAGCCAGGCCTTGTTCTACGGGTTCTATGTGTTCTATATCATTTAATACCCTCAACAAGCTTCTGAG
5:176068913:C:T:A:wC	5:176068913:C:T	No differential binding	center	fwd	alt	CTTCAGCCTCCACAGAAAAGGGGTTGTTCAGAAGGCCGATAAAGGGTGTCCAAAGCTTCCCTGCCTTCCTTCCCCATCCCAGTCCCCACCCTCCCCAACTTGGGAGAACCCTCAGCTGACTTCTGTTGAGCACAAGCCAGGCCTTGTTCTACGGGTTCTATGTGTTCTATATCATTTAATACCCTCAACAAGCTTCTGAG
5:68484517:G:A:R:wC	5:68484517:G:A	No differential binding	center	fwd	ref	ATTCCTGACTTCAGGTGATCCACCCGCCTCAGCCCCCAAAGTGCTGGGAGTACAGGGGTGAGCCACCACGCCCAGCGAATTTAACTTTTGTCAGGAGCCGTATTACATTGACAATGGAGAGGAAGAAAACAGCACAGTATGATCAAGTTTAACTAGTGGGTAATTAGCTGTAAAAGAACTCTCGACTCTTGTTCAAAGAG
5:68484517:G:A:A:wC	5:68484517:G:A	No differential binding	center	fwd	alt	ATTCCTGACTTCAGGTGATCCACCCGCCTCAGCCCCCAAAGTGCTGGGAGTACAGGGGTGAGCCACCACGCCCAGCGAATTTAACTTTTGTCAGGAGCCATATTACATTGACAATGGAGAGGAAGAAAACAGCACAGTATGATCAAGTTTAACTAGTGGGTAATTAGCTGTAAAAGAACTCTCGACTCTTGTTCAAAGAG
5:88185815:T:C:R:wC	5:88185815:T:C	No differential binding	center	fwd	ref	AACAGTGCACAAAGCGCTGGCACACGGTCCACGTCTGGTGACGCAGGCTGCCCGAAGCGCTCCAACCATTTTGCAAACCTGGGAGAGCAAGAGGGGCTCTGCAGGTCTAGCCGCCGCCCCTGTCCCACTCTGGCCAGCCGGAGTTTTTCACCTGACAGACCAATAGGAAAGAACACGGGCCCCAAACTGGATTTTATAGT
5:88185815:T:C:A:wC	5:88185815:T:C	No differential binding	center	fwd	alt	AACAGTGCACAAAGCGCTGGCACACGGTCCACGTCTGGTGACGCAGGCTGCCCGAAGCGCTCCAACCATTTTGCAAACCTGGGAGAGCAAGAGGGGCTCCGCAGGTCTAGCCGCCGCCCCTGTCCCACTCTGGCCAGCCGGAGTTTTTCACCTGACAGACCAATAGGAAAGAACACGGGCCCCAAACTGGATTTTATAGT
5:145524183:T:G:R:wC	5:145524183:T:G	No differential binding	center	fwd	ref	CTCCATAATCCAAGTACCTGGGAGTGGACAAATTGATATGTTTTTTTTTAAGTCAAAGGTGAGCAAATTGACTAGGGGAATTTTCTTGCTATAAGAGACTAACCACTGGTCACACAGAGCCACAACACATTCATCTGACGACCTGGACATCACTTGTTTCTCTGGTTCCATGTAAATAAGTGCATCTCCCTAAAGGAAGG
5:145524183:T:G:A:wC	5:145524183:T:G	No differential binding	center	fwd	alt	CTCCATAATCCAAGTACCTGGGAGTGGACAAATTGATATGTTTTTTTTTAAGTCAAAGGTGAGCAAATTGACTAGGGGAATTTTCTTGCTATAAGAGACGAACCACTGGTCACACAGAGCCACAACACATTCATCTGACGACCTGGACATCACTTGTTTCTCTGGTTCCATGTAAATAAGTGCATCTCCCTAAAGGAAGG
5:175878382:T:A:R:wC	5:175878382:T:A	No differential binding	center	fwd	ref	GCTCACTTGAACCCGGGAGGTGGAGGTTGCAGTGAGCCAAGATCGTGCCACTGCACTCCAGCCTGGGCAACAGAGCGGGACTCTGTCTCAAAAAAAAAATTTTTTTTTAAGTAGAGACGGGAGTCTTGCTATGTTGTCCAGGCTGCTCTCAAACTGCTGCCTCAGAGGTTGAGATTACAGTGTTGAGATGAGTTGCCTCA
5:175878382:T:A:A:wC	5:175878382:T:A	No differential binding	center	fwd	alt	GCTCACTTGAACCCGGGAGGTGGAGGTTGCAGTGAGCCAAGATCGTGCCACTGCACTCCAGCCTGGGCAACAGAGCGGGACTCTGTCTCAAAAAAAAAAATTTTTTTTAAGTAGAGACGGGAGTCTTGCTATGTTGTCCAGGCTGCTCTCAAACTGCTGCCTCAGAGGTTGAGATTACAGTGTTGAGATGAGTTGCCTCA
5:876064:T:C:R:wC	5:876064:T:C	No differential binding	center	fwd	ref	GAAAGTGACAGAGATGAAAGATGAAGATGGAAATAGAGAGTTACGAGTGCGCTGGGAGTGGTGAGCACACAGTCACGGTCTCCGGGGGACACCTGCCCGTGCAGAGAAGCACGCAGATCCTGACGAGGAGCCGGCAGCAGAGTCCCTGCGACAGCTCCTCGTCCCCGAAAGCCTGGTCAGGCTGCAGGCTCTTCCCGCCA
5:876064:T:C:A:wC	5:876064:T:C	No differential binding	center	fwd	alt	GAAAGTGACAGAGATGAAAGATGAAGATGGAAATAGAGAGTTACGAGTGCGCTGGGAGTGGTGAGCACACAGTCACGGTCTCCGGGGGACACCTGCCCGCGCAGAGAAGCACGCAGATCCTGACGAGGAGCCGGCAGCAGAGTCCCTGCGACAGCTCCTCGTCCCCGAAAGCCTGGTCAGGCTGCAGGCTCTTCCCGCCA
5:109023667:T:C:R:wC	5:109023667:T:C	No differential binding	center	fwd	ref	TCTCAGCATAATTCTTGTTGCTACAATAAACCAGAGCTTTTGGAATTCTGCAGAATATCTCTGGTTCTCATACCATAACTCTGAGAGTTAAAAAACCTGTGCTTGTCATTTCTCTTTATAACCACTCAAAAGCACGCAAAAGAATCCATCCCACACCAGTCTTTCTAGTCATCTTTATAACCATAGCAGTCAAGTGTAGC
5:109023667:T:C:A:wC	5:109023667:T:C	No differential binding	center	fwd	alt	TCTCAGCATAATTCTTGTTGCTACAATAAACCAGAGCTTTTGGAATTCTGCAGAATATCTCTGGTTCTCATACCATAACTCTGAGAGTTAAAAAACCTGCGCTTGTCATTTCTCTTTATAACCACTCAAAAGCACGCAAAAGAATCCATCCCACACCAGTCTTTCTAGTCATCTTTATAACCATAGCAGTCAAGTGTAGC
5:14479150:G:A:R:wC	5:14479150:G:A	No differential binding	center	fwd	ref	CAGAGTGAGACCTTATCTCTTTAAAAAACAACAACAAAAAAATGTTCTTTTGCTACCTATGGTGTTTGTTGGTATTTGGTACTGTAAAGTGAAGGGTTTGGTGTGTATGGAGAGTGATGGGGGAAGGACTGGTTTTGGAGCCACACCGTAGAATGCTGATCTACATCCTGAATCTGGAATTTACTCCCGAGAGCCTTAGC
5:14479150:G:A:A:wC	5:14479150:G:A	No differential binding	center	fwd	alt	CAGAGTGAGACCTTATCTCTTTAAAAAACAACAACAAAAAAATGTTCTTTTGCTACCTATGGTGTTTGTTGGTATTTGGTACTGTAAAGTGAAGGGTTTAGTGTGTATGGAGAGTGATGGGGGAAGGACTGGTTTTGGAGCCACACCGTAGAATGCTGATCTACATCCTGAATCTGGAATTTACTCCCGAGAGCCTTAGC
5:179126012:G:A:R:wC	5:179126012:G:A	No differential binding	center	fwd	ref	GGGCCAGGGGCGGGCACAGGGCCGGGCTTCGTGCGGTGGGGCTCGCTCGCGCGGCAGCGGTGGCCGAGGCCTCTTGGTTCTGCGGCACGTGACGGTCGGGCCGCCTCCGCCTCTCTCTTTACTGCGGCGCGGGGCAAGGTGTGCGGGCGGGAAGGGGCACGGGCACCCCCGCGGTCCCCGGGAGGCTAGAGGTGAGAGGG
5:179126012:G:A:A:wC	5:179126012:G:A	No differential binding	center	fwd	alt	GGGCCAGGGGCGGGCACAGGGCCGGGCTTCGTGCGGTGGGGCTCGCTCGCGCGGCAGCGGTGGCCGAGGCCTCTTGGTTCTGCGGCACGTGACGGTCGGACCGCCTCCGCCTCTCTCTTTACTGCGGCGCGGGGCAAGGTGTGCGGGCGGGAAGGGGCACGGGCACCCCCGCGGTCCCCGGGAGGCTAGAGGTGAGAGGG
5:1284908:C:A:R:wC	5:1284908:C:A	No differential binding	center	fwd	ref	CCCCAGACCTGCACCATCCAGACACCACACATCCAGCTCACAGCAGGGCCTGGTGACCTCACACCGGACCTGCAGCATCCGGACACCCCACATCCAACTCACAGCAGGGCCTGGCAACCTCACCCCAGACCTGCACCATCCGGACACCGCATATCCAGCTCACCGCACGGTCTGGCACCGTCTGGCGACCTCACTCCAGA
5:1284908:C:A:A:wC	5:1284908:C:A	No differential binding	center	fwd	alt	CCCCAGACCTGCACCATCCAGACACCACACATCCAGCTCACAGCAGGGCCTGGTGACCTCACACCGGACCTGCAGCATCCGGACACCCCACATCCAACTAACAGCAGGGCCTGGCAACCTCACCCCAGACCTGCACCATCCGGACACCGCATATCCAGCTCACCGCACGGTCTGGCACCGTCTGGCGACCTCACTCCAGA
5:176056293:A:C:R:wC	5:176056293:A:C	No differential binding	center	fwd	ref	TTACCCAGTACTTGGCATACAGAAAGTGTTCAACACCAGATAACTATTAATAATGGTAAAAAAGATAAGAAAAAGGAGGCTGTCTGCTTTCATCACTGCACTGGTCCCTGGCCTTTCAGCTGGAGCCCCCCACCTCATCAGCCCGCCCCGTGTCCCCATTTCCGGATACAGACCCAGGCTTCTATGGGCTGGCTATGTCC
5:176056293:A:C:A:wC	5:176056293:A:C	No differential binding	center	fwd	alt	TTACCCAGTACTTGGCATACAGAAAGTGTTCAACACCAGATAACTATTAATAATGGTAAAAAAGATAAGAAAAAGGAGGCTGTCTGCTTTCATCACTGCCCTGGTCCCTGGCCTTTCAGCTGGAGCCCCCCACCTCATCAGCCCGCCCCGTGTCCCCATTTCCGGATACAGACCCAGGCTTCTATGGGCTGGCTATGTCC
5:57877761:G:A:R:wC	5:57877761:G:A	No differential binding	center	fwd	ref	AAAAGTACAGTTCCTAGATTTCAAAACCATTTTTTTGAACTAATCTGGGAGGAGTATAGTTGTAATATAAGGAATGACTTTGTGTTAAAGAAAGGACAGGATAACTTAATAGAGGTCTCCCATCTCATTCTGTCACGGTGCTTTTGGGTTCCGGTGATGAATGTGTTCATTTTATGTGGCTTGCTCTGGGTAAATAACCC
5:57877761:G:A:A:wC	5:57877761:G:A	No differential binding	center	fwd	alt	AAAAGTACAGTTCCTAGATTTCAAAACCATTTTTTTGAACTAATCTGGGAGGAGTATAGTTGTAATATAAGGAATGACTTTGTGTTAAAGAAAGGACAGAATAACTTAATAGAGGTCTCCCATCTCATTCTGTCACGGTGCTTTTGGGTTCCGGTGATGAATGTGTTCATTTTATGTGGCTTGCTCTGGGTAAATAACCC
5:109190449:G:A:R:wC	5:109190449:G:A	No differential binding	center	fwd	ref	TTGGTAACATGGATGGACTTTAGCTTTGAATCAGTATATGCCTTTATGGTCTTGTTAAGGGGTATAAATGAAACTACAAGAATATGGTGGATGAAACCTGAGAAGGGAGATAATATTTGATGATGCACAACATATAATCTATGTACAGCCCAATCCTTGTACTTTGAGAGTTTTGTGATAGGTTGAGAATTTTCATAAAA
5:109190449:G:A:A:wC	5:109190449:G:A	No differential binding	center	fwd	alt	TTGGTAACATGGATGGACTTTAGCTTTGAATCAGTATATGCCTTTATGGTCTTGTTAAGGGGTATAAATGAAACTACAAGAATATGGTGGATGAAACCTAAGAAGGGAGATAATATTTGATGATGCACAACATATAATCTATGTACAGCCCAATCCTTGTACTTTGAGAGTTTTGTGATAGGTTGAGAATTTTCATAAAA
5:180229508:G:A:R:wC	5:180229508:G:A	No differential binding	center	fwd	ref	ACATCCTCCCCAGTCCGCGGAGCCCGCCCTTCCTCTAACAGCTGGAGGCCCGGGATTCCGAAAGCAGAAGGCGGAGTTCCAACCTCTCGGCTCGGGAAGGGACTAACGCGCAGCTGGCACCGGGTCGGACCGGGCCGCTCCCCAGCCAAGCCCCCTCTCGCTAGCACTCATGGGCACCGGGGCTTTGGGGCGACCCGACG
5:180229508:G:A:A:wC	5:180229508:G:A	No differential binding	center	fwd	alt	ACATCCTCCCCAGTCCGCGGAGCCCGCCCTTCCTCTAACAGCTGGAGGCCCGGGATTCCGAAAGCAGAAGGCGGAGTTCCAACCTCTCGGCTCGGGAAGAGACTAACGCGCAGCTGGCACCGGGTCGGACCGGGCCGCTCCCCAGCCAAGCCCCCTCTCGCTAGCACTCATGGGCACCGGGGCTTTGGGGCGACCCGACG
5:68501658:C:T:R:wC	5:68501658:C:T	No differential binding	center	fwd	ref	GGAGTCTCGCTCTGTCGCCCAGGCTGGAGTGCAGTGGCACTATCTCAGCTCACTGCAAGCTCCACCTCCCGGGTTCACACCATTCTTCTGCCTCAGCCTCCTGAGTAGCTGGGACTACAGGCACCCGCCACCACGCCCGGCTAATTTTTTTGTATTTTTAGTAGAGACCGGATTTCACCATATTAGCTAGGATGGTCTCC
5:68501658:C:T:A:wC	5:68501658:C:T	No differential binding	center	fwd	alt	GGAGTCTCGCTCTGTCGCCCAGGCTGGAGTGCAGTGGCACTATCTCAGCTCACTGCAAGCTCCACCTCCCGGGTTCACACCATTCTTCTGCCTCAGCCTTCTGAGTAGCTGGGACTACAGGCACCCGCCACCACGCCCGGCTAATTTTTTTGTATTTTTAGTAGAGACCGGATTTCACCATATTAGCTAGGATGGTCTCC
5:88179968:G:C:R:wC	5:88179968:G:C	No differential binding	center	fwd	ref	AAATGAAGACAACACGGCGAGCTGCGGCTCCCTGCTCCTCTCGCGGCGCCTCTGCGGAGGACGCTCGGAGAGAACCTAGTCTCCCGCTGCGGCGCGCTCGCTTGCTCTCCGGGGACGCTGCGAGCCAGCCAGCAGGAAAGTCCTTCTAAAGTCGGGATCTTTCCTCTGACCAATAGGAGCGCGACCCTAATAGTTGCTCT
5:88179968:G:C:A:wC	5:88179968:G:C	No differential binding	center	fwd	alt	AAATGAAGACAACACGGCGAGCTGCGGCTCCCTGCTCCTCTCGCGGCGCCTCTGCGGAGGACGCTCGGAGAGAACCTAGTCTCCCGCTGCGGCGCGCTCCCTTGCTCTCCGGGGACGCTGCGAGCCAGCCAGCAGGAAAGTCCTTCTAAAGTCGGGATCTTTCCTCTGACCAATAGGAGCGCGACCCTAATAGTTGCTCT
5:140430620:G:A:R:wC	5:140430620:G:A	No differential binding	center	fwd	ref	TTCCTCCACATTCTCTAGCTCCCTGCCTCATATATTTGGCTTGGGCTTCGGAAGACTCTGCAGGATCCTTGTGCTTCTTTCTTGGTCTCTGGATGGACCGCAGAGTGTGCAGATGTAGCTTAAACTTGTTGCTGTTCGCCCACAGCTTCAGTGGCTCCAGACAGCTAGCAGATAGAATGACTTCAGCTTGAACGACTAAT
5:140430620:G:A:A:wC	5:140430620:G:A	No differential binding	center	fwd	alt	TTCCTCCACATTCTCTAGCTCCCTGCCTCATATATTTGGCTTGGGCTTCGGAAGACTCTGCAGGATCCTTGTGCTTCTTTCTTGGTCTCTGGATGGACCACAGAGTGTGCAGATGTAGCTTAAACTTGTTGCTGTTCGCCCACAGCTTCAGTGGCTCCAGACAGCTAGCAGATAGAATGACTTCAGCTTGAACGACTAAT
5:180236484:G:A:R:wC	5:180236484:G:A	No differential binding	center	fwd	ref	AACCGGAGACTCTTCTAAGAAATCGAGAAAAGAACGCCCTTTCTCCTGCCCTCCTGTCTAAAGCGCAACATAATAATCGAATCTCCCAAGCTTCTTAGGGTGCTGAGTGTTTTAATCCACCAGCCCTCTTCAACTAGTTAATAAATCCTTTCCAGACCGAGATGCTGGCATCTTCCACTTGCATTCTTTGCTCCTTTAAC
5:180236484:G:A:A:wC	5:180236484:G:A	No differential binding	center	fwd	alt	AACCGGAGACTCTTCTAAGAAATCGAGAAAAGAACGCCCTTTCTCCTGCCCTCCTGTCTAAAGCGCAACATAATAATCGAATCTCCCAAGCTTCTTAGGATGCTGAGTGTTTTAATCCACCAGCCCTCTTCAACTAGTTAATAAATCCTTTCCAGACCGAGATGCTGGCATCTTCCACTTGCATTCTTTGCTCCTTTAAC
5:140587259:G:T:R:wC	5:140587259:G:T	No differential binding	center	fwd	ref	TGCACTTTAAGACTTTCTATAGTGAATATCACTGATGAGCCCTTAGCATCTGTTGCAAACAGTCTCCCTCATTTTGTACCAATGAGGTACTTTGGCTAGGACTGAAACCTTCCCAAGCTTAAGAGGTGGTCCCAGACAGGATTAAAACACAGTAATGGCCAGAGACAGGTCTTTAGATTCTAGGACTAAAATCTCCAACT
5:140587259:G:T:A:wC	5:140587259:G:T	No differential binding	center	fwd	alt	TGCACTTTAAGACTTTCTATAGTGAATATCACTGATGAGCCCTTAGCATCTGTTGCAAACAGTCTCCCTCATTTTGTACCAATGAGGTACTTTGGCTAGTACTGAAACCTTCCCAAGCTTAAGAGGTGGTCCCAGACAGGATTAAAACACAGTAATGGCCAGAGACAGGTCTTTAGATTCTAGGACTAAAATCTCCAACT
5:14385557:T:C:R:wC	5:14385557:T:C	No differential binding	center	fwd	ref	CTATTGGTGGAGAGACGTTAACTTACGTGCATCCACACAGTTCACATCCATATAGTGAAATATTACCCAGCTCTACCTAAACACAGGCGAGGACTTTAGTTCTGATCAGGAAGGACAACTAGGATGTGTTCAGTAGAAAATGCTAATACAGAGCAGTGTGTGTTGTATGCAAGTACACGTGTAAGAAATATGAGAGAGAA
5:14385557:T:C:A:wC	5:14385557:T:C	No differential binding	center	fwd	alt	CTATTGGTGGAGAGACGTTAACTTACGTGCATCCACACAGTTCACATCCATATAGTGAAATATTACCCAGCTCTACCTAAACACAGGCGAGGACTTTAGCTCTGATCAGGAAGGACAACTAGGATGTGTTCAGTAGAAAATGCTAATACAGAGCAGTGTGTGTTGTATGCAAGTACACGTGTAAGAAATATGAGAGAGAA
5:58082876:C:T:R:wC	5:58082876:C:T	No differential binding	center	fwd	ref	GTTGAAAGGAGCACAAGAGGCTCCGAGATAAGACGACCAGGGCCAGAAAGTTCAATGCATCATTTCAAGATTCGATGTCTTGGAAACTAGACTCCTTCTCAGATCTTAAAGGTGAAATGAGTGGCCACTACTGGCAGCCCCACAACAGCACGCATTGGGCAACAGGCCTGAGCCCCACACATCTCCGGATGATACACACC
5:58082876:C:T:A:wC	5:58082876:C:T	No differential binding	center	fwd	alt	GTTGAAAGGAGCACAAGAGGCTCCGAGATAAGACGACCAGGGCCAGAAAGTTCAATGCATCATTTCAAGATTCGATGTCTTGGAAACTAGACTCCTTCTTAGATCTTAAAGGTGAAATGAGTGGCCACTACTGGCAGCCCCACAACAGCACGCATTGGGCAACAGGCCTGAGCCCCACACATCTCCGGATGATACACACC
5:14497168:G:A:R:wC	5:14497168:G:A	No differential binding	center	fwd	ref	GTTAGAGAACGGTTATCGGAAGTCACGGGAAGGACTCAGCAACAAGGTATCTGTGAAGGTGTGTTCGGGGGTCTTCAGGAGTCCGTGTCATCCCAGCATGAGAGAAAGGATCAGGGAGGGCAGAGACTCTGCAGACCTGAAGCTGGGCTTGCTTATGACCTCCCTCCCACCCACCAGCCCCGTGCCCTGCGTGTCCTGTA
5:14497168:G:A:A:wC	5:14497168:G:A	No differential binding	center	fwd	alt	GTTAGAGAACGGTTATCGGAAGTCACGGGAAGGACTCAGCAACAAGGTATCTGTGAAGGTGTGTTCGGGGGTCTTCAGGAGTCCGTGTCATCCCAGCATAAGAGAAAGGATCAGGGAGGGCAGAGACTCTGCAGACCTGAAGCTGGGCTTGCTTATGACCTCCCTCCCACCCACCAGCCCCGTGCCCTGCGTGTCCTGTA
5:135734249:G:A:R:wC	5:135734249:G:A	No differential binding	center	fwd	ref	ACTTTCAACAGGCAATTTGCTCTTAATCAGAAGTCACTACCACATCTCATGTGATTCTCCAAATAAATCCACCTCACCTCTTCTAGGTGCCAGATACTGGGCTAGGTGTTGGGAGGAGGGTCATACAAAAACAGCAAGGCAGGTGCACACACAGGTGGGCATAATCAGTTCAACTACAATAAGGGAACAGTGATGAGGCA
5:135734249:G:A:A:wC	5:135734249:G:A	No differential binding	center	fwd	alt	ACTTTCAACAGGCAATTTGCTCTTAATCAGAAGTCACTACCACATCTCATGTGATTCTCCAAATAAATCCACCTCACCTCTTCTAGGTGCCAGATACTGAGCTAGGTGTTGGGAGGAGGGTCATACAAAAACAGCAAGGCAGGTGCACACACAGGTGGGCATAATCAGTTCAACTACAATAAGGGAACAGTGATGAGGCA
5:88187059:A:C:R:wC	5:88187059:A:C	No differential binding	center	fwd	ref	ATATAATGCCTTTTCTAAGAGGCTAATTGGGATAACACTGTGCTTCATTCTACTTTAAAAATTCTGAGGAAATGGGATTATCCTCTTAAAGAGCTAAAAAGCATTCTTAAGGTCAGGGAGGAAAGGTGTCACCTAAAGTGAAAATTTTTAGCAAAGCATAATCTTTCTCAAATTTGATAAAGATATCGGAGACATTGATT
5:88187059:A:C:A:wC	5:88187059:A:C	No differential binding	center	fwd	alt	ATATAATGCCTTTTCTAAGAGGCTAATTGGGATAACACTGTGCTTCATTCTACTTTAAAAATTCTGAGGAAATGGGATTATCCTCTTAAAGAGCTAAAACGCATTCTTAAGGTCAGGGAGGAAAGGTGTCACCTAAAGTGAAAATTTTTAGCAAAGCATAATCTTTCTCAAATTTGATAAAGATATCGGAGACATTGATT
6:57368741:C:T:R:wC	6:57368741:C:T	No differential binding	center	fwd	ref	AAGGCTCTGTCTTAAAAAAAAAAAAAAGAAGGAACTATGTTGTTGTCAGTCTTTTGGTGGTGCGTGTTATAGTATATCTTGAGAAATAAAATTCTAAACCCTTGGTAAAGCATCAGTTACTCTTTACCAAAGGTTAGGGAAGGCCTCTGTGAGGAGGTGATATTTGAGCCAAATCCCAAATGATGTGAAGAAATTTTCCA
6:57368741:C:T:A:wC	6:57368741:C:T	No differential binding	center	fwd	alt	AAGGCTCTGTCTTAAAAAAAAAAAAAAGAAGGAACTATGTTGTTGTCAGTCTTTTGGTGGTGCGTGTTATAGTATATCTTGAGAAATAAAATTCTAAACTCTTGGTAAAGCATCAGTTACTCTTTACCAAAGGTTAGGGAAGGCCTCTGTGAGGAGGTGATATTTGAGCCAAATCCCAAATGATGTGAAGAAATTTTCCA
6:125438871:G:A:R:wC	6:125438871:G:A	No differential binding	center	fwd	ref	CTTTGAAATGACACACTATTTTTATTTTTCTCAATCCAACTTACCAAATTCAAGTCCTTAATTCTTTTTTTGAGGTATTAGCATATGGGGGTGTGAAAAGGAGGGTAGAAAATGAGAAATTACTTAATGAGTAAATATATGTTATTCAGGTGATGGATGCTATACAAACCTTTGAGTTGACCACTACACAATCTATGCAT
6:125438871:G:A:A:wC	6:125438871:G:A	No differential binding	center	fwd	alt	CTTTGAAATGACACACTATTTTTATTTTTCTCAATCCAACTTACCAAATTCAAGTCCTTAATTCTTTTTTTGAGGTATTAGCATATGGGGGTGTGAAAAAGAGGGTAGAAAATGAGAAATTACTTAATGAGTAAATATATGTTATTCAGGTGATGGATGCTATACAAACCTTTGAGTTGACCACTACACAATCTATGCAT
6:36843974:G:A:R:wC	6:36843974:G:A	No differential binding	center	fwd	ref	GCCCTTGAGCTGGATGAAAAAGTCTTAATCCTTGGTCTGTTTAGTCTGTTGTTAAGTTGCCTTTCTCTGGACTTTATGTAGTTCTTTACTGTGTATCTCGGGAGTCATGTGCCATTCCCAGGCTCCAATGTCTGAATATTGAAAAGCCACCCCCAAGATCATGATCACTTTCTTCCTAAATCTTTTACTGCAGCTCCTAC
6:36843974:G:A:A:wC	6:36843974:G:A	No differential binding	center	fwd	alt	GCCCTTGAGCTGGATGAAAAAGTCTTAATCCTTGGTCTGTTTAGTCTGTTGTTAAGTTGCCTTTCTCTGGACTTTATGTAGTTCTTTACTGTGTATCTCAGGAGTCATGTGCCATTCCCAGGCTCCAATGTCTGAATATTGAAAAGCCACCCCCAAGATCATGATCACTTTCTTCCTAAATCTTTTACTGCAGCTCCTAC
6:125523497:A:C:R:wC	6:125523497:A:C	No differential binding	center	fwd	ref	TTGTCCTGCTTTGTGTTCATAGTGAATATCTTTCATTGTCAAGAAAATTTTTTCCTGAACTAGCTCTGAAAGATGACTCAGCACTTTATAAGATCAGTGAGCCTTTAAGGAATGACCTAAGATGGAATGTATCCTGTCCAGTGAAGCTCAAGGCATGCACAGGTCGTGTTCACCTCACTCCCTCAGGAGTTGAAGGAGAT
6:125523497:A:C:A:wC	6:125523497:A:C	No differential binding	center	fwd	alt	TTGTCCTGCTTTGTGTTCATAGTGAATATCTTTCATTGTCAAGAAAATTTTTTCCTGAACTAGCTCTGAAAGATGACTCAGCACTTTATAAGATCAGTGCGCCTTTAAGGAATGACCTAAGATGGAATGTATCCTGTCCAGTGAAGCTCAAGGCATGCACAGGTCGTGTTCACCTCACTCCCTCAGGAGTTGAAGGAGAT
6:56408861:T:C:R:wC	6:56408861:T:C	No differential binding	center	fwd	ref	ATTAAGTTGACTAGATATATGACTATCTATAAAGAAAAAGAGATTTAAAAATATCCATCCACATCACAATATCAATGCCAATTTTTCATGTTCAAGACGTGAAATATTTCAACAAGCACCTGATTCTGTGGTGTTCAAGCACACAGGCTGTAATAAGGCACTGATAAGAGAAAGAAAAATGGTCTCATACTTACCACGCT
6:56408861:T:C:A:wC	6:56408861:T:C	No differential binding	center	fwd	alt	ATTAAGTTGACTAGATATATGACTATCTATAAAGAAAAAGAGATTTAAAAATATCCATCCACATCACAATATCAATGCCAATTTTTCATGTTCAAGACGCGAAATATTTCAACAAGCACCTGATTCTGTGGTGTTCAAGCACACAGGCTGTAATAAGGCACTGATAAGAGAAAGAAAAATGGTCTCATACTTACCACGCT
6:134495299:T:G:R:wC	6:134495299:T:G	No differential binding	center	fwd	ref	GATGGACTGAACTTCAGGGCTGCAGGGAATAAAGGGCACGATTTAGAATCCAGCTCGCCACTAGGGGGCACACCAACATCAAAAGTGAGTTTCTGGCTCTACCGACTTCTACCCGGATAATTCACTGTTTAAACTGAAAATACCCCAATACATTAGTCAGTTAAAGAAAATAATAAACCCCATTAAATACAGAAATAAGG
6:134495299:T:G:A:wC	6:134495299:T:G	No differential binding	center	fwd	alt	GATGGACTGAACTTCAGGGCTGCAGGGAATAAAGGGCACGATTTAGAATCCAGCTCGCCACTAGGGGGCACACCAACATCAAAAGTGAGTTTCTGGCTCGACCGACTTCTACCCGGATAATTCACTGTTTAAACTGAAAATACCCCAATACATTAGTCAGTTAAAGAAAATAATAAACCCCATTAAATACAGAAATAAGG
6:33256544:G:A:R:wC	6:33256544:G:A	No differential binding	center	fwd	ref	GGCGGGGCCTGGGAATGGATCTTGGGTCTAGGGGAAAGGAGGACGCAATTAGCAGACAGCCTTGGATTGACCCCAACCCTCTCACTCTCAAGGAACGAGGCGGCCTGCCTCGCCACCCATCAGGTCCCACGCTCACCCCGGACAAGCCGCGCTGGGACTCCGGGTTCTTCCATTCTCGGGGTTTCTTCGGGACCTGAGGC
6:33256544:G:A:A:wC	6:33256544:G:A	No differential binding	center	fwd	alt	GGCGGGGCCTGGGAATGGATCTTGGGTCTAGGGGAAAGGAGGACGCAATTAGCAGACAGCCTTGGATTGACCCCAACCCTCTCACTCTCAAGGAACGAGACGGCCTGCCTCGCCACCCATCAGGTCCCACGCTCACCCCGGACAAGCCGCGCTGGGACTCCGGGTTCTTCCATTCTCGGGGTTTCTTCGGGACCTGAGGC
6:56819997:C:T:R:wC	6:56819997:C:T	No differential binding	center	fwd	ref	GGCTGATGACATCACGGCCAGGCTGCGGCAGCGCGGGCGCGCGGACATGGCTGCGGCGGTTTCGGCGGCGTCCGCGGGCTGCACCCGGGCCTGAGAGCCCAGCGCCCTCCCGCGGGGCCGCCCGCCAGTCCGCGCCGTCCGCGGGTGCATTGGCCGGGTGCCTCTAGCTTCCCGGACACCCGGAGCTTCCGCCTATCCAG
6:56819997:C:T:A:wC	6:56819997:C:T	No differential binding	center	fwd	alt	GGCTGATGACATCACGGCCAGGCTGCGGCAGCGCGGGCGCGCGGACATGGCTGCGGCGGTTTCGGCGGCGTCCGCGGGCTGCACCCGGGCCTGAGAGCCTAGCGCCCTCCCGCGGGGCCGCCCGCCAGTCCGCGCCGTCCGCGGGTGCATTGGCCGGGTGCCTCTAGCTTCCCGGACACCCGGAGCTTCCGCCTATCCAG
6:28221414:A:G:R:wC	6:28221414:A:G	No differential binding	center	fwd	ref	TTCTAGATCCAAATATTTACAGAAATAAGTTAAGTTAGCAGTTTTCACACTCTGTGTCACACAGAATCACTGGGGAGCTTTTAAAACATCCTGATACCTAGGCTGCAACCAAGATCAATTAAATCAGAATGTCACAGGATGGGACTCAGGCATTAATAACATTTTTTGGTTGTTTTTGTTTGTTTTGCGACAGAGTCTTG
6:28221414:A:G:A:wC	6:28221414:A:G	No differential binding	center	fwd	alt	TTCTAGATCCAAATATTTACAGAAATAAGTTAAGTTAGCAGTTTTCACACTCTGTGTCACACAGAATCACTGGGGAGCTTTTAAAACATCCTGATACCTGGGCTGCAACCAAGATCAATTAAATCAGAATGTCACAGGATGGGACTCAGGCATTAATAACATTTTTTGGTTGTTTTTGTTTGTTTTGCGACAGAGTCTTG
6:84568484:C:G:R:wC	6:84568484:C:G	No differential binding	center	fwd	ref	CTTCTCCTGAAAACTTTCTCCCTTATTGGATTCTACTCTCAAGATCTATGTGTTCCCCAAGGGACACACAAAACAATCAATCAAACAAACAAAAACCATCAGATTTTGAGCATTAGAGCCTGGTGTTTACCTGCACAGTGTTGGTCCTTTTCCCATTAATATGTTGGAATAGCACAAACAGCCACTGCCACTTATTCAGT
6:84568484:C:G:A:wC	6:84568484:C:G	No differential binding	center	fwd	alt	CTTCTCCTGAAAACTTTCTCCCTTATTGGATTCTACTCTCAAGATCTATGTGTTCCCCAAGGGACACACAAAACAATCAATCAAACAAACAAAAACCATGAGATTTTGAGCATTAGAGCCTGGTGTTTACCTGCACAGTGTTGGTCCTTTTCCCATTAATATGTTGGAATAGCACAAACAGCCACTGCCACTTATTCAGT
6:134495300:A:G:R:wC	6:134495300:A:G	No differential binding	center	fwd	ref	ATGGACTGAACTTCAGGGCTGCAGGGAATAAAGGGCACGATTTAGAATCCAGCTCGCCACTAGGGGGCACACCAACATCAAAAGTGAGTTTCTGGCTCTACCGACTTCTACCCGGATAATTCACTGTTTAAACTGAAAATACCCCAATACATTAGTCAGTTAAAGAAAATAATAAACCCCATTAAATACAGAAATAAGGA
6:134495300:A:G:A:wC	6:134495300:A:G	No differential binding	center	fwd	alt	ATGGACTGAACTTCAGGGCTGCAGGGAATAAAGGGCACGATTTAGAATCCAGCTCGCCACTAGGGGGCACACCAACATCAAAAGTGAGTTTCTGGCTCTGCCGACTTCTACCCGGATAATTCACTGTTTAAACTGAAAATACCCCAATACATTAGTCAGTTAAAGAAAATAATAAACCCCATTAAATACAGAAATAAGGA
6:33242024:C:A:R:wC	6:33242024:C:A	No differential binding	center	fwd	ref	CCTCAGGTGATCCACCCACCTCAGCCTCCCAAAGTGCTGGGATTATAGGCGTGAGCCACTGCACCCAGCCACATTTATTTTTTGAGACTGTCGCCCAGGCTGGAGTGGCGGAATCACTCTTCACTGCAGCCTCGACCTCCAGGGCTCAAGTCAATCCTCCTACCTCAACTTTCCAAGTAGTTGGGGCTACAGGTGTGCAC
6:33242024:C:A:A:wC	6:33242024:C:A	No differential binding	center	fwd	alt	CCTCAGGTGATCCACCCACCTCAGCCTCCCAAAGTGCTGGGATTATAGGCGTGAGCCACTGCACCCAGCCACATTTATTTTTTGAGACTGTCGCCCAGGATGGAGTGGCGGAATCACTCTTCACTGCAGCCTCGACCTCCAGGGCTCAAGTCAATCCTCCTACCTCAACTTTCCAAGTAGTTGGGGCTACAGGTGTGCAC
6:138482028:C:T:R:wC	6:138482028:C:T	No differential binding	center	fwd	ref	CATATATCCCCCCTAATCCAAACCCTTTTTATCTTCTCTTCTTTAAAGAATGGGGCCACCATCCTCCCAATTTCCTAAACAAGTAACCTGGAAGCCATCCCATATACACCGTCTCTCCCCTATTGTGTCATTAAATCCTATTGTTTCTACCCTTCAATATCTCTTGACATACTTTCCTTTATTCCCCTTCTACCCACCCT
6:138482028:C:T:A:wC	6:138482028:C:T	No differential binding	center	fwd	alt	CATATATCCCCCCTAATCCAAACCCTTTTTATCTTCTCTTCTTTAAAGAATGGGGCCACCATCCTCCCAATTTCCTAAACAAGTAACCTGGAAGCCATCTCATATACACCGTCTCTCCCCTATTGTGTCATTAAATCCTATTGTTTCTACCCTTCAATATCTCTTGACATACTTTCCTTTATTCCCCTTCTACCCACCCT
6:24776233:G:A:R:wC	6:24776233:G:A	No differential binding	center	fwd	ref	TCCATTCTGTTCAGTTGCATTTTTCTAAGCAGTGTTGCTCATGACTCACTAATTTCGAGATCACGGCCCGCGACCCGCAGTTTGAAGAACATTGCGTAGGGTCTGTTTACTGGGGCCCGAACACCATTTTCTTAACATGAAATAGAGTAGAAAATAGCAGGATGCCCGCACAAATTAGATTGTTTTGTTTTCTAAGCTTT
6:24776233:G:A:A:wC	6:24776233:G:A	No differential binding	center	fwd	alt	TCCATTCTGTTCAGTTGCATTTTTCTAAGCAGTGTTGCTCATGACTCACTAATTTCGAGATCACGGCCCGCGACCCGCAGTTTGAAGAACATTGCGTAGAGTCTGTTTACTGGGGCCCGAACACCATTTTCTTAACATGAAATAGAGTAGAAAATAGCAGGATGCCCGCACAAATTAGATTGTTTTGTTTTCTAAGCTTT
6:46293354:G:T:R:wC	6:46293354:G:T	No differential binding	center	fwd	ref	CAGAGTTGGGAGTGAAGGGAAGAGCTTCCAGATGGATATTGCTGTGGCCAGGCCTCGGTGCTGCCTTGCTCTGGGGACGGCTGGAGGCTCGGGCTCCTGGAGCCCGCTCCCACTGCACGCAGCCCTCCGCGTCTGAGGCAGCACAGCAGAGTAACGAACGGCCCGGCTCGCTCATGGCAATGACATCACCACAAAGACTG
6:46293354:G:T:A:wC	6:46293354:G:T	No differential binding	center	fwd	alt	CAGAGTTGGGAGTGAAGGGAAGAGCTTCCAGATGGATATTGCTGTGGCCAGGCCTCGGTGCTGCCTTGCTCTGGGGACGGCTGGAGGCTCGGGCTCCTGTAGCCCGCTCCCACTGCACGCAGCCCTCCGCGTCTGAGGCAGCACAGCAGAGTAACGAACGGCCCGGCTCGCTCATGGCAATGACATCACCACAAAGACTG
6:133053137:A:G:R:wC	6:133053137:A:G	No differential binding	center	fwd	ref	TGCCCACCTCCACCTCCTAAAGTTCTGGGATTACAGGCGTGAGCCACCACACCCGGCCTATACCTACTATTTTTTTAAGACAAGGTCTTACTGTCACCCAGGCTGGAGTGCAGTGGTGCAATCATAGCTCACTGCAGCCTCAAACTCCTGGGCCCCAGTGATCCTCCTGCTTCAGCCTCTCGAGTAGCTGGGATTATAGG
6:133053137:A:G:A:wC	6:133053137:A:G	No differential binding	center	fwd	alt	TGCCCACCTCCACCTCCTAAAGTTCTGGGATTACAGGCGTGAGCCACCACACCCGGCCTATACCTACTATTTTTTTAAGACAAGGTCTTACTGTCACCCGGGCTGGAGTGCAGTGGTGCAATCATAGCTCACTGCAGCCTCAAACTCCTGGGCCCCAGTGATCCTCCTGCTTCAGCCTCTCGAGTAGCTGGGATTATAGG
6:13814683:G:A:R:wC	6:13814683:G:A	No differential binding	center	fwd	ref	GCCCACGGGCAAGAAGAGAAGCCGCTGGCGGCCGGGCAGGCGCTGGGTCCTCTGGCCGCCGACCGAGCCGCAGTCCATCCCCGAGCAGTTCACTGGCCCGGGCGCGCGCTCATGCCTCTCGCTTTTGGCGCCGGCCACGCGCGGTCCAGGCCCAGAGTCCGACAGCGGGAGCGAGCGTGGGCCACAGCGCAGGACCGCCC
6:13814683:G:A:A:wC	6:13814683:G:A	No differential binding	center	fwd	alt	GCCCACGGGCAAGAAGAGAAGCCGCTGGCGGCCGGGCAGGCGCTGGGTCCTCTGGCCGCCGACCGAGCCGCAGTCCATCCCCGAGCAGTTCACTGGCCCAGGCGCGCGCTCATGCCTCTCGCTTTTGGCGCCGGCCACGCGCGGTCCAGGCCCAGAGTCCGACAGCGGGAGCGAGCGTGGGCCACAGCGCAGGACCGCCC
6:1628096:G:A:R:wC	6:1628096:G:A	No differential binding	center	fwd	ref	GTGGTCTGGAGCTTTTCTTGAAAAAAGAGAAAATAAAGCTTTGAGAAAAATTTAAAGTATTTCTATGTGAATATGACATTTCCTGAACTCTGGCTTCTGGTGTCTTCACTGTTTTCATTGCTATTCCTTAGGTGAACTATACGGTTTCAATATGTAATTTATAATTGTCAAATTCAATTAGGTTTCACTGAGCATTTCAC
6:1628096:G:A:A:wC	6:1628096:G:A	No differential binding	center	fwd	alt	GTGGTCTGGAGCTTTTCTTGAAAAAAGAGAAAATAAAGCTTTGAGAAAAATTTAAAGTATTTCTATGTGAATATGACATTTCCTGAACTCTGGCTTCTGATGTCTTCACTGTTTTCATTGCTATTCCTTAGGTGAACTATACGGTTTCAATATGTAATTTATAATTGTCAAATTCAATTAGGTTTCACTGAGCATTTCAC
6:134496003:G:C:R:wC	6:134496003:G:C	No differential binding	center	fwd	ref	GTAAGTGAGGGTGCCCTTAGCAGCCTCAGTTTTCACCGTCATCACCACCGCGGGGAGACAGAAAGACGTTAGCGCTCAAAGACCGGCTCGGCGTATGCTGCGCCAGGCCGCGCGCTCGGCCTTATAAAAAAGGCACCGCCGCGGGGGCGGGGCCTGCGCGACAGTGAGAAGTGGCCCCGCCCTTCGCCTCGCCCCTCGCC
6:134496003:G:C:A:wC	6:134496003:G:C	No differential binding	center	fwd	alt	GTAAGTGAGGGTGCCCTTAGCAGCCTCAGTTTTCACCGTCATCACCACCGCGGGGAGACAGAAAGACGTTAGCGCTCAAAGACCGGCTCGGCGTATGCTCCGCCAGGCCGCGCGCTCGGCCTTATAAAAAAGGCACCGCCGCGGGGGCGGGGCCTGCGCGACAGTGAGAAGTGGCCCCGCCCTTCGCCTCGCCCCTCGCC
6:1626045:A:G:R:wC	6:1626045:A:G	No differential binding	center	fwd	ref	AGAAAGGGAGGAAAGAAAGGAGGGAAGAAAGAAAAAAGACTTTGAGATACATAATTGCTAGAAGTGAGATAAATATTTAGCTTTTGCATACACAAATGTACTCGTCAAATAACACATCAGATGTGATTCCTCGAAATAAACCGAACGCAAAGGCCGTACGAAAATAGCCGATCTTTAAAGGTGAGAAATACTCGATCATT
6:1626045:A:G:A:wC	6:1626045:A:G	No differential binding	center	fwd	alt	AGAAAGGGAGGAAAGAAAGGAGGGAAGAAAGAAAAAAGACTTTGAGATACATAATTGCTAGAAGTGAGATAAATATTTAGCTTTTGCATACACAAATGTGCTCGTCAAATAACACATCAGATGTGATTCCTCGAAATAAACCGAACGCAAAGGCCGTACGAAAATAGCCGATCTTTAAAGGTGAGAAATACTCGATCATT
6:20213058:G:A:R:wC	6:20213058:G:A	No differential binding	center	fwd	ref	AGCCCCCCGCCAGACAAAACGACCTCACCCAGCGGGCGCCTTCCACTAGAGAGCACCACCCACCCCGCCCCACCCTGTTTTGGTTTCGCCGCCGCAGTCGAAGCGGCTGAGTGGCTGCGTTTCCCTTTCAAGCCGTAGAGGGTTCCTCTGCCGGTGGCTGGAAGCTGGAGCGCCGCAGCCACCAGACTCCCTACTTCCTT
6:20213058:G:A:A:wC	6:20213058:G:A	No differential binding	center	fwd	alt	AGCCCCCCGCCAGACAAAACGACCTCACCCAGCGGGCGCCTTCCACTAGAGAGCACCACCCACCCCGCCCCACCCTGTTTTGGTTTCGCCGCCGCAGTCAAAGCGGCTGAGTGGCTGCGTTTCCCTTTCAAGCCGTAGAGGGTTCCTCTGCCGGTGGCTGGAAGCTGGAGCGCCGCAGCCACCAGACTCCCTACTTCCTT
6:134495615:T:G:R:wC	6:134495615:T:G	No differential binding	center	fwd	ref	TAGAATTTAAGGAGAAATGAGATCCCCACCCCAGAAGAAGTCTTCGCCTTCCCGATAAACGCCGTGATGAGAATGTTTACCGCTGGCAAATTCAAACTATACTAGTTATTTCCTCAAATCCGGTCAAACTTACTGTTTGCATGCATAGGAGTTATTGGCAATCTTCTGAATAAAGTCGTTCAGACCCATCCTCCTCTGCT
6:134495615:T:G:A:wC	6:134495615:T:G	No differential binding	center	fwd	alt	TAGAATTTAAGGAGAAATGAGATCCCCACCCCAGAAGAAGTCTTCGCCTTCCCGATAAACGCCGTGATGAGAATGTTTACCGCTGGCAAATTCAAACTAGACTAGTTATTTCCTCAAATCCGGTCAAACTTACTGTTTGCATGCATAGGAGTTATTGGCAATCTTCTGAATAAAGTCGTTCAGACCCATCCTCCTCTGCT
6:57180598:A:G:R:wC	6:57180598:A:G	No differential binding	center	fwd	ref	TTTTCGATGTTATACTTTTGGTAGACCTTTCTCTAGTTTGATGAGTGCAAAATACTTCTGTGAATTTTTTACATGCATAATTTTATACTTTTTATGGTCAAGTCTTTATATCTTTTTTCTTTGTAATTTATAATATTTAAATTTGTTTGCTATCCAGAGATAAGATATTCATGTAAATATTCTTATGGTCTGTGATGCAG
6:57180598:A:G:A:wC	6:57180598:A:G	No differential binding	center	fwd	alt	TTTTCGATGTTATACTTTTGGTAGACCTTTCTCTAGTTTGATGAGTGCAAAATACTTCTGTGAATTTTTTACATGCATAATTTTATACTTTTTATGGTCGAGTCTTTATATCTTTTTTCTTTGTAATTTATAATATTTAAATTTGTTTGCTATCCAGAGATAAGATATTCATGTAAATATTCTTATGGTCTGTGATGCAG
6:125440432:G:A:R:wC	6:125440432:G:A	No differential binding	center	fwd	ref	TCAGCCCACCTTGGCCTCCCAAAGTGCTGGGATTACAGGCTTGAGCCACCGCGCCTGGCCCAGCTTTTCTTTTATTAGATAGCAATGAGGATGGGATCCGAAGTAGAGCTTCCAACGACCCTCAGGAGCGCTGAGCGACCAAGTGAAGTACCTACAGGACCCATTTGTGTTCACTGATCTATTGGAGCAGCTGGGGATTG
6:125440432:G:A:A:wC	6:125440432:G:A	No differential binding	center	fwd	alt	TCAGCCCACCTTGGCCTCCCAAAGTGCTGGGATTACAGGCTTGAGCCACCGCGCCTGGCCCAGCTTTTCTTTTATTAGATAGCAATGAGGATGGGATCCAAAGTAGAGCTTCCAACGACCCTCAGGAGCGCTGAGCGACCAAGTGAAGTACCTACAGGACCCATTTGTGTTCACTGATCTATTGGAGCAGCTGGGGATTG
7:5542185:G:A:R:wC	7:5542185:G:A	No differential binding	center	fwd	ref	AACCTGGGAGGTGGAGGTTGCAATTAGCCAAGATCTTGCCACTACACTCCAGCCTGGGCAACAGAAAGAGACTCTGTCTCAAAAAGAAAAAAAAGGCCGGGCCCGGTGGCTCACGCCTGGAATCCCAGCACTTTGGGAGGCCAACGAAGGCAGATCACCTGAGGTCAGGAGGTCGAGACCATCCTGGCCAACATGGTGAA
7:5542185:G:A:A:wC	7:5542185:G:A	No differential binding	center	fwd	alt	AACCTGGGAGGTGGAGGTTGCAATTAGCCAAGATCTTGCCACTACACTCCAGCCTGGGCAACAGAAAGAGACTCTGTCTCAAAAAGAAAAAAAAGGCCGAGCCCGGTGGCTCACGCCTGGAATCCCAGCACTTTGGGAGGCCAACGAAGGCAGATCACCTGAGGTCAGGAGGTCGAGACCATCCTGGCCAACATGGTGAA
7:143061484:G:A:R:wC	7:143061484:G:A	No differential binding	center	fwd	ref	AAAAAAAAAAAGAACAAACAGCTTCCATTATTCTAGCAATGCCCACACACCCCTATTGTTTGAGCAGAGAAAACGCTGACAGGGGACTGGCCAGGTAAGGAGGAACAGACCACGTGGCCATTATGCTCTTGCCTTCCCACCTGAAACTTCTGTCTCCTTATGGCTCTCCCTGAGTAATACATATATTTATATATGACTAC
7:143061484:G:A:A:wC	7:143061484:G:A	No differential binding	center	fwd	alt	AAAAAAAAAAAGAACAAACAGCTTCCATTATTCTAGCAATGCCCACACACCCCTATTGTTTGAGCAGAGAAAACGCTGACAGGGGACTGGCCAGGTAAGAAGGAACAGACCACGTGGCCATTATGCTCTTGCCTTCCCACCTGAAACTTCTGTCTCCTTATGGCTCTCCCTGAGTAATACATATATTTATATATGACTAC
7:5554424:G:A:R:wC	7:5554424:G:A	No differential binding	center	fwd	ref	CATACATACTTAGAGCCGACAGGATGGCTCACGCCTGTAATTCCAGCATTTCAGGAGGCCCAAGCGGGAGGATCCCTTGAGGCCAGTCGTTCCAGACCAGCCTGGGCAACACAGCAAGAACCCCCAGGCCCTCTACAAAAAATAAACATTTCCTGGAGACTGAGGGGGAGGATCGCTTGAGCCCAGGAGTTCCAGGCTGC
7:5554424:G:A:A:wC	7:5554424:G:A	No differential binding	center	fwd	alt	CATACATACTTAGAGCCGACAGGATGGCTCACGCCTGTAATTCCAGCATTTCAGGAGGCCCAAGCGGGAGGATCCCTTGAGGCCAGTCGTTCCAGACCAACCTGGGCAACACAGCAAGAACCCCCAGGCCCTCTACAAAAAATAAACATTTCCTGGAGACTGAGGGGGAGGATCGCTTGAGCCCAGGAGTTCCAGGCTGC
7:65670494:T:C:R:wC	7:65670494:T:C	No differential binding	center	fwd	ref	CCGGCGCTTGGCGGTGAGGGCGGGCTCCCGAGTGGCCCCCCACCGAAGGCGGTGGGACCAGCGGCTGAGGCCAGGATGCCGTCCAGGCGGCGCGGCGGCTCCTCACTCATCCCAGGTAAGGGGGACGCGGCGCTCGCTGCGGCTCCGCTCCCCTCTCGTCTCCTCACACCCGGCCCTGTGCCCCGTCCTGGCATCCCTTG
7:65670494:T:C:A:wC	7:65670494:T:C	No differential binding	center	fwd	alt	CCGGCGCTTGGCGGTGAGGGCGGGCTCCCGAGTGGCCCCCCACCGAAGGCGGTGGGACCAGCGGCTGAGGCCAGGATGCCGTCCAGGCGGCGCGGCGGCCCCTCACTCATCCCAGGTAAGGGGGACGCGGCGCTCGCTGCGGCTCCGCTCCCCTCTCGTCTCCTCACACCCGGCCCTGTGCCCCGTCCTGGCATCCCTTG
7:23547009:T:C:R:wC	7:23547009:T:C	No differential binding	center	fwd	ref	CAGGGTTTTGCCATGTTGCCCCTTGCCAGAATCAATTCTAATTATAGGAAAAAAGTTTCTGAGTAATCAAAATTTTGCACATATTTCTGGTGGATTTCATAGTTTAGCTTAGGAAACTTGAACTCTTACTGAGTTGGTCTGCCCATGTAGATGCCTGGTGTTGGTGTGTGCGCTCTCTTGGTTATAGAATAATCCACCCG
7:23547009:T:C:A:wC	7:23547009:T:C	No differential binding	center	fwd	alt	CAGGGTTTTGCCATGTTGCCCCTTGCCAGAATCAATTCTAATTATAGGAAAAAAGTTTCTGAGTAATCAAAATTTTGCACATATTTCTGGTGGATTTCACAGTTTAGCTTAGGAAACTTGAACTCTTACTGAGTTGGTCTGCCCATGTAGATGCCTGGTGTTGGTGTGTGCGCTCTCTTGGTTATAGAATAATCCACCCG
[truncated: 12,327 more rows]

## Sheet: Notes
MPRA sequences
This document contains the oligonucleotide sequences used in the MPRA experiments
Comments should be addressed to:
[truncated: 9 more rows]
