# Supplementary material for: Widespread perturbation of ETS factor binding sites in cancer
Source: Nat Commun. 2023 Feb 17;14:913. doi: 10.1038/s41467-023-36535-8 (PMC9938127; doi:10.1038/s41467-023-36535-8)
Supplement: Supplementary file 14 — Source Data [file 41467_2023_36535_MOESM14_ESM.xlsx]

## Sheet: Fig. 1b
NCV information						TF binding information													NCV frequency by cancer type																					Cancer types in which the NCV was identified by TFA-BT
chr	coordinate	REF	ALT	Promoter name	Promoter ID	TF name	PWM (CISBP ID)	PWM ID	REF score	ALT score	PWM score threshold	FIS	Loss (case 1)	Loss (case 2)	Loss (case 3)	Gain (case 1)	Gain (case 2)	Gain (case 3)	All samples	biliary	bladder	bone	breast	cervix	cns	colon	esophagus	head	kidney	liver	lung	lymphoid	myeloid	ovary	pancreas	prostate	skin	stomach	uterus	Pan cancer	biliary	bladder	bone	breast	cervix	cns	colon	esophagus	head
1	894650	C	T	KLHL17	13	ETV1	M5420_1.02	750	9.207	2.318	6.5669	6.889	1	1	1	0	0	0	2	0	0	0	0	0	0	0	0	0	0	0	0	0	0	0	0	0	2	0	0	0	0	0	0	0	0	0	0	0	0
1	894650	C	T	NOC2L	12	ELK3	M5384_1.02	762	9.85	3.599	6.8546	6.251	1	1	1	0	0	0	2	0	0	0	0	0	0	0	0	0	0	0	0	0	0	0	0	0	2	0	0	0	0	0	0	0	0	0	0	0	0
1	894650	C	T	KLHL17	13	ELK3	M5384_1.02	762	9.85	3.599	6.8546	6.251	1	1	1	0	0	0	2	0	0	0	0	0	0	0	0	0	0	0	0	0	0	0	0	0	2	0	0	0	0	0	0	0	0	0	0	0	0
1	894650	C	T	NOC2L	12	ETV3	M5422_1.02	764	9.688	2.851	6.7945	6.837	1	1	1	0	0	0	2	0	0	0	0	0	0	0	0	0	0	0	0	0	0	0	0	0	2	0	0	0	0	0	0	0	0	0	0	0	0
1	894650	C	T	KLHL17	13	ETV3	M5422_1.02	764	9.688	2.851	6.7945	6.837	1	1	1	0	0	0	2	0	0	0	0	0	0	0	0	0	0	0	0	0	0	0	0	0	2	0	0	0	0	0	0	0	0	0	0	0	0
1	894650	C	T	KLHL17	13	ELF1	M2275_1.02	765	10.233	3.324	7.81263	6.909	1	1	1	0	0	0	2	0	0	0	0	0	0	0	0	0	0	0	0	0	0	0	0	0	2	0	0	0	0	0	0	0	0	0	0	0	0
1	894650	C	T	NOC2L	12	ELF1	M4563_1.02	767	11.616	4.713	8.07523	6.903	1	1	1	0	0	0	2	0	0	0	0	0	0	0	0	0	0	0	0	0	0	0	0	0	2	0	0	0	0	0	0	0	0	0	0	0	0
1	894650	C	T	KLHL17	13	ELF1	M4563_1.02	767	11.616	4.713	8.07523	6.903	1	1	1	0	0	0	2	0	0	0	0	0	0	0	0	0	0	0	0	0	0	0	0	0	2	0	0	0	0	0	0	0	0	0	0	0	0
1	894650	C	T	KLHL17	13	ELK1	M5380_1.02	781	9.869	2.963	6.8815	6.906	1	1	1	0	0	0	2	0	0	0	0	0	0	0	0	0	0	0	0	0	0	0	0	0	2	0	0	0	0	0	0	0	0	0	0	0	0
1	894650	C	T	NOC2L	12	ELK1	M6207_1.02	785	9.233	5.023	6.0158	4.21	1	1	1	0	0	0	2	0	0	0	0	0	0	0	0	0	0	0	0	0	0	0	0	0	2	0	0	0	0	0	0	0	0	0	0	0	0
1	894650	C	T	KLHL17	13	ELK1	M6207_1.02	785	9.233	5.023	6.0158	4.21	1	1	1	0	0	0	2	0	0	0	0	0	0	0	0	0	0	0	0	0	0	0	0	0	2	0	0	0	0	0	0	0	0	0	0	0	0
1	894650	C	T	NOC2L	12	ETS1	M5416_1.02	790	9.598	2.694	6.7855	6.904	1	1	1	0	0	0	2	0	0	0	0	0	0	0	0	0	0	0	0	0	0	0	0	0	2	0	0	0	0	0	0	0	0	0	0	0	0
1	894650	C	T	KLHL17	13	ETS1	M5416_1.02	790	9.598	2.694	6.7855	6.904	1	1	1	0	0	0	2	0	0	0	0	0	0	0	0	0	0	0	0	0	0	0	0	0	2	0	0	0	0	0	0	0	0	0	0	0	0
1	894650	C	T	NOC2L	12	ETV6	M5426_1.02	802	9.786	4.3	6.8986	5.486	1	1	1	0	0	0	2	0	0	0	0	0	0	0	0	0	0	0	0	0	0	0	0	0	2	0	0	0	0	0	0	0	0	0	0	0	0
1	894650	C	T	KLHL17	13	ETV6	M5426_1.02	802	9.786	4.3	6.8986	5.486	1	1	1	0	0	0	2	0	0	0	0	0	0	0	0	0	0	0	0	0	0	0	0	0	2	0	0	0	0	0	0	0	0	0	0	0	0
1	894650	C	T	NOC2L	12	FLI1	M2277_1.02	806	10.754	3.845	7.1612	6.909	1	1	1	0	0	0	2	0	0	0	0	0	0	0	0	0	0	0	0	0	0	0	0	0	2	0	0	0	0	0	0	0	0	0	0	0	0
1	894650	C	T	KLHL17	13	FLI1	M2277_1.02	806	10.754	3.845	7.1612	6.909	1	1	1	0	0	0	2	0	0	0	0	0	0	0	0	0	0	0	0	0	0	0	0	0	2	0	0	0	0	0	0	0	0	0	0	0	0
1	894650	C	T	KLHL17	13	FLI1	M5431_1.02	807	9.317	2.41	6.6738	6.907	1	1	1	0	0	0	2	0	0	0	0	0	0	0	0	0	0	0	0	0	0	0	0	0	2	0	0	0	0	0	0	0	0	0	0	0	0
1	894650	C	T	KLHL17	13	FLI1	M6227_1.02	811	10.159	3.329	8.07239	6.83	1	1	1	0	0	0	2	0	0	0	0	0	0	0	0	0	0	0	0	0	0	0	0	0	2	0	0	0	0	0	0	0	0	0	0	0	0
1	894650	C	T	KLHL17	13	GABPA	M4505_1.02	813	11.211	4.303	7.30378	6.908	1	1	1	0	0	0	2	0	0	0	0	0	0	0	0	0	0	0	0	0	0	0	0	0	2	0	0	0	0	0	0	0	0	0	0	0	0
1	894650	C	T	NOC2L	12	GABPA	M4620_1.02	816	12.831	7.579	7.93695	5.252	1	1	1	0	0	0	2	0	0	0	0	0	0	0	0	0	0	0	0	0	0	0	0	0	2	0	0	0	0	0	0	0	0	0	0	0	0
1	894650	C	T	KLHL17	13	GABPA	M4620_1.02	816	12.831	7.579	7.93695	5.252	1	1	1	0	0	0	2	0	0	0	0	0	0	0	0	0	0	0	0	0	0	0	0	0	2	0	0	0	0	0	0	0	0	0	0	0	0
1	894650	C	T	NOC2L	12	GABPA	M5475_1.02	817	10.412	3.519	7.0648	6.893	1	1	1	0	0	0	2	0	0	0	0	0	0	0	0	0	0	0	0	0	0	0	0	0	2	0	0	0	0	0	0	0	0	0	0	0	0
1	894650	C	T	KLHL17	13	GABPA	M5475_1.02	817	10.412	3.519	7.0648	6.893	1	1	1	0	0	0	2	0	0	0	0	0	0	0	0	0	0	0	0	0	0	0	0	0	2	0	0	0	0	0	0	0	0	0	0	0	0
1	894650	C	T	NOC2L	12	ERG	M5399_1.02	819	9.174	2.272	6.7374	6.902	1	1	1	0	0	0	2	0	0	0	0	0	0	0	0	0	0	0	0	0	0	0	0	0	2	0	0	0	0	0	0	0	0	0	0	0	0
1	894650	C	T	KLHL17	13	ERG	M5399_1.02	819	9.174	2.272	6.7374	6.902	1	1	1	0	0	0	2	0	0	0	0	0	0	0	0	0	0	0	0	0	0	0	0	0	2	0	0	0	0	0	0	0	0	0	0	0	0
1	894650	C	T	NOC2L	12	ERG	M5401_1.02	821	9.526	2.623	6.8883	6.903	1	1	1	0	0	0	2	0	0	0	0	0	0	0	0	0	0	0	0	0	0	0	0	0	2	0	0	0	0	0	0	0	0	0	0	0	0
1	894650	C	T	KLHL17	13	ERG	M5401_1.02	821	9.526	2.623	6.8883	6.903	1	1	1	0	0	0	2	0	0	0	0	0	0	0	0	0	0	0	0	0	0	0	0	0	2	0	0	0	0	0	0	0	0	0	0	0	0
1	894650	C	T	KLHL17	13	ELK4	M1903_1.02	825	11.658	4.749	7.2078	6.909	1	1	1	0	0	0	2	0	0	0	0	0	0	0	0	0	0	0	0	0	0	0	0	0	2	0	0	0	0	0	0	0	0	0	0	0	0
1	894650	C	T	NOC2L	12	ELK4	M4522_1.02	826	11.098	4.19	6.8377	6.908	1	1	1	0	0	0	2	0	0	0	0	0	0	0	0	0	0	0	0	0	0	0	0	0	2	0	0	0	0	0	0	0	0	0	0	0	0
1	894650	C	T	KLHL17	13	ELK4	M4522_1.02	826	11.098	4.19	6.8377	6.908	1	1	1	0	0	0	2	0	0	0	0	0	0	0	0	0	0	0	0	0	0	0	0	0	2	0	0	0	0	0	0	0	0	0	0	0	0
1	894650	C	T	KLHL17	13	ELK4	M4539_1.02	827	11.71	4.801	7.1766	6.909	1	1	1	0	0	0	2	0	0	0	0	0	0	0	0	0	0	0	0	0	0	0	0	0	2	0	0	0	0	0	0	0	0	0	0	0	0
1	894650	C	T	KLHL17	13	ELK4	M5385_1.02	828	9.647	2.752	6.8372	6.895	1	1	1	0	0	0	2	0	0	0	0	0	0	0	0	0	0	0	0	0	0	0	0	0	2	0	0	0	0	0	0	0	0	0	0	0	0
1	894650	C	T	NOC2L	12	FEV	M5429_1.02	833	9.33	2.666	6.74781	6.664	1	1	1	0	0	0	2	0	0	0	0	0	0	0	0	0	0	0	0	0	0	0	0	0	2	0	0	0	0	0	0	0	0	0	0	0	0
1	894650	C	T	KLHL17	13	FEV	M5429_1.02	833	9.33	2.666	6.74781	6.664	1	1	1	0	0	0	2	0	0	0	0	0	0	0	0	0	0	0	0	0	0	0	0	0	2	0	0	0	0	0	0	0	0	0	0	0	0
1	894650	C	T	NOC2L	12	ETV4	M5423_1.02	836	9.053	2.153	6.51511	6.9	1	1	1	0	0	0	2	0	0	0	0	0	0	0	0	0	0	0	0	0	0	0	0	0	2	0	0	0	0	0	0	0	0	0	0	0	0
1	894650	C	T	KLHL17	13	ETV4	M5423_1.02	836	9.053	2.153	6.51511	6.9	1	1	1	0	0	0	2	0	0	0	0	0	0	0	0	0	0	0	0	0	0	0	0	0	2	0	0	0	0	0	0	0	0	0	0	0	0
1	894650	C	T	NOC2L	12	ETV5	M5424_1.02	839	8.834	1.935	6.289	6.899	1	1	1	0	0	0	2	0	0	0	0	0	0	0	0	0	0	0	0	0	0	0	0	0	2	0	0	0	0	0	0	0	0	0	0	0	0
1	894650	C	T	KLHL17	13	ETV5	M5424_1.02	839	8.834	1.935	6.289	6.899	1	1	1	0	0	0	2	0	0	0	0	0	0	0	0	0	0	0	0	0	0	0	0	0	2	0	0	0	0	0	0	0	0	0	0	0	0
1	894682	C	T	KLHL17	13	ETV1	M5420_1.02	750	7.345	0.456	6.5669	6.889	1	1	1	0	0	0	4	0	0	0	0	0	0	0	0	0	0	0	0	0	0	0	0	0	4	0	0	0	0	0	0	0	0	0	0	0	0
1	894682	C	T	NOC2L	12	ELK3	M5384_1.02	762	7.555	1.305	6.8546	6.25	1	1	1	0	0	0	4	0	0	0	0	0	0	0	0	0	0	0	0	0	0	0	0	0	4	0	0	0	0	0	0	0	0	0	0	0	0
1	894682	C	T	KLHL17	13	ELK3	M5384_1.02	762	7.555	1.305	6.8546	6.25	1	1	1	0	0	0	4	0	0	0	0	0	0	0	0	0	0	0	0	0	0	0	0	0	4	0	0	0	0	0	0	0	0	0	0	0	0
1	894682	C	T	NOC2L	12	ETV3	M5422_1.02	764	6.975	0.138	6.7945	6.837	1	1	1	0	0	0	4	0	0	0	0	0	0	0	0	0	0	0	0	0	0	0	0	0	4	0	0	0	0	0	0	0	0	0	0	0	0
1	894682	C	T	KLHL17	13	ETV3	M5422_1.02	764	6.975	0.138	6.7945	6.837	1	1	1	0	0	0	4	0	0	0	0	0	0	0	0	0	0	0	0	0	0	0	0	0	4	0	0	0	0	0	0	0	0	0	0	0	0
1	894682	C	T	KLHL17	13	ELF1	M2275_1.02	765	8.237	1.328	7.81263	6.909	1	1	1	0	0	0	4	0	0	0	0	0	0	0	0	0	0	0	0	0	0	0	0	0	4	0	0	0	0	0	0	0	0	0	0	0	0
1	894682	C	T	NOC2L	12	ELF1	M4563_1.02	767	9.8	2.897	8.07523	6.903	1	1	1	0	0	0	4	0	0	0	0	0	0	0	0	0	0	0	0	0	0	0	0	0	4	0	0	0	0	0	0	0	0	0	0	0	0
1	894682	C	T	KLHL17	13	ELF1	M4563_1.02	767	9.8	2.897	8.07523	6.903	1	1	1	0	0	0	4	0	0	0	0	0	0	0	0	0	0	0	0	0	0	0	0	0	4	0	0	0	0	0	0	0	0	0	0	0	0
1	894682	C	T	KLHL17	13	ELK1	M5380_1.02	781	7.753	0.847	6.8815	6.906	1	1	1	0	0	0	4	0	0	0	0	0	0	0	0	0	0	0	0	0	0	0	0	0	4	0	0	0	0	0	0	0	0	0	0	0	0
1	894682	C	T	NOC2L	12	ELK1	M6207_1.02	785	7.258	3.048	6.0158	4.21	1	1	1	0	0	0	4	0	0	0	0	0	0	0	0	0	0	0	0	0	0	0	0	0	4	0	0	0	0	0	0	0	0	0	0	0	0
1	894682	C	T	KLHL17	13	ELK1	M6207_1.02	785	7.258	3.048	6.0158	4.21	1	1	1	0	0	0	4	0	0	0	0	0	0	0	0	0	0	0	0	0	0	0	0	0	4	0	0	0	0	0	0	0	0	0	0	0	0
1	894682	C	T	NOC2L	12	ETS1	M5416_1.02	790	7.407	0.503	6.7855	6.904	1	1	1	0	0	0	4	0	0	0	0	0	0	0	0	0	0	0	0	0	0	0	0	0	4	0	0	0	0	0	0	0	0	0	0	0	0
1	894682	C	T	KLHL17	13	ETS1	M5416_1.02	790	7.407	0.503	6.7855	6.904	1	1	1	0	0	0	4	0	0	0	0	0	0	0	0	0	0	0	0	0	0	0	0	0	4	0	0	0	0	0	0	0	0	0	0	0	0
1	894682	C	T	NOC2L	12	ETV6	M5426_1.02	802	10.369	4.882	6.8986	5.487	1	1	1	0	0	0	4	0	0	0	0	0	0	0	0	0	0	0	0	0	0	0	0	0	4	0	0	0	0	0	0	0	0	0	0	0	0
1	894682	C	T	KLHL17	13	ETV6	M5426_1.02	802	10.369	4.882	6.8986	5.487	1	1	1	0	0	0	4	0	0	0	0	0	0	0	0	0	0	0	0	0	0	0	0	0	4	0	0	0	0	0	0	0	0	0	0	0	0
1	894682	C	T	NOC2L	12	FLI1	M2277_1.02	806	7.744	0.836	7.1612	6.908	1	1	1	0	0	0	4	0	0	0	0	0	0	0	0	0	0	0	0	0	0	0	0	0	4	0	0	0	0	0	0	0	0	0	0	0	0
1	894682	C	T	KLHL17	13	FLI1	M2277_1.02	806	7.744	0.836	7.1612	6.908	1	1	1	0	0	0	4	0	0	0	0	0	0	0	0	0	0	0	0	0	0	0	0	0	4	0	0	0	0	0	0	0	0	0	0	0	0
1	894682	C	T	KLHL17	13	FLI1	M5431_1.02	807	7.09	0.183	6.6738	6.907	1	1	1	0	0	0	4	0	0	0	0	0	0	0	0	0	0	0	0	0	0	0	0	0	4	0	0	0	0	0	0	0	0	0	0	0	0
1	894682	C	T	KLHL17	13	FLI1	M6227_1.02	811	8.841	2.011	8.07239	6.83	1	1	1	0	0	0	4	0	0	0	0	0	0	0	0	0	0	0	0	0	0	0	0	0	4	0	0	0	0	0	0	0	0	0	0	0	0
1	894682	C	T	KLHL17	13	GABPA	M4505_1.02	813	9.749	2.84	7.30378	6.909	1	1	1	0	0	0	4	0	0	0	0	0	0	0	0	0	0	0	0	0	0	0	0	0	4	0	0	0	0	0	0	0	0	0	0	0	0
1	894682	C	T	NOC2L	12	GABPA	M4620_1.02	816	11.41	6.158	7.93695	5.252	1	1	1	0	0	0	4	0	0	0	0	0	0	0	0	0	0	0	0	0	0	0	0	0	4	0	0	0	0	0	0	0	0	0	0	0	0
1	894682	C	T	KLHL17	13	GABPA	M4620_1.02	816	11.41	6.158	7.93695	5.252	1	1	1	0	0	0	4	0	0	0	0	0	0	0	0	0	0	0	0	0	0	0	0	0	4	0	0	0	0	0	0	0	0	0	0	0	0
1	894682	C	T	NOC2L	12	GABPA	M5475_1.02	817	7.313	0.42	7.0648	6.893	1	1	1	0	0	0	4	0	0	0	0	0	0	0	0	0	0	0	0	0	0	0	0	0	4	0	0	0	0	0	0	0	0	0	0	0	0
1	894682	C	T	KLHL17	13	GABPA	M5475_1.02	817	7.313	0.42	7.0648	6.893	1	1	1	0	0	0	4	0	0	0	0	0	0	0	0	0	0	0	0	0	0	0	0	0	4	0	0	0	0	0	0	0	0	0	0	0	0
1	894682	C	T	NOC2L	12	ERG	M5399_1.02	819	6.747	-0.155	6.7374	6.902	1	1	1	0	0	0	4	0	0	0	0	0	0	0	0	0	0	0	0	0	0	0	0	0	4	0	0	0	0	0	0	0	0	0	0	0	0
1	894682	C	T	KLHL17	13	ERG	M5399_1.02	819	6.747	-0.155	6.7374	6.902	1	1	1	0	0	0	4	0	0	0	0	0	0	0	0	0	0	0	0	0	0	0	0	0	4	0	0	0	0	0	0	0	0	0	0	0	0
1	894682	C	T	NOC2L	12	ERG	M5401_1.02	821	7.071	0.167	6.8883	6.904	1	1	1	0	0	0	4	0	0	0	0	0	0	0	0	0	0	0	0	0	0	0	0	0	4	0	0	0	0	0	0	0	0	0	0	0	0
1	894682	C	T	KLHL17	13	ERG	M5401_1.02	821	7.071	0.167	6.8883	6.904	1	1	1	0	0	0	4	0	0	0	0	0	0	0	0	0	0	0	0	0	0	0	0	0	4	0	0	0	0	0	0	0	0	0	0	0	0
1	894682	C	T	KLHL17	13	ELK4	M1903_1.02	825	9.431	2.522	7.2078	6.909	1	1	1	0	0	0	4	0	0	0	0	0	0	0	0	0	0	0	0	0	0	0	0	0	4	0	0	0	0	0	0	0	0	0	0	0	0
1	894682	C	T	NOC2L	12	ELK4	M4522_1.02	826	8.767	1.858	6.8377	6.909	1	1	1	0	0	0	4	0	0	0	0	0	0	0	0	0	0	0	0	0	0	0	0	0	4	0	0	0	0	0	0	0	0	0	0	0	0
1	894682	C	T	KLHL17	13	ELK4	M4522_1.02	826	8.767	1.858	6.8377	6.909	1	1	1	0	0	0	4	0	0	0	0	0	0	0	0	0	0	0	0	0	0	0	0	0	4	0	0	0	0	0	0	0	0	0	0	0	0
1	894682	C	T	KLHL17	13	ELK4	M4539_1.02	827	9.208	2.299	7.1766	6.909	1	1	1	0	0	0	4	0	0	0	0	0	0	0	0	0	0	0	0	0	0	0	0	0	4	0	0	0	0	0	0	0	0	0	0	0	0
1	894682	C	T	KLHL17	13	ELK4	M5385_1.02	828	7.104	0.21	6.8372	6.894	1	1	1	0	0	0	4	0	0	0	0	0	0	0	0	0	0	0	0	0	0	0	0	0	4	0	0	0	0	0	0	0	0	0	0	0	0
1	894682	C	T	NOC2L	12	FEV	M5429_1.02	833	7.029	0.365	6.74781	6.664	1	1	1	0	0	0	4	0	0	0	0	0	0	0	0	0	0	0	0	0	0	0	0	0	4	0	0	0	0	0	0	0	0	0	0	0	0
1	894682	C	T	KLHL17	13	FEV	M5429_1.02	833	7.029	0.365	6.74781	6.664	1	1	1	0	0	0	4	0	0	0	0	0	0	0	0	0	0	0	0	0	0	0	0	0	4	0	0	0	0	0	0	0	0	0	0	0	0
1	894682	C	T	NOC2L	12	ETV4	M5423_1.02	836	7.367	0.468	6.51511	6.899	1	1	1	0	0	0	4	0	0	0	0	0	0	0	0	0	0	0	0	0	0	0	0	0	4	0	0	0	0	0	0	0	0	0	0	0	0
1	894682	C	T	KLHL17	13	ETV4	M5423_1.02	836	7.367	0.468	6.51511	6.899	1	1	1	0	0	0	4	0	0	0	0	0	0	0	0	0	0	0	0	0	0	0	0	0	4	0	0	0	0	0	0	0	0	0	0	0	0
1	894682	C	T	NOC2L	12	ETV5	M5424_1.02	839	7.782	0.883	6.289	6.899	1	1	1	0	0	0	4	0	0	0	0	0	0	0	0	0	0	0	0	0	0	0	0	0	4	0	0	0	0	0	0	0	0	0	0	0	0
1	894682	C	T	KLHL17	13	ETV5	M5424_1.02	839	7.782	0.883	6.289	6.899	1	1	1	0	0	0	4	0	0	0	0	0	0	0	0	0	0	0	0	0	0	0	0	0	4	0	0	0	0	0	0	0	0	0	0	0	0
1	896275	C	T	NOC2L	12	ELK4	M4522_1.02	826	7.47	0.562	6.8377	6.908	1	1	1	0	0	0	1	0	0	0	0	0	0	0	0	0	0	0	0	0	0	0	0	0	1	0	0	0	0	0	0	0	0	0	0	0	0
1	896275	C	T	KLHL17	13	ELK4	M4522_1.02	826	7.47	0.562	6.8377	6.908	1	1	1	0	0	0	1	0	0	0	0	0	0	0	0	0	0	0	0	0	0	0	0	0	1	0	0	0	0	0	0	0	0	0	0	0	0
1	1051653	G	C	C1orf159	29	E2F2	M6191_1.02	717	9.536	6.327	6.89907	3.209	1	1	1	0	0	0	2	0	0	0	0	0	0	0	0	0	0	0	1	0	0	0	0	0	0	0	1	1	0	0	0	0	0	0	0	0	0
1	1051653	G	A	C1orf159	29	E2F2	M6191_1.02	717	9.536	6.322	6.89907	3.214	1	1	1	0	0	0	2	0	1	0	0	0	0	0	0	0	0	0	1	0	0	0	0	0	0	0	0	1	0	0	0	0	0	0	0	0	0
1	1051653	G	T	C1orf159	29	E2F2	M6191_1.02	717	9.536	2.666	6.89907	6.87	1	1	1	0	0	0	1	0	0	0	0	0	0	0	0	1	0	0	0	0	0	0	0	0	0	0	0	1	0	0	0	0	0	0	0	0	0
1	1167437	G	A	B3GALT6	37	ELF1	M4460_1.02	766	8.635	2.903	8.3877	5.732	1	1	1	0	0	0	5	0	0	0	0	0	0	0	0	0	0	0	0	0	0	0	0	0	5	0	0	0	0	0	0	0	0	0	0	0	0
1	1167437	G	A	SDF4	38	ELF1	M4460_1.02	766	8.635	2.903	8.3877	5.732	1	1	1	0	0	0	5	0	0	0	0	0	0	0	0	0	0	0	0	0	0	0	0	0	5	0	0	0	0	0	0	0	0	0	0	0	0
1	1167437	G	A	B3GALT6	37	ELF1	M4563_1.02	767	8.898	2.488	8.07523	6.41	1	1	1	0	0	0	5	0	0	0	0	0	0	0	0	0	0	0	0	0	0	0	0	0	5	0	0	0	0	0	0	0	0	0	0	0	0
1	1167437	G	A	B3GALT6	37	ELF1	M4617_1.02	768	9.154	2.245	7.4205	6.909	1	1	1	0	0	0	5	0	0	0	0	0	0	0	0	0	0	0	0	0	0	0	0	0	5	0	0	0	0	0	0	0	0	0	0	0	0
1	1167437	G	A	SDF4	38	ELF1	M4617_1.02	768	9.154	2.245	7.4205	6.909	1	1	1	0	0	0	5	0	0	0	0	0	0	0	0	0	0	0	0	0	0	0	0	0	5	0	0	0	0	0	0	0	0	0	0	0	0
1	1167437	G	A	B3GALT6	37	ELF1	M6203_1.02	772	7.744	0.835	6.4957	6.909	1	1	1	0	0	0	5	0	0	0	0	0	0	0	0	0	0	0	0	0	0	0	0	0	5	0	0	0	0	0	0	0	0	0	0	0	0
1	1167437	G	A	SDF4	38	ELF1	M6203_1.02	772	7.744	0.835	6.4957	6.909	1	1	1	0	0	0	5	0	0	0	0	0	0	0	0	0	0	0	0	0	0	0	0	0	5	0	0	0	0	0	0	0	0	0	0	0	0
1	1167437	G	A	B3GALT6	37	ELK1	M6207_1.02	785	6.305	2.095	6.0158	4.21	1	1	1	0	0	0	5	0	0	0	0	0	0	0	0	0	0	0	0	0	0	0	0	0	5	0	0	0	0	0	0	0	0	0	0	0	0
1	1167437	G	A	SDF4	38	ELK1	M6207_1.02	785	6.305	2.095	6.0158	4.21	1	1	1	0	0	0	5	0	0	0	0	0	0	0	0	0	0	0	0	0	0	0	0	0	5	0	0	0	0	0	0	0	0	0	0	0	0
1	1167437	G	A	B3GALT6	37	ETS1	M6220_1.02	794	6.083	-0.822	5.959	6.905	1	1	1	0	0	0	5	0	0	0	0	0	0	0	0	0	0	0	0	0	0	0	0	0	5	0	0	0	0	0	0	0	0	0	0	0	0
1	1167437	G	A	SDF4	38	ETS1	M6220_1.02	794	6.083	-0.822	5.959	6.905	1	1	1	0	0	0	5	0	0	0	0	0	0	0	0	0	0	0	0	0	0	0	0	0	5	0	0	0	0	0	0	0	0	0	0	0	0
1	1167437	G	A	B3GALT6	37	ETV6	M5426_1.02	802	8.295	2.809	6.8986	5.486	1	1	1	0	0	0	5	0	0	0	0	0	0	0	0	0	0	0	0	0	0	0	0	0	5	0	0	0	0	0	0	0	0	0	0	0	0
1	1167437	G	A	B3GALT6	37	FLI1	M2277_1.02	806	8.322	1.413	7.1612	6.909	1	1	1	0	0	0	5	0	0	0	0	0	0	0	0	0	0	0	0	0	0	0	0	0	5	0	0	0	0	0	0	0	0	0	0	0	0
1	1167437	G	A	SDF4	38	FLI1	M2277_1.02	806	8.322	1.413	7.1612	6.909	1	1	1	0	0	0	5	0	0	0	0	0	0	0	0	0	0	0	0	0	0	0	0	0	5	0	0	0	0	0	0	0	0	0	0	0	0
1	1167437	G	A	B3GALT6	37	GABPA	M4462_1.02	812	8.546	1.638	7.2686	6.908	1	1	1	0	0	0	5	0	0	0	0	0	0	0	0	0	0	0	0	0	0	0	0	0	5	0	0	0	0	0	0	0	0	0	0	0	0
1	1167437	G	A	SDF4	38	GABPA	M4462_1.02	812	8.546	1.638	7.2686	6.908	1	1	1	0	0	0	5	0	0	0	0	0	0	0	0	0	0	0	0	0	0	0	0	0	5	0	0	0	0	0	0	0	0	0	0	0	0
1	1167437	G	A	B3GALT6	37	GABPA	M4505_1.02	813	8.302	1.393	7.30378	6.909	1	1	1	0	0	0	5	0	0	0	0	0	0	0	0	0	0	0	0	0	0	0	0	0	5	0	0	0	0	0	0	0	0	0	0	0	0
1	1167437	G	A	SDF4	38	GABPA	M4505_1.02	813	8.302	1.393	7.30378	6.909	1	1	1	0	0	0	5	0	0	0	0	0	0	0	0	0	0	0	0	0	0	0	0	0	5	0	0	0	0	0	0	0	0	0	0	0	0
1	1167437	G	A	B3GALT6	37	GABPA	M4540_1.02	814	9.285	2.378	8.04582	6.907	1	1	1	0	0	0	5	0	0	0	0	0	0	0	0	0	0	0	0	0	0	0	0	0	5	0	0	0	0	0	0	0	0	0	0	0	0
1	1167437	G	A	B3GALT6	37	GABPA	M4568_1.02	815	8.793	1.884	8.45475	6.909	1	1	1	0	0	0	5	0	0	0	0	0	0	0	0	0	0	0	0	0	0	0	0	0	5	0	0	0	0	0	0	0	0	0	0	0	0
1	1167437	G	A	SDF4	38	GABPA	M4568_1.02	815	8.793	1.884	8.45475	6.909	1	1	1	0	0	0	5	0	0	0	0	0	0	0	0	0	0	0	0	0	0	0	0	0	5	0	0	0	0	0	0	0	0	0	0	0	0
1	1167437	G	A	B3GALT6	37	GABPA	M4620_1.02	816	8.839	3.587	7.93695	5.252	1	1	1	0	0	0	5	0	0	0	0	0	0	0	0	0	0	0	0	0	0	0	0	0	5	0	0	0	0	0	0	0	0	0	0	0	0
1	1167437	G	A	SDF4	38	GABPA	M4620_1.02	816	8.839	3.587	7.93695	5.252	1	1	1	0	0	0	5	0	0	0	0	0	0	0	0	0	0	0	0	0	0	0	0	0	5	0	0	0	0	0	0	0	0	0	0	0	0
1	1167437	G	A	B3GALT6	37	GABPA	M6252_1.02	818	9.267	2.359	7.88467	6.908	1	1	1	0	0	0	5	0	0	0	0	0	0	0	0	0	0	0	0	0	0	0	0	0	5	0	0	0	0	0	0	0	0	0	0	0	0
1	1167437	G	A	SDF4	38	GABPA	M6252_1.02	818	9.267	2.359	7.88467	6.908	1	1	1	0	0	0	5	0	0	0	0	0	0	0	0	0	0	0	0	0	0	0	0	0	5	0	0	0	0	0	0	0	0	0	0	0	0
1	1167437	G	A	B3GALT6	37	ELK4	M1903_1.02	825	9.257	2.348	7.2078	6.909	1	1	1	0	0	0	5	0	0	0	0	0	0	0	0	0	0	0	0	0	0	0	0	0	5	0	0	0	0	0	0	0	0	0	0	0	0
1	1167437	G	A	SDF4	38	ELK4	M1903_1.02	825	9.257	2.348	7.2078	6.909	1	1	1	0	0	0	5	0	0	0	0	0	0	0	0	0	0	0	0	0	0	0	0	0	5	0	0	0	0	0	0	0	0	0	0	0	0
1	1167437	G	A	B3GALT6	37	ELK4	M4522_1.02	826	8.726	1.817	6.8377	6.909	1	1	1	0	0	0	5	0	0	0	0	0	0	0	0	0	0	0	0	0	0	0	0	0	5	0	0	0	0	0	0	0	0	0	0	0	0
1	1167437	G	A	SDF4	38	ELK4	M4522_1.02	826	8.726	1.817	6.8377	6.909	1	1	1	0	0	0	5	0	0	0	0	0	0	0	0	0	0	0	0	0	0	0	0	0	5	0	0	0	0	0	0	0	0	0	0	0	0
1	1167437	G	A	B3GALT6	37	ELK4	M4539_1.02	827	9.099	2.191	7.1766	6.908	1	1	1	0	0	0	5	0	0	0	0	0	0	0	0	0	0	0	0	0	0	0	0	0	5	0	0	0	0	0	0	0	0	0	0	0	0
1	1167437	G	A	SDF4	38	ELK4	M4539_1.02	827	9.099	2.191	7.1766	6.908	1	1	1	0	0	0	5	0	0	0	0	0	0	0	0	0	0	0	0	0	0	0	0	0	5	0	0	0	0	0	0	0	0	0	0	0	0
1	1167437	G	A	B3GALT6	37	ETV5	M5424_1.02	839	7.207	0.308	6.289	6.899	1	1	1	0	0	0	5	0	0	0	0	0	0	0	0	0	0	0	0	0	0	0	0	0	5	0	0	0	0	0	0	0	0	0	0	0	0
1	1167437	G	A	SDF4	38	ETV5	M5424_1.02	839	7.207	0.308	6.289	6.899	1	1	1	0	0	0	5	0	0	0	0	0	0	0	0	0	0	0	0	0	0	0	0	0	5	0	0	0	0	0	0	0	0	0	0	0	0
1	1407136	G	A	ATAD3B	68	ELF2	M6204_1.02	761	8.43	6.358	8.38	2.072	1	1	0	0	0	0	1	0	0	0	0	0	0	0	0	0	0	0	0	0	0	0	0	0	1	0	0	0	0	0	0	0	0	0	0	0	0
1	1407136	G	A	ATAD3B	68	EHF	M2390_1.02	795	9.688	2.779	6.92	6.909	1	1	1	0	0	0	1	0	0	0	0	0	0	0	0	0	0	0	0	0	0	0	0	0	1	0	0	0	0	0	0	0	0	0	0	0	0
1	1407137	G	A	ATAD3B	68	ELF2	M6204_1.02	761	8.43	3.022	8.38	5.408	1	1	1	0	0	0	3	0	0	0	0	0	0	0	0	0	0	0	0	0	0	0	0	0	3	0	0	0	0	0	0	0	0	0	0	0	0
1	1407137	G	A	ATAD3B	68	EHF	M2390_1.02	795	9.688	3.456	6.92	6.232	1	1	1	0	0	0	3	0	0	0	0	0	0	0	0	0	0	0	0	0	0	0	0	0	3	0	0	0	0	0	0	0	0	0	0	0	0
1	2119653	G	A	AL590822.2	117	ETS1	M3050_1.02	787	7.262	0.353	6.66409	6.909	1	1	1	0	0	0	1	0	0	0	0	0	0	0	0	0	0	0	0	0	0	0	0	0	1	0	0	0	0	0	0	0	0	0	0	0	0
1	2119653	G	A	AL590822.2	117	ETS1	M5416_1.02	790	7.174	0.273	6.7855	6.901	1	1	1	0	0	0	1	0	0	0	0	0	0	0	0	0	0	0	0	0	0	0	0	0	1	0	0	0	0	0	0	0	0	0	0	0	0
1	2119653	G	A	AL590822.2	117	ETS1	M5418_1.02	792	7.141	0.232	6.6252	6.909	1	1	1	0	0	0	1	0	0	0	0	0	0	0	0	0	0	0	0	0	0	0	0	0	1	0	0	0	0	0	0	0	0	0	0	0	0
1	2119653	G	A	AL590822.2	117	ERG	M5399_1.02	819	7.089	0.378	6.7374	6.711	1	1	1	0	0	0	1	0	0	0	0	0	0	0	0	0	0	0	0	0	0	0	0	0	1	0	0	0	0	0	0	0	0	0	0	0	0
1	2119654	G	A	AL590822.2	117	ETS1	M3050_1.02	787	7.262	0.353	6.66409	6.909	1	1	1	0	0	0	2	0	0	0	0	0	0	0	0	0	0	0	0	0	0	0	0	0	2	0	0	0	0	0	0	0	0	0	0	0	0
1	2119654	G	A	AL590822.2	117	ETS1	M5416_1.02	790	7.174	0.269	6.7855	6.905	1	1	1	0	0	0	2	0	0	0	0	0	0	0	0	0	0	0	0	0	0	0	0	0	2	0	0	0	0	0	0	0	0	0	0	0	0
1	2119654	G	A	AL590822.2	117	ETS1	M5418_1.02	792	7.141	0.236	6.6252	6.905	1	1	1	0	0	0	2	0	0	0	0	0	0	0	0	0	0	0	0	0	0	0	0	0	2	0	0	0	0	0	0	0	0	0	0	0	0
1	2119654	G	A	AL590822.2	117	ERG	M5399_1.02	819	7.089	0.187	6.7374	6.902	1	1	1	0	0	0	2	0	0	0	0	0	0	0	0	0	0	0	0	0	0	0	0	0	2	0	0	0	0	0	0	0	0	0	0	0	0
1	2458137	C	T	PANK4	142	E2F6	M6195_1.02	739	9.729	5.183	7.16796	4.546	1	1	1	0	0	0	3	0	0	0	0	0	0	0	0	0	0	0	0	0	0	0	0	0	3	0	0	0	0	0	0	0	0	0	0	0	0
1	2458138	C	T	PANK4	142	E2F6	M6195_1.02	739	9.729	5.056	7.16796	4.673	1	1	1	0	0	0	1	0	0	0	0	0	0	0	0	0	0	0	0	0	0	0	0	0	1	0	0	0	0	0	0	0	0	0	0	0	0
1	2459956	C	T	PANK4	142	E2F6	M6195_1.02	739	7.692	3.145	7.16796	4.547	1	1	1	0	0	0	1	0	0	0	0	0	0	0	0	0	0	0	0	0	0	0	0	0	1	0	0	0	0	0	0	0	0	0	0	0	0
1	3539768	C	A	TPRG1L	165	E2F6	M4615_1.02	738	8.01	5.023	7.24764	2.987	1	1	0	0	0	0	1	0	0	0	0	0	0	1	0	0	0	0	0	0	0	0	0	0	0	0	0	1	0	0	0	0	0	0	0	0	0
1	3539771	C	T	TPRG1L	165	E2F6	M4615_1.02	738	8.01	1.101	7.24764	6.909	1	1	1	0	0	0	1	0	0	0	0	0	0	0	0	0	0	0	1	0	0	0	0	0	0	0	0	1	0	0	0	0	0	0	0	0	0
1	3541486	G	A	TPRG1L	165	E2F6	M4615_1.02	738	9.659	2.75	7.24764	6.909	1	1	1	0	0	0	2	0	0	0	0	0	0	0	0	0	0	0	0	0	0	0	0	0	2	0	0	1	0	0	0	0	0	0	0	0	0
1	3541486	G	A	TPRG1L	165	E2F4	M4537_1.02	741	7.933	3.09	7.75996	4.843	1	1	1	0	0	0	2	0	0	0	0	0	0	0	0	0	0	0	0	0	0	0	0	0	2	0	0	1	0	0	0	0	0	0	0	0	0
1	3541486	G	A	TPRG1L	165	E2F1	M1856_1.02	718	8.753	2.728	6.94353	6.025	1	1	1	0	0	0	2	0	0	0	0	0	0	0	0	0	0	0	0	0	0	0	0	0	2	0	0	1	0	0	0	0	0	0	0	0	0
1	3541486	G	A	TPRG1L	165	E2F6	M4538_1.02	736	9.36	2.452	7.20944	6.908	1	1	1	0	0	0	2	0	0	0	0	0	0	0	0	0	0	0	0	0	0	0	0	0	2	0	0	1	0	0	0	0	0	0	0	0	0
1	3541486	G	A	TPRG1L	165	E2F4	M2272_1.02	740	9.299	5.263	7.21166	4.036	1	1	1	0	0	0	2	0	0	0	0	0	0	0	0	0	0	0	0	0	0	0	0	0	2	0	0	1	0	0	0	0	0	0	0	0	0
1	3541487	G	A	TPRG1L	165	E2F6	M4615_1.02	738	9.659	2.758	7.24764	6.901	1	1	1	0	0	0	4	0	0	0	0	0	0	0	0	0	0	0	0	0	0	0	0	0	4	0	0	1	0	0	0	0	0	0	0	0	0
1	3541487	G	A	TPRG1L	165	E2F4	M4537_1.02	741	7.933	4.381	7.75996	3.552	1	1	1	0	0	0	4	0	0	0	0	0	0	0	0	0	0	0	0	0	0	0	0	0	4	0	0	1	0	0	0	0	0	0	0	0	0
1	3541487	G	A	TPRG1L	165	E2F1	M1856_1.02	718	8.753	2.158	6.94353	6.595	1	1	1	0	0	0	4	0	0	0	0	0	0	0	0	0	0	0	0	0	0	0	0	0	4	0	0	1	0	0	0	0	0	0	0	0	0
1	3541487	G	A	TPRG1L	165	E2F6	M4538_1.02	736	9.36	2.473	7.20944	6.887	1	1	1	0	0	0	4	0	0	0	0	0	0	0	0	0	0	0	0	0	0	0	0	0	4	0	0	1	0	0	0	0	0	0	0	0	0
1	3541487	G	A	TPRG1L	165	E2F4	M2272_1.02	740	9.299	4.616	7.21166	4.683	1	1	1	0	0	0	4	0	0	0	0	0	0	0	0	0	0	0	0	0	0	0	0	0	4	0	0	1	0	0	0	0	0	0	0	0	0
1	3541490	G	A	TPRG1L	165	SP4	M5855_1.02	503	10.032	6.503	9.6925	3.529	1	1	1	0	0	0	3	0	0	0	0	0	0	0	0	0	0	0	0	0	0	0	0	0	3	0	0	1	0	0	0	0	0	0	0	0	0
1	3541490	G	A	TPRG1L	165	KLF14	M5592_1.02	615	8.694	5.312	8.41416	3.382	1	1	1	0	0	0	3	0	0	0	0	0	0	0	0	0	0	0	0	0	0	0	0	0	3	0	0	1	0	0	0	0	0	0	0	0	0
1	3541491	G	A	TPRG1L	165	SP4	M5855_1.02	503	10.032	5.924	9.6925	4.108	1	1	1	0	0	0	2	0	0	0	0	0	0	0	0	0	0	0	0	0	0	0	0	0	2	0	0	1	0	0	0	0	0	0	0	0	0
1	3541491	G	A	TPRG1L	165	KLF14	M5592_1.02	615	8.694	5.509	8.41416	3.185	1	1	1	0	0	0	2	0	0	0	0	0	0	0	0	0	0	0	0	0	0	0	0	0	2	0	0	1	0	0	0	0	0	0	0	0	0
1	3541492	G	A	TPRG1L	165	SP4	M5855_1.02	503	10.032	3.125	9.6925	6.907	1	1	1	0	0	0	1	0	0	0	0	0	0	0	0	0	0	0	0	0	0	0	0	0	1	0	0	1	0	0	0	0	0	0	0	0	0
1	3541492	G	A	TPRG1L	165	KLF14	M5592_1.02	615	8.694	3.343	8.41416	5.351	1	1	1	0	0	0	1	0	0	0	0	0	0	0	0	0	0	0	0	0	0	0	0	0	1	0	0	1	0	0	0	0	0	0	0	0	0
1	3541492	G	A	TPRG1L	165	E2F4	M4537_1.02	741	7.933	7.661	7.75996	0.272	1	0	0	0	0	0	1	0	0	0	0	0	0	0	0	0	0	0	0	0	0	0	0	0	1	0	0	1	0	0	0	0	0	0	0	0	0
1	3541497	A	T	TPRG1L	165	SP4	M5855_1.02	503	10.032	6.986	9.6925	3.046	1	1	1	0	0	0	1	0	0	0	0	0	0	0	0	0	0	0	0	0	0	0	0	1	0	0	0	1	0	0	0	0	0	0	0	0	0
1	3541497	A	T	TPRG1L	165	KLF14	M5592_1.02	615	8.694	3.792	8.41416	4.902	1	1	1	0	0	0	1	0	0	0	0	0	0	0	0	0	0	0	0	0	0	0	0	1	0	0	0	1	0	0	0	0	0	0	0	0	0
1	3541501	A	G	TPRG1L	165	SP4	M5855_1.02	503	10.032	7.606	9.6925	2.426	1	1	0	0	0	0	1	0	0	0	0	0	0	1	0	0	0	0	0	0	0	0	0	0	0	0	0	1	0	0	0	0	0	0	0	0	0
1	3566662	G	A	WRAP73	168	ELF1	M4563_1.02	767	10.321	3.418	8.07523	6.903	1	1	1	0	0	0	1	0	0	0	0	0	0	0	0	0	0	0	0	0	0	0	0	0	1	0	0	1	0	0	0	0	0	0	0	0	0
1	3566662	G	A	WRAP73	168	ELF1	M4617_1.02	768	9.28	2.371	7.4205	6.909	1	1	1	0	0	0	1	0	0	0	0	0	0	0	0	0	0	0	0	0	0	0	0	0	1	0	0	1	0	0	0	0	0	0	0	0	0
1	3566662	G	A	WRAP73	168	ELF1	M6203_1.02	772	8.827	1.918	6.4957	6.909	1	1	1	0	0	0	1	0	0	0	0	0	0	0	0	0	0	0	0	0	0	0	0	0	1	0	0	1	0	0	0	0	0	0	0	0	0
1	3566662	G	A	WRAP73	168	ELK4	M1903_1.02	825	9.838	2.93	7.2078	6.908	1	1	1	0	0	0	1	0	0	0	0	0	0	0	0	0	0	0	0	0	0	0	0	0	1	0	0	1	0	0	0	0	0	0	0	0	0
1	3566662	G	A	WRAP73	168	ELK4	M4522_1.02	826	8.922	2.013	6.8377	6.909	1	1	1	0	0	0	1	0	0	0	0	0	0	0	0	0	0	0	0	0	0	0	0	0	1	0	0	1	0	0	0	0	0	0	0	0	0
1	3566662	G	A	WRAP73	168	ELK4	M4539_1.02	827	10.486	3.577	7.1766	6.909	1	1	1	0	0	0	1	0	0	0	0	0	0	0	0	0	0	0	0	0	0	0	0	0	1	0	0	1	0	0	0	0	0	0	0	0	0
1	3566662	G	A	WRAP73	168	STAT3	M3975_1.02	1877	5.661	2.628	5	3.033	1	1	1	0	0	0	1	0	0	0	0	0	0	0	0	0	0	0	0	0	0	0	0	0	1	0	0	1	0	0	0	0	0	0	0	0	0
1	3566662	G	A	WRAP73	168	ETV3	M5422_1.02	764	8.82	1.983	6.7945	6.837	1	1	1	0	0	0	1	0	0	0	0	0	0	0	0	0	0	0	0	0	0	0	0	0	1	0	0	1	0	0	0	0	0	0	0	0	0
1	3566662	G	A	WRAP73	168	ELF1	M4460_1.02	766	10.175	4.443	8.3877	5.732	1	1	1	0	0	0	1	0	0	0	0	0	0	0	0	0	0	0	0	0	0	0	0	0	1	0	0	1	0	0	0	0	0	0	0	0	0
1	3566662	G	A	WRAP73	168	ETV5	M5424_1.02	839	8.403	1.504	6.289	6.899	1	1	1	0	0	0	1	0	0	0	0	0	0	0	0	0	0	0	0	0	0	0	0	0	1	0	0	1	0	0	0	0	0	0	0	0	0
1	3566676	G	A	WRAP73	168	ELF1	M4563_1.02	767	11.79	4.888	8.07523	6.902	1	1	1	0	0	0	3	0	0	0	0	0	0	0	0	0	0	0	0	0	0	0	0	0	3	0	0	1	0	0	0	0	0	0	0	0	0
1	3566676	G	A	WRAP73	168	ELF1	M4617_1.02	768	10.957	4.048	7.4205	6.909	1	1	1	0	0	0	3	0	0	0	0	0	0	0	0	0	0	0	0	0	0	0	0	0	3	0	0	1	0	0	0	0	0	0	0	0	0
1	3566676	G	A	WRAP73	168	ELF1	M6203_1.02	772	8.538	1.629	6.4957	6.909	1	1	1	0	0	0	3	0	0	0	0	0	0	0	0	0	0	0	0	0	0	0	0	0	3	0	0	1	0	0	0	0	0	0	0	0	0
1	3566676	G	A	WRAP73	168	ELK4	M1903_1.02	825	9.311	2.402	7.2078	6.909	1	1	1	0	0	0	3	0	0	0	0	0	0	0	0	0	0	0	0	0	0	0	0	0	3	0	0	1	0	0	0	0	0	0	0	0	0
1	3566676	G	A	WRAP73	168	ELK4	M4522_1.02	826	8.271	1.362	6.8377	6.909	1	1	1	0	0	0	3	0	0	0	0	0	0	0	0	0	0	0	0	0	0	0	0	0	3	0	0	1	0	0	0	0	0	0	0	0	0
1	3566676	G	A	WRAP73	168	ELK4	M4539_1.02	827	8.9	1.991	7.1766	6.909	1	1	1	0	0	0	3	0	0	0	0	0	0	0	0	0	0	0	0	0	0	0	0	0	3	0	0	1	0	0	0	0	0	0	0	0	0
1	3566676	G	A	WRAP73	168	STAT3	M3975_1.02	1877	5.595	2.561	5	3.034	1	1	1	0	0	0	3	0	0	0	0	0	0	0	0	0	0	0	0	0	0	0	0	0	3	0	0	1	0	0	0	0	0	0	0	0	0
1	3566676	G	A	WRAP73	168	SPI1	M4631_1.02	754	10.502	3.596	9.32371	6.906	1	1	1	0	0	0	3	0	0	0	0	0	0	0	0	0	0	0	0	0	0	0	0	0	3	0	0	1	0	0	0	0	0	0	0	0	0
1	3566676	G	A	WRAP73	168	SPI1	M6119_1.02	756	10.166	3.257	9.09195	6.909	1	1	1	0	0	0	3	0	0	0	0	0	0	0	0	0	0	0	0	0	0	0	0	0	3	0	0	1	0	0	0	0	0	0	0	0	0
1	3566676	G	A	WRAP73	168	ETV3	M5422_1.02	764	6.975	0.138	6.7945	6.837	1	1	1	0	0	0	3	0	0	0	0	0	0	0	0	0	0	0	0	0	0	0	0	0	3	0	0	1	0	0	0	0	0	0	0	0	0
1	3566676	G	A	WRAP73	168	ELF1	M4460_1.02	766	11.009	5.277	8.3877	5.732	1	1	1	0	0	0	3	0	0	0	0	0	0	0	0	0	0	0	0	0	0	0	0	0	3	0	0	1	0	0	0	0	0	0	0	0	0
1	3566676	G	A	WRAP73	168	ETV5	M5424_1.02	839	7.782	0.883	6.289	6.899	1	1	1	0	0	0	3	0	0	0	0	0	0	0	0	0	0	0	0	0	0	0	0	0	3	0	0	1	0	0	0	0	0	0	0	0	0
1	3566681	G	A	WRAP73	168	SPI1	M4631_1.02	754	10.502	3.746	9.32371	6.756	1	1	1	0	0	0	1	0	0	0	0	0	0	0	0	0	0	0	0	0	0	0	0	0	1	0	0	0	0	0	0	0	0	0	0	0	0
1	3566681	G	A	WRAP73	168	SPI1	M6119_1.02	756	10.166	5.284	9.09195	4.882	1	1	1	0	0	0	1	0	0	0	0	0	0	0	0	0	0	0	0	0	0	0	0	0	1	0	0	0	0	0	0	0	0	0	0	0	0
1	3566681	G	A	WRAP73	168	ETV3	M5422_1.02	764	6.975	6.343	6.7945	0.632	1	0	0	0	0	0	1	0	0	0	0	0	0	0	0	0	0	0	0	0	0	0	0	0	1	0	0	0	0	0	0	0	0	0	0	0	0
1	3566708	T	G	WRAP73	168	ELF1	M4563_1.02	767	8.262	1.359	8.07523	6.903	1	1	1	0	0	0	1	0	0	0	0	0	0	0	1	0	0	0	0	0	0	0	0	0	0	0	0	1	0	0	0	0	0	0	0	0	0
1	3566708	T	G	WRAP73	168	ELF1	M4617_1.02	768	8.105	1.197	7.4205	6.908	1	1	1	0	0	0	1	0	0	0	0	0	0	0	1	0	0	0	0	0	0	0	0	0	0	0	0	1	0	0	0	0	0	0	0	0	0
1	3566708	T	G	WRAP73	168	ELF1	M6203_1.02	772	6.639	-0.246	6.4957	6.885	1	1	1	0	0	0	1	0	0	0	0	0	0	0	1	0	0	0	0	0	0	0	0	0	0	0	0	1	0	0	0	0	0	0	0	0	0
1	3566708	T	G	WRAP73	168	ELK4	M1903_1.02	825	7.428	0.521	7.2078	6.907	1	1	1	0	0	0	1	0	0	0	0	0	0	0	1	0	0	0	0	0	0	0	0	0	0	0	0	1	0	0	0	0	0	0	0	0	0
1	3566708	T	G	WRAP73	168	ELK4	M4522_1.02	826	7.475	0.604	6.8377	6.871	1	1	1	0	0	0	1	0	0	0	0	0	0	0	1	0	0	0	0	0	0	0	0	0	0	0	0	1	0	0	0	0	0	0	0	0	0
1	3566708	T	G	WRAP73	168	ELK4	M4539_1.02	827	7.365	0.486	7.1766	6.879	1	1	1	0	0	0	1	0	0	0	0	0	0	0	1	0	0	0	0	0	0	0	0	0	0	0	0	1	0	0	0	0	0	0	0	0	0
1	3566710	C	T	WRAP73	168	ELF1	M4563_1.02	767	8.262	1.359	8.07523	6.903	1	1	1	0	0	0	2	0	0	0	0	0	0	0	0	0	0	0	0	0	0	0	0	0	2	0	0	1	0	0	0	0	0	0	0	0	0
1	3566710	C	T	WRAP73	168	ELF1	M4617_1.02	768	8.105	1.197	7.4205	6.908	1	1	1	0	0	0	2	0	0	0	0	0	0	0	0	0	0	0	0	0	0	0	0	0	2	0	0	1	0	0	0	0	0	0	0	0	0
1	3566710	C	T	WRAP73	168	ELF1	M6203_1.02	772	6.639	-0.269	6.4957	6.908	1	1	1	0	0	0	2	0	0	0	0	0	0	0	0	0	0	0	0	0	0	0	0	0	2	0	0	1	0	0	0	0	0	0	0	0	0
1	3566710	C	T	WRAP73	168	ELK4	M1903_1.02	825	7.428	0.519	7.2078	6.909	1	1	1	0	0	0	2	0	0	0	0	0	0	0	0	0	0	0	0	0	0	0	0	0	2	0	0	1	0	0	0	0	0	0	0	0	0
1	3566710	C	T	WRAP73	168	ELK4	M4522_1.02	826	7.475	0.566	6.8377	6.909	1	1	1	0	0	0	2	0	0	0	0	0	0	0	0	0	0	0	0	0	0	0	0	0	2	0	0	1	0	0	0	0	0	0	0	0	0
1	3566710	C	T	WRAP73	168	ELK4	M4539_1.02	827	7.365	0.456	7.1766	6.909	1	1	1	0	0	0	2	0	0	0	0	0	0	0	0	0	0	0	0	0	0	0	0	0	2	0	0	1	0	0	0	0	0	0	0	0	0
1	3566710	C	T	WRAP73	168	STAT3	M3975_1.02	1877	5.723	2.69	5	3.033	1	1	1	0	0	0	2	0	0	0	0	0	0	0	0	0	0	0	0	0	0	0	0	0	2	0	0	1	0	0	0	0	0	0	0	0	0
1	3566710	C	T	WRAP73	168	ELF1	M4460_1.02	766	8.919	3.187	8.3877	5.732	1	1	1	0	0	0	2	0	0	0	0	0	0	0	0	0	0	0	0	0	0	0	0	0	2	0	0	1	0	0	0	0	0	0	0	0	0
1	3612634	G	A	TP73	173	UBP1	M6529_1.02	988	0.559	7.468	5.5	6.909	0	0	0	1	1	1	1	0	0	0	0	0	0	0	0	0	0	0	0	0	0	0	0	0	1	0	0	0	0	0	0	0	0	0	0	0	0
1	3613613	G	A	TP73	173	UBP1	M6529_1.02	988	0.559	7.468	5.5	6.909	0	0	0	1	1	1	1	0	0	0	0	0	0	0	0	0	0	0	0	0	0	0	0	0	1	0	0	0	0	0	0	0	0	0	0	0	0
1	3614023	C	T	TP73	173	UBP1	M6529_1.02	988	0.559	7.468	5.5	6.909	0	0	0	1	1	1	1	0	0	0	0	0	0	0	0	0	0	0	0	0	0	0	0	0	1	0	0	0	0	0	0	0	0	0	0	0	0
1	3614244	G	A	TP73	173	UBP1	M6529_1.02	988	-1.227	5.682	5.5	6.909	0	0	0	1	1	1	2	0	0	0	0	0	0	0	0	0	0	0	0	0	0	0	0	0	2	0	0	0	0	0	0	0	0	0	0	0	0
1	3614460	C	T	TP73	173	UBP1	M6529_1.02	988	-1.227	5.682	5.5	6.909	0	0	0	1	1	1	1	0	0	0	0	0	0	0	0	0	0	0	0	0	0	0	0	0	1	0	0	0	0	0	0	0	0	0	0	0	0
1	3713083	C	T	LRRC47	178	MECP2	M6339_1.02	1467	7.791	0.882	5.67	6.909	1	1	1	0	0	0	1	0	0	0	0	0	0	0	0	0	0	0	0	0	0	0	0	0	1	0	0	0	0	0	0	0	0	0	0	0	0
1	3713083	C	T	LRRC47	178	NR2C2	M4549_1.02	1626	11.832	4.923	8.63975	6.909	1	1	1	0	0	0	1	0	0	0	0	0	0	0	0	0	0	0	0	0	0	0	0	0	1	0	0	0	0	0	0	0	0	0	0	0	0
1	3713083	C	T	LRRC47	178	NR2C2	M4554_1.02	1627	11.6	4.692	8.65353	6.908	1	1	1	0	0	0	1	0	0	0	0	0	0	0	0	0	0	0	0	0	0	0	0	0	1	0	0	0	0	0	0	0	0	0	0	0	0
1	3713083	C	T	LRRC47	178	NR2C2	M4602_1.02	1628	12.698	5.789	8.82833	6.909	1	1	1	0	0	0	1	0	0	0	0	0	0	0	0	0	0	0	0	0	0	0	0	0	1	0	0	0	0	0	0	0	0	0	0	0	0
1	3713083	C	T	LRRC47	178	NR2C2	M4700_1.02	1629	11.092	4.183	8.71271	6.909	1	1	1	0	0	0	1	0	0	0	0	0	0	0	0	0	0	0	0	0	0	0	0	0	1	0	0	0	0	0	0	0	0	0	0	0	0
1	3713083	C	T	LRRC47	178	ETV1	M5420_1.02	750	7.488	0.598	6.5669	6.89	1	1	1	0	0	0	1	0	0	0	0	0	0	0	0	0	0	0	0	0	0	0	0	0	1	0	0	0	0	0	0	0	0	0	0	0	0
1	3713083	C	T	LRRC47	178	ELK3	M5384_1.02	762	7.632	1.382	6.8546	6.25	1	1	1	0	0	0	1	0	0	0	0	0	0	0	0	0	0	0	0	0	0	0	0	0	1	0	0	0	0	0	0	0	0	0	0	0	0
1	3713083	C	T	LRRC47	178	ETV3	M5422_1.02	764	6.82	-0.017	6.7945	6.837	1	1	1	0	0	0	1	0	0	0	0	0	0	0	0	0	0	0	0	0	0	0	0	0	1	0	0	0	0	0	0	0	0	0	0	0	0
1	3713083	C	T	LRRC47	178	ELF1	M4460_1.02	766	8.584	2.853	8.3877	5.731	1	1	1	0	0	0	1	0	0	0	0	0	0	0	0	0	0	0	0	0	0	0	0	0	1	0	0	0	0	0	0	0	0	0	0	0	0
1	3713083	C	T	LRRC47	178	ELF1	M4617_1.02	768	8.489	1.58	7.4205	6.909	1	1	1	0	0	0	1	0	0	0	0	0	0	0	0	0	0	0	0	0	0	0	0	0	1	0	0	0	0	0	0	0	0	0	0	0	0
1	3713083	C	T	LRRC47	178	ELF1	M4688_1.02	769	9.521	2.621	7.552	6.9	1	1	1	0	0	0	1	0	0	0	0	0	0	0	0	0	0	0	0	0	0	0	0	0	1	0	0	0	0	0	0	0	0	0	0	0	0
1	3713083	C	T	LRRC47	178	ELF1	M6203_1.02	772	8.055	1.146	6.4957	6.909	1	1	1	0	0	0	1	0	0	0	0	0	0	0	0	0	0	0	0	0	0	0	0	0	1	0	0	0	0	0	0	0	0	0	0	0	0
1	3713083	C	T	LRRC47	178	ELK1	M1860_1.02	779	7.581	4.312	6.1754	3.269	1	1	1	0	0	0	1	0	0	0	0	0	0	0	0	0	0	0	0	0	0	0	0	0	1	0	0	0	0	0	0	0	0	0	0	0	0
1	3713083	C	T	LRRC47	178	ELK1	M3186_1.02	780	8.113	1.205	7.40374	6.908	1	1	1	0	0	0	1	0	0	0	0	0	0	0	0	0	0	0	0	0	0	0	0	0	1	0	0	0	0	0	0	0	0	0	0	0	0
1	3713083	C	T	LRRC47	178	ELK1	M5380_1.02	781	7.715	0.809	6.8815	6.906	1	1	1	0	0	0	1	0	0	0	0	0	0	0	0	0	0	0	0	0	0	0	0	0	1	0	0	0	0	0	0	0	0	0	0	0	0
1	3713083	C	T	LRRC47	178	ELK1	M6207_1.02	785	7.473	3.263	6.0158	4.21	1	1	1	0	0	0	1	0	0	0	0	0	0	0	0	0	0	0	0	0	0	0	0	0	1	0	0	0	0	0	0	0	0	0	0	0	0
1	3713083	C	T	LRRC47	178	ETS1	M3049_1.02	786	8.201	1.293	6.38457	6.908	1	1	1	0	0	0	1	0	0	0	0	0	0	0	0	0	0	0	0	0	0	0	0	0	1	0	0	0	0	0	0	0	0	0	0	0	0
1	3713083	C	T	LRRC47	178	ETS1	M5416_1.02	790	7.183	0.278	6.7855	6.905	1	1	1	0	0	0	1	0	0	0	0	0	0	0	0	0	0	0	0	0	0	0	0	0	1	0	0	0	0	0	0	0	0	0	0	0	0
1	3713083	C	T	LRRC47	178	ETS1	M5418_1.02	792	7.798	0.893	6.6252	6.905	1	1	1	0	0	0	1	0	0	0	0	0	0	0	0	0	0	0	0	0	0	0	0	0	1	0	0	0	0	0	0	0	0	0	0	0	0
1	3713083	C	T	LRRC47	178	ETS1	M6220_1.02	794	6.607	-0.297	5.959	6.904	1	1	1	0	0	0	1	0	0	0	0	0	0	0	0	0	0	0	0	0	0	0	0	0	1	0	0	0	0	0	0	0	0	0	0	0	0
1	3713083	C	T	LRRC47	178	ELF5	M5379_1.02	799	7.245	1.259	6.71725	5.986	1	1	1	0	0	0	1	0	0	0	0	0	0	0	0	0	0	0	0	0	0	0	0	0	1	0	0	0	0	0	0	0	0	0	0	0	0
1	3713083	C	T	LRRC47	178	ETV6	M5426_1.02	802	7.603	2.116	6.8986	5.487	1	1	1	0	0	0	1	0	0	0	0	0	0	0	0	0	0	0	0	0	0	0	0	0	1	0	0	0	0	0	0	0	0	0	0	0	0
1	3713083	C	T	LRRC47	178	FLI1	M5431_1.02	807	6.984	0.077	6.6738	6.907	1	1	1	0	0	0	1	0	0	0	0	0	0	0	0	0	0	0	0	0	0	0	0	0	1	0	0	0	0	0	0	0	0	0	0	0	0
1	3713083	C	T	LRRC47	178	GABPA	M4462_1.02	812	8.891	1.982	7.2686	6.909	1	1	1	0	0	0	1	0	0	0	0	0	0	0	0	0	0	0	0	0	0	0	0	0	1	0	0	0	0	0	0	0	0	0	0	0	0
1	3713083	C	T	LRRC47	178	GABPA	M4505_1.02	813	8.704	1.796	7.30378	6.908	1	1	1	0	0	0	1	0	0	0	0	0	0	0	0	0	0	0	0	0	0	0	0	0	1	0	0	0	0	0	0	0	0	0	0	0	0
1	3713083	C	T	LRRC47	178	GABPA	M4540_1.02	814	10.04	3.134	8.04582	6.906	1	1	1	0	0	0	1	0	0	0	0	0	0	0	0	0	0	0	0	0	0	0	0	0	1	0	0	0	0	0	0	0	0	0	0	0	0
1	3713083	C	T	LRRC47	178	GABPA	M4568_1.02	815	9.281	2.372	8.45475	6.909	1	1	1	0	0	0	1	0	0	0	0	0	0	0	0	0	0	0	0	0	0	0	0	0	1	0	0	0	0	0	0	0	0	0	0	0	0
1	3713083	C	T	LRRC47	178	GABPA	M4620_1.02	816	7.971	2.719	7.93695	5.252	1	1	1	0	0	0	1	0	0	0	0	0	0	0	0	0	0	0	0	0	0	0	0	0	1	0	0	0	0	0	0	0	0	0	0	0	0
1	3713083	C	T	LRRC47	178	GABPA	M5475_1.02	817	8.443	1.549	7.0648	6.894	1	1	1	0	0	0	1	0	0	0	0	0	0	0	0	0	0	0	0	0	0	0	0	0	1	0	0	0	0	0	0	0	0	0	0	0	0
1	3713083	C	T	LRRC47	178	GABPA	M6252_1.02	818	8.786	1.877	7.88467	6.909	1	1	1	0	0	0	1	0	0	0	0	0	0	0	0	0	0	0	0	0	0	0	0	0	1	0	0	0	0	0	0	0	0	0	0	0	0
1	3713083	C	T	LRRC47	178	ERG	M5401_1.02	821	6.914	0.011	6.8883	6.903	1	1	1	0	0	0	1	0	0	0	0	0	0	0	0	0	0	0	0	0	0	0	0	0	1	0	0	0	0	0	0	0	0	0	0	0	0
1	3713083	C	T	LRRC47	178	ELK4	M1903_1.02	825	8.645	1.737	7.2078	6.908	1	1	1	0	0	0	1	0	0	0	0	0	0	0	0	0	0	0	0	0	0	0	0	0	1	0	0	0	0	0	0	0	0	0	0	0	0
1	3713083	C	T	LRRC47	178	ELK4	M4522_1.02	826	8.965	2.056	6.8377	6.909	1	1	1	0	0	0	1	0	0	0	0	0	0	0	0	0	0	0	0	0	0	0	0	0	1	0	0	0	0	0	0	0	0	0	0	0	0
1	3713083	C	T	LRRC47	178	ELK4	M4539_1.02	827	8.764	1.855	7.1766	6.909	1	1	1	0	0	0	1	0	0	0	0	0	0	0	0	0	0	0	0	0	0	0	0	0	1	0	0	0	0	0	0	0	0	0	0	0	0
1	3713083	C	T	LRRC47	178	ELK4	M5385_1.02	828	7.573	0.678	6.8372	6.895	1	1	1	0	0	0	1	0	0	0	0	0	0	0	0	0	0	0	0	0	0	0	0	0	1	0	0	0	0	0	0	0	0	0	0	0	0
1	3713083	C	T	LRRC47	178	ELK4	M6209_1.02	829	7.981	4.958	7.22393	3.023	1	1	1	0	0	0	1	0	0	0	0	0	0	0	0	0	0	0	0	0	0	0	0	0	1	0	0	0	0	0	0	0	0	0	0	0	0
1	3713083	C	T	LRRC47	178	FEV	M5429_1.02	833	6.912	0.248	6.74781	6.664	1	1	1	0	0	0	1	0	0	0	0	0	0	0	0	0	0	0	0	0	0	0	0	0	1	0	0	0	0	0	0	0	0	0	0	0	0
1	3713083	C	T	LRRC47	178	ETV4	M5423_1.02	836	7.508	0.608	6.51511	6.9	1	1	1	0	0	0	1	0	0	0	0	0	0	0	0	0	0	0	0	0	0	0	0	0	1	0	0	0	0	0	0	0	0	0	0	0	0
1	3713083	C	T	LRRC47	178	ETV5	M5424_1.02	839	7.306	0.407	6.289	6.899	1	1	1	0	0	0	1	0	0	0	0	0	0	0	0	0	0	0	0	0	0	0	0	0	1	0	0	0	0	0	0	0	0	0	0	0	0
1	3713084	C	T	LRRC47	178	MECP2	M6339_1.02	1467	7.791	0.882	5.67	6.909	1	1	1	0	0	0	3	0	0	0	0	0	0	0	0	0	0	0	0	0	0	0	0	0	3	0	0	0	0	0	0	0	0	0	0	0	0
1	3713084	C	T	LRRC47	178	NR2C2	M4549_1.02	1626	11.832	4.923	8.63975	6.909	1	1	1	0	0	0	3	0	0	0	0	0	0	0	0	0	0	0	0	0	0	0	0	0	3	0	0	0	0	0	0	0	0	0	0	0	0
1	3713084	C	T	LRRC47	178	NR2C2	M4554_1.02	1627	11.6	4.692	8.65353	6.908	1	1	1	0	0	0	3	0	0	0	0	0	0	0	0	0	0	0	0	0	0	0	0	0	3	0	0	0	0	0	0	0	0	0	0	0	0
1	3713084	C	T	LRRC47	178	NR2C2	M4602_1.02	1628	12.698	5.789	8.82833	6.909	1	1	1	0	0	0	3	0	0	0	0	0	0	0	0	0	0	0	0	0	0	0	0	0	3	0	0	0	0	0	0	0	0	0	0	0	0
1	3713084	C	T	LRRC47	178	NR2C2	M4700_1.02	1629	11.092	4.195	8.71271	6.897	1	1	1	0	0	0	3	0	0	0	0	0	0	0	0	0	0	0	0	0	0	0	0	0	3	0	0	0	0	0	0	0	0	0	0	0	0
1	3713084	C	T	LRRC47	178	ETV1	M5420_1.02	750	7.488	0.579	6.5669	6.909	1	1	1	0	0	0	3	0	0	0	0	0	0	0	0	0	0	0	0	0	0	0	0	0	3	0	0	0	0	0	0	0	0	0	0	0	0
1	3713084	C	T	LRRC47	178	ELK3	M5384_1.02	762	7.632	1.093	6.8546	6.539	1	1	1	0	0	0	3	0	0	0	0	0	0	0	0	0	0	0	0	0	0	0	0	0	3	0	0	0	0	0	0	0	0	0	0	0	0
1	3713084	C	T	LRRC47	178	ETV3	M5422_1.02	764	6.82	-0.026	6.7945	6.846	1	1	1	0	0	0	3	0	0	0	0	0	0	0	0	0	0	0	0	0	0	0	0	0	3	0	0	0	0	0	0	0	0	0	0	0	0
1	3713084	C	T	LRRC47	178	ELF1	M4460_1.02	766	8.584	1.676	8.3877	6.908	1	1	1	0	0	0	3	0	0	0	0	0	0	0	0	0	0	0	0	0	0	0	0	0	3	0	0	0	0	0	0	0	0	0	0	0	0
1	3713084	C	T	LRRC47	178	ELF1	M4617_1.02	768	8.489	1.58	7.4205	6.909	1	1	1	0	0	0	3	0	0	0	0	0	0	0	0	0	0	0	0	0	0	0	0	0	3	0	0	0	0	0	0	0	0	0	0	0	0
1	3713084	C	T	LRRC47	178	ELF1	M4688_1.02	769	9.521	2.612	7.552	6.909	1	1	1	0	0	0	3	0	0	0	0	0	0	0	0	0	0	0	0	0	0	0	0	0	3	0	0	0	0	0	0	0	0	0	0	0	0
1	3713084	C	T	LRRC47	178	ELF1	M6203_1.02	772	8.055	1.146	6.4957	6.909	1	1	1	0	0	0	3	0	0	0	0	0	0	0	0	0	0	0	0	0	0	0	0	0	3	0	0	0	0	0	0	0	0	0	0	0	0
1	3713084	C	T	LRRC47	178	ELK1	M1860_1.02	779	7.581	0.826	6.1754	6.755	1	1	1	0	0	0	3	0	0	0	0	0	0	0	0	0	0	0	0	0	0	0	0	0	3	0	0	0	0	0	0	0	0	0	0	0	0
1	3713084	C	T	LRRC47	178	ELK1	M3186_1.02	780	8.113	1.205	7.40374	6.908	1	1	1	0	0	0	3	0	0	0	0	0	0	0	0	0	0	0	0	0	0	0	0	0	3	0	0	0	0	0	0	0	0	0	0	0	0
1	3713084	C	T	LRRC47	178	ELK1	M5380_1.02	781	7.715	0.807	6.8815	6.908	1	1	1	0	0	0	3	0	0	0	0	0	0	0	0	0	0	0	0	0	0	0	0	0	3	0	0	0	0	0	0	0	0	0	0	0	0
1	3713084	C	T	LRRC47	178	ELK1	M6207_1.02	785	7.473	3.711	6.0158	3.762	1	1	1	0	0	0	3	0	0	0	0	0	0	0	0	0	0	0	0	0	0	0	0	0	3	0	0	0	0	0	0	0	0	0	0	0	0
1	3713084	C	T	LRRC47	178	ETS1	M3049_1.02	786	8.201	1.293	6.38457	6.908	1	1	1	0	0	0	3	0	0	0	0	0	0	0	0	0	0	0	0	0	0	0	0	0	3	0	0	0	0	0	0	0	0	0	0	0	0
1	3713084	C	T	LRRC47	178	ETS1	M5416_1.02	790	7.183	0.282	6.7855	6.901	1	1	1	0	0	0	3	0	0	0	0	0	0	0	0	0	0	0	0	0	0	0	0	0	3	0	0	0	0	0	0	0	0	0	0	0	0
1	3713084	C	T	LRRC47	178	ETS1	M5418_1.02	792	7.798	0.889	6.6252	6.909	1	1	1	0	0	0	3	0	0	0	0	0	0	0	0	0	0	0	0	0	0	0	0	0	3	0	0	0	0	0	0	0	0	0	0	0	0
1	3713084	C	T	LRRC47	178	ETS1	M6220_1.02	794	6.607	-0.301	5.959	6.908	1	1	1	0	0	0	3	0	0	0	0	0	0	0	0	0	0	0	0	0	0	0	0	0	3	0	0	0	0	0	0	0	0	0	0	0	0
1	3713084	C	T	LRRC47	178	ELF5	M5379_1.02	799	7.245	0.986	6.71725	6.259	1	1	1	0	0	0	3	0	0	0	0	0	0	0	0	0	0	0	0	0	0	0	0	0	3	0	0	0	0	0	0	0	0	0	0	0	0
1	3713084	C	T	LRRC47	178	ETV6	M5426_1.02	802	7.603	1.412	6.8986	6.191	1	1	1	0	0	0	3	0	0	0	0	0	0	0	0	0	0	0	0	0	0	0	0	0	3	0	0	0	0	0	0	0	0	0	0	0	0
1	3713084	C	T	LRRC47	178	FLI1	M5431_1.02	807	6.984	0.075	6.6738	6.909	1	1	1	0	0	0	3	0	0	0	0	0	0	0	0	0	0	0	0	0	0	0	0	0	3	0	0	0	0	0	0	0	0	0	0	0	0
1	3713084	C	T	LRRC47	178	GABPA	M4462_1.02	812	8.891	3.95	7.2686	4.941	1	1	1	0	0	0	3	0	0	0	0	0	0	0	0	0	0	0	0	0	0	0	0	0	3	0	0	0	0	0	0	0	0	0	0	0	0
1	3713084	C	T	LRRC47	178	GABPA	M4505_1.02	813	8.704	1.796	7.30378	6.908	1	1	1	0	0	0	3	0	0	0	0	0	0	0	0	0	0	0	0	0	0	0	0	0	3	0	0	0	0	0	0	0	0	0	0	0	0
1	3713084	C	T	LRRC47	178	GABPA	M4540_1.02	814	10.04	4.232	8.04582	5.808	1	1	1	0	0	0	3	0	0	0	0	0	0	0	0	0	0	0	0	0	0	0	0	0	3	0	0	0	0	0	0	0	0	0	0	0	0
1	3713084	C	T	LRRC47	178	GABPA	M4568_1.02	815	9.281	2.372	8.45475	6.909	1	1	1	0	0	0	3	0	0	0	0	0	0	0	0	0	0	0	0	0	0	0	0	0	3	0	0	0	0	0	0	0	0	0	0	0	0
1	3713084	C	T	LRRC47	178	GABPA	M4620_1.02	816	7.971	3.316	7.93695	4.655	1	1	1	0	0	0	3	0	0	0	0	0	0	0	0	0	0	0	0	0	0	0	0	0	3	0	0	0	0	0	0	0	0	0	0	0	0
1	3713084	C	T	LRRC47	178	GABPA	M5475_1.02	817	8.443	1.534	7.0648	6.909	1	1	1	0	0	0	3	0	0	0	0	0	0	0	0	0	0	0	0	0	0	0	0	0	3	0	0	0	0	0	0	0	0	0	0	0	0
1	3713084	C	T	LRRC47	178	GABPA	M6252_1.02	818	8.786	1.877	7.88467	6.909	1	1	1	0	0	0	3	0	0	0	0	0	0	0	0	0	0	0	0	0	0	0	0	0	3	0	0	0	0	0	0	0	0	0	0	0	0
1	3713084	C	T	LRRC47	178	ERG	M5401_1.02	821	6.914	0.008	6.8883	6.906	1	1	1	0	0	0	3	0	0	0	0	0	0	0	0	0	0	0	0	0	0	0	0	0	3	0	0	0	0	0	0	0	0	0	0	0	0
1	3713084	C	T	LRRC47	178	ELK4	M1903_1.02	825	8.645	1.737	7.2078	6.908	1	1	1	0	0	0	3	0	0	0	0	0	0	0	0	0	0	0	0	0	0	0	0	0	3	0	0	0	0	0	0	0	0	0	0	0	0
1	3713084	C	T	LRRC47	178	ELK4	M4522_1.02	826	8.965	2.056	6.8377	6.909	1	1	1	0	0	0	3	0	0	0	0	0	0	0	0	0	0	0	0	0	0	0	0	0	3	0	0	0	0	0	0	0	0	0	0	0	0
1	3713084	C	T	LRRC47	178	ELK4	M4539_1.02	827	8.764	1.855	7.1766	6.909	1	1	1	0	0	0	3	0	0	0	0	0	0	0	0	0	0	0	0	0	0	0	0	0	3	0	0	0	0	0	0	0	0	0	0	0	0
1	3713084	C	T	LRRC47	178	ELK4	M5385_1.02	828	7.573	0.665	6.8372	6.908	1	1	1	0	0	0	3	0	0	0	0	0	0	0	0	0	0	0	0	0	0	0	0	0	3	0	0	0	0	0	0	0	0	0	0	0	0
1	3713084	C	T	LRRC47	178	ELK4	M6209_1.02	829	7.981	3.489	7.22393	4.492	1	1	1	0	0	0	3	0	0	0	0	0	0	0	0	0	0	0	0	0	0	0	0	0	3	0	0	0	0	0	0	0	0	0	0	0	0
1	3713084	C	T	LRRC47	178	FEV	M5429_1.02	833	6.912	1.031	6.74781	5.881	1	1	1	0	0	0	3	0	0	0	0	0	0	0	0	0	0	0	0	0	0	0	0	0	3	0	0	0	0	0	0	0	0	0	0	0	0
1	3713084	C	T	LRRC47	178	ETV4	M5423_1.02	836	7.508	0.604	6.51511	6.904	1	1	1	0	0	0	3	0	0	0	0	0	0	0	0	0	0	0	0	0	0	0	0	0	3	0	0	0	0	0	0	0	0	0	0	0	0
1	3713084	C	T	LRRC47	178	ETV5	M5424_1.02	839	7.306	0.401	6.289	6.905	1	1	1	0	0	0	3	0	0	0	0	0	0	0	0	0	0	0	0	0	0	0	0	0	3	0	0	0	0	0	0	0	0	0	0	0	0
1	3713117	G	A	LRRC47	178	MECP2	M6339_1.02	1467	7.29	0.381	5.67	6.909	1	1	1	0	0	0	1	0	0	0	0	0	0	0	0	0	0	0	0	0	0	0	0	0	1	0	0	0	0	0	0	0	0	0	0	0	0
1	3713117	G	A	LRRC47	178	ELF1	M6203_1.02	772	6.992	0.084	6.4957	6.908	1	1	1	0	0	0	1	0	0	0	0	0	0	0	0	0	0	0	0	0	0	0	0	0	1	0	0	0	0	0	0	0	0	0	0	0	0
1	3713117	G	A	LRRC47	178	ELK1	M1860_1.02	779	8.419	5.15	6.1754	3.269	1	1	1	0	0	0	1	0	0	0	0	0	0	0	0	0	0	0	0	0	0	0	0	0	1	0	0	0	0	0	0	0	0	0	0	0	0
1	3713117	G	A	LRRC47	178	ELK1	M6207_1.02	785	6.169	1.958	6.0158	4.211	1	1	1	0	0	0	1	0	0	0	0	0	0	0	0	0	0	0	0	0	0	0	0	0	1	0	0	0	0	0	0	0	0	0	0	0	0
1	3713117	G	A	LRRC47	178	ELK4	M1903_1.02	825	7.596	0.687	7.2078	6.909	1	1	1	0	0	0	1	0	0	0	0	0	0	0	0	0	0	0	0	0	0	0	0	0	1	0	0	0	0	0	0	0	0	0	0	0	0
1	3713117	G	A	LRRC47	178	ELK4	M4522_1.02	826	7.221	0.313	6.8377	6.908	1	1	1	0	0	0	1	0	0	0	0	0	0	0	0	0	0	0	0	0	0	0	0	0	1	0	0	0	0	0	0	0	0	0	0	0	0
1	3713123	C	T	LRRC47	178	ELK4	M1903_1.02	825	7.596	6.514	7.2078	1.082	1	0	0	0	0	0	1	0	0	0	0	0	0	0	0	0	0	0	0	0	0	0	0	0	1	0	0	0	0	0	0	0	0	0	0	0	0
1	3713123	C	T	LRRC47	178	ELK4	M4522_1.02	826	7.221	6.07	6.8377	1.151	1	0	0	0	0	0	1	0	0	0	0	0	0	0	0	0	0	0	0	0	0	0	0	0	1	0	0	0	0	0	0	0	0	0	0	0	0
1	25559055	G	A	SYF2	837	EGR4	M6201_1.02	547	8.04	6.386	7.4817	1.654	1	0	0	0	0	0	1	0	0	0	0	0	0	1	0	0	0	0	0	0	0	0	0	0	0	0	0	1	0	0	0	0	0	0	0	0	0
1	25559063	C	T	SYF2	837	EGR1	M1971_1.02	520	9.326	7.415	8.08983	1.911	1	0	0	0	0	0	5	0	0	0	0	0	0	0	0	0	0	0	0	0	0	0	0	0	5	0	0	1	0	0	0	0	0	0	0	0	0
1	25559063	C	T	SYF2	837	KLF16	M5593_1.02	542	10.021	7.227	7.25289	2.794	1	1	0	0	0	0	5	0	0	0	0	0	0	0	0	0	0	0	0	0	0	0	0	0	5	0	0	1	0	0	0	0	0	0	0	0	0
1	25559063	C	T	SYF2	837	EGR4	M6201_1.02	547	8.04	2.222	7.4817	5.818	1	1	1	0	0	0	5	0	0	0	0	0	0	0	0	0	0	0	0	0	0	0	0	0	5	0	0	1	0	0	0	0	0	0	0	0	0
1	25559063	C	T	SYF2	837	SP8	M5856_1.02	573	9.491	7.092	7.27743	2.399	1	1	0	0	0	0	5	0	0	0	0	0	0	0	0	0	0	0	0	0	0	0	0	0	5	0	0	1	0	0	0	0	0	0	0	0	0
1	25559063	C	T	SYF2	837	SP7	M5856_1.02	594	9.491	7.092	7.27743	2.399	1	1	0	0	0	0	5	0	0	0	0	0	0	0	0	0	0	0	0	0	0	0	0	0	5	0	0	1	0	0	0	0	0	0	0	0	0
1	25559063	C	T	SYF2	837	KLF14	M5592_1.02	615	9.745	6.56	8.41416	3.185	1	1	1	0	0	0	5	0	0	0	0	0	0	0	0	0	0	0	0	0	0	0	0	0	5	0	0	1	0	0	0	0	0	0	0	0	0
1	25559063	C	T	SYF2	837	ZBTB7A	M4640_1.02	623	9.406	4.114	7.84363	5.292	1	1	1	0	0	0	5	0	0	0	0	0	0	0	0	0	0	0	0	0	0	0	0	0	5	0	0	1	0	0	0	0	0	0	0	0	0
1	25559063	C	T	SYF2	837	SP9	M5856_1.02	668	9.491	7.092	7.27743	2.399	1	1	0	0	0	0	5	0	0	0	0	0	0	0	0	0	0	0	0	0	0	0	0	0	5	0	0	1	0	0	0	0	0	0	0	0	0
1	25559064	C	T	SYF2	837	EGR1	M1971_1.02	520	9.326	5.836	8.08983	3.49	1	1	1	0	0	0	7	0	0	0	0	0	0	0	0	0	0	0	0	0	0	0	0	0	7	0	0	1	0	0	0	0	0	0	0	0	0
1	25559064	C	T	SYF2	837	KLF16	M5593_1.02	542	10.021	6.68	7.25289	3.341	1	1	1	0	0	0	7	0	0	0	0	0	0	0	0	0	0	0	0	0	0	0	0	0	7	0	0	1	0	0	0	0	0	0	0	0	0
1	25559064	C	T	SYF2	837	EGR4	M6201_1.02	547	8.04	1.131	7.4817	6.909	1	1	1	0	0	0	7	0	0	0	0	0	0	0	0	0	0	0	0	0	0	0	0	0	7	0	0	1	0	0	0	0	0	0	0	0	0
1	25559064	C	T	SYF2	837	SP8	M5856_1.02	573	9.491	6.3	7.27743	3.191	1	1	1	0	0	0	7	0	0	0	0	0	0	0	0	0	0	0	0	0	0	0	0	0	7	0	0	1	0	0	0	0	0	0	0	0	0
1	25559064	C	T	SYF2	837	SP7	M5856_1.02	594	9.491	6.3	7.27743	3.191	1	1	1	0	0	0	7	0	0	0	0	0	0	0	0	0	0	0	0	0	0	0	0	0	7	0	0	1	0	0	0	0	0	0	0	0	0
1	25559064	C	T	SYF2	837	KLF14	M5592_1.02	615	9.745	6.363	8.41416	3.382	1	1	1	0	0	0	7	0	0	0	0	0	0	0	0	0	0	0	0	0	0	0	0	0	7	0	0	1	0	0	0	0	0	0	0	0	0
1	25559064	C	T	SYF2	837	ZBTB7A	M4640_1.02	623	9.406	5.872	7.84363	3.534	1	1	1	0	0	0	7	0	0	0	0	0	0	0	0	0	0	0	0	0	0	0	0	0	7	0	0	1	0	0	0	0	0	0	0	0	0
1	25559064	C	T	SYF2	837	SP9	M5856_1.02	668	9.491	6.3	7.27743	3.191	1	1	1	0	0	0	7	0	0	0	0	0	0	0	0	0	0	0	0	0	0	0	0	0	7	0	0	1	0	0	0	0	0	0	0	0	0
1	25560135	G	A	SYF2	837	EGR1	M1971_1.02	520	11.373	8.149	8.08983	3.224	0	1	1	0	0	0	1	0	0	0	0	0	0	0	0	0	0	0	0	0	0	0	1	0	0	0	0	1	0	0	0	0	0	0	0	0	0
1	26560598	G	A	CEP85	885	TFDP2	M6515_1.02	710	11.591	4.831	8.0894	6.76	1	1	1	0	0	0	4	0	0	0	0	0	0	0	0	0	0	0	0	0	0	0	0	0	4	0	0	0	0	0	0	0	0	0	0	0	0
1	26560598	G	A	CEP85	885	TFDP3	M6515_1.02	711	11.591	4.831	8.0894	6.76	1	1	1	0	0	0	4	0	0	0	0	0	0	0	0	0	0	0	0	0	0	0	0	0	4	0	0	0	0	0	0	0	0	0	0	0	0
1	26560598	G	A	CEP85	885	TFDP1	M6515_1.02	712	11.591	4.831	8.0894	6.76	1	1	1	0	0	0	4	0	0	0	0	0	0	0	0	0	0	0	0	0	0	0	0	0	4	0	0	0	0	0	0	0	0	0	0	0	0
1	26560598	G	A	CEP85	885	E2F4	M2272_1.02	740	10.848	6.165	7.21166	4.683	1	1	1	0	0	0	4	0	0	0	0	0	0	0	0	0	0	0	0	0	0	0	0	0	4	0	0	0	0	0	0	0	0	0	0	0	0
1	26560598	G	A	CEP85	885	E2F4	M6193_1.02	745	9.664	6.042	7.78928	3.622	1	1	1	0	0	0	4	0	0	0	0	0	0	0	0	0	0	0	0	0	0	0	0	0	4	0	0	0	0	0	0	0	0	0	0	0	0
1	26697295	G	A	ZNF683	899	FEV	M6226_1.02	834	7.24	0.331	6.82	6.909	1	1	1	0	0	0	2	0	0	0	0	0	0	0	0	0	0	0	0	0	0	0	0	0	2	0	0	0	0	0	0	0	0	0	0	0	0
1	26697297	A	C	ZNF683	899	FEV	M6226_1.02	834	7.24	0.411	6.82	6.829	1	1	1	0	0	0	1	0	0	0	0	0	0	0	0	0	0	0	0	0	0	0	0	0	1	0	0	0	0	0	0	0	0	0	0	0	0
1	26700872	G	A	ZNF683	899	FEV	M6226_1.02	834	8.08	1.172	6.82	6.908	1	1	1	0	0	0	1	0	0	0	0	0	0	0	0	0	0	0	0	0	0	0	0	0	1	0	0	0	0	0	0	0	0	0	0	0	0
1	26701760	C	T	ZNF683	899	FEV	M6226_1.02	834	9.802	2.893	6.82	6.909	1	1	1	0	0	0	1	0	0	0	0	0	0	0	0	0	0	0	0	0	0	0	0	0	1	0	0	0	0	0	0	0	0	0	0	0	0
1	28585913	C	T	SESN2	983	RELA	M1930_1.02	1711	10.048	3.139	7.20495	6.909	1	1	1	0	0	0	3	0	0	0	0	0	0	0	0	0	0	0	0	0	0	0	0	0	3	0	0	0	0	0	0	0	0	0	0	0	0
1	28585913	C	T	SESN2	983	RELA	M3623_1.02	1712	9.754	2.905	7.256	6.849	1	1	1	0	0	0	3	0	0	0	0	0	0	0	0	0	0	0	0	0	0	0	0	0	3	0	0	0	0	0	0	0	0	0	0	0	0
1	28585913	C	T	SESN2	983	RELA	M6511_1.02	1723	9.063	5.67	7.3002	3.393	1	1	1	0	0	0	3	0	0	0	0	0	0	0	0	0	0	0	0	0	0	0	0	0	3	0	0	0	0	0	0	0	0	0	0	0	0
1	28585913	C	T	SESN2	983	E2F2	M6191_1.02	717	7.061	5.518	6.89907	1.543	1	0	0	0	0	0	3	0	0	0	0	0	0	0	0	0	0	0	0	0	0	0	0	0	3	0	0	0	0	0	0	0	0	0	0	0	0
1	28585914	C	T	SESN2	983	RELA	M1930_1.02	1711	10.048	3.139	7.20495	6.909	1	1	1	0	0	0	2	0	0	0	0	0	0	0	0	0	0	0	0	0	0	0	0	0	2	0	0	0	0	0	0	0	0	0	0	0	0
1	28585914	C	T	SESN2	983	RELA	M3623_1.02	1712	9.754	2.845	7.256	6.909	1	1	1	0	0	0	2	0	0	0	0	0	0	0	0	0	0	0	0	0	0	0	0	0	2	0	0	0	0	0	0	0	0	0	0	0	0
1	28585914	C	T	SESN2	983	RELA	M6511_1.02	1723	9.063	5.553	7.3002	3.51	1	1	1	0	0	0	2	0	0	0	0	0	0	0	0	0	0	0	0	0	0	0	0	0	2	0	0	0	0	0	0	0	0	0	0	0	0
1	28585914	C	T	SESN2	983	E2F2	M6191_1.02	717	7.061	2.138	6.89907	4.923	1	1	1	0	0	0	2	0	0	0	0	0	0	0	0	0	0	0	0	0	0	0	0	0	2	0	0	0	0	0	0	0	0	0	0	0	0
1	28585915	C	T	SESN2	983	E2F2	M6191_1.02	717	7.061	0.152	6.89907	6.909	1	1	1	0	0	0	1	0	0	0	0	0	0	0	0	0	0	0	0	0	0	0	0	0	1	0	0	0	0	0	0	0	0	0	0	0	0
1	28585916	C	T	SESN2	983	E2F2	M6191_1.02	717	7.061	1.699	6.89907	5.362	1	1	1	0	0	0	1	0	0	0	0	0	0	0	0	0	0	0	0	0	0	0	0	0	1	0	0	0	0	0	0	0	0	0	0	0	0
1	32687950	G	A	TMEM234	1097	ELK3	M5384_1.02	762	9.152	5.817	6.8546	3.335	1	1	1	0	0	0	1	0	0	0	0	0	0	0	0	0	0	0	0	0	0	0	0	0	1	0	0	0	0	0	0	0	0	0	0	0	0
1	32687950	G	A	TMEM234	1097	ELF1	M4563_1.02	767	10.14	6.594	8.07523	3.546	1	1	1	0	0	0	1	0	0	0	0	0	0	0	0	0	0	0	0	0	0	0	0	0	1	0	0	0	0	0	0	0	0	0	0	0	0
1	32687950	G	A	TMEM234	1097	ELF1	M4617_1.02	768	9.6	5.539	7.4205	4.061	1	1	1	0	0	0	1	0	0	0	0	0	0	0	0	0	0	0	0	0	0	0	0	0	1	0	0	0	0	0	0	0	0	0	0	0	0
1	32687950	G	A	TMEM234	1097	ELF1	M5373_1.02	770	10.915	4.105	8.10785	6.81	1	1	1	0	0	0	1	0	0	0	0	0	0	0	0	0	0	0	0	0	0	0	0	0	1	0	0	0	0	0	0	0	0	0	0	0	0
1	32687950	G	A	TMEM234	1097	ELF1	M5374_1.02	771	10.222	3.443	8.21976	6.779	1	1	1	0	0	0	1	0	0	0	0	0	0	0	0	0	0	0	0	0	0	0	0	0	1	0	0	0	0	0	0	0	0	0	0	0	0
1	32687950	G	A	TMEM234	1097	ELK1	M5381_1.02	782	8.996	4.685	7.3853	4.311	1	1	1	0	0	0	1	0	0	0	0	0	0	0	0	0	0	0	0	0	0	0	0	0	1	0	0	0	0	0	0	0	0	0	0	0	0
1	32687950	G	A	TMEM234	1097	ELK1	M5383_1.02	784	8.989	3.908	7.412	5.081	1	1	1	0	0	0	1	0	0	0	0	0	0	0	0	0	0	0	0	0	0	0	0	0	1	0	0	0	0	0	0	0	0	0	0	0	0
1	32687950	G	A	TMEM234	1097	EHF	M5372_1.02	796	11.382	6.498	7.90111	4.884	1	1	1	0	0	0	1	0	0	0	0	0	0	0	0	0	0	0	0	0	0	0	0	0	1	0	0	0	0	0	0	0	0	0	0	0	0
1	32687950	G	A	TMEM234	1097	EHF	M6202_1.02	797	8.414	1.825	7.81376	6.589	1	1	1	0	0	0	1	0	0	0	0	0	0	0	0	0	0	0	0	0	0	0	0	0	1	0	0	0	0	0	0	0	0	0	0	0	0
1	32687950	G	A	TMEM234	1097	GABPA	M4462_1.02	812	8.561	1.845	7.2686	6.716	1	1	1	0	0	0	1	0	0	0	0	0	0	0	0	0	0	0	0	0	0	0	0	0	1	0	0	0	0	0	0	0	0	0	0	0	0
1	32687950	G	A	TMEM234	1097	GABPA	M4505_1.02	813	8.951	2.24	7.30378	6.711	1	1	1	0	0	0	1	0	0	0	0	0	0	0	0	0	0	0	0	0	0	0	0	0	1	0	0	0	0	0	0	0	0	0	0	0	0
1	32687950	G	A	TMEM234	1097	GABPA	M5475_1.02	817	10.218	5.49	7.0648	4.728	1	1	1	0	0	0	1	0	0	0	0	0	0	0	0	0	0	0	0	0	0	0	0	0	1	0	0	0	0	0	0	0	0	0	0	0	0
1	32687978	G	A	TMEM234	1097	ELK3	M5384_1.02	762	9.406	2.867	6.8546	6.539	1	1	1	0	0	0	1	0	0	0	0	0	0	0	0	0	0	0	0	0	0	0	0	0	1	0	0	0	0	0	0	0	0	0	0	0	0
1	32687978	G	A	TMEM234	1097	ELF1	M4563_1.02	767	10.548	6.053	8.07523	4.495	1	1	1	0	0	0	1	0	0	0	0	0	0	0	0	0	0	0	0	0	0	0	0	0	1	0	0	0	0	0	0	0	0	0	0	0	0
1	32687978	G	A	TMEM234	1097	ELF1	M4617_1.02	768	10.563	3.655	7.4205	6.908	1	1	1	0	0	0	1	0	0	0	0	0	0	0	0	0	0	0	0	0	0	0	0	0	1	0	0	0	0	0	0	0	0	0	0	0	0
1	32687978	G	A	TMEM234	1097	ELF1	M5373_1.02	770	11.787	4.878	8.10785	6.909	1	1	1	0	0	0	1	0	0	0	0	0	0	0	0	0	0	0	0	0	0	0	0	0	1	0	0	0	0	0	0	0	0	0	0	0	0
1	32687978	G	A	TMEM234	1097	ELF1	M5374_1.02	771	13.014	8.015	8.21976	4.999	1	1	1	0	0	0	1	0	0	0	0	0	0	0	0	0	0	0	0	0	0	0	0	0	1	0	0	0	0	0	0	0	0	0	0	0	0
1	32687978	G	A	TMEM234	1097	ELK1	M5381_1.02	782	9.615	2.707	7.3853	6.908	1	1	1	0	0	0	1	0	0	0	0	0	0	0	0	0	0	0	0	0	0	0	0	0	1	0	0	0	0	0	0	0	0	0	0	0	0
1	32687978	G	A	TMEM234	1097	ELK1	M5383_1.02	784	9.972	3.064	7.412	6.908	1	1	1	0	0	0	1	0	0	0	0	0	0	0	0	0	0	0	0	0	0	0	0	0	1	0	0	0	0	0	0	0	0	0	0	0	0
1	32687978	G	A	TMEM234	1097	EHF	M5372_1.02	796	10.913	4.869	7.90111	6.044	1	1	1	0	0	0	1	0	0	0	0	0	0	0	0	0	0	0	0	0	0	0	0	0	1	0	0	0	0	0	0	0	0	0	0	0	0
1	32687978	G	A	TMEM234	1097	EHF	M6202_1.02	797	7.892	0.983	7.81376	6.909	1	1	1	0	0	0	1	0	0	0	0	0	0	0	0	0	0	0	0	0	0	0	0	0	1	0	0	0	0	0	0	0	0	0	0	0	0
1	32687978	G	A	TMEM234	1097	GABPA	M4462_1.02	812	9.404	4.463	7.2686	4.941	1	1	1	0	0	0	1	0	0	0	0	0	0	0	0	0	0	0	0	0	0	0	0	0	1	0	0	0	0	0	0	0	0	0	0	0	0
1	32687978	G	A	TMEM234	1097	GABPA	M4505_1.02	813	9.256	2.347	7.30378	6.909	1	1	1	0	0	0	1	0	0	0	0	0	0	0	0	0	0	0	0	0	0	0	0	0	1	0	0	0	0	0	0	0	0	0	0	0	0
1	32687978	G	A	TMEM234	1097	GABPA	M5475_1.02	817	8.903	1.994	7.0648	6.909	1	1	1	0	0	0	1	0	0	0	0	0	0	0	0	0	0	0	0	0	0	0	0	0	1	0	0	0	0	0	0	0	0	0	0	0	0
1	32687979	G	A	TMEM234	1097	ELK3	M5384_1.02	762	9.406	3.155	6.8546	6.251	1	1	1	0	0	0	2	0	0	0	0	0	0	0	0	0	0	0	0	0	0	0	0	0	2	0	0	0	0	0	0	0	0	0	0	0	0
1	32687979	G	A	TMEM234	1097	ELF1	M4563_1.02	767	10.548	3.645	8.07523	6.903	1	1	1	0	0	0	2	0	0	0	0	0	0	0	0	0	0	0	0	0	0	0	0	0	2	0	0	0	0	0	0	0	0	0	0	0	0
1	32687979	G	A	TMEM234	1097	ELF1	M4617_1.02	768	10.563	3.655	7.4205	6.908	1	1	1	0	0	0	2	0	0	0	0	0	0	0	0	0	0	0	0	0	0	0	0	0	2	0	0	0	0	0	0	0	0	0	0	0	0
1	32687979	G	A	TMEM234	1097	ELF1	M5373_1.02	770	11.787	4.878	8.10785	6.909	1	1	1	0	0	0	2	0	0	0	0	0	0	0	0	0	0	0	0	0	0	0	0	0	2	0	0	0	0	0	0	0	0	0	0	0	0
1	32687979	G	A	TMEM234	1097	ELF1	M5374_1.02	771	13.014	6.134	8.21976	6.88	1	1	1	0	0	0	2	0	0	0	0	0	0	0	0	0	0	0	0	0	0	0	0	0	2	0	0	0	0	0	0	0	0	0	0	0	0
1	32687979	G	A	TMEM234	1097	ELK1	M5381_1.02	782	9.615	4.028	7.3853	5.587	1	1	1	0	0	0	2	0	0	0	0	0	0	0	0	0	0	0	0	0	0	0	0	0	2	0	0	0	0	0	0	0	0	0	0	0	0
1	32687979	G	A	TMEM234	1097	ELK1	M5383_1.02	784	9.972	3.162	7.412	6.81	1	1	1	0	0	0	2	0	0	0	0	0	0	0	0	0	0	0	0	0	0	0	0	0	2	0	0	0	0	0	0	0	0	0	0	0	0
1	32687979	G	A	TMEM234	1097	EHF	M5372_1.02	796	10.913	4.005	7.90111	6.908	1	1	1	0	0	0	2	0	0	0	0	0	0	0	0	0	0	0	0	0	0	0	0	0	2	0	0	0	0	0	0	0	0	0	0	0	0
1	32687979	G	A	TMEM234	1097	EHF	M6202_1.02	797	7.892	1.045	7.81376	6.847	1	1	1	0	0	0	2	0	0	0	0	0	0	0	0	0	0	0	0	0	0	0	0	0	2	0	0	0	0	0	0	0	0	0	0	0	0
1	32687979	G	A	TMEM234	1097	GABPA	M4462_1.02	812	9.404	2.495	7.2686	6.909	1	1	1	0	0	0	2	0	0	0	0	0	0	0	0	0	0	0	0	0	0	0	0	0	2	0	0	0	0	0	0	0	0	0	0	0	0
1	32687979	G	A	TMEM234	1097	GABPA	M4505_1.02	813	9.256	2.347	7.30378	6.909	1	1	1	0	0	0	2	0	0	0	0	0	0	0	0	0	0	0	0	0	0	0	0	0	2	0	0	0	0	0	0	0	0	0	0	0	0
1	32687979	G	A	TMEM234	1097	GABPA	M5475_1.02	817	8.903	2.01	7.0648	6.893	1	1	1	0	0	0	2	0	0	0	0	0	0	0	0	0	0	0	0	0	0	0	0	0	2	0	0	0	0	0	0	0	0	0	0	0	0
1	36635832	C	T	MAP7D1	1224	LEF1	M5596_1.02	1824	4.824	11.727	9.0809	6.903	0	0	0	1	1	1	3	0	0	0	0	0	0	3	0	0	0	0	0	0	0	0	0	0	0	0	0	0	0	0	0	0	0	0	1	0	0
1	36635832	C	T	MAP7D1	1224	TCF7L1	M5903_1.02	1829	4.444	9.364	8.20357	4.92	0	0	0	1	1	1	3	0	0	0	0	0	0	3	0	0	0	0	0	0	0	0	0	0	0	0	0	0	0	0	0	0	0	0	1	0	0
1	38325298	C	G	MTF1	1273	SPIB	M5864_1.02	804	10.362	8.632	8.83547	1.73	1	0	0	0	0	0	1	0	0	0	0	0	0	0	0	0	0	1	0	0	0	0	0	0	0	0	0	1	0	0	0	0	0	0	0	0	0
1	38325300	C	T	MTF1	1273	ELF3	M6205_1.02	832	5.232	10.144	8.12436	4.912	0	0	0	1	1	1	5	0	0	0	0	0	0	0	0	0	0	0	0	0	0	0	0	0	5	0	0	1	0	0	0	0	0	0	0	0	0
1	38325300	C	T	MTF1	1273	SPIB	M5864_1.02	804	9.959	6.951	8.83547	3.008	1	1	1	0	0	0	5	0	0	0	0	0	0	0	0	0	0	0	0	0	0	0	0	0	5	0	0	1	0	0	0	0	0	0	0	0	0
1	38325300	C	T	MTF1	1273	ZNF384	M6557_1.02	539	1.188	8.097	7.31061	6.909	0	0	0	1	1	1	5	0	0	0	0	0	0	0	0	0	0	0	0	0	0	0	0	0	5	0	0	1	0	0	0	0	0	0	0	0	0
1	38325307	G	A	MTF1	1273	EHF	M2390_1.02	795	9.688	3.48	6.92	6.208	1	1	1	0	0	0	3	0	0	0	0	0	0	0	0	0	0	0	0	0	0	0	0	0	3	0	0	1	0	0	0	0	0	0	0	0	0
1	38325310	G	A	MTF1	1273	EHF	M2390_1.02	795	9.688	2.779	6.92	6.909	1	1	1	0	0	0	1	0	0	0	0	0	0	0	0	0	0	0	0	0	0	0	0	0	1	0	0	1	0	0	0	0	0	0	0	0	0
1	38325313	G	A	MTF1	1273	EHF	M2390_1.02	795	9.688	2.779	6.92	6.909	1	1	1	0	0	0	1	0	0	0	0	0	0	0	0	0	0	0	0	0	0	0	0	0	1	0	0	1	0	0	0	0	0	0	0	0	0
1	38325314	G	A	MTF1	1273	EHF	M2390_1.02	795	9.688	3.456	6.92	6.232	1	1	1	0	0	0	1	0	0	0	0	0	0	0	0	0	0	0	0	0	0	0	0	0	1	0	0	1	0	0	0	0	0	0	0	0	0
1	38472646	T	A	FHL3	1283	FOXC1	M5441_1.02	847	2.666	6.902	6.86893	4.236	0	0	0	1	1	1	1	0	0	0	0	0	0	0	0	0	0	0	0	0	0	0	0	0	0	1	0	1	0	0	0	0	0	0	0	0	0
1	38472653	T	A	FHL3	1283	FOXC1	M5441_1.02	847	2.666	6.902	6.86893	4.236	0	0	0	1	1	1	1	0	0	0	0	0	0	0	0	0	0	0	0	0	0	0	0	0	0	0	1	1	0	0	0	0	0	0	0	0	0
1	38472654	T	A	FHL3	1283	FOXC1	M5441_1.02	847	2.666	6.902	6.86893	4.236	0	0	0	1	1	1	2	0	0	0	0	0	0	0	0	0	0	0	0	0	0	0	0	0	0	1	1	1	0	0	0	0	0	0	0	0	0
1	38473284	T	A	FHL3	1283	FOXC1	M5441_1.02	847	3.514	7.759	6.86893	4.245	0	0	0	1	1	1	1	0	0	0	1	0	0	0	0	0	0	0	0	0	0	0	0	0	0	0	0	1	0	0	0	0	0	0	0	0	0
1	38478322	C	T	UTP11L	1285	ELF2	M6204_1.02	761	11.321	4.412	8.38	6.909	1	1	1	0	0	0	1	0	0	0	0	0	0	0	0	0	0	0	0	0	0	0	0	0	1	0	0	1	0	0	0	0	0	0	0	0	0
1	38478322	C	T	UTP11L	1285	ELF1	M6203_1.02	772	8.025	1.116	6.4957	6.909	1	1	1	0	0	0	1	0	0	0	0	0	0	0	0	0	0	0	0	0	0	0	0	0	1	0	0	1	0	0	0	0	0	0	0	0	0
1	38478322	C	T	UTP11L	1285	ELK1	M6207_1.02	785	7.069	3.307	6.0158	3.762	1	1	1	0	0	0	1	0	0	0	0	0	0	0	0	0	0	0	0	0	0	0	0	0	1	0	0	1	0	0	0	0	0	0	0	0	0
1	38478322	C	T	UTP11L	1285	ETS1	M3049_1.02	786	8.305	1.396	6.38457	6.909	1	1	1	0	0	0	1	0	0	0	0	0	0	0	0	0	0	0	0	0	0	0	0	0	1	0	0	1	0	0	0	0	0	0	0	0	0
1	38478322	C	T	UTP11L	1285	ETS1	M6220_1.02	794	8.426	1.517	5.959	6.909	1	1	1	0	0	0	1	0	0	0	0	0	0	0	0	0	0	0	0	0	0	0	0	0	1	0	0	1	0	0	0	0	0	0	0	0	0
1	38478322	C	T	UTP11L	1285	EHF	M2390_1.02	795	9.676	2.768	6.92	6.908	1	1	1	0	0	0	1	0	0	0	0	0	0	0	0	0	0	0	0	0	0	0	0	0	1	0	0	1	0	0	0	0	0	0	0	0	0
1	38478322	C	T	UTP11L	1285	ELF5	M5378_1.02	798	8.328	1.426	6.94201	6.902	1	1	1	0	0	0	1	0	0	0	0	0	0	0	0	0	0	0	0	0	0	0	0	0	1	0	0	1	0	0	0	0	0	0	0	0	0
1	38478322	C	T	UTP11L	1285	ELF5	M5379_1.02	799	8.095	1.835	6.71725	6.26	1	1	1	0	0	0	1	0	0	0	0	0	0	0	0	0	0	0	0	0	0	0	0	0	1	0	0	1	0	0	0	0	0	0	0	0	0
1	38478322	C	T	UTP11L	1285	FLI1	M2277_1.02	806	7.532	0.623	7.1612	6.909	1	1	1	0	0	0	1	0	0	0	0	0	0	0	0	0	0	0	0	0	0	0	0	0	1	0	0	1	0	0	0	0	0	0	0	0	0
1	38478322	C	T	UTP11L	1285	ERG	M5399_1.02	819	6.794	0.083	6.7374	6.711	1	1	1	0	0	0	1	0	0	0	0	0	0	0	0	0	0	0	0	0	0	0	0	0	1	0	0	1	0	0	0	0	0	0	0	0	0
1	38478322	C	T	UTP11L	1285	ELK4	M4522_1.02	826	7.65	0.741	6.8377	6.909	1	1	1	0	0	0	1	0	0	0	0	0	0	0	0	0	0	0	0	0	0	0	0	0	1	0	0	1	0	0	0	0	0	0	0	0	0
1	38478322	C	T	UTP11L	1285	ELF3	M6205_1.02	832	11.164	4.255	8.12436	6.909	1	1	1	0	0	0	1	0	0	0	0	0	0	0	0	0	0	0	0	0	0	0	0	0	1	0	0	1	0	0	0	0	0	0	0	0	0
1	38478322	C	T	UTP11L	1285	FEV	M5429_1.02	833	6.863	0.982	6.74781	5.881	1	1	1	0	0	0	1	0	0	0	0	0	0	0	0	0	0	0	0	0	0	0	0	0	1	0	0	1	0	0	0	0	0	0	0	0	0
1	38478322	C	T	UTP11L	1285	ETV4	M5423_1.02	836	7.054	0.15	6.51511	6.904	1	1	1	0	0	0	1	0	0	0	0	0	0	0	0	0	0	0	0	0	0	0	0	0	1	0	0	1	0	0	0	0	0	0	0	0	0
1	38478324	G	A	UTP11L	1285	ELF2	M6204_1.02	761	11.321	4.663	8.38	6.658	1	1	1	0	0	0	8	0	0	0	0	0	0	0	0	0	0	0	0	0	0	0	0	0	8	0	0	1	0	0	0	0	0	0	0	0	0
1	38478324	G	A	UTP11L	1285	ELF1	M6203_1.02	772	8.025	4.757	6.4957	3.268	1	1	1	0	0	0	8	0	0	0	0	0	0	0	0	0	0	0	0	0	0	0	0	0	8	0	0	1	0	0	0	0	0	0	0	0	0
1	38478324	G	A	UTP11L	1285	ELK1	M6207_1.02	785	7.069	3.881	6.0158	3.188	1	1	1	0	0	0	8	0	0	0	0	0	0	0	0	0	0	0	0	0	0	0	0	0	8	0	0	1	0	0	0	0	0	0	0	0	0
1	38478324	G	A	UTP11L	1285	ETS1	M3049_1.02	786	8.305	1.465	6.38457	6.84	1	1	1	0	0	0	8	0	0	0	0	0	0	0	0	0	0	0	0	0	0	0	0	0	8	0	0	1	0	0	0	0	0	0	0	0	0
1	38478324	G	A	UTP11L	1285	ETS1	M6220_1.02	794	8.426	3.992	5.959	4.434	1	1	1	0	0	0	8	0	0	0	0	0	0	0	0	0	0	0	0	0	0	0	0	0	8	0	0	1	0	0	0	0	0	0	0	0	0
1	38478324	G	A	UTP11L	1285	EHF	M2390_1.02	795	9.676	3.451	6.92	6.225	1	1	1	0	0	0	8	0	0	0	0	0	0	0	0	0	0	0	0	0	0	0	0	0	8	0	0	1	0	0	0	0	0	0	0	0	0
1	38478324	G	A	UTP11L	1285	ELF5	M5378_1.02	798	8.328	4.878	6.94201	3.45	1	1	1	0	0	0	8	0	0	0	0	0	0	0	0	0	0	0	0	0	0	0	0	0	8	0	0	1	0	0	0	0	0	0	0	0	0
1	38478324	G	A	UTP11L	1285	ELF5	M5379_1.02	799	8.095	4.911	6.71725	3.184	1	1	1	0	0	0	8	0	0	0	0	0	0	0	0	0	0	0	0	0	0	0	0	0	8	0	0	1	0	0	0	0	0	0	0	0	0
1	38478324	G	A	UTP11L	1285	FLI1	M2277_1.02	806	7.532	0.887	7.1612	6.645	1	1	1	0	0	0	8	0	0	0	0	0	0	0	0	0	0	0	0	0	0	0	0	0	8	0	0	1	0	0	0	0	0	0	0	0	0
1	38478324	G	A	UTP11L	1285	ERG	M5399_1.02	819	6.794	2.998	6.7374	3.796	1	1	1	0	0	0	8	0	0	0	0	0	0	0	0	0	0	0	0	0	0	0	0	0	8	0	0	1	0	0	0	0	0	0	0	0	0
1	38478324	G	A	UTP11L	1285	ELK4	M4522_1.02	826	7.65	4.492	6.8377	3.158	1	1	1	0	0	0	8	0	0	0	0	0	0	0	0	0	0	0	0	0	0	0	0	0	8	0	0	1	0	0	0	0	0	0	0	0	0
1	38478324	G	A	UTP11L	1285	ELF3	M6205_1.02	832	11.164	4.4	8.12436	6.764	1	1	1	0	0	0	8	0	0	0	0	0	0	0	0	0	0	0	0	0	0	0	0	0	8	0	0	1	0	0	0	0	0	0	0	0	0
1	38478324	G	A	UTP11L	1285	FEV	M5429_1.02	833	6.863	3.504	6.74781	3.359	1	1	1	0	0	0	8	0	0	0	0	0	0	0	0	0	0	0	0	0	0	0	0	0	8	0	0	1	0	0	0	0	0	0	0	0	0
1	38478324	G	A	UTP11L	1285	ETV4	M5423_1.02	836	7.054	3.902	6.51511	3.152	1	1	1	0	0	0	8	0	0	0	0	0	0	0	0	0	0	0	0	0	0	0	0	0	8	0	0	1	0	0	0	0	0	0	0	0	0
1	38478354	G	A	UTP11L	1285	ELF2	M6204_1.02	761	9.562	2.653	8.38	6.909	1	1	1	0	0	0	1	0	0	0	0	0	0	0	0	0	0	0	0	0	0	0	0	0	1	0	0	1	0	0	0	0	0	0	0	0	0
1	38478354	G	A	UTP11L	1285	ELF1	M6203_1.02	772	7.818	0.909	6.4957	6.909	1	1	1	0	0	0	1	0	0	0	0	0	0	0	0	0	0	0	0	0	0	0	0	0	1	0	0	1	0	0	0	0	0	0	0	0	0
1	38478354	G	A	UTP11L	1285	ELK1	M6207_1.02	785	6.321	2.11	6.0158	4.211	1	1	1	0	0	0	1	0	0	0	0	0	0	0	0	0	0	0	0	0	0	0	0	0	1	0	0	1	0	0	0	0	0	0	0	0	0
1	38478354	G	A	UTP11L	1285	ETS1	M6220_1.02	794	8.4	1.495	5.959	6.905	1	1	1	0	0	0	1	0	0	0	0	0	0	0	0	0	0	0	0	0	0	0	0	0	1	0	0	1	0	0	0	0	0	0	0	0	0
1	38478354	G	A	UTP11L	1285	EHF	M2390_1.02	795	9.658	2.749	6.92	6.909	1	1	1	0	0	0	1	0	0	0	0	0	0	0	0	0	0	0	0	0	0	0	0	0	1	0	0	1	0	0	0	0	0	0	0	0	0
1	38478354	G	A	UTP11L	1285	ELF5	M5378_1.02	798	8.057	1.153	6.94201	6.904	1	1	1	0	0	0	1	0	0	0	0	0	0	0	0	0	0	0	0	0	0	0	0	0	1	0	0	1	0	0	0	0	0	0	0	0	0
1	38478354	G	A	UTP11L	1285	ELF5	M5379_1.02	799	7.777	1.791	6.71725	5.986	1	1	1	0	0	0	1	0	0	0	0	0	0	0	0	0	0	0	0	0	0	0	0	0	1	0	0	1	0	0	0	0	0	0	0	0	0
1	38478354	G	A	UTP11L	1285	FLI1	M2277_1.02	806	9.509	2.6	7.1612	6.909	1	1	1	0	0	0	1	0	0	0	0	0	0	0	0	0	0	0	0	0	0	0	0	0	1	0	0	1	0	0	0	0	0	0	0	0	0
1	38478354	G	A	UTP11L	1285	ETV4	M5423_1.02	836	6.601	-0.299	6.51511	6.9	1	1	1	0	0	0	1	0	0	0	0	0	0	0	0	0	0	0	0	0	0	0	0	0	1	0	0	1	0	0	0	0	0	0	0	0	0
1	42501645	C	T	HIVEP3	1390	INSM1	M1969_1.02	610	7.857	0.948	7.60657	6.909	1	1	1	0	0	0	2	0	0	0	0	0	0	0	0	0	0	0	0	0	0	0	0	0	2	0	0	1	0	0	0	0	0	0	0	0	0
1	42501645	C	T	HIVEP3	1390	INSM1	M6306_1.02	611	9.281	2.373	8.15359	6.908	1	1	1	0	0	0	2	0	0	0	0	0	0	0	0	0	0	0	0	0	0	0	0	0	2	0	0	1	0	0	0	0	0	0	0	0	0
1	42501646	C	T	HIVEP3	1390	INSM1	M1969_1.02	610	7.857	0.991	7.60657	6.866	1	1	1	0	0	0	1	0	0	0	0	0	0	0	0	0	0	0	0	0	0	0	0	0	1	0	0	1	0	0	0	0	0	0	0	0	0
1	42501646	C	T	HIVEP3	1390	INSM1	M6306_1.02	611	9.281	2.373	8.15359	6.908	1	1	1	0	0	0	1	0	0	0	0	0	0	0	0	0	0	0	0	0	0	0	0	0	1	0	0	1	0	0	0	0	0	0	0	0	0
1	42501646	C	T	HIVEP3	1390	EHF	M2390_1.02	795	9.706	3.475	6.92	6.231	1	1	1	0	0	0	1	0	0	0	0	0	0	0	0	0	0	0	0	0	0	0	0	0	1	0	0	1	0	0	0	0	0	0	0	0	0
1	42501647	C	T	HIVEP3	1390	INSM1	M1969_1.02	610	7.857	0.948	7.60657	6.909	1	1	1	0	0	0	1	0	0	0	0	0	0	0	0	0	0	0	0	0	0	0	0	0	1	0	0	1	0	0	0	0	0	0	0	0	0
1	42501647	C	T	HIVEP3	1390	INSM1	M6306_1.02	611	9.281	2.373	8.15359	6.908	1	1	1	0	0	0	1	0	0	0	0	0	0	0	0	0	0	0	0	0	0	0	0	0	1	0	0	1	0	0	0	0	0	0	0	0	0
1	42501647	C	T	HIVEP3	1390	EHF	M2390_1.02	795	9.706	2.797	6.92	6.909	1	1	1	0	0	0	1	0	0	0	0	0	0	0	0	0	0	0	0	0	0	0	0	0	1	0	0	1	0	0	0	0	0	0	0	0	0
1	42501650	C	T	HIVEP3	1390	INSM1	M1969_1.02	610	7.857	3.021	7.60657	4.836	1	1	1	0	0	0	1	0	0	0	0	0	0	0	0	0	0	0	0	0	0	0	0	0	1	0	0	1	0	0	0	0	0	0	0	0	0
1	42501650	C	T	HIVEP3	1390	INSM1	M6306_1.02	611	9.281	4.472	8.15359	4.809	1	1	1	0	0	0	1	0	0	0	0	0	0	0	0	0	0	0	0	0	0	0	0	0	1	0	0	1	0	0	0	0	0	0	0	0	0
1	42501650	C	T	HIVEP3	1390	EHF	M2390_1.02	795	9.706	2.797	6.92	6.909	1	1	1	0	0	0	1	0	0	0	0	0	0	0	0	0	0	0	0	0	0	0	0	0	1	0	0	1	0	0	0	0	0	0	0	0	0
1	42501651	C	T	HIVEP3	1390	INSM1	M1969_1.02	610	7.857	1.13	7.60657	6.727	1	1	1	0	0	0	1	0	0	0	0	0	0	0	0	0	0	0	0	0	0	0	0	0	1	0	0	1	0	0	0	0	0	0	0	0	0
1	42501651	C	T	HIVEP3	1390	INSM1	M6306_1.02	611	9.281	2.669	8.15359	6.612	1	1	1	0	0	0	1	0	0	0	0	0	0	0	0	0	0	0	0	0	0	0	0	0	1	0	0	1	0	0	0	0	0	0	0	0	0
1	42501651	C	T	HIVEP3	1390	EHF	M2390_1.02	795	9.706	2.797	6.92	6.909	1	1	1	0	0	0	1	0	0	0	0	0	0	0	0	0	0	0	0	0	0	0	0	0	1	0	0	1	0	0	0	0	0	0	0	0	0
1	42502270	C	T	HIVEP3	1390	INSM1	M1969_1.02	610	7.608	0.7	7.60657	6.908	1	1	1	0	0	0	1	0	0	0	0	0	0	0	0	0	0	0	0	1	0	0	0	0	0	0	0	1	0	0	0	0	0	0	0	0	0
1	43045671	C	T	CCDC30	1409	ETS1	M6220_1.02	794	6.371	1.937	5.959	4.434	1	1	1	0	0	0	1	0	0	0	0	0	0	0	0	0	0	0	0	0	0	0	0	0	1	0	0	0	0	0	0	0	0	0	0	0	0
1	43046266	G	A	CCDC30	1409	ETS1	M6220_1.02	794	6.897	-0.008	5.959	6.905	1	1	1	0	0	0	1	0	0	0	0	0	0	0	0	0	0	0	0	0	0	0	0	0	1	0	0	0	0	0	0	0	0	0	0	0	0
1	43047211	C	T	CCDC30	1409	ETS1	M6220_1.02	794	7.327	0.422	5.959	6.905	1	1	1	0	0	0	2	0	0	0	0	0	0	0	0	0	0	0	0	0	0	0	0	0	2	0	0	0	0	0	0	0	0	0	0	0	0
1	43312246	C	T	ZNF691	1427	EHF	M2390_1.02	795	9.706	3.475	6.92	6.231	1	1	1	0	0	0	1	0	0	0	0	0	0	0	0	0	0	0	0	0	0	0	0	0	1	0	0	0	0	0	0	0	0	0	0	0	0
1	43312247	C	T	ZNF691	1427	EHF	M2390_1.02	795	9.706	2.797	6.92	6.909	1	1	1	0	0	0	2	0	0	0	0	0	0	0	0	0	0	0	0	0	0	0	0	0	2	0	0	0	0	0	0	0	0	0	0	0	0
1	43312250	C	T	ZNF691	1427	EHF	M2390_1.02	795	9.706	2.797	6.92	6.909	1	1	1	0	0	0	2	0	0	0	0	0	0	0	0	0	0	0	0	0	0	0	0	0	2	0	0	0	0	0	0	0	0	0	0	0	0
1	43312251	C	T	ZNF691	1427	EHF	M2390_1.02	795	9.706	2.797	6.92	6.909	1	1	1	0	0	0	1	0	0	0	0	0	0	0	0	0	0	0	0	0	0	0	0	0	1	0	0	0	0	0	0	0	0	0	0	0	0
1	43823359	C	T	CDC20	1448	SP1	M1906_1.02	641	9.689	5.025	7.1856	4.664	1	1	1	0	0	0	1	0	0	0	0	0	0	0	0	0	0	0	0	0	0	0	0	0	0	1	0	1	0	0	0	0	0	0	0	0	0
1	43824520	C	T	CDC20	1448	TFAP2A	M5913_1.02	22	7.57	1.774	7.39878	5.796	1	1	1	0	0	0	1	0	0	0	0	0	0	0	0	0	0	0	0	0	0	0	0	0	1	0	0	1	0	0	0	0	0	0	0	0	0
1	43824525	G	A	CDC20	1448	TFAP2A	M5913_1.02	22	7.57	7.242	7.39878	0.328	1	0	0	0	0	0	1	0	0	0	0	0	0	0	0	0	0	0	0	0	0	0	0	0	1	0	0	1	0	0	0	0	0	0	0	0	0
1	43824525	G	A	CDC20	1448	PLAGL1	M6422_1.02	515	7.182	0.503	6.92439	6.679	1	1	1	0	0	0	1	0	0	0	0	0	0	0	0	0	0	0	0	0	0	0	0	0	1	0	0	1	0	0	0	0	0	0	0	0	0
1	43824528	G	A	CDC20	1448	RELB	M6448_1.02	1696	1.429	8.181	6.94457	6.752	0	0	0	1	1	1	11	0	0	0	0	0	0	0	0	0	0	0	0	0	0	0	0	0	11	0	0	1	0	0	0	0	0	0	0	0	0
1	43824528	G	A	CDC20	1448	RELA	M1930_1.02	1711	2.519	9.31	7.20495	6.791	0	0	0	1	1	1	11	0	0	0	0	0	0	0	0	0	0	0	0	0	0	0	0	0	11	0	0	1	0	0	0	0	0	0	0	0	0
1	43824528	G	A	CDC20	1448	RELA	M3623_1.02	1712	2.512	9.303	7.256	6.791	0	0	0	1	1	1	11	0	0	0	0	0	0	0	0	0	0	0	0	0	0	0	0	0	11	0	0	1	0	0	0	0	0	0	0	0	0
1	43824528	G	A	CDC20	1448	RELA	M6511_1.02	1723	4.323	8.106	7.3002	3.783	0	0	0	1	1	1	11	0	0	0	0	0	0	0	0	0	0	0	0	0	0	0	0	0	11	0	0	1	0	0	0	0	0	0	0	0	0
1	43824528	G	A	CDC20	1448	TFAP2A	M5913_1.02	22	7.57	0.661	7.39878	6.909	1	1	1	0	0	0	11	0	0	0	0	0	0	0	0	0	0	0	0	0	0	0	0	0	11	0	0	1	0	0	0	0	0	0	0	0	0
1	43824528	G	A	CDC20	1448	PLAGL1	M6422_1.02	515	7.182	0.273	6.92439	6.909	1	1	1	0	0	0	11	0	0	0	0	0	0	0	0	0	0	0	0	0	0	0	0	0	11	0	0	1	0	0	0	0	0	0	0	0	0
1	43824528	G	A	CDC20	1448	SP2	M6481_1.02	585	8.909	8.113	8.18663	0.796	1	0	0	0	0	0	11	0	0	0	0	0	0	0	0	0	0	0	0	0	0	0	0	0	11	0	0	1	0	0	0	0	0	0	0	0	0
1	43824529	G	A	CDC20	1448	SP4	M5855_1.02	503	8.691	12.721	9.6925	4.03	0	0	0	1	1	1	16	0	0	0	0	0	0	0	0	0	0	0	0	0	0	0	0	0	16	0	0	1	0	0	0	0	0	0	0	0	0
1	43824529	G	A	CDC20	1448	SP8	M5856_1.02	573	4.446	10.204	7.27743	5.758	0	0	0	1	1	1	16	0	0	0	0	0	0	0	0	0	0	0	0	0	0	0	0	0	16	0	0	1	0	0	0	0	0	0	0	0	0
1	43824529	G	A	CDC20	1448	SP7	M5856_1.02	594	4.446	10.204	7.27743	5.758	0	0	0	1	1	1	16	0	0	0	0	0	0	0	0	0	0	0	0	0	0	0	0	0	16	0	0	1	0	0	0	0	0	0	0	0	0
1	43824529	G	A	CDC20	1448	SP9	M5856_1.02	668	4.446	10.204	7.27743	5.758	0	0	0	1	1	1	16	0	0	0	0	0	0	0	0	0	0	0	0	0	0	0	0	0	16	0	0	1	0	0	0	0	0	0	0	0	0
1	43824529	G	A	CDC20	1448	TFAP2A	M5913_1.02	22	7.57	0.661	7.39878	6.909	1	1	1	0	0	0	16	0	0	0	0	0	0	0	0	0	0	0	0	0	0	0	0	0	16	0	0	1	0	0	0	0	0	0	0	0	0
1	43824529	G	A	CDC20	1448	PLAGL1	M6422_1.02	515	7.182	0.273	6.92439	6.909	1	1	1	0	0	0	16	0	0	0	0	0	0	0	0	0	0	0	0	0	0	0	0	0	16	0	0	1	0	0	0	0	0	0	0	0	0
1	43824529	G	A	CDC20	1448	SP2	M6481_1.02	585	8.909	3.798	8.18663	5.111	1	1	1	0	0	0	16	0	0	0	0	0	0	0	0	0	0	0	0	0	0	0	0	0	16	0	0	1	0	0	0	0	0	0	0	0	0
1	43824529	G	A	CDC20	1448	SP1	M1906_1.02	641	9.848	5.537	7.1856	4.311	1	1	1	0	0	0	16	0	0	0	0	0	0	0	0	0	0	0	0	0	0	0	0	0	16	0	0	1	0	0	0	0	0	0	0	0	0
1	43824537	C	T	CDC20	1448	SP2	M6481_1.02	585	8.909	7.782	8.18663	1.127	1	0	0	0	0	0	1	0	0	0	0	0	0	0	0	0	0	0	0	0	0	0	0	0	1	0	0	1	0	0	0	0	0	0	0	0	0
1	43855557	C	T	MED8	1450	SPI1	M5863_1.02	755	5.297	11.253	9.35522	5.956	0	0	0	1	1	1	5	0	0	0	0	0	0	0	0	0	0	0	0	0	0	0	0	0	5	0	0	1	0	0	0	0	0	0	0	0	0
1	43855557	C	T	SZT2	1451	SPI1	M5863_1.02	755	5.297	11.253	9.35522	5.956	0	0	0	1	1	1	5	0	0	0	0	0	0	0	0	0	0	0	0	0	0	0	0	0	5	0	0	1	0	0	0	0	0	0	0	0	0
1	43855557	C	T	MED8	1450	ELF1	M5374_1.02	771	5.824	10.256	8.21976	4.432	0	0	0	1	1	1	5	0	0	0	0	0	0	0	0	0	0	0	0	0	0	0	0	0	5	0	0	1	0	0	0	0	0	0	0	0	0
1	43855557	C	T	SZT2	1451	ELF1	M5374_1.02	771	5.824	10.256	8.21976	4.432	0	0	0	1	1	1	5	0	0	0	0	0	0	0	0	0	0	0	0	0	0	0	0	0	5	0	0	1	0	0	0	0	0	0	0	0	0
1	43855557	C	T	MED8	1450	SPIB	M5864_1.02	804	8.082	11.812	8.83547	3.73	0	0	0	1	1	1	5	0	0	0	0	0	0	0	0	0	0	0	0	0	0	0	0	0	5	0	0	1	0	0	0	0	0	0	0	0	0
1	43855557	C	T	SZT2	1451	SPIB	M5864_1.02	804	8.082	11.812	8.83547	3.73	0	0	0	1	1	1	5	0	0	0	0	0	0	0	0	0	0	0	0	0	0	0	0	0	5	0	0	1	0	0	0	0	0	0	0	0	0
1	44435517	C	T	DPH2	1482	NR2C2	M4554_1.02	1627	9.384	2.475	8.65353	6.909	1	1	1	0	0	0	2	0	0	0	0	0	0	0	0	0	0	0	0	0	0	0	0	0	2	0	0	0	0	0	0	0	0	0	0	0	0
1	44435517	C	T	DPH2	1482	ERF	M5398_1.02	760	9.483	2.588	7.017	6.895	1	1	1	0	0	0	2	0	0	0	0	0	0	0	0	0	0	0	0	0	0	0	0	0	2	0	0	0	0	0	0	0	0	0	0	0	0
1	44435517	C	T	DPH2	1482	ETV3	M5422_1.02	764	9.057	2.22	6.7945	6.837	1	1	1	0	0	0	2	0	0	0	0	0	0	0	0	0	0	0	0	0	0	0	0	0	2	0	0	0	0	0	0	0	0	0	0	0	0
1	44435517	C	T	DPH2	1482	ELF1	M2275_1.02	765	8.54	1.631	7.81263	6.909	1	1	1	0	0	0	2	0	0	0	0	0	0	0	0	0	0	0	0	0	0	0	0	0	2	0	0	0	0	0	0	0	0	0	0	0	0
1	44435517	C	T	DPH2	1482	ETS1	M3050_1.02	787	7.043	0.134	6.66409	6.909	1	1	1	0	0	0	2	0	0	0	0	0	0	0	0	0	0	0	0	0	0	0	0	0	2	0	0	0	0	0	0	0	0	0	0	0	0
1	44435517	C	T	DPH2	1482	EHF	M6202_1.02	797	10.517	3.67	7.81376	6.847	1	1	1	0	0	0	2	0	0	0	0	0	0	0	0	0	0	0	0	0	0	0	0	0	2	0	0	0	0	0	0	0	0	0	0	0	0
1	44435517	C	T	DPH2	1482	FLI1	M2277_1.02	806	8.443	1.534	7.1612	6.909	1	1	1	0	0	0	2	0	0	0	0	0	0	0	0	0	0	0	0	0	0	0	0	0	2	0	0	0	0	0	0	0	0	0	0	0	0
1	44435517	C	T	DPH2	1482	ETV5	M5424_1.02	839	8.767	1.869	6.289	6.898	1	1	1	0	0	0	2	0	0	0	0	0	0	0	0	0	0	0	0	0	0	0	0	0	2	0	0	0	0	0	0	0	0	0	0	0	0
1	44435518	C	T	DPH2	1482	NR2C2	M4554_1.02	1627	9.384	2.475	8.65353	6.909	1	1	1	0	0	0	1	0	0	0	0	0	0	0	0	0	0	0	0	0	0	0	0	0	1	0	0	0	0	0	0	0	0	0	0	0	0
1	44435518	C	T	DPH2	1482	ERF	M5398_1.02	760	9.483	2.574	7.017	6.909	1	1	1	0	0	0	1	0	0	0	0	0	0	0	0	0	0	0	0	0	0	0	0	0	1	0	0	0	0	0	0	0	0	0	0	0	0
1	44435518	C	T	DPH2	1482	ETV3	M5422_1.02	764	9.057	2.211	6.7945	6.846	1	1	1	0	0	0	1	0	0	0	0	0	0	0	0	0	0	0	0	0	0	0	0	0	1	0	0	0	0	0	0	0	0	0	0	0	0
1	44435518	C	T	DPH2	1482	ELF1	M2275_1.02	765	8.54	1.631	7.81263	6.909	1	1	1	0	0	0	1	0	0	0	0	0	0	0	0	0	0	0	0	0	0	0	0	0	1	0	0	0	0	0	0	0	0	0	0	0	0
1	44435518	C	T	DPH2	1482	ETS1	M3050_1.02	787	7.043	0.134	6.66409	6.909	1	1	1	0	0	0	1	0	0	0	0	0	0	0	0	0	0	0	0	0	0	0	0	0	1	0	0	0	0	0	0	0	0	0	0	0	0
1	44435518	C	T	DPH2	1482	EHF	M6202_1.02	797	10.517	3.608	7.81376	6.909	1	1	1	0	0	0	1	0	0	0	0	0	0	0	0	0	0	0	0	0	0	0	0	0	1	0	0	0	0	0	0	0	0	0	0	0	0
1	44435518	C	T	DPH2	1482	FLI1	M2277_1.02	806	8.443	1.534	7.1612	6.909	1	1	1	0	0	0	1	0	0	0	0	0	0	0	0	0	0	0	0	0	0	0	0	0	1	0	0	0	0	0	0	0	0	0	0	0	0
1	44435518	C	T	DPH2	1482	ETV5	M5424_1.02	839	8.767	1.862	6.289	6.905	1	1	1	0	0	0	1	0	0	0	0	0	0	0	0	0	0	0	0	0	0	0	0	0	1	0	0	0	0	0	0	0	0	0	0	0	0
1	44435642	G	A	DPH2	1482	NR2C2	M4554_1.02	1627	10.732	3.823	8.65353	6.909	1	1	1	0	0	0	1	0	0	0	0	0	0	0	0	0	0	0	0	0	0	0	0	0	1	0	0	0	0	0	0	0	0	0	0	0	0
1	44435642	G	A	DPH2	1482	ERF	M5398_1.02	760	7.425	0.53	7.017	6.895	1	1	1	0	0	0	1	0	0	0	0	0	0	0	0	0	0	0	0	0	0	0	0	0	1	0	0	0	0	0	0	0	0	0	0	0	0
1	44435642	G	A	DPH2	1482	ETV3	M5422_1.02	764	8.718	1.881	6.7945	6.837	1	1	1	0	0	0	1	0	0	0	0	0	0	0	0	0	0	0	0	0	0	0	0	0	1	0	0	0	0	0	0	0	0	0	0	0	0
1	44435642	G	A	DPH2	1482	ELF1	M2275_1.02	765	11.101	4.192	7.81263	6.909	1	1	1	0	0	0	1	0	0	0	0	0	0	0	0	0	0	0	0	0	0	0	0	0	1	0	0	0	0	0	0	0	0	0	0	0	0
1	44435642	G	A	DPH2	1482	ETS1	M3050_1.02	787	7.043	0.134	6.66409	6.909	1	1	1	0	0	0	1	0	0	0	0	0	0	0	0	0	0	0	0	0	0	0	0	0	1	0	0	0	0	0	0	0	0	0	0	0	0
1	44435642	G	A	DPH2	1482	EHF	M6202_1.02	797	13.559	6.712	7.81376	6.847	1	1	1	0	0	0	1	0	0	0	0	0	0	0	0	0	0	0	0	0	0	0	0	0	1	0	0	0	0	0	0	0	0	0	0	0	0
1	44435642	G	A	DPH2	1482	FLI1	M2277_1.02	806	7.296	0.388	7.1612	6.908	1	1	1	0	0	0	1	0	0	0	0	0	0	0	0	0	0	0	0	0	0	0	0	0	1	0	0	0	0	0	0	0	0	0	0	0	0
1	44435642	G	A	DPH2	1482	ETV5	M5424_1.02	839	7.881	0.983	6.289	6.898	1	1	1	0	0	0	1	0	0	0	0	0	0	0	0	0	0	0	0	0	0	0	0	0	1	0	0	0	0	0	0	0	0	0	0	0	0
1	44679134	G	A	DMAP1	1491	HSF2	M3444_1.02	1398	7.043	0.267	6.02421	6.776	1	1	1	0	0	0	3	0	0	0	0	0	0	0	0	0	0	0	0	0	0	0	0	0	3	0	0	1	0	0	0	0	0	0	0	0	0
1	44679134	G	A	DMAP1	1491	HSF1	M3439_1.02	1407	6.6	0.776	6.0822	5.824	1	1	1	0	0	0	3	0	0	0	0	0	0	0	0	0	0	0	0	0	0	0	0	0	3	0	0	1	0	0	0	0	0	0	0	0	0
1	44679967	G	T	DMAP1	1491	HSF2	M3444_1.02	1398	6.2	-0.709	6.02421	6.909	1	1	1	0	0	0	1	0	0	0	0	0	0	1	0	0	0	0	0	0	0	0	0	0	0	0	0	1	0	0	0	0	0	0	0	0	0
1	44679967	G	T	DMAP1	1491	HSF1	M3439_1.02	1407	7.197	0.288	6.0822	6.909	1	1	1	0	0	0	1	0	0	0	0	0	0	1	0	0	0	0	0	0	0	0	0	0	0	0	0	1	0	0	0	0	0	0	0	0	0
1	44679967	G	A	DMAP1	1491	HSF2	M3444_1.02	1398	6.2	-0.709	6.02421	6.909	1	1	1	0	0	0	1	0	0	0	0	0	0	1	0	0	0	0	0	0	0	0	0	0	0	0	0	1	0	0	0	0	0	0	0	0	0
1	44679967	G	A	DMAP1	1491	HSF1	M3439_1.02	1407	7.197	0.288	6.0822	6.909	1	1	1	0	0	0	1	0	0	0	0	0	0	1	0	0	0	0	0	0	0	0	0	0	0	0	0	1	0	0	0	0	0	0	0	0	0
1	47184849	G	A	EFCAB14	1606	TFAP2A	M5913_1.02	22	7.602	6.039	7.39878	1.563	1	0	0	0	0	0	1	0	0	0	0	0	0	0	0	0	0	0	0	0	0	0	0	0	1	0	0	0	0	0	0	0	0	0	0	0	0
1	47184849	G	A	EFCAB14	1606	ATF6	M6155_1.02	237	8.749	7.6	7.991	1.149	1	0	0	0	0	0	1	0	0	0	0	0	0	0	0	0	0	0	0	0	0	0	0	0	1	0	0	0	0	0	0	0	0	0	0	0	0
1	47184849	G	A	EFCAB14	1606	CREB1	M4012_1.02	242	9.186	2.471	8.74473	6.715	1	1	1	0	0	0	1	0	0	0	0	0	0	0	0	0	0	0	0	0	0	0	0	0	1	0	0	0	0	0	0	0	0	0	0	0	0
1	47184850	G	A	EFCAB14	1606	TFAP2A	M5913_1.02	22	7.602	0.693	7.39878	6.909	1	1	1	0	0	0	3	0	0	0	0	0	0	0	0	0	0	0	0	0	0	0	0	0	3	0	0	0	0	0	0	0	0	0	0	0	0
1	47184850	G	A	EFCAB14	1606	ATF6	M6155_1.02	237	8.749	2.969	7.991	5.78	1	1	1	0	0	0	3	0	0	0	0	0	0	0	0	0	0	0	0	0	0	0	0	0	3	0	0	0	0	0	0	0	0	0	0	0	0
1	47184850	G	A	EFCAB14	1606	CREB1	M4012_1.02	242	9.186	2.403	8.74473	6.783	1	1	1	0	0	0	3	0	0	0	0	0	0	0	0	0	0	0	0	0	0	0	0	0	3	0	0	0	0	0	0	0	0	0	0	0	0
1	47184851	G	A	EFCAB14	1606	TFAP2A	M5913_1.02	22	7.602	0.693	7.39878	6.909	1	1	1	0	0	0	1	0	0	0	0	0	0	0	0	0	0	0	0	0	0	0	0	0	1	0	0	0	0	0	0	0	0	0	0	0	0
1	47184851	G	A	EFCAB14	1606	ATF6	M6155_1.02	237	8.749	2.351	7.991	6.398	1	1	1	0	0	0	1	0	0	0	0	0	0	0	0	0	0	0	0	0	0	0	0	0	1	0	0	0	0	0	0	0	0	0	0	0	0
1	47184851	G	A	EFCAB14	1606	CREB1	M4012_1.02	242	9.186	6.429	8.74473	2.757	1	1	0	0	0	0	1	0	0	0	0	0	0	0	0	0	0	0	0	0	0	0	0	0	1	0	0	0	0	0	0	0	0	0	0	0	0
1	51770708	T	A	TTC39A	1666	MYB	M6350_1.02	1477	5.827	-1.082	5.35	6.909	1	1	1	0	0	0	2	0	0	0	0	0	0	0	0	0	0	0	0	0	1	0	1	0	0	0	0	1	0	0	0	0	0	0	0	0	0
1	51770709	T	A	TTC39A	1666	MYB	M6350_1.02	1477	5.827	-1.082	5.35	6.909	1	1	1	0	0	0	2	0	0	0	0	0	0	0	0	0	0	0	0	0	1	0	1	0	0	0	0	1	0	0	0	0	0	0	0	0	0
1	53686914	C	T	C1orf123	1736	HOXD9	M6304_1.02	1107	1.544	6.666	6.56707	5.122	0	0	0	1	1	1	1	0	0	0	0	0	0	1	0	0	0	0	0	0	0	0	0	0	0	0	0	0	0	0	0	0	0	0	1	0	0
1	53687801	C	T	C1orf123	1736	HSFY2	M5569_1.02	1403	7.195	0.29	6.2951	6.905	1	1	1	0	0	0	4	0	0	0	0	0	0	4	0	0	0	0	0	0	0	0	0	0	0	0	0	1	0	0	0	0	0	0	1	0	0
1	53687801	C	T	C1orf123	1736	HOXD9	M6304_1.02	1107	5.353	8.375	6.56707	3.022	0	0	0	1	1	1	4	0	0	0	0	0	0	4	0	0	0	0	0	0	0	0	0	0	0	0	0	1	0	0	0	0	0	0	1	0	0
1	55230324	C	T	PARS2	1793	ELK3	M5384_1.02	762	9.406	6.071	6.8546	3.335	1	1	1	0	0	0	2	0	0	0	0	0	0	0	0	0	0	0	0	0	0	0	0	0	2	0	0	1	0	0	0	0	0	0	0	0	0
1	55230324	C	T	PARS2	1793	ELF1	M6203_1.02	772	8.93	5.662	6.4957	3.268	1	1	1	0	0	0	2	0	0	0	0	0	0	0	0	0	0	0	0	0	0	0	0	0	2	0	0	1	0	0	0	0	0	0	0	0	0
1	55230324	C	T	PARS2	1793	ELK1	M5380_1.02	781	9.691	6.538	6.8815	3.153	1	1	1	0	0	0	2	0	0	0	0	0	0	0	0	0	0	0	0	0	0	0	0	0	2	0	0	1	0	0	0	0	0	0	0	0	0
1	55230324	C	T	PARS2	1793	ELK1	M5381_1.02	782	9.615	5.305	7.3853	4.31	1	1	1	0	0	0	2	0	0	0	0	0	0	0	0	0	0	0	0	0	0	0	0	0	2	0	0	1	0	0	0	0	0	0	0	0	0
1	55230324	C	T	PARS2	1793	ELK1	M5383_1.02	784	9.972	4.89	7.412	5.082	1	1	1	0	0	0	2	0	0	0	0	0	0	0	0	0	0	0	0	0	0	0	0	0	2	0	0	1	0	0	0	0	0	0	0	0	0
1	55230324	C	T	PARS2	1793	ETS1	M6220_1.02	794	8.061	3.628	5.959	4.433	1	1	1	0	0	0	2	0	0	0	0	0	0	0	0	0	0	0	0	0	0	0	0	0	2	0	0	1	0	0	0	0	0	0	0	0	0
1	55230324	C	T	PARS2	1793	ELF5	M5378_1.02	798	8.753	5.303	6.94201	3.45	1	1	1	0	0	0	2	0	0	0	0	0	0	0	0	0	0	0	0	0	0	0	0	0	2	0	0	1	0	0	0	0	0	0	0	0	0
1	55230324	C	T	PARS2	1793	ELF5	M5379_1.02	799	8.414	5.23	6.71725	3.184	1	1	1	0	0	0	2	0	0	0	0	0	0	0	0	0	0	0	0	0	0	0	0	0	2	0	0	1	0	0	0	0	0	0	0	0	0
1	55230324	C	T	PARS2	1793	FLI1	M5433_1.02	809	9.228	4.376	7.0497	4.852	1	1	1	0	0	0	2	0	0	0	0	0	0	0	0	0	0	0	0	0	0	0	0	0	2	0	0	1	0	0	0	0	0	0	0	0	0
1	55230324	C	T	PARS2	1793	GABPA	M5475_1.02	817	8.903	4.175	7.0648	4.728	1	1	1	0	0	0	2	0	0	0	0	0	0	0	0	0	0	0	0	0	0	0	0	0	2	0	0	1	0	0	0	0	0	0	0	0	0
1	55230324	C	T	PARS2	1793	ELK4	M4522_1.02	826	9.517	6.36	6.8377	3.157	1	1	1	0	0	0	2	0	0	0	0	0	0	0	0	0	0	0	0	0	0	0	0	0	2	0	0	1	0	0	0	0	0	0	0	0	0
1	55230324	C	T	PARS2	1793	ELK4	M5385_1.02	828	9.219	5.2	6.8372	4.019	1	1	1	0	0	0	2	0	0	0	0	0	0	0	0	0	0	0	0	0	0	0	0	0	2	0	0	1	0	0	0	0	0	0	0	0	0
1	55230324	C	T	PARS2	1793	ELK4	M6209_1.02	829	8.41	1.715	7.22393	6.695	1	1	1	0	0	0	2	0	0	0	0	0	0	0	0	0	0	0	0	0	0	0	0	0	2	0	0	1	0	0	0	0	0	0	0	0	0
1	55230324	C	T	PARS2	1793	FEV	M5429_1.02	833	9.376	6.017	6.74781	3.359	1	1	1	0	0	0	2	0	0	0	0	0	0	0	0	0	0	0	0	0	0	0	0	0	2	0	0	1	0	0	0	0	0	0	0	0	0
1	55230324	C	T	PARS2	1793	ETV4	M5423_1.02	836	8.896	5.744	6.51511	3.152	1	1	1	0	0	0	2	0	0	0	0	0	0	0	0	0	0	0	0	0	0	0	0	0	2	0	0	1	0	0	0	0	0	0	0	0	0
1	55230324	C	T	PARS2	1793	ETV1	M5420_1.02	750	8.985	6.065	6.5669	2.92	1	1	0	0	0	0	2	0	0	0	0	0	0	0	0	0	0	0	0	0	0	0	0	0	2	0	0	1	0	0	0	0	0	0	0	0	0
1	55230324	C	T	PARS2	1793	ELF4	M5377_1.02	758	9.389	3.238	8.13838	6.151	1	1	1	0	0	0	2	0	0	0	0	0	0	0	0	0	0	0	0	0	0	0	0	0	2	0	0	1	0	0	0	0	0	0	0	0	0
1	55230324	C	T	PARS2	1793	ERF	M5398_1.02	760	7.549	5.759	7.017	1.79	1	0	0	0	0	0	2	0	0	0	0	0	0	0	0	0	0	0	0	0	0	0	0	0	2	0	0	1	0	0	0	0	0	0	0	0	0
1	55230324	C	T	PARS2	1793	ELF1	M4617_1.02	768	9.321	5.261	7.4205	4.06	1	1	1	0	0	0	2	0	0	0	0	0	0	0	0	0	0	0	0	0	0	0	0	0	2	0	0	1	0	0	0	0	0	0	0	0	0
1	55230324	C	T	PARS2	1793	ELF1	M5373_1.02	770	8.794	1.983	8.10785	6.811	1	1	1	0	0	0	2	0	0	0	0	0	0	0	0	0	0	0	0	0	0	0	0	0	2	0	0	1	0	0	0	0	0	0	0	0	0
1	55230324	C	T	PARS2	1793	ELK1	M3186_1.02	780	7.703	5.414	7.40374	2.289	1	1	0	0	0	0	2	0	0	0	0	0	0	0	0	0	0	0	0	0	0	0	0	0	2	0	0	1	0	0	0	0	0	0	0	0	0
1	55230324	C	T	PARS2	1793	ELK1	M6207_1.02	785	8.301	5.114	6.0158	3.187	1	1	1	0	0	0	2	0	0	0	0	0	0	0	0	0	0	0	0	0	0	0	0	0	2	0	0	1	0	0	0	0	0	0	0	0	0
1	55230324	C	T	PARS2	1793	ETS1	M3049_1.02	786	8.669	1.829	6.38457	6.84	1	1	1	0	0	0	2	0	0	0	0	0	0	0	0	0	0	0	0	0	0	0	0	0	2	0	0	1	0	0	0	0	0	0	0	0	0
1	55230324	C	T	PARS2	1793	ETS1	M5416_1.02	790	8.631	3.962	6.7855	4.669	1	1	1	0	0	0	2	0	0	0	0	0	0	0	0	0	0	0	0	0	0	0	0	0	2	0	0	1	0	0	0	0	0	0	0	0	0
1	55230324	C	T	PARS2	1793	ETS1	M5418_1.02	792	8.575	3.966	6.6252	4.609	1	1	1	0	0	0	2	0	0	0	0	0	0	0	0	0	0	0	0	0	0	0	0	0	2	0	0	1	0	0	0	0	0	0	0	0	0
1	55230324	C	T	PARS2	1793	EHF	M5372_1.02	796	8.505	3.621	7.90111	4.884	1	1	1	0	0	0	2	0	0	0	0	0	0	0	0	0	0	0	0	0	0	0	0	0	2	0	0	1	0	0	0	0	0	0	0	0	0
1	55230324	C	T	PARS2	1793	FLI1	M5431_1.02	807	8.767	4.933	6.6738	3.834	1	1	1	0	0	0	2	0	0	0	0	0	0	0	0	0	0	0	0	0	0	0	0	0	2	0	0	1	0	0	0	0	0	0	0	0	0
1	55230324	C	T	PARS2	1793	ERG	M5399_1.02	819	9.264	5.468	6.7374	3.796	1	1	1	0	0	0	2	0	0	0	0	0	0	0	0	0	0	0	0	0	0	0	0	0	2	0	0	1	0	0	0	0	0	0	0	0	0
1	55230324	C	T	PARS2	1793	ERG	M5401_1.02	821	9.382	4.75	6.8883	4.632	1	1	1	0	0	0	2	0	0	0	0	0	0	0	0	0	0	0	0	0	0	0	0	0	2	0	0	1	0	0	0	0	0	0	0	0	0
1	55230324	C	T	PARS2	1793	ELK4	M1903_1.02	825	8.625	1.903	7.2078	6.722	1	1	1	0	0	0	2	0	0	0	0	0	0	0	0	0	0	0	0	0	0	0	0	0	2	0	0	1	0	0	0	0	0	0	0	0	0
1	55230324	C	T	PARS2	1793	ELK4	M4539_1.02	827	8.923	5.357	7.1766	3.566	1	1	1	0	0	0	2	0	0	0	0	0	0	0	0	0	0	0	0	0	0	0	0	0	2	0	0	1	0	0	0	0	0	0	0	0	0
1	55230327	G	A	PARS2	1793	ELK3	M5384_1.02	762	9.406	3.155	6.8546	6.251	1	1	1	0	0	0	1	0	0	0	0	0	0	0	0	0	0	0	0	0	0	0	0	0	1	0	0	1	0	0	0	0	0	0	0	0	0
1	55230327	G	A	PARS2	1793	ELF1	M6203_1.02	772	8.93	2.021	6.4957	6.909	1	1	1	0	0	0	1	0	0	0	0	0	0	0	0	0	0	0	0	0	0	0	0	0	1	0	0	1	0	0	0	0	0	0	0	0	0
1	55230327	G	A	PARS2	1793	ELK1	M5380_1.02	781	9.691	2.785	6.8815	6.906	1	1	1	0	0	0	1	0	0	0	0	0	0	0	0	0	0	0	0	0	0	0	0	0	1	0	0	1	0	0	0	0	0	0	0	0	0
1	55230327	G	A	PARS2	1793	ELK1	M5381_1.02	782	9.615	4.028	7.3853	5.587	1	1	1	0	0	0	1	0	0	0	0	0	0	0	0	0	0	0	0	0	0	0	0	0	1	0	0	1	0	0	0	0	0	0	0	0	0
1	55230327	G	A	PARS2	1793	ELK1	M5383_1.02	784	9.972	3.162	7.412	6.81	1	1	1	0	0	0	1	0	0	0	0	0	0	0	0	0	0	0	0	0	0	0	0	0	1	0	0	1	0	0	0	0	0	0	0	0	0
1	55230327	G	A	PARS2	1793	ETS1	M6220_1.02	794	8.061	1.163	5.959	6.898	1	1	1	0	0	0	1	0	0	0	0	0	0	0	0	0	0	0	0	0	0	0	0	0	1	0	0	1	0	0	0	0	0	0	0	0	0
1	55230327	G	A	PARS2	1793	ELF5	M5378_1.02	798	8.753	1.85	6.94201	6.903	1	1	1	0	0	0	1	0	0	0	0	0	0	0	0	0	0	0	0	0	0	0	0	0	1	0	0	1	0	0	0	0	0	0	0	0	0
1	55230327	G	A	PARS2	1793	ELF5	M5379_1.02	799	8.414	2.429	6.71725	5.985	1	1	1	0	0	0	1	0	0	0	0	0	0	0	0	0	0	0	0	0	0	0	0	0	1	0	0	1	0	0	0	0	0	0	0	0	0
1	55230327	G	A	PARS2	1793	FLI1	M5433_1.02	809	9.228	2.321	7.0497	6.907	1	1	1	0	0	0	1	0	0	0	0	0	0	0	0	0	0	0	0	0	0	0	0	0	1	0	0	1	0	0	0	0	0	0	0	0	0
1	55230327	G	A	PARS2	1793	GABPA	M5475_1.02	817	8.903	2.01	7.0648	6.893	1	1	1	0	0	0	1	0	0	0	0	0	0	0	0	0	0	0	0	0	0	0	0	0	1	0	0	1	0	0	0	0	0	0	0	0	0
1	55230327	G	A	PARS2	1793	ELK4	M4522_1.02	826	9.517	2.813	6.8377	6.704	1	1	1	0	0	0	1	0	0	0	0	0	0	0	0	0	0	0	0	0	0	0	0	0	1	0	0	1	0	0	0	0	0	0	0	0	0
1	55230327	G	A	PARS2	1793	ELK4	M5385_1.02	828	9.219	2.325	6.8372	6.894	1	1	1	0	0	0	1	0	0	0	0	0	0	0	0	0	0	0	0	0	0	0	0	0	1	0	0	1	0	0	0	0	0	0	0	0	0
1	55230327	G	A	PARS2	1793	ELK4	M6209_1.02	829	8.41	5.387	7.22393	3.023	1	1	1	0	0	0	1	0	0	0	0	0	0	0	0	0	0	0	0	0	0	0	0	0	1	0	0	1	0	0	0	0	0	0	0	0	0
1	55230327	G	A	PARS2	1793	FEV	M5429_1.02	833	9.376	2.712	6.74781	6.664	1	1	1	0	0	0	1	0	0	0	0	0	0	0	0	0	0	0	0	0	0	0	0	0	1	0	0	1	0	0	0	0	0	0	0	0	0
1	55230327	G	A	PARS2	1793	ETV4	M5423_1.02	836	8.896	2.092	6.51511	6.804	1	1	1	0	0	0	1	0	0	0	0	0	0	0	0	0	0	0	0	0	0	0	0	0	1	0	0	1	0	0	0	0	0	0	0	0	0
1	55230327	G	A	PARS2	1793	ETV1	M5420_1.02	750	8.985	2.202	6.5669	6.783	1	1	1	0	0	0	1	0	0	0	0	0	0	0	0	0	0	0	0	0	0	0	0	0	1	0	0	1	0	0	0	0	0	0	0	0	0
1	55230327	G	A	PARS2	1793	ELF4	M5377_1.02	758	9.389	2.482	8.13838	6.907	1	1	1	0	0	0	1	0	0	0	0	0	0	0	0	0	0	0	0	0	0	0	0	0	1	0	0	1	0	0	0	0	0	0	0	0	0
1	55230327	G	A	PARS2	1793	ERF	M5398_1.02	760	7.549	0.655	7.017	6.894	1	1	1	0	0	0	1	0	0	0	0	0	0	0	0	0	0	0	0	0	0	0	0	0	1	0	0	1	0	0	0	0	0	0	0	0	0
1	55230327	G	A	PARS2	1793	ETV3	M5422_1.02	764	9.233	2.396	6.7945	6.837	1	1	1	0	0	0	1	0	0	0	0	0	0	0	0	0	0	0	0	0	0	0	0	0	1	0	0	1	0	0	0	0	0	0	0	0	0
1	55230327	G	A	PARS2	1793	ELF1	M4617_1.02	768	9.321	2.413	7.4205	6.908	1	1	1	0	0	0	1	0	0	0	0	0	0	0	0	0	0	0	0	0	0	0	0	0	1	0	0	1	0	0	0	0	0	0	0	0	0
1	55230327	G	A	PARS2	1793	ELF1	M5373_1.02	770	8.794	1.885	8.10785	6.909	1	1	1	0	0	0	1	0	0	0	0	0	0	0	0	0	0	0	0	0	0	0	0	0	1	0	0	1	0	0	0	0	0	0	0	0	0
1	55230327	G	A	PARS2	1793	ELK1	M3186_1.02	780	7.703	3.347	7.40374	4.356	1	1	1	0	0	0	1	0	0	0	0	0	0	0	0	0	0	0	0	0	0	0	0	0	1	0	0	1	0	0	0	0	0	0	0	0	0
1	55230327	G	A	PARS2	1793	ELK1	M6207_1.02	785	8.301	4.091	6.0158	4.21	1	1	1	0	0	0	1	0	0	0	0	0	0	0	0	0	0	0	0	0	0	0	0	0	1	0	0	1	0	0	0	0	0	0	0	0	0
1	55230327	G	A	PARS2	1793	ETS1	M3049_1.02	786	8.669	1.76	6.38457	6.909	1	1	1	0	0	0	1	0	0	0	0	0	0	0	0	0	0	0	0	0	0	0	0	0	1	0	0	1	0	0	0	0	0	0	0	0	0
1	55230327	G	A	PARS2	1793	ETS1	M5416_1.02	790	8.631	1.727	6.7855	6.904	1	1	1	0	0	0	1	0	0	0	0	0	0	0	0	0	0	0	0	0	0	0	0	0	1	0	0	1	0	0	0	0	0	0	0	0	0
1	55230327	G	A	PARS2	1793	ETS1	M5418_1.02	792	8.575	1.671	6.6252	6.904	1	1	1	0	0	0	1	0	0	0	0	0	0	0	0	0	0	0	0	0	0	0	0	0	1	0	0	1	0	0	0	0	0	0	0	0	0
1	55230327	G	A	PARS2	1793	EHF	M5372_1.02	796	8.505	1.596	7.90111	6.909	1	1	1	0	0	0	1	0	0	0	0	0	0	0	0	0	0	0	0	0	0	0	0	0	1	0	0	1	0	0	0	0	0	0	0	0	0
1	55230327	G	A	PARS2	1793	FLI1	M5431_1.02	807	8.767	1.86	6.6738	6.907	1	1	1	0	0	0	1	0	0	0	0	0	0	0	0	0	0	0	0	0	0	0	0	0	1	0	0	1	0	0	0	0	0	0	0	0	0
1	55230327	G	A	PARS2	1793	ERG	M5399_1.02	819	9.264	2.361	6.7374	6.903	1	1	1	0	0	0	1	0	0	0	0	0	0	0	0	0	0	0	0	0	0	0	0	0	1	0	0	1	0	0	0	0	0	0	0	0	0
1	55230327	G	A	PARS2	1793	ERG	M5401_1.02	821	9.382	2.478	6.8883	6.904	1	1	1	0	0	0	1	0	0	0	0	0	0	0	0	0	0	0	0	0	0	0	0	0	1	0	0	1	0	0	0	0	0	0	0	0	0
1	55230327	G	A	PARS2	1793	ELK4	M1903_1.02	825	8.625	1.716	7.2078	6.909	1	1	1	0	0	0	1	0	0	0	0	0	0	0	0	0	0	0	0	0	0	0	0	0	1	0	0	1	0	0	0	0	0	0	0	0	0
1	55230327	G	A	PARS2	1793	ELK4	M4539_1.02	827	8.923	2.014	7.1766	6.909	1	1	1	0	0	0	1	0	0	0	0	0	0	0	0	0	0	0	0	0	0	0	0	0	1	0	0	1	0	0	0	0	0	0	0	0	0
1	55230327	G	A	PARS2	1793	ETV5	M5424_1.02	839	8.508	3.282	6.289	5.226	1	1	1	0	0	0	1	0	0	0	0	0	0	0	0	0	0	0	0	0	0	0	0	0	1	0	0	1	0	0	0	0	0	0	0	0	0
1	55230408	G	A	PARS2	1793	ELK3	M5384_1.02	762	9.586	3.047	6.8546	6.539	1	1	1	0	0	0	1	0	0	0	0	0	0	0	0	0	0	0	0	0	0	0	0	0	1	0	0	1	0	0	0	0	0	0	0	0	0
1	55230408	G	A	PARS2	1793	ELF1	M6203_1.02	772	8.136	1.227	6.4957	6.909	1	1	1	0	0	0	1	0	0	0	0	0	0	0	0	0	0	0	0	0	0	0	0	0	1	0	0	1	0	0	0	0	0	0	0	0	0
1	55230408	G	A	PARS2	1793	ELK1	M5380_1.02	781	9.736	2.829	6.8815	6.907	1	1	1	0	0	0	1	0	0	0	0	0	0	0	0	0	0	0	0	0	0	0	0	0	1	0	0	1	0	0	0	0	0	0	0	0	0
1	55230408	G	A	PARS2	1793	ELK1	M5381_1.02	782	9.647	2.738	7.3853	6.909	1	1	1	0	0	0	1	0	0	0	0	0	0	0	0	0	0	0	0	0	0	0	0	0	1	0	0	1	0	0	0	0	0	0	0	0	0
1	55230408	G	A	PARS2	1793	ELK1	M5383_1.02	784	9.709	2.801	7.412	6.908	1	1	1	0	0	0	1	0	0	0	0	0	0	0	0	0	0	0	0	0	0	0	0	0	1	0	0	1	0	0	0	0	0	0	0	0	0
1	55230408	G	A	PARS2	1793	ETS1	M6220_1.02	794	8.061	1.153	5.959	6.908	1	1	1	0	0	0	1	0	0	0	0	0	0	0	0	0	0	0	0	0	0	0	0	0	1	0	0	1	0	0	0	0	0	0	0	0	0
1	55230408	G	A	PARS2	1793	ELF5	M5378_1.02	798	8.915	2.012	6.94201	6.903	1	1	1	0	0	0	1	0	0	0	0	0	0	0	0	0	0	0	0	0	0	0	0	0	1	0	0	1	0	0	0	0	0	0	0	0	0
1	55230408	G	A	PARS2	1793	ELF5	M5379_1.02	799	8.644	2.384	6.71725	6.26	1	1	1	0	0	0	1	0	0	0	0	0	0	0	0	0	0	0	0	0	0	0	0	0	1	0	0	1	0	0	0	0	0	0	0	0	0
1	55230408	G	A	PARS2	1793	FLI1	M5433_1.02	809	8.674	1.874	7.0497	6.8	1	1	1	0	0	0	1	0	0	0	0	0	0	0	0	0	0	0	0	0	0	0	0	0	1	0	0	1	0	0	0	0	0	0	0	0	0
1	55230408	G	A	PARS2	1793	GABPA	M5475_1.02	817	9.07	2.161	7.0648	6.909	1	1	1	0	0	0	1	0	0	0	0	0	0	0	0	0	0	0	0	0	0	0	0	0	1	0	0	1	0	0	0	0	0	0	0	0	0
1	55230408	G	A	PARS2	1793	ELK4	M4522_1.02	826	9.436	2.527	6.8377	6.909	1	1	1	0	0	0	1	0	0	0	0	0	0	0	0	0	0	0	0	0	0	0	0	0	1	0	0	1	0	0	0	0	0	0	0	0	0
1	55230408	G	A	PARS2	1793	ELK4	M5385_1.02	828	8.93	2.023	6.8372	6.907	1	1	1	0	0	0	1	0	0	0	0	0	0	0	0	0	0	0	0	0	0	0	0	0	1	0	0	1	0	0	0	0	0	0	0	0	0
1	55230408	G	A	PARS2	1793	ELK4	M6209_1.02	829	8.482	3.99	7.22393	4.492	1	1	1	0	0	0	1	0	0	0	0	0	0	0	0	0	0	0	0	0	0	0	0	0	1	0	0	1	0	0	0	0	0	0	0	0	0
1	55230408	G	A	PARS2	1793	FEV	M5429_1.02	833	9.32	3.439	6.74781	5.881	1	1	1	0	0	0	1	0	0	0	0	0	0	0	0	0	0	0	0	0	0	0	0	0	1	0	0	1	0	0	0	0	0	0	0	0	0
1	55230408	G	A	PARS2	1793	ETV4	M5423_1.02	836	9.328	2.424	6.51511	6.904	1	1	1	0	0	0	1	0	0	0	0	0	0	0	0	0	0	0	0	0	0	0	0	0	1	0	0	1	0	0	0	0	0	0	0	0	0
1	55230408	G	A	PARS2	1793	ETV1	M5420_1.02	750	9.19	2.281	6.5669	6.909	1	1	1	0	0	0	1	0	0	0	0	0	0	0	0	0	0	0	0	0	0	0	0	0	1	0	0	1	0	0	0	0	0	0	0	0	0
1	55230408	G	A	PARS2	1793	ELF4	M5377_1.02	758	9.069	2.757	8.13838	6.312	1	1	1	0	0	0	1	0	0	0	0	0	0	0	0	0	0	0	0	0	0	0	0	0	1	0	0	1	0	0	0	0	0	0	0	0	0
1	55230408	G	A	PARS2	1793	ERF	M5398_1.02	760	7.156	0.247	7.017	6.909	1	1	1	0	0	0	1	0	0	0	0	0	0	0	0	0	0	0	0	0	0	0	0	0	1	0	0	1	0	0	0	0	0	0	0	0	0
1	55230408	G	A	PARS2	1793	ETV3	M5422_1.02	764	8.602	1.756	6.7945	6.846	1	1	1	0	0	0	1	0	0	0	0	0	0	0	0	0	0	0	0	0	0	0	0	0	1	0	0	1	0	0	0	0	0	0	0	0	0
1	55230408	G	A	PARS2	1793	ELF1	M4617_1.02	768	7.653	0.744	7.4205	6.909	1	1	1	0	0	0	1	0	0	0	0	0	0	0	0	0	0	0	0	0	0	0	0	0	1	0	0	1	0	0	0	0	0	0	0	0	0
1	55230408	G	A	PARS2	1793	ELF1	M5373_1.02	770	8.365	1.456	8.10785	6.909	1	1	1	0	0	0	1	0	0	0	0	0	0	0	0	0	0	0	0	0	0	0	0	0	1	0	0	1	0	0	0	0	0	0	0	0	0
1	55230408	G	A	PARS2	1793	ELK1	M3186_1.02	780	8.908	1.999	7.40374	6.909	1	1	1	0	0	0	1	0	0	0	0	0	0	0	0	0	0	0	0	0	0	0	0	0	1	0	0	1	0	0	0	0	0	0	0	0	0
1	55230408	G	A	PARS2	1793	ELK1	M6207_1.02	785	8.301	4.54	6.0158	3.761	1	1	1	0	0	0	1	0	0	0	0	0	0	0	0	0	0	0	0	0	0	0	0	0	1	0	0	1	0	0	0	0	0	0	0	0	0
1	55230408	G	A	PARS2	1793	ETS1	M3049_1.02	786	8.891	1.983	6.38457	6.908	1	1	1	0	0	0	1	0	0	0	0	0	0	0	0	0	0	0	0	0	0	0	0	0	1	0	0	1	0	0	0	0	0	0	0	0	0
1	55230408	G	A	PARS2	1793	ETS1	M5416_1.02	790	8.333	1.432	6.7855	6.901	1	1	1	0	0	0	1	0	0	0	0	0	0	0	0	0	0	0	0	0	0	0	0	0	1	0	0	1	0	0	0	0	0	0	0	0	0
1	55230408	G	A	PARS2	1793	ETS1	M5418_1.02	792	8.411	1.502	6.6252	6.909	1	1	1	0	0	0	1	0	0	0	0	0	0	0	0	0	0	0	0	0	0	0	0	0	1	0	0	1	0	0	0	0	0	0	0	0	0
1	55230408	G	A	PARS2	1793	EHF	M5372_1.02	796	8.516	2.471	7.90111	6.045	1	1	1	0	0	0	1	0	0	0	0	0	0	0	0	0	0	0	0	0	0	0	0	0	1	0	0	1	0	0	0	0	0	0	0	0	0
1	55230408	G	A	PARS2	1793	FLI1	M5431_1.02	807	8.239	1.33	6.6738	6.909	1	1	1	0	0	0	1	0	0	0	0	0	0	0	0	0	0	0	0	0	0	0	0	0	1	0	0	1	0	0	0	0	0	0	0	0	0
1	55230408	G	A	PARS2	1793	ERG	M5399_1.02	819	8.76	2.049	6.7374	6.711	1	1	1	0	0	0	1	0	0	0	0	0	0	0	0	0	0	0	0	0	0	0	0	0	1	0	0	1	0	0	0	0	0	0	0	0	0
1	55230408	G	A	PARS2	1793	ERG	M5401_1.02	821	8.872	1.965	6.8883	6.907	1	1	1	0	0	0	1	0	0	0	0	0	0	0	0	0	0	0	0	0	0	0	0	0	1	0	0	1	0	0	0	0	0	0	0	0	0
1	55230408	G	A	PARS2	1793	ELK4	M1903_1.02	825	8.489	1.58	7.2078	6.909	1	1	1	0	0	0	1	0	0	0	0	0	0	0	0	0	0	0	0	0	0	0	0	0	1	0	0	1	0	0	0	0	0	0	0	0	0
1	55230408	G	A	PARS2	1793	ELK4	M4539_1.02	827	7.807	0.898	7.1766	6.909	1	1	1	0	0	0	1	0	0	0	0	0	0	0	0	0	0	0	0	0	0	0	0	0	1	0	0	1	0	0	0	0	0	0	0	0	0
1	55230408	G	A	PARS2	1793	ETV5	M5424_1.02	839	8.441	1.536	6.289	6.905	1	1	1	0	0	0	1	0	0	0	0	0	0	0	0	0	0	0	0	0	0	0	0	0	1	0	0	1	0	0	0	0	0	0	0	0	0
1	55230409	G	A	PARS2	1793	ELK3	M5384_1.02	762	9.586	3.336	6.8546	6.25	1	1	1	0	0	0	3	0	0	0	0	0	0	0	0	0	0	0	0	0	0	0	0	0	3	0	0	1	0	0	0	0	0	0	0	0	0
1	55230409	G	A	PARS2	1793	ELF1	M6203_1.02	772	8.136	1.355	6.4957	6.781	1	1	1	0	0	0	3	0	0	0	0	0	0	0	0	0	0	0	0	0	0	0	0	0	3	0	0	1	0	0	0	0	0	0	0	0	0
1	55230409	G	A	PARS2	1793	ELK1	M5380_1.02	781	9.736	2.831	6.8815	6.905	1	1	1	0	0	0	3	0	0	0	0	0	0	0	0	0	0	0	0	0	0	0	0	0	3	0	0	1	0	0	0	0	0	0	0	0	0
1	55230409	G	A	PARS2	1793	ELK1	M5381_1.02	782	9.647	4.06	7.3853	5.587	1	1	1	0	0	0	3	0	0	0	0	0	0	0	0	0	0	0	0	0	0	0	0	0	3	0	0	1	0	0	0	0	0	0	0	0	0
1	55230409	G	A	PARS2	1793	ELK1	M5383_1.02	784	9.709	2.899	7.412	6.81	1	1	1	0	0	0	3	0	0	0	0	0	0	0	0	0	0	0	0	0	0	0	0	0	3	0	0	1	0	0	0	0	0	0	0	0	0
1	55230409	G	A	PARS2	1793	ETS1	M6220_1.02	794	8.061	1.156	5.959	6.905	1	1	1	0	0	0	3	0	0	0	0	0	0	0	0	0	0	0	0	0	0	0	0	0	3	0	0	1	0	0	0	0	0	0	0	0	0
1	55230409	G	A	PARS2	1793	ELF5	M5378_1.02	798	8.915	2.011	6.94201	6.904	1	1	1	0	0	0	3	0	0	0	0	0	0	0	0	0	0	0	0	0	0	0	0	0	3	0	0	1	0	0	0	0	0	0	0	0	0
1	55230409	G	A	PARS2	1793	ELF5	M5379_1.02	799	8.644	2.658	6.71725	5.986	1	1	1	0	0	0	3	0	0	0	0	0	0	0	0	0	0	0	0	0	0	0	0	0	3	0	0	1	0	0	0	0	0	0	0	0	0
1	55230409	G	A	PARS2	1793	FLI1	M5433_1.02	809	8.674	1.766	7.0497	6.908	1	1	1	0	0	0	3	0	0	0	0	0	0	0	0	0	0	0	0	0	0	0	0	0	3	0	0	1	0	0	0	0	0	0	0	0	0
1	55230409	G	A	PARS2	1793	GABPA	M5475_1.02	817	9.07	2.176	7.0648	6.894	1	1	1	0	0	0	3	0	0	0	0	0	0	0	0	0	0	0	0	0	0	0	0	0	3	0	0	1	0	0	0	0	0	0	0	0	0
1	55230409	G	A	PARS2	1793	ELK4	M4522_1.02	826	9.436	2.527	6.8377	6.909	1	1	1	0	0	0	3	0	0	0	0	0	0	0	0	0	0	0	0	0	0	0	0	0	3	0	0	1	0	0	0	0	0	0	0	0	0
1	55230409	G	A	PARS2	1793	ELK4	M5385_1.02	828	8.93	2.036	6.8372	6.894	1	1	1	0	0	0	3	0	0	0	0	0	0	0	0	0	0	0	0	0	0	0	0	0	3	0	0	1	0	0	0	0	0	0	0	0	0
1	55230409	G	A	PARS2	1793	ELK4	M6209_1.02	829	8.482	5.459	7.22393	3.023	1	1	1	0	0	0	3	0	0	0	0	0	0	0	0	0	0	0	0	0	0	0	0	0	3	0	0	1	0	0	0	0	0	0	0	0	0
1	55230409	G	A	PARS2	1793	FEV	M5429_1.02	833	9.32	2.656	6.74781	6.664	1	1	1	0	0	0	3	0	0	0	0	0	0	0	0	0	0	0	0	0	0	0	0	0	3	0	0	1	0	0	0	0	0	0	0	0	0
1	55230409	G	A	PARS2	1793	ETV4	M5423_1.02	836	9.328	2.429	6.51511	6.899	1	1	1	0	0	0	3	0	0	0	0	0	0	0	0	0	0	0	0	0	0	0	0	0	3	0	0	1	0	0	0	0	0	0	0	0	0
1	55230409	G	A	PARS2	1793	ETV1	M5420_1.02	750	9.19	2.3	6.5669	6.89	1	1	1	0	0	0	3	0	0	0	0	0	0	0	0	0	0	0	0	0	0	0	0	0	3	0	0	1	0	0	0	0	0	0	0	0	0
1	55230409	G	A	PARS2	1793	ELF4	M5377_1.02	758	9.069	2.162	8.13838	6.907	1	1	1	0	0	0	3	0	0	0	0	0	0	0	0	0	0	0	0	0	0	0	0	0	3	0	0	1	0	0	0	0	0	0	0	0	0
1	55230409	G	A	PARS2	1793	ERF	M5398_1.02	760	7.156	0.382	7.017	6.774	1	1	1	0	0	0	3	0	0	0	0	0	0	0	0	0	0	0	0	0	0	0	0	0	3	0	0	1	0	0	0	0	0	0	0	0	0
1	55230409	G	A	PARS2	1793	ETV3	M5422_1.02	764	8.602	1.765	6.7945	6.837	1	1	1	0	0	0	3	0	0	0	0	0	0	0	0	0	0	0	0	0	0	0	0	0	3	0	0	1	0	0	0	0	0	0	0	0	0
1	55230409	G	A	PARS2	1793	ELF1	M4617_1.02	768	7.653	0.744	7.4205	6.909	1	1	1	0	0	0	3	0	0	0	0	0	0	0	0	0	0	0	0	0	0	0	0	0	3	0	0	1	0	0	0	0	0	0	0	0	0
1	55230409	G	A	PARS2	1793	ELF1	M5373_1.02	770	8.365	1.456	8.10785	6.909	1	1	1	0	0	0	3	0	0	0	0	0	0	0	0	0	0	0	0	0	0	0	0	0	3	0	0	1	0	0	0	0	0	0	0	0	0
1	55230409	G	A	PARS2	1793	ELK1	M3186_1.02	780	8.908	2.593	7.40374	6.315	1	1	1	0	0	0	3	0	0	0	0	0	0	0	0	0	0	0	0	0	0	0	0	0	3	0	0	1	0	0	0	0	0	0	0	0	0
1	55230409	G	A	PARS2	1793	ELK1	M6207_1.02	785	8.301	4.091	6.0158	4.21	1	1	1	0	0	0	3	0	0	0	0	0	0	0	0	0	0	0	0	0	0	0	0	0	3	0	0	1	0	0	0	0	0	0	0	0	0
1	55230409	G	A	PARS2	1793	ETS1	M3049_1.02	786	8.891	1.983	6.38457	6.908	1	1	1	0	0	0	3	0	0	0	0	0	0	0	0	0	0	0	0	0	0	0	0	0	3	0	0	1	0	0	0	0	0	0	0	0	0
1	55230409	G	A	PARS2	1793	ETS1	M5416_1.02	790	8.333	1.429	6.7855	6.904	1	1	1	0	0	0	3	0	0	0	0	0	0	0	0	0	0	0	0	0	0	0	0	0	3	0	0	1	0	0	0	0	0	0	0	0	0
1	55230409	G	A	PARS2	1793	ETS1	M5418_1.02	792	8.411	1.507	6.6252	6.904	1	1	1	0	0	0	3	0	0	0	0	0	0	0	0	0	0	0	0	0	0	0	0	0	3	0	0	1	0	0	0	0	0	0	0	0	0
1	55230409	G	A	PARS2	1793	EHF	M5372_1.02	796	8.516	1.607	7.90111	6.909	1	1	1	0	0	0	3	0	0	0	0	0	0	0	0	0	0	0	0	0	0	0	0	0	3	0	0	1	0	0	0	0	0	0	0	0	0
1	55230409	G	A	PARS2	1793	FLI1	M5431_1.02	807	8.239	1.333	6.6738	6.906	1	1	1	0	0	0	3	0	0	0	0	0	0	0	0	0	0	0	0	0	0	0	0	0	3	0	0	1	0	0	0	0	0	0	0	0	0
1	55230409	G	A	PARS2	1793	ERG	M5399_1.02	819	8.76	1.857	6.7374	6.903	1	1	1	0	0	0	3	0	0	0	0	0	0	0	0	0	0	0	0	0	0	0	0	0	3	0	0	1	0	0	0	0	0	0	0	0	0
1	55230409	G	A	PARS2	1793	ERG	M5401_1.02	821	8.872	1.969	6.8883	6.903	1	1	1	0	0	0	3	0	0	0	0	0	0	0	0	0	0	0	0	0	0	0	0	0	3	0	0	1	0	0	0	0	0	0	0	0	0
1	55230409	G	A	PARS2	1793	ELK4	M1903_1.02	825	8.489	1.58	7.2078	6.909	1	1	1	0	0	0	3	0	0	0	0	0	0	0	0	0	0	0	0	0	0	0	0	0	3	0	0	1	0	0	0	0	0	0	0	0	0
1	55230409	G	A	PARS2	1793	ELK4	M4539_1.02	827	7.807	0.898	7.1766	6.909	1	1	1	0	0	0	3	0	0	0	0	0	0	0	0	0	0	0	0	0	0	0	0	0	3	0	0	1	0	0	0	0	0	0	0	0	0
1	55230409	G	A	PARS2	1793	ETV5	M5424_1.02	839	8.441	3.434	6.289	5.007	1	1	1	0	0	0	3	0	0	0	0	0	0	0	0	0	0	0	0	0	0	0	0	0	3	0	0	1	0	0	0	0	0	0	0	0	0
1	55230466	C	T	PARS2	1793	ELF1	M6203_1.02	772	8.093	1.185	6.4957	6.908	1	1	1	0	0	0	1	0	0	0	0	0	0	0	0	0	0	0	0	0	0	0	0	0	1	0	0	1	0	0	0	0	0	0	0	0	0
1	55230466	C	T	PARS2	1793	ETS1	M6220_1.02	794	7.013	0.108	5.959	6.905	1	1	1	0	0	0	1	0	0	0	0	0	0	0	0	0	0	0	0	0	0	0	0	0	1	0	0	1	0	0	0	0	0	0	0	0	0
1	55230467	C	T	PARS2	1793	ELF1	M6203_1.02	772	8.093	1.185	6.4957	6.908	1	1	1	0	0	0	2	0	0	0	0	0	0	0	0	0	0	0	0	0	0	0	0	0	2	0	0	1	0	0	0	0	0	0	0	0	0
1	55230467	C	T	PARS2	1793	ETS1	M6220_1.02	794	7.013	0.104	5.959	6.909	1	1	1	0	0	0	2	0	0	0	0	0	0	0	0	0	0	0	0	0	0	0	0	0	2	0	0	1	0	0	0	0	0	0	0	0	0
1	55230468	T	C	PARS2	1793	ELF1	M6203_1.02	772	8.093	1.934	6.4957	6.159	1	1	1	0	0	0	1	0	0	0	0	0	0	0	1	0	0	0	0	0	0	0	0	0	0	0	0	1	0	0	0	0	0	0	0	0	0
1	55230468	T	C	PARS2	1793	ETS1	M6220_1.02	794	7.013	4.275	5.959	2.738	1	1	0	0	0	0	1	0	0	0	0	0	0	0	1	0	0	0	0	0	0	0	0	0	0	0	0	1	0	0	0	0	0	0	0	0	0
1	55231821	C	A	PARS2	1793	ELF1	M6203_1.02	772	7.606	5.394	6.4957	2.212	1	1	0	0	0	0	1	0	0	0	0	0	0	0	0	0	0	0	1	0	0	0	0	0	0	0	0	1	0	0	0	0	0	0	0	0	0
1	55231821	C	A	PARS2	1793	ETS1	M6220_1.02	794	7.36	5.945	5.959	1.415	1	0	0	0	0	0	1	0	0	0	0	0	0	0	0	0	0	0	1	0	0	0	0	0	0	0	0	1	0	0	0	0	0	0	0	0	0
1	55231821	C	A	PARS2	1793	ELK4	M4522_1.02	826	7.154	3.606	6.8377	3.548	1	1	1	0	0	0	1	0	0	0	0	0	0	0	0	0	0	0	1	0	0	0	0	0	0	0	0	1	0	0	0	0	0	0	0	0	0
1	63833263	G	A	ALG6	1893	FLI1	M6227_1.02	811	8.496	2.318	8.07239	6.178	1	1	1	0	0	0	2	0	0	0	0	0	0	0	0	0	0	0	0	0	0	0	0	0	2	0	0	1	0	0	0	0	0	0	0	0	0
1	63833266	G	A	ALG6	1893	FLI1	M6227_1.02	811	8.496	3.495	8.07239	5.001	1	1	1	0	0	0	3	0	0	0	0	0	0	0	0	0	0	0	0	0	0	0	0	0	3	0	0	1	0	0	0	0	0	0	0	0	0
1	63833267	G	A	ALG6	1893	FLI1	M6227_1.02	811	8.496	7.865	8.07239	0.631	1	0	0	0	0	0	1	0	0	0	0	0	0	0	0	0	0	0	0	0	0	0	0	0	1	0	0	1	0	0	0	0	0	0	0	0	0
1	67518991	C	A	SLC35D1	1969	FOXJ2	M3256_1.02	849	6.622	10.342	8.90919	3.72	0	0	0	1	1	1	4	0	0	0	0	0	1	1	0	0	0	1	0	0	0	0	1	0	0	0	0	1	0	0	0	0	0	0	0	0	0
1	67518991	C	A	SLC35D1	1969	FOXF1	M3385_1.02	855	2.909	8.315	7.77357	5.406	0	0	0	1	1	1	4	0	0	0	0	0	1	1	0	0	0	1	0	0	0	0	1	0	0	0	0	1	0	0	0	0	0	0	0	0	0
1	67520439	C	T	SLC35D1	1969	FOXF1	M3385_1.02	855	2.498	9.407	7.77357	6.909	0	0	0	1	1	1	1	0	0	0	0	0	0	1	0	0	0	0	0	0	0	0	0	0	0	0	0	1	0	0	0	0	0	0	0	0	0
1	67520799	T	G	SLC35D1	1969	FOXJ2	M3256_1.02	849	3.969	9.873	8.90919	5.904	0	0	0	1	1	1	1	0	0	0	0	0	0	1	0	0	0	0	0	0	0	0	0	0	0	0	0	1	0	0	0	0	0	0	0	0	0
1	79086026	A	C	IFI44L	2098	IRF1	M6307_1.02	1415	7.76	5.045	7.74745	2.715	1	1	0	0	0	0	1	0	0	0	0	0	0	0	0	0	0	1	0	0	0	0	0	0	0	0	0	1	0	0	0	0	0	0	0	0	0
1	79086043	T	A	IFI44L	2098	IRF1	M6307_1.02	1415	8.463	5.693	7.74745	2.77	1	1	0	0	0	0	1	0	0	0	0	0	0	0	0	0	0	1	0	0	0	0	0	0	0	0	0	1	0	0	0	0	0	0	0	0	0
1	79086043	T	C	IFI44L	2098	IRF1	M6307_1.02	1415	8.463	2.978	7.74745	5.485	1	1	1	0	0	0	1	0	0	0	0	0	0	0	0	0	0	1	0	0	0	0	0	0	0	0	0	1	0	0	0	0	0	0	0	0	0
1	79086044	T	G	IFI44L	2098	IRF1	M6307_1.02	1415	8.463	4.996	7.74745	3.467	1	1	1	0	0	0	1	0	0	0	0	0	0	0	0	0	0	1	0	0	0	0	0	0	0	0	0	1	0	0	0	0	0	0	0	0	0
1	79086047	T	C	IFI44L	2098	IRF1	M6307_1.02	1415	8.463	6.977	7.74745	1.486	1	0	0	0	0	0	1	0	0	0	0	0	0	0	0	0	0	1	0	0	0	0	0	0	0	0	0	1	0	0	0	0	0	0	0	0	0
1	79086050	T	G	IFI44L	2098	IRF1	M6307_1.02	1415	8.463	1.566	7.74745	6.897	1	1	1	0	0	0	1	0	0	0	0	0	0	0	0	0	0	1	0	0	0	0	0	0	0	0	0	1	0	0	0	0	0	0	0	0	0
1	79086050	T	C	IFI44L	2098	IRF1	M6307_1.02	1415	8.463	3.728	7.74745	4.735	1	1	1	0	0	0	1	0	0	0	0	0	0	0	0	0	0	1	0	0	0	0	0	0	0	0	0	1	0	0	0	0	0	0	0	0	0
1	79086062	A	C	IFI44L	2098	IRF1	M6307_1.02	1415	10.682	3.786	7.74745	6.896	1	1	1	0	0	0	1	0	0	0	0	0	0	0	0	0	0	1	0	0	0	0	0	0	0	0	0	1	0	0	0	0	0	0	0	0	0
1	79086068	A	C	IFI44L	2098	IRF1	M6307_1.02	1415	10.682	6.313	7.74745	4.369	1	1	1	0	0	0	1	0	0	0	0	0	0	0	0	0	0	1	0	0	0	0	0	0	0	0	0	1	0	0	0	0	0	0	0	0	0
1	79086069	A	C	IFI44L	2098	IRF1	M6307_1.02	1415	10.682	3.773	7.74745	6.909	1	1	1	0	0	0	1	0	0	0	0	0	0	0	0	0	0	1	0	0	0	0	0	0	0	0	0	1	0	0	0	0	0	0	0	0	0
1	100598553	C	T	TRMT13	2342	NFATC3	M6364_1.02	1688	1.351	8.26	6.45	6.909	0	0	0	1	1	1	11	0	0	0	0	0	0	0	0	0	0	0	0	0	0	0	0	0	11	0	0	1	0	0	0	0	0	0	0	0	0
1	100598553	C	T	SASS6	2343	NFATC3	M6364_1.02	1688	1.351	8.26	6.45	6.909	0	0	0	1	1	1	11	0	0	0	0	0	0	0	0	0	0	0	0	0	0	0	0	0	11	0	0	1	0	0	0	0	0	0	0	0	0
1	100598553	C	T	TRMT13	2342	NFATC2	M6363_1.02	1693	3.855	7.24	6.501	3.385	0	0	0	1	1	1	11	0	0	0	0	0	0	0	0	0	0	0	0	0	0	0	0	0	11	0	0	1	0	0	0	0	0	0	0	0	0
1	100598553	C	T	SASS6	2343	NFATC2	M6363_1.02	1693	3.855	7.24	6.501	3.385	0	0	0	1	1	1	11	0	0	0	0	0	0	0	0	0	0	0	0	0	0	0	0	0	11	0	0	1	0	0	0	0	0	0	0	0	0
1	100598553	C	T	TRMT13	2342	REL	M3091_1.02	1709	3.151	6.566	6.565	3.415	0	0	0	1	1	1	11	0	0	0	0	0	0	0	0	0	0	0	0	0	0	0	0	0	11	0	0	1	0	0	0	0	0	0	0	0	0
1	100598553	C	T	SASS6	2343	REL	M3091_1.02	1709	3.151	6.566	6.565	3.415	0	0	0	1	1	1	11	0	0	0	0	0	0	0	0	0	0	0	0	0	0	0	0	0	11	0	0	1	0	0	0	0	0	0	0	0	0
1	100598553	C	T	TRMT13	2342	REL	M6449_1.02	1710	0.738	7.394	7.023	6.656	0	0	0	1	1	1	11	0	0	0	0	0	0	0	0	0	0	0	0	0	0	0	0	0	11	0	0	1	0	0	0	0	0	0	0	0	0
1	100598553	C	T	SASS6	2343	REL	M6449_1.02	1710	0.738	7.394	7.023	6.656	0	0	0	1	1	1	11	0	0	0	0	0	0	0	0	0	0	0	0	0	0	0	0	0	11	0	0	1	0	0	0	0	0	0	0	0	0
1	115229539	C	T	AMPD1	2598	HSFY2	M5569_1.02	1403	8.487	1.583	6.2951	6.904	1	1	1	0	0	0	3	0	0	0	0	0	0	0	0	0	0	0	0	0	0	0	2	1	0	0	0	1	0	0	0	0	0	0	0	0	0
1	115229540	G	A	AMPD1	2598	HSFY2	M5569_1.02	1403	8.487	2.839	6.2951	5.648	1	1	1	0	0	0	3	0	0	0	0	0	0	2	0	0	0	0	0	0	0	0	0	0	1	0	0	1	0	0	0	0	0	0	0	0	0
1	117602090	C	T	TTF2	2644	ELF1	M6203_1.02	772	8.273	5.006	6.4957	3.267	1	1	1	0	0	0	1	0	0	0	0	0	0	0	0	0	0	0	0	0	0	0	0	0	0	0	1	1	0	0	0	0	0	0	0	0	0
1	117602090	C	T	TTF2	2644	ETS1	M6220_1.02	794	8.393	3.959	5.959	4.434	1	1	1	0	0	0	1	0	0	0	0	0	0	0	0	0	0	0	0	0	0	0	0	0	0	0	1	1	0	0	0	0	0	0	0	0	0
1	117602090	C	T	TTF2	2644	ELK4	M1903_1.02	825	8.005	1.283	7.2078	6.722	1	1	1	0	0	0	1	0	0	0	0	0	0	0	0	0	0	0	0	0	0	0	0	0	0	0	1	1	0	0	0	0	0	0	0	0	0
1	117602090	C	T	TTF2	2644	ELK4	M4522_1.02	826	7.609	4.451	6.8377	3.158	1	1	1	0	0	0	1	0	0	0	0	0	0	0	0	0	0	0	0	0	0	0	0	0	0	0	1	1	0	0	0	0	0	0	0	0	0
1	117602090	C	T	TTF2	2644	ETV4	M5423_1.02	836	7.26	4.108	6.51511	3.152	1	1	1	0	0	0	1	0	0	0	0	0	0	0	0	0	0	0	0	0	0	0	0	0	0	0	1	1	0	0	0	0	0	0	0	0	0
1	117602611	C	T	TTF2	2644	ELF1	M4460_1.02	766	8.468	7.782	8.3877	0.686	1	0	0	0	0	0	1	0	0	0	0	0	0	0	0	0	0	0	0	0	0	0	0	0	1	0	0	0	0	0	0	0	0	0	0	0	0
1	117602915	A	C	TTF2	2644	ELF1	M2275_1.02	765	7.839	5.96	7.81263	1.879	1	0	0	0	0	0	1	0	0	0	0	0	0	0	0	0	0	0	0	0	0	0	0	0	1	0	0	1	0	0	0	0	0	0	0	0	0
1	117602915	A	C	TTF2	2644	ELF1	M4563_1.02	767	9.614	7.972	8.07523	1.642	1	0	0	0	0	0	1	0	0	0	0	0	0	0	0	0	0	0	0	0	0	0	0	0	1	0	0	1	0	0	0	0	0	0	0	0	0
1	117602915	A	C	TTF2	2644	ELF1	M4617_1.02	768	8.525	6.935	7.4205	1.59	1	0	0	0	0	0	1	0	0	0	0	0	0	0	0	0	0	0	0	0	0	0	0	0	1	0	0	1	0	0	0	0	0	0	0	0	0
1	117602915	A	C	TTF2	2644	ELF5	M5378_1.02	798	8.122	5.261	6.94201	2.861	1	1	0	0	0	0	1	0	0	0	0	0	0	0	0	0	0	0	0	0	0	0	0	0	1	0	0	1	0	0	0	0	0	0	0	0	0
1	117602915	A	C	TTF2	2644	ELF5	M5379_1.02	799	7.958	5.711	6.71725	2.247	1	1	0	0	0	0	1	0	0	0	0	0	0	0	0	0	0	0	0	0	0	0	0	0	1	0	0	1	0	0	0	0	0	0	0	0	0
1	117602915	A	C	TTF2	2644	SPIB	M5864_1.02	804	9.294	4.005	8.83547	5.289	1	1	1	0	0	0	1	0	0	0	0	0	0	0	0	0	0	0	0	0	0	0	0	0	1	0	0	1	0	0	0	0	0	0	0	0	0
1	117602915	A	C	TTF2	2644	GABPA	M6252_1.02	818	8.054	7.842	7.88467	0.212	1	0	0	0	0	0	1	0	0	0	0	0	0	0	0	0	0	0	0	0	0	0	0	0	1	0	0	1	0	0	0	0	0	0	0	0	0
1	117602915	A	C	TTF2	2644	ELF1	M4460_1.02	766	9.594	7.908	8.3877	1.686	1	0	0	0	0	0	1	0	0	0	0	0	0	0	0	0	0	0	0	0	0	0	0	0	1	0	0	1	0	0	0	0	0	0	0	0	0
1	117602920	G	A	TTF2	2644	ELF1	M2275_1.02	765	7.839	0.931	7.81263	6.908	1	1	1	0	0	0	4	0	0	0	0	0	0	0	0	0	0	0	0	0	0	0	0	0	4	0	0	1	0	0	0	0	0	0	0	0	0
1	117602920	G	A	TTF2	2644	ELF1	M4563_1.02	767	9.614	2.711	8.07523	6.903	1	1	1	0	0	0	4	0	0	0	0	0	0	0	0	0	0	0	0	0	0	0	0	0	4	0	0	1	0	0	0	0	0	0	0	0	0
1	117602920	G	A	TTF2	2644	ELF1	M4617_1.02	768	8.525	1.616	7.4205	6.909	1	1	1	0	0	0	4	0	0	0	0	0	0	0	0	0	0	0	0	0	0	0	0	0	4	0	0	1	0	0	0	0	0	0	0	0	0
1	117602920	G	A	TTF2	2644	ELF1	M6203_1.02	772	6.95	0.041	6.4957	6.909	1	1	1	0	0	0	4	0	0	0	0	0	0	0	0	0	0	0	0	0	0	0	0	0	4	0	0	1	0	0	0	0	0	0	0	0	0
1	117602920	G	A	TTF2	2644	ETS1	M6220_1.02	794	6.083	-0.822	5.959	6.905	1	1	1	0	0	0	4	0	0	0	0	0	0	0	0	0	0	0	0	0	0	0	0	0	4	0	0	1	0	0	0	0	0	0	0	0	0
1	117602920	G	A	TTF2	2644	ELF5	M5378_1.02	798	8.122	1.219	6.94201	6.903	1	1	1	0	0	0	4	0	0	0	0	0	0	0	0	0	0	0	0	0	0	0	0	0	4	0	0	1	0	0	0	0	0	0	0	0	0
1	117602920	G	A	TTF2	2644	ELF5	M5379_1.02	799	7.958	1.972	6.71725	5.986	1	1	1	0	0	0	4	0	0	0	0	0	0	0	0	0	0	0	0	0	0	0	0	0	4	0	0	1	0	0	0	0	0	0	0	0	0
1	117602920	G	A	TTF2	2644	SPIB	M5864_1.02	804	9.294	3.471	8.83547	5.823	1	1	1	0	0	0	4	0	0	0	0	0	0	0	0	0	0	0	0	0	0	0	0	0	4	0	0	1	0	0	0	0	0	0	0	0	0
1	117602920	G	A	TTF2	2644	GABPA	M6252_1.02	818	8.054	1.145	7.88467	6.909	1	1	1	0	0	0	4	0	0	0	0	0	0	0	0	0	0	0	0	0	0	0	0	0	4	0	0	1	0	0	0	0	0	0	0	0	0
1	117602920	G	A	TTF2	2644	ELK4	M1903_1.02	825	8.038	1.13	7.2078	6.908	1	1	1	0	0	0	4	0	0	0	0	0	0	0	0	0	0	0	0	0	0	0	0	0	4	0	0	1	0	0	0	0	0	0	0	0	0
1	117602920	G	A	TTF2	2644	ELK4	M4522_1.02	826	7.493	0.584	6.8377	6.909	1	1	1	0	0	0	4	0	0	0	0	0	0	0	0	0	0	0	0	0	0	0	0	0	4	0	0	1	0	0	0	0	0	0	0	0	0
1	117602920	G	A	TTF2	2644	ETV4	M5423_1.02	836	6.774	-0.126	6.51511	6.9	1	1	1	0	0	0	4	0	0	0	0	0	0	0	0	0	0	0	0	0	0	0	0	0	4	0	0	1	0	0	0	0	0	0	0	0	0
1	117602920	G	A	TTF2	2644	ETV1	M5420_1.02	750	6.65	-0.24	6.5669	6.89	1	1	1	0	0	0	4	0	0	0	0	0	0	0	0	0	0	0	0	0	0	0	0	0	4	0	0	1	0	0	0	0	0	0	0	0	0
1	117602920	G	A	TTF2	2644	ELF1	M4460_1.02	766	9.594	3.862	8.3877	5.732	1	1	1	0	0	0	4	0	0	0	0	0	0	0	0	0	0	0	0	0	0	0	0	0	4	0	0	1	0	0	0	0	0	0	0	0	0
1	117602920	G	A	TTF2	2644	ELK1	M6207_1.02	785	6.305	2.095	6.0158	4.21	1	1	1	0	0	0	4	0	0	0	0	0	0	0	0	0	0	0	0	0	0	0	0	0	4	0	0	1	0	0	0	0	0	0	0	0	0
1	117602920	G	A	TTF2	2644	ETV6	M5426_1.02	802	7.849	2.363	6.8986	5.486	1	1	1	0	0	0	4	0	0	0	0	0	0	0	0	0	0	0	0	0	0	0	0	0	4	0	0	1	0	0	0	0	0	0	0	0	0
1	117602920	G	A	TTF2	2644	GABPA	M4462_1.02	812	7.411	0.502	7.2686	6.909	1	1	1	0	0	0	4	0	0	0	0	0	0	0	0	0	0	0	0	0	0	0	0	0	4	0	0	1	0	0	0	0	0	0	0	0	0
1	117602920	G	A	TTF2	2644	GABPA	M4505_1.02	813	7.546	0.637	7.30378	6.909	1	1	1	0	0	0	4	0	0	0	0	0	0	0	0	0	0	0	0	0	0	0	0	0	4	0	0	1	0	0	0	0	0	0	0	0	0
1	117602920	G	A	TTF2	2644	GABPA	M4540_1.02	814	8.406	1.499	8.04582	6.907	1	1	1	0	0	0	4	0	0	0	0	0	0	0	0	0	0	0	0	0	0	0	0	0	4	0	0	1	0	0	0	0	0	0	0	0	0
1	117602920	G	A	TTF2	2644	ETV5	M5424_1.02	839	7.14	0.241	6.289	6.899	1	1	1	0	0	0	4	0	0	0	0	0	0	0	0	0	0	0	0	0	0	0	0	0	4	0	0	1	0	0	0	0	0	0	0	0	0
1	149752481	C	T	FCGR1A	2821	SPIB	M1908_1.02	803	7.844	4.04	5.52	3.804	1	1	1	0	0	0	1	0	0	0	0	0	0	0	0	0	0	0	0	0	0	0	0	0	1	0	0	0	0	0	0	0	0	0	0	0	0
1	149752663	G	A	FCGR1A	2821	SPIB	M1908_1.02	803	5.873	2.07	5.52	3.803	1	1	1	0	0	0	2	0	0	0	0	0	0	0	0	0	0	0	0	0	0	0	0	0	2	0	0	0	0	0	0	0	0	0	0	0	0
1	149752679	C	T	FCGR1A	2821	SPIB	M1908_1.02	803	5.873	2.07	5.52	3.803	1	1	1	0	0	0	3	0	0	0	0	0	0	0	0	0	0	0	0	0	0	0	0	0	3	0	0	0	0	0	0	0	0	0	0	0	0
1	152485617	T	C	CRCT1	2988	ATF5	M6154_1.02	302	5.162	8.623	7.58167	3.461	0	0	0	1	1	1	6	0	0	0	0	0	0	2	0	0	0	0	0	0	0	0	0	0	0	0	4	1	0	0	0	0	0	0	0	0	0
1	152485617	T	C	CRCT1	2988	ELF5	M6206_1.02	800	0.398	7.307	6.5893	6.909	0	0	0	1	1	1	6	0	0	0	0	0	0	2	0	0	0	0	0	0	0	0	0	0	0	0	4	1	0	0	0	0	0	0	0	0	0
1	152486069	T	C	CRCT1	2988	ELF5	M6206_1.02	800	0.259	7.168	6.5893	6.909	0	0	0	1	1	1	1	0	0	0	0	0	0	0	0	0	0	1	0	0	0	0	0	0	0	0	0	1	0	0	0	0	0	0	0	0	0
1	152486292	G	A	CRCT1	2988	ELF5	M6206_1.02	800	5.369	7.437	6.5893	2.068	0	0	0	1	1	0	1	0	0	0	0	0	0	0	0	0	0	0	0	0	0	0	0	0	1	0	0	1	0	0	0	0	0	0	0	0	0
1	152757592	G	A	LCE1E	3003	ELF5	M6206_1.02	800	8.667	1.758	6.5893	6.909	1	1	1	0	0	0	2	0	0	0	0	0	0	0	0	0	0	0	0	0	0	0	0	0	2	0	0	0	0	0	0	0	0	0	0	0	0
1	152757763	C	T	LCE1E	3003	ELF5	M6206_1.02	800	8.05	1.141	6.5893	6.909	1	1	1	0	0	0	1	0	0	0	0	0	0	0	0	0	0	0	0	0	0	0	0	0	1	0	0	0	0	0	0	0	0	0	0	0	0
1	152758490	G	A	LCE1E	3003	ELF5	M6206_1.02	800	7.167	0.258	6.5893	6.909	1	1	1	0	0	0	1	0	0	0	0	0	0	0	0	0	0	0	0	0	0	0	0	0	1	0	0	0	0	0	0	0	0	0	0	0	0
1	153013432	C	T	SPRR2D	3015	NFATC3	M1517_1.02	1687	7.876	4.426	6.27926	3.45	1	1	1	0	0	0	3	0	0	0	0	0	0	0	0	0	0	0	0	0	0	0	0	0	3	0	0	0	0	0	0	0	0	0	0	0	0
1	153013432	C	T	SPRR2D	3015	NFATC1	M6361_1.02	1706	8.57	1.662	8.12707	6.908	1	1	1	0	0	0	3	0	0	0	0	0	0	0	0	0	0	0	0	0	0	0	0	0	3	0	0	0	0	0	0	0	0	0	0	0	0
1	153013432	C	T	SPRR2D	3015	NFATC1	M6362_1.02	1707	10.137	3.229	7.33167	6.908	1	1	1	0	0	0	3	0	0	0	0	0	0	0	0	0	0	0	0	0	0	0	0	0	3	0	0	0	0	0	0	0	0	0	0	0	0
1	153013433	C	T	SPRR2D	3015	NFATC3	M1517_1.02	1687	7.876	3.306	6.27926	4.57	1	1	1	0	0	0	1	0	0	0	0	0	0	0	0	0	0	0	0	0	0	0	0	0	1	0	0	0	0	0	0	0	0	0	0	0	0
1	153013433	C	T	SPRR2D	3015	NFATC1	M6361_1.02	1706	8.57	1.662	8.12707	6.908	1	1	1	0	0	0	1	0	0	0	0	0	0	0	0	0	0	0	0	0	0	0	0	0	1	0	0	0	0	0	0	0	0	0	0	0	0
1	153013433	C	T	SPRR2D	3015	NFATC1	M6362_1.02	1707	10.137	3.229	7.33167	6.908	1	1	1	0	0	0	1	0	0	0	0	0	0	0	0	0	0	0	0	0	0	0	0	0	1	0	0	0	0	0	0	0	0	0	0	0	0
1	153014721	C	T	SPRR2D	3015	NFATC3	M1517_1.02	1687	7.356	3.906	6.27926	3.45	1	1	1	0	0	0	1	0	0	0	0	0	0	0	0	0	0	0	0	0	0	0	0	0	1	0	0	0	0	0	0	0	0	0	0	0	0
1	153015596	G	A	SPRR2D	3015	NFATC3	M1517_1.02	1687	7.256	3.806	6.27926	3.45	1	1	1	0	0	0	1	0	0	0	0	0	0	0	0	0	0	0	0	0	0	0	0	0	1	0	0	0	0	0	0	0	0	0	0	0	0
1	153113651	G	A	SPRR2B	3021	NFATC4	M6365_1.02	1691	7.859	1.004	6.65822	6.855	1	1	1	0	0	0	2	0	0	0	0	0	0	0	0	0	0	0	0	0	0	0	0	0	2	0	0	1	0	0	0	0	0	0	0	0	0
1	153113651	G	A	SPRR2B	3021	NFATC2	M6363_1.02	1693	8.131	1.222	6.501	6.909	1	1	1	0	0	0	2	0	0	0	0	0	0	0	0	0	0	0	0	0	0	0	0	0	2	0	0	1	0	0	0	0	0	0	0	0	0
1	153113651	G	A	SPRR2B	3021	NFATC3	M6364_1.02	1688	7.758	0.849	6.45	6.909	1	1	1	0	0	0	2	0	0	0	0	0	0	0	0	0	0	0	0	0	0	0	0	0	2	0	0	1	0	0	0	0	0	0	0	0	0
1	153113652	G	A	SPRR2B	3021	NFATC4	M6365_1.02	1691	7.859	1.264	6.65822	6.595	1	1	1	0	0	0	3	0	0	0	0	0	0	0	0	0	0	0	1	0	0	0	0	0	2	0	0	1	0	0	0	0	0	0	0	0	0
1	153113652	G	A	SPRR2B	3021	NFATC2	M6363_1.02	1693	8.131	1.222	6.501	6.909	1	1	1	0	0	0	3	0	0	0	0	0	0	0	0	0	0	0	1	0	0	0	0	0	2	0	0	1	0	0	0	0	0	0	0	0	0
1	153113652	G	A	SPRR2B	3021	NFATC3	M6364_1.02	1688	7.758	0.849	6.45	6.909	1	1	1	0	0	0	3	0	0	0	0	0	0	0	0	0	0	0	1	0	0	0	0	0	2	0	0	1	0	0	0	0	0	0	0	0	0
1	153114558	C	T	SPRR2B	3021	NFATC4	M6365_1.02	1691	8.312	1.403	6.65822	6.909	1	1	1	0	0	0	1	0	0	0	0	0	0	0	0	0	0	0	0	0	0	0	0	0	1	0	0	1	0	0	0	0	0	0	0	0	0
1	153114558	C	T	SPRR2B	3021	NFATC2	M6363_1.02	1693	7.747	0.838	6.501	6.909	1	1	1	0	0	0	1	0	0	0	0	0	0	0	0	0	0	0	0	0	0	0	0	0	1	0	0	1	0	0	0	0	0	0	0	0	0
1	153114558	C	T	SPRR2B	3021	NFATC3	M6364_1.02	1688	6.757	-0.152	6.45	6.909	1	1	1	0	0	0	1	0	0	0	0	0	0	0	0	0	0	0	0	0	0	0	0	0	1	0	0	1	0	0	0	0	0	0	0	0	0
1	153114574	C	T	SPRR2B	3021	NFATC4	M6365_1.02	1691	7.896	0.987	6.65822	6.909	1	1	1	0	0	0	1	0	0	0	0	0	0	0	0	0	0	0	0	0	0	0	0	0	1	0	0	1	0	0	0	0	0	0	0	0	0
1	153114574	C	T	SPRR2B	3021	NFATC2	M6363_1.02	1693	7.747	1.585	6.501	6.162	1	1	1	0	0	0	1	0	0	0	0	0	0	0	0	0	0	0	0	0	0	0	0	0	1	0	0	1	0	0	0	0	0	0	0	0	0
1	153114574	C	T	SPRR2B	3021	NFATC3	M6364_1.02	1688	6.757	1.478	6.45	5.279	1	1	1	0	0	0	1	0	0	0	0	0	0	0	0	0	0	0	0	0	0	0	0	0	1	0	0	1	0	0	0	0	0	0	0	0	0
1	153114700	C	T	SPRR2B	3021	NFATC4	M6365_1.02	1691	7.859	0.987	6.65822	6.872	1	1	1	0	0	0	1	0	0	0	0	0	0	0	0	0	0	0	0	0	0	0	0	0	1	0	0	1	0	0	0	0	0	0	0	0	0
1	153114700	C	T	SPRR2B	3021	NFATC2	M6363_1.02	1693	8.131	4.218	6.501	3.913	1	1	1	0	0	0	1	0	0	0	0	0	0	0	0	0	0	0	0	0	0	0	0	0	1	0	0	1	0	0	0	0	0	0	0	0	0
1	153114700	C	T	SPRR2B	3021	NFATC3	M6364_1.02	1688	7.758	4.665	6.45	3.093	1	1	1	0	0	0	1	0	0	0	0	0	0	0	0	0	0	0	0	0	0	0	0	0	1	0	0	1	0	0	0	0	0	0	0	0	0
1	153114912	C	T	SPRR2B	3021	NFATC4	M6365_1.02	1691	6.884	0.029	6.65822	6.855	1	1	1	0	0	0	1	0	0	0	0	0	0	0	0	0	0	0	0	0	0	0	0	0	1	0	0	1	0	0	0	0	0	0	0	0	0
1	153114912	C	T	SPRR2B	3021	NFATC2	M6363_1.02	1693	6.652	-0.257	6.501	6.909	1	1	1	0	0	0	1	0	0	0	0	0	0	0	0	0	0	0	0	0	0	0	0	0	1	0	0	1	0	0	0	0	0	0	0	0	0
1	153363768	G	A	S100A8	3030	ZNF384	M6557_1.02	539	10.22	7.123	7.31061	3.097	1	1	1	0	0	0	3	0	0	0	0	0	0	0	0	0	0	0	0	0	0	0	0	0	3	0	0	0	0	0	0	0	0	0	0	0	0
1	153962403	G	T	RPS27	3070	SPIB	M6485_1.02	805	8.474	5.823	7.5206	2.651	1	1	0	0	0	0	1	0	0	0	0	0	0	0	0	0	0	0	1	0	0	0	0	0	0	0	0	1	0	0	0	0	0	0	0	0	0
1	153963194	C	T	RPS27	3070	STAT4	M3982_1.02	1871	6.166	-0.556	4.91	6.722	1	1	1	0	0	0	2	0	0	0	0	0	0	0	0	0	0	0	0	0	0	0	0	0	2	0	0	1	0	0	0	0	0	0	0	0	0
1	153963194	C	T	RPS27	3070	ETV1	M5420_1.02	750	6.949	0.059	6.5669	6.89	1	1	1	0	0	0	2	0	0	0	0	0	0	0	0	0	0	0	0	0	0	0	0	0	2	0	0	1	0	0	0	0	0	0	0	0	0
1	153963194	C	T	RPS27	3070	ETV2	M5421_1.02	759	8.776	1.867	7.50766	6.909	1	1	1	0	0	0	2	0	0	0	0	0	0	0	0	0	0	0	0	0	0	0	0	0	2	0	0	1	0	0	0	0	0	0	0	0	0
1	153963194	C	T	RPS27	3070	ELF1	M6203_1.02	772	8.649	1.74	6.4957	6.909	1	1	1	0	0	0	2	0	0	0	0	0	0	0	0	0	0	0	0	0	0	0	0	0	2	0	0	1	0	0	0	0	0	0	0	0	0
1	153963194	C	T	RPS27	3070	ELK1	M6207_1.02	785	7.433	3.223	6.0158	4.21	1	1	1	0	0	0	2	0	0	0	0	0	0	0	0	0	0	0	0	0	0	0	0	0	2	0	0	1	0	0	0	0	0	0	0	0	0
1	153963194	C	T	RPS27	3070	ETS1	M5416_1.02	790	8.831	1.927	6.7855	6.904	1	1	1	0	0	0	2	0	0	0	0	0	0	0	0	0	0	0	0	0	0	0	0	0	2	0	0	1	0	0	0	0	0	0	0	0	0
1	153963194	C	T	RPS27	3070	ETS1	M5418_1.02	792	8.266	1.361	6.6252	6.905	1	1	1	0	0	0	2	0	0	0	0	0	0	0	0	0	0	0	0	0	0	0	0	0	2	0	0	1	0	0	0	0	0	0	0	0	0
1	153963194	C	T	RPS27	3070	ETS1	M6220_1.02	794	8.313	1.408	5.959	6.905	1	1	1	0	0	0	2	0	0	0	0	0	0	0	0	0	0	0	0	0	0	0	0	0	2	0	0	1	0	0	0	0	0	0	0	0	0
1	153963194	C	T	RPS27	3070	ELF5	M5379_1.02	799	7.044	1.058	6.71725	5.986	1	1	1	0	0	0	2	0	0	0	0	0	0	0	0	0	0	0	0	0	0	0	0	0	2	0	0	1	0	0	0	0	0	0	0	0	0
1	153963194	C	T	RPS27	3070	SPIB	M1908_1.02	803	7.117	3.314	5.52	3.803	1	1	1	0	0	0	2	0	0	0	0	0	0	0	0	0	0	0	0	0	0	0	0	0	2	0	0	1	0	0	0	0	0	0	0	0	0
1	153963194	C	T	RPS27	3070	FLI1	M5431_1.02	807	8.328	1.422	6.6738	6.906	1	1	1	0	0	0	2	0	0	0	0	0	0	0	0	0	0	0	0	0	0	0	0	0	2	0	0	1	0	0	0	0	0	0	0	0	0
1	153963194	C	T	RPS27	3070	FLI1	M5433_1.02	809	8.516	1.609	7.0497	6.907	1	1	1	0	0	0	2	0	0	0	0	0	0	0	0	0	0	0	0	0	0	0	0	0	2	0	0	1	0	0	0	0	0	0	0	0	0
1	153963194	C	T	RPS27	3070	ERG	M5399_1.02	819	8.628	1.726	6.7374	6.902	1	1	1	0	0	0	2	0	0	0	0	0	0	0	0	0	0	0	0	0	0	0	0	0	2	0	0	1	0	0	0	0	0	0	0	0	0
1	153963194	C	T	RPS27	3070	ERG	M5401_1.02	821	8.478	1.575	6.8883	6.903	1	1	1	0	0	0	2	0	0	0	0	0	0	0	0	0	0	0	0	0	0	0	0	0	2	0	0	1	0	0	0	0	0	0	0	0	0
1	153963194	C	T	RPS27	3070	ERG	M6213_1.02	823	9.305	2.397	7.21353	6.908	1	1	1	0	0	0	2	0	0	0	0	0	0	0	0	0	0	0	0	0	0	0	0	0	2	0	0	1	0	0	0	0	0	0	0	0	0
1	153963194	C	T	RPS27	3070	ELK4	M5385_1.02	828	7.65	0.756	6.8372	6.894	1	1	1	0	0	0	2	0	0	0	0	0	0	0	0	0	0	0	0	0	0	0	0	0	2	0	0	1	0	0	0	0	0	0	0	0	0
1	153963194	C	T	RPS27	3070	FEV	M5429_1.02	833	7.627	0.963	6.74781	6.664	1	1	1	0	0	0	2	0	0	0	0	0	0	0	0	0	0	0	0	0	0	0	0	0	2	0	0	1	0	0	0	0	0	0	0	0	0
1	153963194	C	T	RPS27	3070	ETV4	M5423_1.02	836	7.017	0.118	6.51511	6.899	1	1	1	0	0	0	2	0	0	0	0	0	0	0	0	0	0	0	0	0	0	0	0	0	2	0	0	1	0	0	0	0	0	0	0	0	0
1	153963221	G	A	RPS27	3070	FLI1	M5432_1.02	808	12.227	6.008	8.77343	6.219	1	1	1	0	0	0	1	0	0	0	0	0	0	0	0	0	0	0	0	0	0	0	0	0	1	0	0	1	0	0	0	0	0	0	0	0	0
1	153963221	G	A	RPS27	3070	FLI1	M5434_1.02	810	10.647	3.746	9.23654	6.901	1	1	1	0	0	0	1	0	0	0	0	0	0	0	0	0	0	0	0	0	0	0	0	0	1	0	0	1	0	0	0	0	0	0	0	0	0
1	153963221	G	A	RPS27	3070	GABPA	M4568_1.02	815	8.475	7.162	8.45475	1.313	1	0	0	0	0	0	1	0	0	0	0	0	0	0	0	0	0	0	0	0	0	0	0	0	1	0	0	1	0	0	0	0	0	0	0	0	0
1	153963221	G	A	RPS27	3070	ERG	M5400_1.02	820	11.942	5.382	8.85621	6.56	1	1	1	0	0	0	1	0	0	0	0	0	0	0	0	0	0	0	0	0	0	0	0	0	1	0	0	1	0	0	0	0	0	0	0	0	0
1	153963221	G	A	RPS27	3070	ERG	M5402_1.02	822	11.333	5.076	9.09568	6.257	1	1	1	0	0	0	1	0	0	0	0	0	0	0	0	0	0	0	0	0	0	0	0	0	1	0	0	1	0	0	0	0	0	0	0	0	0
1	153963221	G	A	RPS27	3070	ERG	M6213_1.02	823	9.929	7.743	7.21353	2.186	0	1	0	0	0	0	1	0	0	0	0	0	0	0	0	0	0	0	0	0	0	0	0	0	1	0	0	1	0	0	0	0	0	0	0	0	0
1	153963222	G	A	RPS27	3070	STAT4	M3982_1.02	1871	5.92	-0.296	4.91	6.216	1	1	1	0	0	0	1	0	0	0	0	0	0	0	0	0	0	0	0	0	0	0	0	0	1	0	0	1	0	0	0	0	0	0	0	0	0
1	153963222	G	A	RPS27	3070	FLI1	M5432_1.02	808	12.227	6.568	8.77343	5.659	1	1	1	0	0	0	1	0	0	0	0	0	0	0	0	0	0	0	0	0	0	0	0	0	1	0	0	1	0	0	0	0	0	0	0	0	0
1	153963222	G	A	RPS27	3070	FLI1	M5434_1.02	810	10.647	3.749	9.23654	6.898	1	1	1	0	0	0	1	0	0	0	0	0	0	0	0	0	0	0	0	0	0	0	0	0	1	0	0	1	0	0	0	0	0	0	0	0	0
1	153963222	G	A	RPS27	3070	GABPA	M4568_1.02	815	8.475	7.967	8.45475	0.508	1	0	0	0	0	0	1	0	0	0	0	0	0	0	0	0	0	0	0	0	0	0	0	0	1	0	0	1	0	0	0	0	0	0	0	0	0
1	153963222	G	A	RPS27	3070	ERG	M5400_1.02	820	11.942	5.382	8.85621	6.56	1	1	1	0	0	0	1	0	0	0	0	0	0	0	0	0	0	0	0	0	0	0	0	0	1	0	0	1	0	0	0	0	0	0	0	0	0
1	153963222	G	A	RPS27	3070	ERG	M5402_1.02	822	11.333	5.47	9.09568	5.863	1	1	1	0	0	0	1	0	0	0	0	0	0	0	0	0	0	0	0	0	0	0	0	0	1	0	0	1	0	0	0	0	0	0	0	0	0
1	153963222	G	A	RPS27	3070	ERG	M6213_1.02	823	9.929	7.667	7.21353	2.262	0	1	0	0	0	0	1	0	0	0	0	0	0	0	0	0	0	0	0	0	0	0	0	0	1	0	0	1	0	0	0	0	0	0	0	0	0
1	153963227	C	T	RPS27	3070	IRF1	M6307_1.02	1415	6.6	10.585	7.74745	3.985	0	0	0	1	1	1	10	0	0	0	0	0	0	0	0	0	0	0	0	0	0	0	0	0	10	0	0	1	0	0	0	0	0	0	0	0	0
1	153963227	C	T	RPS27	3070	IRF8	M5578_1.02	1424	4.102	10.178	9.00779	6.076	0	0	0	1	1	1	10	0	0	0	0	0	0	0	0	0	0	0	0	0	0	0	0	0	10	0	0	1	0	0	0	0	0	0	0	0	0
1	153963227	C	T	RPS27	3070	IRF2	M6308_1.02	1429	6.271	10.34	8.38104	4.069	0	0	0	1	1	1	10	0	0	0	0	0	0	0	0	0	0	0	0	0	0	0	0	0	10	0	0	1	0	0	0	0	0	0	0	0	0
1	153963227	C	T	RPS27	3070	IRF7	M3480_1.02	1430	2.194	9.067	9.00884	6.873	0	0	0	1	1	1	10	0	0	0	0	0	0	0	0	0	0	0	0	0	0	0	0	0	10	0	0	1	0	0	0	0	0	0	0	0	0
1	153963227	C	T	RPS27	3070	IRF7	M5576_1.02	1431	8.376	13.635	8.77952	5.259	0	0	0	1	1	1	10	0	0	0	0	0	0	0	0	0	0	0	0	0	0	0	0	0	10	0	0	1	0	0	0	0	0	0	0	0	0
1	153963227	C	T	RPS27	3070	NFATC3	M1517_1.02	1687	6.356	3.116	6.27926	3.24	1	1	1	0	0	0	10	0	0	0	0	0	0	0	0	0	0	0	0	0	0	0	0	0	10	0	0	1	0	0	0	0	0	0	0	0	0
1	153963227	C	T	RPS27	3070	STAT4	M3982_1.02	1871	5.92	-0.802	4.91	6.722	1	1	1	0	0	0	10	0	0	0	0	0	0	0	0	0	0	0	0	0	0	0	0	0	10	0	0	1	0	0	0	0	0	0	0	0	0
1	153963227	C	T	RPS27	3070	ETV1	M5420_1.02	750	6.922	1.249	6.5669	5.673	1	1	1	0	0	0	10	0	0	0	0	0	0	0	0	0	0	0	0	0	0	0	0	0	10	0	0	1	0	0	0	0	0	0	0	0	0
1	153963227	C	T	RPS27	3070	ETV2	M5421_1.02	759	8.875	1.966	7.50766	6.909	1	1	1	0	0	0	10	0	0	0	0	0	0	0	0	0	0	0	0	0	0	0	0	0	10	0	0	1	0	0	0	0	0	0	0	0	0
1	153963227	C	T	RPS27	3070	ELF1	M6203_1.02	772	6.551	1.323	6.4957	5.228	1	1	1	0	0	0	10	0	0	0	0	0	0	0	0	0	0	0	0	0	0	0	0	0	10	0	0	1	0	0	0	0	0	0	0	0	0
1	153963227	C	T	RPS27	3070	ELK1	M6207_1.02	785	6.69	2.48	6.0158	4.21	1	1	1	0	0	0	10	0	0	0	0	0	0	0	0	0	0	0	0	0	0	0	0	0	10	0	0	1	0	0	0	0	0	0	0	0	0
1	153963227	C	T	RPS27	3070	ETS1	M5416_1.02	790	7.487	1.002	6.7855	6.485	1	1	1	0	0	0	10	0	0	0	0	0	0	0	0	0	0	0	0	0	0	0	0	0	10	0	0	1	0	0	0	0	0	0	0	0	0
1	153963227	C	T	RPS27	3070	ETS1	M5418_1.02	792	7.367	0.462	6.6252	6.905	1	1	1	0	0	0	10	0	0	0	0	0	0	0	0	0	0	0	0	0	0	0	0	0	10	0	0	1	0	0	0	0	0	0	0	0	0
1	153963227	C	T	RPS27	3070	ETS1	M6220_1.02	794	6.97	0.065	5.959	6.905	1	1	1	0	0	0	10	0	0	0	0	0	0	0	0	0	0	0	0	0	0	0	0	0	10	0	0	1	0	0	0	0	0	0	0	0	0
1	153963227	C	T	RPS27	3070	ELF5	M5378_1.02	798	7.351	0.447	6.94201	6.904	1	1	1	0	0	0	10	0	0	0	0	0	0	0	0	0	0	0	0	0	0	0	0	0	10	0	0	1	0	0	0	0	0	0	0	0	0
1	153963227	C	T	RPS27	3070	ELF5	M5379_1.02	799	7.328	1.343	6.71725	5.985	1	1	1	0	0	0	10	0	0	0	0	0	0	0	0	0	0	0	0	0	0	0	0	0	10	0	0	1	0	0	0	0	0	0	0	0	0
1	153963227	C	T	RPS27	3070	ETV6	M5425_1.02	801	9.871	3.524	9.44002	6.347	1	1	1	0	0	0	10	0	0	0	0	0	0	0	0	0	0	0	0	0	0	0	0	0	10	0	0	1	0	0	0	0	0	0	0	0	0
1	153963227	C	T	RPS27	3070	SPIB	M1908_1.02	803	7.439	3.636	5.52	3.803	1	1	1	0	0	0	10	0	0	0	0	0	0	0	0	0	0	0	0	0	0	0	0	0	10	0	0	1	0	0	0	0	0	0	0	0	0
1	153963227	C	T	RPS27	3070	SPIB	M6485_1.02	805	8.549	4.252	7.5206	4.297	1	1	1	0	0	0	10	0	0	0	0	0	0	0	0	0	0	0	0	0	0	0	0	0	10	0	0	1	0	0	0	0	0	0	0	0	0
1	153963227	C	T	RPS27	3070	FLI1	M5431_1.02	807	8.018	1.243	6.6738	6.775	1	1	1	0	0	0	10	0	0	0	0	0	0	0	0	0	0	0	0	0	0	0	0	0	10	0	0	1	0	0	0	0	0	0	0	0	0
1	153963227	C	T	RPS27	3070	FLI1	M5432_1.02	808	12.227	5.72	8.77343	6.507	1	1	1	0	0	0	10	0	0	0	0	0	0	0	0	0	0	0	0	0	0	0	0	0	10	0	0	1	0	0	0	0	0	0	0	0	0
1	153963227	C	T	RPS27	3070	FLI1	M5433_1.02	809	7.239	0.332	7.0497	6.907	1	1	1	0	0	0	10	0	0	0	0	0	0	0	0	0	0	0	0	0	0	0	0	0	10	0	0	1	0	0	0	0	0	0	0	0	0
1	153963227	C	T	RPS27	3070	FLI1	M5434_1.02	810	10.647	3.739	9.23654	6.908	1	1	1	0	0	0	10	0	0	0	0	0	0	0	0	0	0	0	0	0	0	0	0	0	10	0	0	1	0	0	0	0	0	0	0	0	0
1	153963227	C	T	RPS27	3070	GABPA	M4568_1.02	815	8.475	1.66	8.45475	6.815	1	1	1	0	0	0	10	0	0	0	0	0	0	0	0	0	0	0	0	0	0	0	0	0	10	0	0	1	0	0	0	0	0	0	0	0	0
1	153963227	C	T	RPS27	3070	ERG	M5399_1.02	819	7.752	0.85	6.7374	6.902	1	1	1	0	0	0	10	0	0	0	0	0	0	0	0	0	0	0	0	0	0	0	0	0	10	0	0	1	0	0	0	0	0	0	0	0	0
1	153963227	C	T	RPS27	3070	ERG	M5400_1.02	820	11.942	5.513	8.85621	6.429	1	1	1	0	0	0	10	0	0	0	0	0	0	0	0	0	0	0	0	0	0	0	0	0	10	0	0	1	0	0	0	0	0	0	0	0	0
1	153963227	C	T	RPS27	3070	ERG	M5401_1.02	821	7.592	0.688	6.8883	6.904	1	1	1	0	0	0	10	0	0	0	0	0	0	0	0	0	0	0	0	0	0	0	0	0	10	0	0	1	0	0	0	0	0	0	0	0	0
1	153963227	C	T	RPS27	3070	ERG	M5402_1.02	822	11.333	4.425	9.09568	6.908	1	1	1	0	0	0	10	0	0	0	0	0	0	0	0	0	0	0	0	0	0	0	0	0	10	0	0	1	0	0	0	0	0	0	0	0	0
1	153963227	C	T	RPS27	3070	ERG	M6213_1.02	823	9.929	3.02	7.21353	6.909	1	1	1	0	0	0	10	0	0	0	0	0	0	0	0	0	0	0	0	0	0	0	0	0	10	0	0	1	0	0	0	0	0	0	0	0	0
1	153963227	C	T	RPS27	3070	ELK4	M5385_1.02	828	7.243	0.349	6.8372	6.894	1	1	1	0	0	0	10	0	0	0	0	0	0	0	0	0	0	0	0	0	0	0	0	0	10	0	0	1	0	0	0	0	0	0	0	0	0
1	153963227	C	T	RPS27	3070	FEV	M5429_1.02	833	7.277	1.019	6.74781	6.258	1	1	1	0	0	0	10	0	0	0	0	0	0	0	0	0	0	0	0	0	0	0	0	0	10	0	0	1	0	0	0	0	0	0	0	0	0
1	153963227	C	T	RPS27	3070	ETV4	M5423_1.02	836	7.008	2.28	6.51511	4.728	1	1	1	0	0	0	10	0	0	0	0	0	0	0	0	0	0	0	0	0	0	0	0	0	10	0	0	1	0	0	0	0	0	0	0	0	0
1	153963227	C	T	RPS27	3070	ETV5	M5424_1.02	839	6.925	2.728	6.289	4.197	1	1	1	0	0	0	10	0	0	0	0	0	0	0	0	0	0	0	0	0	0	0	0	0	10	0	0	1	0	0	0	0	0	0	0	0	0
1	153963228	C	T	RPS27	3070	NFATC3	M1517_1.02	1687	6.356	1.786	6.27926	4.57	1	1	1	0	0	0	1	0	0	0	0	0	0	0	0	0	0	0	0	0	0	0	0	0	1	0	0	1	0	0	0	0	0	0	0	0	0
1	153963228	C	T	RPS27	3070	ETV1	M5420_1.02	750	6.922	0.993	6.5669	5.929	1	1	1	0	0	0	1	0	0	0	0	0	0	0	0	0	0	0	0	0	0	0	0	0	1	0	0	1	0	0	0	0	0	0	0	0	0
1	153963228	C	T	RPS27	3070	ETV2	M5421_1.02	759	8.875	1.966	7.50766	6.909	1	1	1	0	0	0	1	0	0	0	0	0	0	0	0	0	0	0	0	0	0	0	0	0	1	0	0	1	0	0	0	0	0	0	0	0	0
1	153963228	C	T	RPS27	3070	ELF1	M6203_1.02	772	6.551	0.226	6.4957	6.325	1	1	1	0	0	0	1	0	0	0	0	0	0	0	0	0	0	0	0	0	0	0	0	0	1	0	0	1	0	0	0	0	0	0	0	0	0
1	153963228	C	T	RPS27	3070	ELK1	M6207_1.02	785	6.69	2.928	6.0158	3.762	1	1	1	0	0	0	1	0	0	0	0	0	0	0	0	0	0	0	0	0	0	0	0	0	1	0	0	1	0	0	0	0	0	0	0	0	0
1	153963228	C	T	RPS27	3070	ETS1	M5416_1.02	790	7.487	0.618	6.7855	6.869	1	1	1	0	0	0	1	0	0	0	0	0	0	0	0	0	0	0	0	0	0	0	0	0	1	0	0	1	0	0	0	0	0	0	0	0	0
1	153963228	C	T	RPS27	3070	ETS1	M5418_1.02	792	7.367	0.458	6.6252	6.909	1	1	1	0	0	0	1	0	0	0	0	0	0	0	0	0	0	0	0	0	0	0	0	0	1	0	0	1	0	0	0	0	0	0	0	0	0
1	153963228	C	T	RPS27	3070	ETS1	M6220_1.02	794	6.97	0.061	5.959	6.909	1	1	1	0	0	0	1	0	0	0	0	0	0	0	0	0	0	0	0	0	0	0	0	0	1	0	0	1	0	0	0	0	0	0	0	0	0
1	153963228	C	T	RPS27	3070	ELF5	M5378_1.02	798	7.351	0.448	6.94201	6.903	1	1	1	0	0	0	1	0	0	0	0	0	0	0	0	0	0	0	0	0	0	0	0	0	1	0	0	1	0	0	0	0	0	0	0	0	0
1	153963228	C	T	RPS27	3070	ELF5	M5379_1.02	799	7.328	1.069	6.71725	6.259	1	1	1	0	0	0	1	0	0	0	0	0	0	0	0	0	0	0	0	0	0	0	0	0	1	0	0	1	0	0	0	0	0	0	0	0	0
1	153963228	C	T	RPS27	3070	ETV6	M5425_1.02	801	9.871	4.858	9.44002	5.013	1	1	1	0	0	0	1	0	0	0	0	0	0	0	0	0	0	0	0	0	0	0	0	0	1	0	0	1	0	0	0	0	0	0	0	0	0
1	153963228	C	T	RPS27	3070	SPIB	M1908_1.02	803	7.439	4.306	5.52	3.133	1	1	1	0	0	0	1	0	0	0	0	0	0	0	0	0	0	0	0	0	0	0	0	0	1	0	0	1	0	0	0	0	0	0	0	0	0
1	153963228	C	T	RPS27	3070	SPIB	M6485_1.02	805	8.549	5.815	7.5206	2.734	1	1	0	0	0	0	1	0	0	0	0	0	0	0	0	0	0	0	0	0	0	0	0	0	1	0	0	1	0	0	0	0	0	0	0	0	0
1	153963228	C	T	RPS27	3070	FLI1	M5431_1.02	807	8.018	1.11	6.6738	6.908	1	1	1	0	0	0	1	0	0	0	0	0	0	0	0	0	0	0	0	0	0	0	0	0	1	0	0	1	0	0	0	0	0	0	0	0	0
1	153963228	C	T	RPS27	3070	FLI1	M5432_1.02	808	12.227	5.318	8.77343	6.909	1	1	1	0	0	0	1	0	0	0	0	0	0	0	0	0	0	0	0	0	0	0	0	0	1	0	0	1	0	0	0	0	0	0	0	0	0
1	153963228	C	T	RPS27	3070	FLI1	M5433_1.02	809	7.239	0.439	7.0497	6.8	1	1	1	0	0	0	1	0	0	0	0	0	0	0	0	0	0	0	0	0	0	0	0	0	1	0	0	1	0	0	0	0	0	0	0	0	0
1	153963228	C	T	RPS27	3070	FLI1	M5434_1.02	810	10.647	4.345	9.23654	6.302	1	1	1	0	0	0	1	0	0	0	0	0	0	0	0	0	0	0	0	0	0	0	0	0	1	0	0	1	0	0	0	0	0	0	0	0	0
1	153963228	C	T	RPS27	3070	GABPA	M4568_1.02	815	8.475	1.566	8.45475	6.909	1	1	1	0	0	0	1	0	0	0	0	0	0	0	0	0	0	0	0	0	0	0	0	0	1	0	0	1	0	0	0	0	0	0	0	0	0
1	153963228	C	T	RPS27	3070	ERG	M5399_1.02	819	7.752	1.041	6.7374	6.711	1	1	1	0	0	0	1	0	0	0	0	0	0	0	0	0	0	0	0	0	0	0	0	0	1	0	0	1	0	0	0	0	0	0	0	0	0
1	153963228	C	T	RPS27	3070	ERG	M5400_1.02	820	11.942	5.22	8.85621	6.722	1	1	1	0	0	0	1	0	0	0	0	0	0	0	0	0	0	0	0	0	0	0	0	0	1	0	0	1	0	0	0	0	0	0	0	0	0
1	153963228	C	T	RPS27	3070	ERG	M5401_1.02	821	7.592	0.685	6.8883	6.907	1	1	1	0	0	0	1	0	0	0	0	0	0	0	0	0	0	0	0	0	0	0	0	0	1	0	0	1	0	0	0	0	0	0	0	0	0
1	153963228	C	T	RPS27	3070	ERG	M5402_1.02	822	11.333	4.424	9.09568	6.909	1	1	1	0	0	0	1	0	0	0	0	0	0	0	0	0	0	0	0	0	0	0	0	0	1	0	0	1	0	0	0	0	0	0	0	0	0
1	153963228	C	T	RPS27	3070	ERG	M6213_1.02	823	9.929	3.073	7.21353	6.856	1	1	1	0	0	0	1	0	0	0	0	0	0	0	0	0	0	0	0	0	0	0	0	0	1	0	0	1	0	0	0	0	0	0	0	0	0
1	153963228	C	T	RPS27	3070	ELK4	M5385_1.02	828	7.243	0.607	6.8372	6.636	1	1	1	0	0	0	1	0	0	0	0	0	0	0	0	0	0	0	0	0	0	0	0	0	1	0	0	1	0	0	0	0	0	0	0	0	0
1	153963228	C	T	RPS27	3070	FEV	M5429_1.02	833	7.277	1.397	6.74781	5.88	1	1	1	0	0	0	1	0	0	0	0	0	0	0	0	0	0	0	0	0	0	0	0	0	1	0	0	1	0	0	0	0	0	0	0	0	0
1	153963228	C	T	RPS27	3070	ETV4	M5423_1.02	836	7.008	0.949	6.51511	6.059	1	1	1	0	0	0	1	0	0	0	0	0	0	0	0	0	0	0	0	0	0	0	0	0	1	0	0	1	0	0	0	0	0	0	0	0	0
1	153963228	C	T	RPS27	3070	ETV5	M5424_1.02	839	6.925	0.98	6.289	5.945	1	1	1	0	0	0	1	0	0	0	0	0	0	0	0	0	0	0	0	0	0	0	0	0	1	0	0	1	0	0	0	0	0	0	0	0	0
1	153963231	T	C	RPS27	3070	NFATC3	M1517_1.02	1687	6.356	5.716	6.27926	0.64	1	0	0	0	0	0	1	0	0	0	1	0	0	0	0	0	0	0	0	0	0	0	0	0	0	0	0	1	0	0	0	0	0	0	0	0	0
1	153963231	T	C	RPS27	3070	ETV1	M5420_1.02	750	6.922	5.689	6.5669	1.233	1	0	0	0	0	0	1	0	0	0	1	0	0	0	0	0	0	0	0	0	0	0	0	0	0	0	0	1	0	0	0	0	0	0	0	0	0
1	153963231	T	C	RPS27	3070	ETV2	M5421_1.02	759	8.875	4.985	7.50766	3.89	1	1	1	0	0	0	1	0	0	0	1	0	0	0	0	0	0	0	0	0	0	0	0	0	0	0	0	1	0	0	0	0	0	0	0	0	0
1	153963231	T	C	RPS27	3070	ELF1	M6203_1.02	772	6.551	6.365	6.4957	0.186	1	0	0	0	0	0	1	0	0	0	1	0	0	0	0	0	0	0	0	0	0	0	0	0	0	0	0	1	0	0	0	0	0	0	0	0	0
1	153963231	T	C	RPS27	3070	ETS1	M5416_1.02	790	7.487	6.058	6.7855	1.429	1	0	0	0	0	0	1	0	0	0	1	0	0	0	0	0	0	0	0	0	0	0	0	0	0	0	0	1	0	0	0	0	0	0	0	0	0
1	153963231	T	C	RPS27	3070	ETS1	M5418_1.02	792	7.367	5.858	6.6252	1.509	1	0	0	0	0	0	1	0	0	0	1	0	0	0	0	0	0	0	0	0	0	0	0	0	0	0	0	1	0	0	0	0	0	0	0	0	0
1	153963231	T	C	RPS27	3070	ETV6	M5425_1.02	801	9.871	5.312	9.44002	4.559	1	1	1	0	0	0	1	0	0	0	1	0	0	0	0	0	0	0	0	0	0	0	0	0	0	0	0	1	0	0	0	0	0	0	0	0	0
1	153963231	T	C	RPS27	3070	SPIB	M1908_1.02	803	7.439	0.988	5.52	6.451	1	1	1	0	0	0	1	0	0	0	1	0	0	0	0	0	0	0	0	0	0	0	0	0	0	0	0	1	0	0	0	0	0	0	0	0	0
1	153963231	T	C	RPS27	3070	SPIB	M6485_1.02	805	8.549	1.97	7.5206	6.579	1	1	1	0	0	0	1	0	0	0	1	0	0	0	0	0	0	0	0	0	0	0	0	0	0	0	0	1	0	0	0	0	0	0	0	0	0
1	153963231	T	C	RPS27	3070	FLI1	M5433_1.02	809	7.239	5.109	7.0497	2.13	1	1	0	0	0	0	1	0	0	0	1	0	0	0	0	0	0	0	0	0	0	0	0	0	0	0	0	1	0	0	0	0	0	0	0	0	0
1	153963231	T	C	RPS27	3070	GABPA	M4568_1.02	815	8.475	8.35	8.45475	0.125	1	0	0	0	0	0	1	0	0	0	1	0	0	0	0	0	0	0	0	0	0	0	0	0	0	0	0	1	0	0	0	0	0	0	0	0	0
1	153963231	T	C	RPS27	3070	ERG	M5399_1.02	819	7.752	6.075	6.7374	1.677	1	0	0	0	0	0	1	0	0	0	1	0	0	0	0	0	0	0	0	0	0	0	0	0	0	0	0	1	0	0	0	0	0	0	0	0	0
1	153963231	T	C	RPS27	3070	ERG	M5401_1.02	821	7.592	5.868	6.8883	1.724	1	0	0	0	0	0	1	0	0	0	1	0	0	0	0	0	0	0	0	0	0	0	0	0	0	0	0	1	0	0	0	0	0	0	0	0	0
1	153963231	T	C	RPS27	3070	ELK4	M5385_1.02	828	7.243	5.848	6.8372	1.395	1	0	0	0	0	0	1	0	0	0	1	0	0	0	0	0	0	0	0	0	0	0	0	0	0	0	0	1	0	0	0	0	0	0	0	0	0
1	153963231	T	C	RPS27	3070	FEV	M5429_1.02	833	7.277	5.743	6.74781	1.534	1	0	0	0	0	0	1	0	0	0	1	0	0	0	0	0	0	0	0	0	0	0	0	0	0	0	0	1	0	0	0	0	0	0	0	0	0
1	153963231	T	C	RPS27	3070	ETV4	M5423_1.02	836	7.008	5.933	6.51511	1.075	1	0	0	0	0	0	1	0	0	0	1	0	0	0	0	0	0	0	0	0	0	0	0	0	0	0	0	1	0	0	0	0	0	0	0	0	0
1	153963231	T	C	RPS27	3070	ETV5	M5424_1.02	839	6.925	6.186	6.289	0.739	1	0	0	0	0	0	1	0	0	0	1	0	0	0	0	0	0	0	0	0	0	0	0	0	0	0	0	1	0	0	0	0	0	0	0	0	0
1	153963238	C	T	RPS27	3070	IRF1	M6307_1.02	1415	4.438	9.173	7.74745	4.735	0	0	0	1	1	1	1	0	0	0	0	0	0	0	0	0	0	0	0	0	0	0	0	0	1	0	0	1	0	0	0	0	0	0	0	0	0
1	153963238	C	T	RPS27	3070	IRF2	M6308_1.02	1429	4.866	9.271	8.38104	4.405	0	0	0	1	1	1	1	0	0	0	0	0	0	0	0	0	0	0	0	0	0	0	0	0	1	0	0	1	0	0	0	0	0	0	0	0	0
1	153963238	C	T	RPS27	3070	FLI1	M5431_1.02	807	6.919	6.392	6.6738	0.527	1	0	0	0	0	0	1	0	0	0	0	0	0	0	0	0	0	0	0	0	0	0	0	0	1	0	0	1	0	0	0	0	0	0	0	0	0
1	153963240	T	A	RPS27	3070	ELK1	M6207_1.02	785	6.907	4.364	6.0158	2.543	1	1	0	0	0	0	1	0	0	0	0	0	0	0	0	0	0	0	0	0	0	0	0	0	1	0	0	1	0	0	0	0	0	0	0	0	0
1	153963240	T	A	RPS27	3070	FLI1	M5431_1.02	807	6.919	3.14	6.6738	3.779	1	1	1	0	0	0	1	0	0	0	0	0	0	0	0	0	0	0	0	0	0	0	0	0	1	0	0	1	0	0	0	0	0	0	0	0	0
1	155108031	G	A	SLC50A1	3141	IKZF4	M3450_1.02	532	8.315	1.407	7.48307	6.908	1	1	1	0	0	0	1	0	0	0	0	0	0	0	0	0	0	0	0	0	0	0	0	0	1	0	0	1	0	0	0	0	0	0	0	0	0
1	155108031	G	A	SLC50A1	3141	IKZF1	M3450_1.02	649	8.315	1.407	7.48307	6.908	1	1	1	0	0	0	1	0	0	0	0	0	0	0	0	0	0	0	0	0	0	0	0	0	1	0	0	1	0	0	0	0	0	0	0	0	0
1	155108032	G	A	SLC50A1	3141	IKZF4	M3450_1.02	532	8.315	1.407	7.48307	6.908	1	1	1	0	0	0	1	0	0	0	0	0	0	0	0	0	0	0	0	0	0	0	0	0	1	0	0	1	0	0	0	0	0	0	0	0	0
1	155108032	G	A	SLC50A1	3141	IKZF1	M3450_1.02	649	8.315	1.407	7.48307	6.908	1	1	1	0	0	0	1	0	0	0	0	0	0	0	0	0	0	0	0	0	0	0	0	0	1	0	0	1	0	0	0	0	0	0	0	0	0
1	155108034	A	G	SLC50A1	3141	IKZF4	M3450_1.02	532	8.315	1.494	7.48307	6.821	1	1	1	0	0	0	1	0	0	0	0	0	0	0	0	0	0	0	0	0	0	0	0	0	1	0	0	1	0	0	0	0	0	0	0	0	0
1	155108034	A	G	SLC50A1	3141	IKZF1	M3450_1.02	649	8.315	1.494	7.48307	6.821	1	1	1	0	0	0	1	0	0	0	0	0	0	0	0	0	0	0	0	0	0	0	0	0	1	0	0	1	0	0	0	0	0	0	0	0	0
1	156163702	G	A	SLC25A44	3223	TCF7	M6506_1.02	1791	0.7	7.554	6.95555	6.854	0	0	0	1	1	1	6	0	0	0	0	0	0	0	0	0	0	0	0	0	0	0	0	0	6	0	0	1	0	0	0	0	0	0	0	0	0
1	156163702	G	A	SLC25A44	3223	SOX4	M1578_1.02	1800	2.974	9.883	6.44	6.909	0	0	0	1	1	1	6	0	0	0	0	0	0	0	0	0	0	0	0	0	0	0	0	0	6	0	0	1	0	0	0	0	0	0	0	0	0
1	156163702	G	A	SLC25A44	3223	SOX2	M6475_1.02	1845	2.012	8.9	8.52467	6.888	0	0	0	1	1	1	6	0	0	0	0	0	0	0	0	0	0	0	0	0	0	0	0	0	6	0	0	1	0	0	0	0	0	0	0	0	0
1	156163702	G	A	SLC25A44	3223	SOX30	M1589_1.02	1788	0.16	5.83	5.7484	5.67	0	0	0	1	1	1	6	0	0	0	0	0	0	0	0	0	0	0	0	0	0	0	0	0	6	0	0	1	0	0	0	0	0	0	0	0	0
1	156163702	G	A	SLC25A44	3223	SOX10	M6470_1.02	1797	0.433	7.342	5.6	6.909	0	0	0	1	1	1	6	0	0	0	0	0	0	0	0	0	0	0	0	0	0	0	0	0	6	0	0	1	0	0	0	0	0	0	0	0	0
1	156163702	G	A	SLC25A44	3223	SOX9	M5846_1.02	1809	-0.592	6.31	6.1674	6.902	0	0	0	1	1	1	6	0	0	0	0	0	0	0	0	0	0	0	0	0	0	0	0	0	6	0	0	1	0	0	0	0	0	0	0	0	0
1	156163702	G	A	SLC25A44	3223	SOX15	M6472_1.02	1820	1.373	8.281	6.11	6.908	0	0	0	1	1	1	6	0	0	0	0	0	0	0	0	0	0	0	0	0	0	0	0	0	6	0	0	1	0	0	0	0	0	0	0	0	0
1	156163702	G	A	SLC25A44	3223	LEF1	M6327_1.02	1825	1.285	8.193	5.95	6.908	0	0	0	1	1	1	6	0	0	0	0	0	0	0	0	0	0	0	0	0	0	0	0	0	6	0	0	1	0	0	0	0	0	0	0	0	0
1	156163702	G	A	SLC25A44	3223	SOX13	M6471_1.02	1826	-0.863	6.045	5.77	6.908	0	0	0	1	1	1	6	0	0	0	0	0	0	0	0	0	0	0	0	0	0	0	0	0	6	0	0	1	0	0	0	0	0	0	0	0	0
1	156163702	G	A	SLC25A44	3223	SOX11	M1601_1.02	1837	0.625	5.835	5.29	5.21	0	0	0	1	1	1	6	0	0	0	0	0	0	0	0	0	0	0	0	0	0	0	0	0	6	0	0	1	0	0	0	0	0	0	0	0	0
1	156163702	G	A	SLC25A44	3223	SOX12	M1594_1.02	1838	2.255	6.095	5.469	3.84	0	0	0	1	1	1	6	0	0	0	0	0	0	0	0	0	0	0	0	0	0	0	0	0	6	0	0	1	0	0	0	0	0	0	0	0	0
1	156163702	G	A	SLC25A44	3223	SRY	M1911_1.02	1847	-0.503	6.405	5.945	6.908	0	0	0	1	1	1	6	0	0	0	0	0	0	0	0	0	0	0	0	0	0	0	0	0	6	0	0	1	0	0	0	0	0	0	0	0	0
1	156163702	G	A	SLC25A44	3223	SRY	M3962_1.02	1849	0.358	7.232	6.81234	6.874	0	0	0	1	1	1	6	0	0	0	0	0	0	0	0	0	0	0	0	0	0	0	0	0	6	0	0	1	0	0	0	0	0	0	0	0	0
1	156163702	G	A	SLC25A44	3223	SRY	M6490_1.02	1854	2.515	7.561	5.7604	5.046	0	0	0	1	1	1	6	0	0	0	0	0	0	0	0	0	0	0	0	0	0	0	0	0	6	0	0	1	0	0	0	0	0	0	0	0	0
1	156166130	C	T	SLC25A44	3223	SOX4	M1578_1.02	1800	0.951	7.811	6.44	6.86	0	0	0	1	1	1	1	0	0	0	0	0	0	0	0	0	0	0	0	0	0	0	0	0	1	0	0	1	0	0	0	0	0	0	0	0	0
1	156166130	C	T	SLC25A44	3223	SOX13	M6471_1.02	1826	-1.074	5.835	5.77	6.909	0	0	0	1	1	1	1	0	0	0	0	0	0	0	0	0	0	0	0	0	0	0	0	0	1	0	0	1	0	0	0	0	0	0	0	0	0
1	156166130	C	T	SLC25A44	3223	SOX12	M1594_1.02	1838	2.365	5.625	5.469	3.26	0	0	0	1	1	1	1	0	0	0	0	0	0	0	0	0	0	0	0	0	0	0	0	0	1	0	0	1	0	0	0	0	0	0	0	0	0
1	156166130	C	T	SLC25A44	3223	SRY	M6490_1.02	1854	1.697	6.75	5.7604	5.053	0	0	0	1	1	1	1	0	0	0	0	0	0	0	0	0	0	0	0	0	0	0	0	0	1	0	0	1	0	0	0	0	0	0	0	0	0
1	156710355	G	A	MRPL24	3267	ELF5	M5378_1.02	798	7.206	0.303	6.94201	6.903	1	1	1	0	0	0	1	0	0	0	0	0	0	0	0	0	0	0	0	0	0	0	0	0	1	0	0	0	0	0	0	0	0	0	0	0	0
1	156710355	G	A	MRPL24	3267	ELF5	M5379_1.02	799	7.162	1.176	6.71725	5.986	1	1	1	0	0	0	1	0	0	0	0	0	0	0	0	0	0	0	0	0	0	0	0	0	1	0	0	0	0	0	0	0	0	0	0	0	0
1	156710355	G	A	MRPL24	3267	ELF5	M6206_1.02	800	7.928	1.019	6.5893	6.909	1	1	1	0	0	0	1	0	0	0	0	0	0	0	0	0	0	0	0	0	0	0	0	0	1	0	0	0	0	0	0	0	0	0	0	0	0
1	156710949	G	A	MRPL24	3267	ETV1	M5420_1.02	750	6.96	0.051	6.5669	6.909	1	1	1	0	0	0	1	0	0	0	0	0	0	0	0	0	0	0	0	0	0	0	0	0	1	0	0	0	0	0	0	0	0	0	0	0	0
1	156710949	G	A	MRPL24	3267	ELK3	M5384_1.02	762	7.085	0.546	6.8546	6.539	1	1	1	0	0	0	1	0	0	0	0	0	0	0	0	0	0	0	0	0	0	0	0	0	1	0	0	0	0	0	0	0	0	0	0	0	0
1	156710949	G	A	MRPL24	3267	ELK1	M5380_1.02	781	7.347	0.44	6.8815	6.907	1	1	1	0	0	0	1	0	0	0	0	0	0	0	0	0	0	0	0	0	0	0	0	0	1	0	0	0	0	0	0	0	0	0	0	0	0
1	156710949	G	A	MRPL24	3267	ELK1	M6207_1.02	785	7.154	3.392	6.0158	3.762	1	1	1	0	0	0	1	0	0	0	0	0	0	0	0	0	0	0	0	0	0	0	0	0	1	0	0	0	0	0	0	0	0	0	0	0	0
1	156710949	G	A	MRPL24	3267	ETS1	M3050_1.02	787	7.298	0.39	6.66409	6.908	1	1	1	0	0	0	1	0	0	0	0	0	0	0	0	0	0	0	0	0	0	0	0	0	1	0	0	0	0	0	0	0	0	0	0	0	0
1	156710949	G	A	MRPL24	3267	ETS1	M5418_1.02	792	6.79	-0.119	6.6252	6.909	1	1	1	0	0	0	1	0	0	0	0	0	0	0	0	0	0	0	0	0	0	0	0	0	1	0	0	0	0	0	0	0	0	0	0	0	0
1	156710949	G	A	MRPL24	3267	ETS1	M6220_1.02	794	6.613	-0.296	5.959	6.909	1	1	1	0	0	0	1	0	0	0	0	0	0	0	0	0	0	0	0	0	0	0	0	0	1	0	0	0	0	0	0	0	0	0	0	0	0
1	156710949	G	A	MRPL24	3267	ELF5	M5378_1.02	798	7.496	0.593	6.94201	6.903	1	1	1	0	0	0	1	0	0	0	0	0	0	0	0	0	0	0	0	0	0	0	0	0	1	0	0	0	0	0	0	0	0	0	0	0	0
1	156710949	G	A	MRPL24	3267	ELF5	M5379_1.02	799	7.587	1.327	6.71725	6.26	1	1	1	0	0	0	1	0	0	0	0	0	0	0	0	0	0	0	0	0	0	0	0	0	1	0	0	0	0	0	0	0	0	0	0	0	0
1	156710949	G	A	MRPL24	3267	ELF5	M6206_1.02	800	7.515	0.607	6.5893	6.908	1	1	1	0	0	0	1	0	0	0	0	0	0	0	0	0	0	0	0	0	0	0	0	0	1	0	0	0	0	0	0	0	0	0	0	0	0
1	156710949	G	A	MRPL24	3267	SPIB	M6485_1.02	805	7.954	5.22	7.5206	2.734	1	1	0	0	0	0	1	0	0	0	0	0	0	0	0	0	0	0	0	0	0	0	0	0	1	0	0	0	0	0	0	0	0	0	0	0	0
1	156710949	G	A	MRPL24	3267	FLI1	M5431_1.02	807	6.709	-0.2	6.6738	6.909	1	1	1	0	0	0	1	0	0	0	0	0	0	0	0	0	0	0	0	0	0	0	0	0	1	0	0	0	0	0	0	0	0	0	0	0	0
1	156710949	G	A	MRPL24	3267	ERG	M5399_1.02	819	7.107	0.396	6.7374	6.711	1	1	1	0	0	0	1	0	0	0	0	0	0	0	0	0	0	0	0	0	0	0	0	0	1	0	0	0	0	0	0	0	0	0	0	0	0
1	156710949	G	A	MRPL24	3267	ERG	M5401_1.02	821	7.087	0.18	6.8883	6.907	1	1	1	0	0	0	1	0	0	0	0	0	0	0	0	0	0	0	0	0	0	0	0	0	1	0	0	0	0	0	0	0	0	0	0	0	0
1	156710949	G	A	MRPL24	3267	ELK4	M5385_1.02	828	7.125	0.217	6.8372	6.908	1	1	1	0	0	0	1	0	0	0	0	0	0	0	0	0	0	0	0	0	0	0	0	0	1	0	0	0	0	0	0	0	0	0	0	0	0
1	156710949	G	A	MRPL24	3267	FEV	M5429_1.02	833	7.257	1.376	6.74781	5.881	1	1	1	0	0	0	1	0	0	0	0	0	0	0	0	0	0	0	0	0	0	0	0	0	1	0	0	0	0	0	0	0	0	0	0	0	0
1	156710949	G	A	MRPL24	3267	ETV4	M5423_1.02	836	7.07	0.166	6.51511	6.904	1	1	1	0	0	0	1	0	0	0	0	0	0	0	0	0	0	0	0	0	0	0	0	0	1	0	0	0	0	0	0	0	0	0	0	0	0
1	156710949	G	A	MRPL24	3267	ETV5	M5424_1.02	839	7.203	0.298	6.289	6.905	1	1	1	0	0	0	1	0	0	0	0	0	0	0	0	0	0	0	0	0	0	0	0	0	1	0	0	0	0	0	0	0	0	0	0	0	0
1	156711021	G	A	MRPL24	3267	ETV1	M5420_1.02	750	7.436	0.546	6.5669	6.89	1	1	1	0	0	0	3	0	0	0	0	0	0	0	0	0	0	0	0	0	0	0	0	0	3	0	0	0	0	0	0	0	0	0	0	0	0
1	156711021	G	A	MRPL24	3267	ELK3	M5384_1.02	762	7.807	1.556	6.8546	6.251	1	1	1	0	0	0	3	0	0	0	0	0	0	0	0	0	0	0	0	0	0	0	0	0	3	0	0	0	0	0	0	0	0	0	0	0	0
1	156711021	G	A	MRPL24	3267	ELK1	M5380_1.02	781	7.849	0.943	6.8815	6.906	1	1	1	0	0	0	3	0	0	0	0	0	0	0	0	0	0	0	0	0	0	0	0	0	3	0	0	0	0	0	0	0	0	0	0	0	0
1	156711021	G	A	MRPL24	3267	ELK1	M6207_1.02	785	8.296	4.086	6.0158	4.21	1	1	1	0	0	0	3	0	0	0	0	0	0	0	0	0	0	0	0	0	0	0	0	0	3	0	0	0	0	0	0	0	0	0	0	0	0
1	156711021	G	A	MRPL24	3267	ETS1	M3050_1.02	787	8.461	1.552	6.66409	6.909	1	1	1	0	0	0	3	0	0	0	0	0	0	0	0	0	0	0	0	0	0	0	0	0	3	0	0	0	0	0	0	0	0	0	0	0	0
1	156711021	G	A	MRPL24	3267	ETS1	M5418_1.02	792	7.573	0.669	6.6252	6.904	1	1	1	0	0	0	3	0	0	0	0	0	0	0	0	0	0	0	0	0	0	0	0	0	3	0	0	0	0	0	0	0	0	0	0	0	0
1	156711021	G	A	MRPL24	3267	ETS1	M6220_1.02	794	9.379	2.474	5.959	6.905	1	1	1	0	0	0	3	0	0	0	0	0	0	0	0	0	0	0	0	0	0	0	0	0	3	0	0	0	0	0	0	0	0	0	0	0	0
1	156711021	G	A	MRPL24	3267	EHF	M5372_1.02	796	8.643	1.734	7.90111	6.909	1	1	1	0	0	0	3	0	0	0	0	0	0	0	0	0	0	0	0	0	0	0	0	0	3	0	0	0	0	0	0	0	0	0	0	0	0
1	156711021	G	A	MRPL24	3267	EHF	M6202_1.02	797	9.255	2.408	7.81376	6.847	1	1	1	0	0	0	3	0	0	0	0	0	0	0	0	0	0	0	0	0	0	0	0	0	3	0	0	0	0	0	0	0	0	0	0	0	0
1	156711021	G	A	MRPL24	3267	ELF5	M5378_1.02	798	9.373	2.469	6.94201	6.904	1	1	1	0	0	0	3	0	0	0	0	0	0	0	0	0	0	0	0	0	0	0	0	0	3	0	0	0	0	0	0	0	0	0	0	0	0
1	156711021	G	A	MRPL24	3267	ELF5	M5379_1.02	799	9.179	3.194	6.71725	5.985	1	1	1	0	0	0	3	0	0	0	0	0	0	0	0	0	0	0	0	0	0	0	0	0	3	0	0	0	0	0	0	0	0	0	0	0	0
1	156711021	G	A	MRPL24	3267	ELF5	M6206_1.02	800	9.131	2.222	6.5893	6.909	1	1	1	0	0	0	3	0	0	0	0	0	0	0	0	0	0	0	0	0	0	0	0	0	3	0	0	0	0	0	0	0	0	0	0	0	0
1	156711021	G	A	MRPL24	3267	SPIB	M5864_1.02	804	10.716	3.808	8.83547	6.908	1	1	1	0	0	0	3	0	0	0	0	0	0	0	0	0	0	0	0	0	0	0	0	0	3	0	0	0	0	0	0	0	0	0	0	0	0
1	156711021	G	A	MRPL24	3267	SPIB	M6485_1.02	805	10.822	6.525	7.5206	4.297	1	1	1	0	0	0	3	0	0	0	0	0	0	0	0	0	0	0	0	0	0	0	0	0	3	0	0	0	0	0	0	0	0	0	0	0	0
1	156711021	G	A	MRPL24	3267	FLI1	M5431_1.02	807	7.544	0.638	6.6738	6.906	1	1	1	0	0	0	3	0	0	0	0	0	0	0	0	0	0	0	0	0	0	0	0	0	3	0	0	0	0	0	0	0	0	0	0	0	0
1	156711021	G	A	MRPL24	3267	ERG	M5399_1.02	819	8.144	1.242	6.7374	6.902	1	1	1	0	0	0	3	0	0	0	0	0	0	0	0	0	0	0	0	0	0	0	0	0	3	0	0	0	0	0	0	0	0	0	0	0	0
1	156711021	G	A	MRPL24	3267	ERG	M5401_1.02	821	8.051	1.147	6.8883	6.904	1	1	1	0	0	0	3	0	0	0	0	0	0	0	0	0	0	0	0	0	0	0	0	0	3	0	0	0	0	0	0	0	0	0	0	0	0
1	156711021	G	A	MRPL24	3267	ELK4	M5385_1.02	828	7.532	0.637	6.8372	6.895	1	1	1	0	0	0	3	0	0	0	0	0	0	0	0	0	0	0	0	0	0	0	0	0	3	0	0	0	0	0	0	0	0	0	0	0	0
1	156711021	G	A	MRPL24	3267	ELF3	M6205_1.02	832	12.602	5.693	8.12436	6.909	1	1	1	0	0	0	3	0	0	0	0	0	0	0	0	0	0	0	0	0	0	0	0	0	3	0	0	0	0	0	0	0	0	0	0	0	0
1	156711021	G	A	MRPL24	3267	FEV	M5429_1.02	833	7.999	1.335	6.74781	6.664	1	1	1	0	0	0	3	0	0	0	0	0	0	0	0	0	0	0	0	0	0	0	0	0	3	0	0	0	0	0	0	0	0	0	0	0	0
1	156711021	G	A	MRPL24	3267	ETV4	M5423_1.02	836	7.513	0.614	6.51511	6.899	1	1	1	0	0	0	3	0	0	0	0	0	0	0	0	0	0	0	0	0	0	0	0	0	3	0	0	0	0	0	0	0	0	0	0	0	0
1	156711021	G	A	MRPL24	3267	ETV5	M5424_1.02	839	6.883	-0.015	6.289	6.898	1	1	1	0	0	0	3	0	0	0	0	0	0	0	0	0	0	0	0	0	0	0	0	0	3	0	0	0	0	0	0	0	0	0	0	0	0
1	158434213	C	T	OR10K1	3327	NFKB2	M6370_1.02	1690	6.747	1.088	6.58831	5.659	1	1	1	0	0	0	2	0	0	0	0	0	0	0	0	0	0	0	0	0	0	0	0	0	2	0	0	0	0	0	0	0	0	0	0	0	0
1	158435268	G	A	OR10K1	3327	NFKB2	M6370_1.02	1690	8.604	2.189	6.58831	6.415	1	1	1	0	0	0	2	0	0	0	0	0	0	0	0	0	0	0	0	0	0	0	0	0	2	0	0	0	0	0	0	0	0	0	0	0	0
1	158435275	C	T	OR10K1	3327	NFKB2	M6370_1.02	1690	8.604	1.798	6.58831	6.806	1	1	1	0	0	0	1	0	0	0	0	0	0	0	0	0	0	0	0	0	0	0	0	0	1	0	0	0	0	0	0	0	0	0	0	0	0
1	158435277	C	T	OR10K1	3327	NFKB2	M6370_1.02	1690	8.604	1.868	6.58831	6.736	1	1	1	0	0	0	1	0	0	0	0	0	0	0	0	0	0	0	0	0	0	0	0	0	1	0	0	0	0	0	0	0	0	0	0	0	0
1	160173149	T	C	PEA15	3401	FOXM1	M6244_1.02	857	2.753	7.216	6.97083	4.463	0	0	0	1	1	1	3	0	0	0	0	0	0	0	0	0	0	0	0	0	0	0	0	0	0	1	2	1	0	0	0	0	0	0	0	0	0
1	160173150	T	C	PEA15	3401	FOXM1	M6244_1.02	857	2.753	7.216	6.97083	4.463	0	0	0	1	1	1	2	0	0	0	0	0	0	0	0	0	0	0	0	0	0	0	0	0	0	1	1	1	0	0	0	0	0	0	0	0	0
1	161172033	G	A	NDUFS2	3460	ETV1	M5420_1.02	750	6.806	-0.084	6.5669	6.89	1	1	1	0	0	0	1	0	0	0	0	0	0	0	0	0	0	0	0	0	0	0	0	0	1	0	0	0	0	0	0	0	0	0	0	0	0
1	161172033	G	A	NDUFS2	3460	ELK3	M5384_1.02	762	6.855	0.605	6.8546	6.25	1	1	1	0	0	0	1	0	0	0	0	0	0	0	0	0	0	0	0	0	0	0	0	0	1	0	0	0	0	0	0	0	0	0	0	0	0
1	161172033	G	A	NDUFS2	3460	GABPA	M5475_1.02	817	7.99	1.096	7.0648	6.894	1	1	1	0	0	0	1	0	0	0	0	0	0	0	0	0	0	0	0	0	0	0	0	0	1	0	0	0	0	0	0	0	0	0	0	0	0
1	161172033	G	A	NDUFS2	3460	ETV5	M5424_1.02	839	7.273	0.375	6.289	6.898	1	1	1	0	0	0	1	0	0	0	0	0	0	0	0	0	0	0	0	0	0	0	0	0	1	0	0	0	0	0	0	0	0	0	0	0	0
1	161172136	C	T	NDUFS2	3460	ETV1	M5420_1.02	750	7.55	0.66	6.5669	6.89	1	1	1	0	0	0	2	0	0	0	0	0	0	0	0	0	0	0	0	0	0	0	0	0	2	0	0	0	0	0	0	0	0	0	0	0	0
1	161172136	C	T	NDUFS2	3460	ELK3	M5384_1.02	762	7.736	1.485	6.8546	6.251	1	1	1	0	0	0	2	0	0	0	0	0	0	0	0	0	0	0	0	0	0	0	0	0	2	0	0	0	0	0	0	0	0	0	0	0	0
1	161172136	C	T	NDUFS2	3460	GABPA	M5475_1.02	817	7.48	0.586	7.0648	6.894	1	1	1	0	0	0	2	0	0	0	0	0	0	0	0	0	0	0	0	0	0	0	0	0	2	0	0	0	0	0	0	0	0	0	0	0	0
1	161172136	C	T	NDUFS2	3460	ETV5	M5424_1.02	839	7.715	0.816	6.289	6.899	1	1	1	0	0	0	2	0	0	0	0	0	0	0	0	0	0	0	0	0	0	0	0	0	2	0	0	0	0	0	0	0	0	0	0	0	0
1	161172137	C	T	NDUFS2	3460	ETV1	M5420_1.02	750	7.55	0.641	6.5669	6.909	1	1	1	0	0	0	1	0	0	0	0	0	0	0	0	0	0	0	0	0	0	0	0	0	1	0	0	0	0	0	0	0	0	0	0	0	0
1	161172137	C	T	NDUFS2	3460	ELK3	M5384_1.02	762	7.736	1.197	6.8546	6.539	1	1	1	0	0	0	1	0	0	0	0	0	0	0	0	0	0	0	0	0	0	0	0	0	1	0	0	0	0	0	0	0	0	0	0	0	0
1	161172137	C	T	NDUFS2	3460	GABPA	M5475_1.02	817	7.48	0.571	7.0648	6.909	1	1	1	0	0	0	1	0	0	0	0	0	0	0	0	0	0	0	0	0	0	0	0	0	1	0	0	0	0	0	0	0	0	0	0	0	0
1	161172137	C	T	NDUFS2	3460	ETV5	M5424_1.02	839	7.715	0.81	6.289	6.905	1	1	1	0	0	0	1	0	0	0	0	0	0	0	0	0	0	0	0	0	0	0	0	0	1	0	0	0	0	0	0	0	0	0	0	0	0
1	171225048	C	T	FMO1	3653	SPIB	M1908_1.02	803	5.873	2.739	5.52	3.134	1	1	1	0	0	0	1	0	0	0	0	0	0	0	0	0	0	0	0	0	0	0	0	0	1	0	0	0	0	0	0	0	0	0	0	0	0
1	171225624	G	A	FMO1	3653	SPIB	M1908_1.02	803	6.617	3.483	5.52	3.134	1	1	1	0	0	0	1	0	0	0	0	0	0	0	0	0	0	0	0	0	0	0	0	0	1	0	0	0	0	0	0	0	0	0	0	0	0
1	171225625	G	A	FMO1	3653	SPIB	M1908_1.02	803	6.617	2.813	5.52	3.804	1	1	1	0	0	0	1	0	0	0	0	0	0	0	0	0	0	0	0	0	0	0	0	0	1	0	0	0	0	0	0	0	0	0	0	0	0
1	171225708	C	T	FMO1	3653	SPIB	M1908_1.02	803	6.074	2.271	5.52	3.803	1	1	1	0	0	0	1	0	0	0	0	0	0	0	0	0	0	0	0	0	0	0	0	0	1	0	0	0	0	0	0	0	0	0	0	0	0
1	171227458	G	A	FMO1	3653	SPIB	M1908_1.02	803	7.301	3.498	5.52	3.803	1	1	1	0	0	0	1	0	0	0	0	0	0	0	0	0	0	0	0	0	0	0	0	0	1	0	0	0	0	0	0	0	0	0	0	0	0
1	174126919	G	T	RABGAP1L	3706	LHX2	M5598_1.02	1040	4.652	8.941	8.91239	4.289	0	0	0	1	1	1	2	0	0	0	0	0	0	2	0	0	0	0	0	0	0	0	0	0	0	0	0	0	0	0	0	0	0	0	1	0	0
1	174127658	C	A	RABGAP1L	3706	LHX2	M5598_1.02	1040	6.458	9.968	8.91239	3.51	0	0	0	1	1	1	1	0	0	0	0	0	0	1	0	0	0	0	0	0	0	0	0	0	0	0	0	0	0	0	0	0	0	0	1	0	0
1	179846984	G	A	TOR1AIP2	3776	TFAP2A	M5911_1.02	20	7.119	3.512	6.96715	3.607	1	1	1	0	0	0	8	0	0	0	0	0	0	0	0	0	0	0	0	0	0	0	0	0	8	0	0	1	0	0	0	0	0	0	0	0	0
1	179846984	G	A	TOR1AIP2	3776	CTCF	M4445_1.02	447	8.936	4.258	8.69596	4.678	1	1	1	0	0	0	8	0	0	0	0	0	0	0	0	0	0	0	0	0	0	0	0	0	8	0	0	1	0	0	0	0	0	0	0	0	0
1	179846984	G	A	TOR1AIP2	3776	CTCF	M4581_1.02	473	9.402	4.903	9.17231	4.499	1	1	1	0	0	0	8	0	0	0	0	0	0	0	0	0	0	0	0	0	0	0	0	0	8	0	0	1	0	0	0	0	0	0	0	0	0
1	179846984	G	A	TOR1AIP2	3776	CTCF	M4650_1.02	491	9.08	4.773	8.40543	4.307	1	1	1	0	0	0	8	0	0	0	0	0	0	0	0	0	0	0	0	0	0	0	0	0	8	0	0	1	0	0	0	0	0	0	0	0	0
1	179846984	G	A	TOR1AIP2	3776	CTCFL	M4612_1.02	533	9.815	5.877	8.81972	3.938	1	1	1	0	0	0	8	0	0	0	0	0	0	0	0	0	0	0	0	0	0	0	0	0	8	0	0	1	0	0	0	0	0	0	0	0	0
1	179846984	G	A	TOR1AIP2	3776	E2F2	M0668_1.02	713	6.318	4.543	5.9481	1.775	1	0	0	0	0	0	8	0	0	0	0	0	0	0	0	0	0	0	0	0	0	0	0	0	8	0	0	1	0	0	0	0	0	0	0	0	0
1	179846984	G	C	TOR1AIP2	3776	TFAP2A	M5911_1.02	20	7.119	1.882	6.96715	5.237	1	1	1	0	0	0	1	0	0	0	0	0	0	0	0	0	0	0	0	0	0	0	0	0	1	0	0	1	0	0	0	0	0	0	0	0	0
1	179846984	G	C	TOR1AIP2	3776	CTCF	M4445_1.02	447	8.936	2.041	8.69596	6.895	1	1	1	0	0	0	1	0	0	0	0	0	0	0	0	0	0	0	0	0	0	0	0	0	1	0	0	1	0	0	0	0	0	0	0	0	0
1	179846984	G	C	TOR1AIP2	3776	CTCF	M4581_1.02	473	9.402	3.604	9.17231	5.798	1	1	1	0	0	0	1	0	0	0	0	0	0	0	0	0	0	0	0	0	0	0	0	0	1	0	0	1	0	0	0	0	0	0	0	0	0
1	179846984	G	C	TOR1AIP2	3776	CTCF	M4650_1.02	491	9.08	2.184	8.40543	6.896	1	1	1	0	0	0	1	0	0	0	0	0	0	0	0	0	0	0	0	0	0	0	0	0	1	0	0	1	0	0	0	0	0	0	0	0	0
1	179846984	G	C	TOR1AIP2	3776	CTCFL	M4612_1.02	533	9.815	2.932	8.81972	6.883	1	1	1	0	0	0	1	0	0	0	0	0	0	0	0	0	0	0	0	0	0	0	0	0	1	0	0	1	0	0	0	0	0	0	0	0	0
1	179846984	G	C	TOR1AIP2	3776	E2F2	M0668_1.02	713	6.318	5.583	5.9481	0.735	1	0	0	0	0	0	1	0	0	0	0	0	0	0	0	0	0	0	0	0	0	0	0	0	1	0	0	1	0	0	0	0	0	0	0	0	0
1	179846985	G	A	TOR1AIP2	3776	ETS1	M3049_1.02	786	2.388	6.603	6.38457	4.215	0	0	0	1	1	1	6	0	0	0	0	0	0	0	0	0	0	0	0	0	0	0	0	0	6	0	0	1	0	0	0	0	0	0	0	0	0
1	179846985	G	A	TOR1AIP2	3776	TFAP2A	M5911_1.02	20	7.119	0.521	6.96715	6.598	1	1	1	0	0	0	6	0	0	0	0	0	0	0	0	0	0	0	0	0	0	0	0	0	6	0	0	1	0	0	0	0	0	0	0	0	0
1	179846985	G	A	TOR1AIP2	3776	CTCF	M4445_1.02	447	8.936	7.204	8.69596	1.732	1	0	0	0	0	0	6	0	0	0	0	0	0	0	0	0	0	0	0	0	0	0	0	0	6	0	0	1	0	0	0	0	0	0	0	0	0
1	179846985	G	A	TOR1AIP2	3776	CTCF	M4581_1.02	473	9.402	7.634	9.17231	1.768	1	0	0	0	0	0	6	0	0	0	0	0	0	0	0	0	0	0	0	0	0	0	0	0	6	0	0	1	0	0	0	0	0	0	0	0	0
1	179846985	G	A	TOR1AIP2	3776	CTCF	M4650_1.02	491	9.08	7.052	8.40543	2.028	1	1	0	0	0	0	6	0	0	0	0	0	0	0	0	0	0	0	0	0	0	0	0	0	6	0	0	1	0	0	0	0	0	0	0	0	0
1	179846985	G	A	TOR1AIP2	3776	CTCFL	M4612_1.02	533	9.815	5.704	8.81972	4.111	1	1	1	0	0	0	6	0	0	0	0	0	0	0	0	0	0	0	0	0	0	0	0	0	6	0	0	1	0	0	0	0	0	0	0	0	0
1	179846985	G	A	TOR1AIP2	3776	E2F2	M0668_1.02	713	6.318	-2.499	5.9481	8.817	1	1	1	0	0	0	6	0	0	0	0	0	0	0	0	0	0	0	0	0	0	0	0	0	6	0	0	1	0	0	0	0	0	0	0	0	0
1	186368071	T	G	OCLM	3896	RUNX3	M6459_1.02	1752	4.277	9.882	8.29868	5.605	0	0	0	1	1	1	1	0	0	0	0	0	0	0	0	0	0	0	0	1	0	0	0	0	0	0	0	1	0	0	0	0	0	0	0	0	0
1	186368073	T	G	OCLM	3896	RUNX3	M6459_1.02	1752	4.277	9.276	8.29868	4.999	0	0	0	1	1	1	2	0	0	0	0	0	0	0	1	0	0	0	0	1	0	0	0	0	0	0	0	1	0	0	0	0	0	0	0	0	0
1	190195115	C	T	BRINP3	3904	NFATC3	M1517_1.02	1687	6.756	3.306	6.27926	3.45	1	1	1	0	0	0	1	0	0	0	0	0	0	0	0	0	0	0	0	0	0	0	0	0	1	0	0	0	0	0	0	0	0	0	0	0	0
1	190195115	C	T	BRINP3	3904	NFATC2	M6363_1.02	1693	6.935	0.49	6.501	6.445	1	1	1	0	0	0	1	0	0	0	0	0	0	0	0	0	0	0	0	0	0	0	0	0	1	0	0	0	0	0	0	0	0	0	0	0	0
1	190196289	G	A	BRINP3	3904	NFATC1	M6362_1.02	1707	8.131	1.223	7.33167	6.908	1	1	1	0	0	0	4	0	0	0	0	0	0	0	0	0	0	1	0	0	0	0	0	0	3	0	0	1	0	0	0	0	0	0	0	0	0
1	190196289	G	A	BRINP3	3904	NFATC3	M1517_1.02	1687	6.566	3.116	6.27926	3.45	1	1	1	0	0	0	4	0	0	0	0	0	0	0	0	0	0	1	0	0	0	0	0	0	3	0	0	1	0	0	0	0	0	0	0	0	0
1	190196289	G	A	BRINP3	3904	NFATC2	M6363_1.02	1693	8.741	1.832	6.501	6.909	1	1	1	0	0	0	4	0	0	0	0	0	0	0	0	0	0	1	0	0	0	0	0	0	3	0	0	1	0	0	0	0	0	0	0	0	0
1	190196291	A	G	BRINP3	3904	NFATC1	M6362_1.02	1707	8.131	1.223	7.33167	6.908	1	1	1	0	0	0	1	0	0	0	0	0	0	0	0	0	0	0	0	0	0	0	0	0	0	1	0	1	0	0	0	0	0	0	0	0	0
1	190196478	C	T	BRINP3	3904	NFATC1	M6362_1.02	1707	10.351	3.442	7.33167	6.909	1	1	1	0	0	0	3	0	0	0	0	0	0	0	0	0	0	0	0	0	0	0	0	0	3	0	0	1	0	0	0	0	0	0	0	0	0
1	190196478	C	T	BRINP3	3904	NFATC3	M1517_1.02	1687	6.406	2.956	6.27926	3.45	1	1	1	0	0	0	3	0	0	0	0	0	0	0	0	0	0	0	0	0	0	0	0	0	3	0	0	1	0	0	0	0	0	0	0	0	0
1	190196478	C	T	BRINP3	3904	NFATC2	M6363_1.02	1693	6.976	2.291	6.501	4.685	1	1	1	0	0	0	3	0	0	0	0	0	0	0	0	0	0	0	0	0	0	0	0	0	3	0	0	1	0	0	0	0	0	0	0	0	0
1	192285018	C	T	RGS21	3907	NFATC4	M6365_1.02	1691	9.017	2.108	6.65822	6.909	1	1	1	0	0	0	3	0	0	0	0	0	0	0	0	0	0	0	0	0	0	0	0	0	3	0	0	0	0	0	0	0	0	0	0	0	0
1	192285018	C	T	RGS21	3907	NFATC2	M6363_1.02	1693	8.205	1.832	6.501	6.373	1	1	1	0	0	0	3	0	0	0	0	0	0	0	0	0	0	0	0	0	0	0	0	0	3	0	0	0	0	0	0	0	0	0	0	0	0
1	192285018	C	T	RGS21	3907	NFATC1	M6362_1.02	1707	7.969	1.06	7.33167	6.909	1	1	1	0	0	0	3	0	0	0	0	0	0	0	0	0	0	0	0	0	0	0	0	0	3	0	0	0	0	0	0	0	0	0	0	0	0
1	192285018	C	T	RGS21	3907	ETS1	M3050_1.02	787	7.396	0.487	6.66409	6.909	1	1	1	0	0	0	3	0	0	0	0	0	0	0	0	0	0	0	0	0	0	0	0	0	3	0	0	0	0	0	0	0	0	0	0	0	0
1	192285019	C	T	RGS21	3907	NFATC4	M6365_1.02	1691	9.017	2.161	6.65822	6.856	1	1	1	0	0	0	1	0	0	0	0	0	0	0	0	0	0	0	0	0	0	0	0	0	1	0	0	0	0	0	0	0	0	0	0	0	0
1	192285019	C	T	RGS21	3907	NFATC2	M6363_1.02	1693	8.205	1.297	6.501	6.908	1	1	1	0	0	0	1	0	0	0	0	0	0	0	0	0	0	0	0	0	0	0	0	0	1	0	0	0	0	0	0	0	0	0	0	0	0
1	192285019	C	T	RGS21	3907	NFATC1	M6362_1.02	1707	7.969	1.55	7.33167	6.419	1	1	1	0	0	0	1	0	0	0	0	0	0	0	0	0	0	0	0	0	0	0	0	0	1	0	0	0	0	0	0	0	0	0	0	0	0
1	192285019	C	T	RGS21	3907	ETS1	M3050_1.02	787	7.396	0.487	6.66409	6.909	1	1	1	0	0	0	1	0	0	0	0	0	0	0	0	0	0	0	0	0	0	0	0	0	1	0	0	0	0	0	0	0	0	0	0	0	0
1	192285669	C	T	RGS21	3907	NFATC4	M6365_1.02	1691	6.805	2.656	6.65822	4.149	1	1	1	0	0	0	1	0	0	0	0	0	0	0	0	0	0	0	0	0	0	0	0	0	1	0	0	0	0	0	0	0	0	0	0	0	0
1	192285669	C	T	RGS21	3907	NFATC2	M6363_1.02	1693	6.976	3.038	6.501	3.938	1	1	1	0	0	0	1	0	0	0	0	0	0	0	0	0	0	0	0	0	0	0	0	0	1	0	0	0	0	0	0	0	0	0	0	0	0
1	192285669	C	T	RGS21	3907	NFATC1	M6362_1.02	1707	8.9	3.879	7.33167	5.021	1	1	1	0	0	0	1	0	0	0	0	0	0	0	0	0	0	0	0	0	0	0	0	0	1	0	0	0	0	0	0	0	0	0	0	0	0
1	192285670	C	T	RGS21	3907	NFATC4	M6365_1.02	1691	6.805	-0.05	6.65822	6.855	1	1	1	0	0	0	1	0	0	0	0	0	0	0	0	0	0	0	0	0	0	0	0	0	1	0	0	0	0	0	0	0	0	0	0	0	0
1	192285670	C	T	RGS21	3907	NFATC2	M6363_1.02	1693	6.976	0.068	6.501	6.908	1	1	1	0	0	0	1	0	0	0	0	0	0	0	0	0	0	0	0	0	0	0	0	0	1	0	0	0	0	0	0	0	0	0	0	0	0
1	192285670	C	T	RGS21	3907	NFATC1	M6362_1.02	1707	8.9	1.991	7.33167	6.909	1	1	1	0	0	0	1	0	0	0	0	0	0	0	0	0	0	0	0	0	0	0	0	0	1	0	0	0	0	0	0	0	0	0	0	0	0
1	196645215	A	C	CFH	3925	HOXA13	M5537_1.02	1030	8.855	1.998	7.5052	6.857	1	1	1	0	0	0	1	0	0	0	0	0	0	0	1	0	0	0	0	0	0	0	0	0	0	0	0	0	0	0	0	0	0	0	0	1	0
1	196645216	C	A	CFH	3925	HOXA13	M5537_1.02	1030	8.855	4.829	7.5052	4.026	1	1	1	0	0	0	1	0	0	0	0	0	0	0	1	0	0	0	0	0	0	0	0	0	0	0	0	0	0	0	0	0	0	0	0	1	0
1	196645217	A	C	CFH	3925	HOXA13	M5537_1.02	1030	8.855	3.747	7.5052	5.108	1	1	1	0	0	0	1	0	0	0	0	0	0	0	1	0	0	0	0	0	0	0	0	0	0	0	0	0	0	0	0	0	0	0	0	1	0
1	196645218	A	T	CFH	3925	HOXA13	M5537_1.02	1030	8.855	2.008	7.5052	6.847	1	1	1	0	0	0	1	0	0	0	0	0	0	0	1	0	0	0	0	0	0	0	0	0	0	0	0	0	0	0	0	0	0	0	0	1	0
1	202927427	G	A	ADIPOR1	4061	ZBTB7A	M4640_1.02	623	9.053	5.519	7.84363	3.534	1	1	1	0	0	0	5	0	0	0	0	0	0	0	0	0	0	0	0	0	0	0	0	0	5	0	0	1	0	0	0	0	0	0	0	0	0
1	202927427	G	A	ADIPOR1	4061	FLI1	M6227_1.02	811	8.49	1.67	8.07239	6.82	1	1	1	0	0	0	5	0	0	0	0	0	0	0	0	0	0	0	0	0	0	0	0	0	5	0	0	1	0	0	0	0	0	0	0	0	0
1	202927428	G	A	ADIPOR1	4061	ZBTB7A	M4640_1.02	623	9.053	3.762	7.84363	5.291	1	1	1	0	0	0	4	0	0	0	0	0	0	0	0	0	0	0	0	0	0	0	0	0	4	0	0	1	0	0	0	0	0	0	0	0	0
1	202927428	G	A	ADIPOR1	4061	ETS1	M3049_1.02	786	2.388	6.603	6.38457	4.215	0	0	0	1	1	1	4	0	0	0	0	0	0	0	0	0	0	0	0	0	0	0	0	0	4	0	0	1	0	0	0	0	0	0	0	0	0
1	202927428	G	A	ADIPOR1	4061	FLI1	M6227_1.02	811	8.49	7.859	8.07239	0.631	1	0	0	0	0	0	4	0	0	0	0	0	0	0	0	0	0	0	0	0	0	0	0	0	4	0	0	1	0	0	0	0	0	0	0	0	0
1	206280256	C	A	C1orf186	4187	FOXJ2	M3256_1.02	849	2.516	8.97	8.90919	6.454	0	0	0	1	1	1	3	0	0	0	0	0	0	3	0	0	0	0	0	0	0	0	0	0	0	0	0	0	0	0	0	0	0	0	1	0	0
1	207276428	G	A	C4BPA	4236	E2F6	M2273_1.02	735	9.413	2.504	7.17739	6.909	1	1	1	0	0	0	1	0	0	0	0	0	0	0	0	0	0	0	0	0	0	0	0	0	1	0	0	0	0	0	0	0	0	0	0	0	0
1	207276428	G	A	C4BPA	4236	E2F6	M4538_1.02	736	8.463	1.554	7.20944	6.909	1	1	1	0	0	0	1	0	0	0	0	0	0	0	0	0	0	0	0	0	0	0	0	0	1	0	0	0	0	0	0	0	0	0	0	0	0
1	207276428	G	A	C4BPA	4236	E2F6	M4615_1.02	738	7.839	0.93	7.24764	6.909	1	1	1	0	0	0	1	0	0	0	0	0	0	0	0	0	0	0	0	0	0	0	0	0	1	0	0	0	0	0	0	0	0	0	0	0	0
1	207276428	G	A	C4BPA	4236	E2F4	M6193_1.02	745	8.386	3.959	7.78928	4.427	1	1	1	0	0	0	1	0	0	0	0	0	0	0	0	0	0	0	0	0	0	0	0	0	1	0	0	0	0	0	0	0	0	0	0	0	0
1	207276429	G	A	C4BPA	4236	E2F6	M2273_1.02	735	9.413	4.633	7.17739	4.78	1	1	1	0	0	0	2	0	0	0	0	0	0	0	0	0	0	0	0	0	0	0	0	0	2	0	0	0	0	0	0	0	0	0	0	0	0
1	207276429	G	A	C4BPA	4236	E2F6	M4538_1.02	736	8.463	1.575	7.20944	6.888	1	1	1	0	0	0	2	0	0	0	0	0	0	0	0	0	0	0	0	0	0	0	0	0	2	0	0	0	0	0	0	0	0	0	0	0	0
1	207276429	G	A	C4BPA	4236	E2F6	M4615_1.02	738	7.839	0.938	7.24764	6.901	1	1	1	0	0	0	2	0	0	0	0	0	0	0	0	0	0	0	0	0	0	0	0	0	2	0	0	0	0	0	0	0	0	0	0	0	0
1	207276429	G	A	C4BPA	4236	E2F4	M6193_1.02	745	8.386	4.764	7.78928	3.622	1	1	1	0	0	0	2	0	0	0	0	0	0	0	0	0	0	0	0	0	0	0	0	0	2	0	0	0	0	0	0	0	0	0	0	0	0
1	207276430	A	G	C4BPA	4236	E2F6	M2273_1.02	735	9.413	2.504	7.17739	6.909	1	1	1	0	0	0	1	0	0	0	0	0	0	0	0	0	0	0	0	0	0	0	0	0	1	0	0	0	0	0	0	0	0	0	0	0	0
1	207276430	A	G	C4BPA	4236	E2F6	M4538_1.02	736	8.463	1.554	7.20944	6.909	1	1	1	0	0	0	1	0	0	0	0	0	0	0	0	0	0	0	0	0	0	0	0	0	1	0	0	0	0	0	0	0	0	0	0	0	0
1	207276430	A	G	C4BPA	4236	E2F6	M4615_1.02	738	7.839	0.93	7.24764	6.909	1	1	1	0	0	0	1	0	0	0	0	0	0	0	0	0	0	0	0	0	0	0	0	0	1	0	0	0	0	0	0	0	0	0	0	0	0
1	207276430	A	G	C4BPA	4236	E2F4	M6193_1.02	745	8.386	5.355	7.78928	3.031	1	1	1	0	0	0	1	0	0	0	0	0	0	0	0	0	0	0	0	0	0	0	0	0	1	0	0	0	0	0	0	0	0	0	0	0	0
1	211752341	G	T	SLC30A1	4295	E2F1	M1856_1.02	718	9.667	3.41	6.94353	6.257	1	1	1	0	0	0	1	0	0	0	1	0	0	0	0	0	0	0	0	0	0	0	0	0	0	0	0	1	0	0	0	0	0	0	0	0	0
1	211752341	G	T	SLC30A1	4295	E2F6	M4599_1.02	737	7.18	0.271	7.12586	6.909	1	1	1	0	0	0	1	0	0	0	1	0	0	0	0	0	0	0	0	0	0	0	0	0	0	0	0	1	0	0	0	0	0	0	0	0	0
1	211752663	C	T	SLC30A1	4295	E2F6	M4599_1.02	737	7.289	0.38	7.12586	6.909	1	1	1	0	0	0	1	0	0	0	0	0	0	0	0	0	0	0	0	0	0	0	0	0	1	0	0	1	0	0	0	0	0	0	0	0	0
1	211752708	G	A	SLC30A1	4295	EGR3	M6200_1.02	628	4.85	8.244	7.09133	3.394	0	0	0	1	1	1	6	0	0	0	0	0	0	0	0	0	0	0	0	0	0	0	0	0	6	0	0	1	0	0	0	0	0	0	0	0	0
1	211752708	G	A	SLC30A1	4295	PLAG1	M1972_1.02	636	3.576	9.739	8.92275	6.163	0	0	0	1	1	1	6	0	0	0	0	0	0	0	0	0	0	0	0	0	0	0	0	0	6	0	0	1	0	0	0	0	0	0	0	0	0
1	211752708	G	A	SLC30A1	4295	ZBTB7B	M6539_1.02	562	12.622	5.713	10.606	6.909	1	1	1	0	0	0	6	0	0	0	0	0	0	0	0	0	0	0	0	0	0	0	0	0	6	0	0	1	0	0	0	0	0	0	0	0	0
1	211752708	G	A	SLC30A1	4295	KLF15	M6321_1.02	570	8.563	4.08	8.5549	4.483	1	1	1	0	0	0	6	0	0	0	0	0	0	0	0	0	0	0	0	0	0	0	0	0	6	0	0	1	0	0	0	0	0	0	0	0	0
1	211752708	G	A	SLC30A1	4295	INSM1	M1969_1.02	610	9.225	4.389	7.60657	4.836	1	1	1	0	0	0	6	0	0	0	0	0	0	0	0	0	0	0	0	0	0	0	0	0	6	0	0	1	0	0	0	0	0	0	0	0	0
1	211752708	G	A	SLC30A1	4295	INSM1	M6306_1.02	611	10.536	5.726	8.15359	4.81	1	1	1	0	0	0	6	0	0	0	0	0	0	0	0	0	0	0	0	0	0	0	0	0	6	0	0	1	0	0	0	0	0	0	0	0	0
1	211752708	G	A	SLC30A1	4295	E2F1	M1856_1.02	718	10.655	4.061	6.94353	6.594	1	1	1	0	0	0	6	0	0	0	0	0	0	0	0	0	0	0	0	0	0	0	0	0	6	0	0	1	0	0	0	0	0	0	0	0	0
1	211752708	G	A	SLC30A1	4295	E2F6	M2273_1.02	735	11.328	6.548	7.17739	4.78	1	1	1	0	0	0	6	0	0	0	0	0	0	0	0	0	0	0	0	0	0	0	0	0	6	0	0	1	0	0	0	0	0	0	0	0	0
1	211752708	G	A	SLC30A1	4295	E2F6	M4599_1.02	737	11.1	4.191	7.12586	6.909	1	1	1	0	0	0	6	0	0	0	0	0	0	0	0	0	0	0	0	0	0	0	0	0	6	0	0	1	0	0	0	0	0	0	0	0	0
1	211752708	G	A	SLC30A1	4295	E2F6	M4615_1.02	738	11.526	4.625	7.24764	6.901	1	1	1	0	0	0	6	0	0	0	0	0	0	0	0	0	0	0	0	0	0	0	0	0	6	0	0	1	0	0	0	0	0	0	0	0	0
1	211752708	G	A	SLC30A1	4295	E2F4	M4537_1.02	741	8.83	5.277	7.75996	3.553	1	1	1	0	0	0	6	0	0	0	0	0	0	0	0	0	0	0	0	0	0	0	0	0	6	0	0	1	0	0	0	0	0	0	0	0	0
1	211752708	G	A	SLC30A1	4295	E2F4	M6193_1.02	745	9.491	5.868	7.78928	3.623	1	1	1	0	0	0	6	0	0	0	0	0	0	0	0	0	0	0	0	0	0	0	0	0	6	0	0	1	0	0	0	0	0	0	0	0	0
1	211752708	G	A	SLC30A1	4295	E2F1	M4536_1.02	721	9.893	6.565	7.78386	3.328	1	1	1	0	0	0	6	0	0	0	0	0	0	0	0	0	0	0	0	0	0	0	0	0	6	0	0	1	0	0	0	0	0	0	0	0	0
1	211752708	G	A	SLC30A1	4295	E2F6	M4538_1.02	736	11.117	4.23	7.20944	6.887	1	1	1	0	0	0	6	0	0	0	0	0	0	0	0	0	0	0	0	0	0	0	0	0	6	0	0	1	0	0	0	0	0	0	0	0	0
1	211752708	G	A	SLC30A1	4295	E2F4	M2272_1.02	740	11.295	6.613	7.21166	4.682	1	1	1	0	0	0	6	0	0	0	0	0	0	0	0	0	0	0	0	0	0	0	0	0	6	0	0	1	0	0	0	0	0	0	0	0	0
1	211752708	G	C	SLC30A1	4295	ZBTB7B	M6539_1.02	562	12.622	6.591	10.606	6.031	1	1	1	0	0	0	1	0	0	0	0	0	1	0	0	0	0	0	0	0	0	0	0	0	0	0	0	1	0	0	0	0	0	0	0	0	0
1	211752708	G	C	SLC30A1	4295	KLF15	M6321_1.02	570	8.563	6.259	8.5549	2.304	1	1	0	0	0	0	1	0	0	0	0	0	1	0	0	0	0	0	0	0	0	0	0	0	0	0	0	1	0	0	0	0	0	0	0	0	0
1	211752708	G	C	SLC30A1	4295	E2F6	M2273_1.02	735	11.328	6.881	7.17739	4.447	1	1	1	0	0	0	1	0	0	0	0	0	1	0	0	0	0	0	0	0	0	0	0	0	0	0	0	1	0	0	0	0	0	0	0	0	0
1	211752708	G	C	SLC30A1	4295	E2F6	M4599_1.02	737	11.1	4.191	7.12586	6.909	1	1	1	0	0	0	1	0	0	0	0	0	1	0	0	0	0	0	0	0	0	0	0	0	0	0	0	1	0	0	0	0	0	0	0	0	0
1	211752708	G	C	SLC30A1	4295	E2F6	M4615_1.02	738	11.526	4.625	7.24764	6.901	1	1	1	0	0	0	1	0	0	0	0	0	1	0	0	0	0	0	0	0	0	0	0	0	0	0	0	1	0	0	0	0	0	0	0	0	0
1	211752708	G	C	SLC30A1	4295	E2F4	M4537_1.02	741	8.83	7.248	7.75996	1.582	1	0	0	0	0	0	1	0	0	0	0	0	1	0	0	0	0	0	0	0	0	0	0	0	0	0	0	1	0	0	0	0	0	0	0	0	0
1	211752708	G	C	SLC30A1	4295	E2F4	M6193_1.02	745	9.491	7.052	7.78928	2.439	1	1	0	0	0	0	1	0	0	0	0	0	1	0	0	0	0	0	0	0	0	0	0	0	0	0	0	1	0	0	0	0	0	0	0	0	0
1	211752711	G	A	SLC30A1	4295	ZBTB7B	M6539_1.02	562	12.622	6.709	10.606	5.913	1	1	1	0	0	0	1	0	0	0	0	0	0	0	0	0	0	0	0	0	0	0	0	0	1	0	0	1	0	0	0	0	0	0	0	0	0
1	211752711	G	A	SLC30A1	4295	KLF15	M6321_1.02	570	8.563	7.918	8.5549	0.645	1	0	0	0	0	0	1	0	0	0	0	0	0	0	0	0	0	0	0	0	0	0	0	0	1	0	0	1	0	0	0	0	0	0	0	0	0
1	211752711	G	A	SLC30A1	4295	INSM1	M1969_1.02	610	9.225	2.317	7.60657	6.908	1	1	1	0	0	0	1	0	0	0	0	0	0	0	0	0	0	0	0	0	0	0	0	0	1	0	0	1	0	0	0	0	0	0	0	0	0
1	211752711	G	A	SLC30A1	4295	INSM1	M6306_1.02	611	10.536	3.627	8.15359	6.909	1	1	1	0	0	0	1	0	0	0	0	0	0	0	0	0	0	0	0	0	0	0	0	0	1	0	0	1	0	0	0	0	0	0	0	0	0
1	211752711	G	A	SLC30A1	4295	E2F1	M4536_1.02	721	9.893	7.703	7.78386	2.19	1	1	0	0	0	0	1	0	0	0	0	0	0	0	0	0	0	0	0	0	0	0	0	0	1	0	0	1	0	0	0	0	0	0	0	0	0
1	211753014	G	T	SLC30A1	4295	ZBTB7B	M6539_1.02	562	11.487	9.965	10.606	1.522	1	0	0	0	0	0	1	0	0	0	0	0	0	0	0	1	0	0	0	0	0	0	0	0	0	0	0	1	0	0	0	0	0	0	0	0	0
1	211753014	G	T	SLC30A1	4295	KLF15	M6321_1.02	570	10.373	5.547	8.5549	4.826	1	1	1	0	0	0	1	0	0	0	0	0	0	0	0	1	0	0	0	0	0	0	0	0	0	0	0	1	0	0	0	0	0	0	0	0	0
1	213185070	G	A	ANGEL2	4332	FOXA1	M6114_1.02	875	1.331	8.24	6.5905	6.909	0	0	0	1	1	1	1	0	0	0	0	0	0	1	0	0	0	0	0	0	0	0	0	0	0	0	0	0	0	0	0	0	0	0	1	0	0
1	213185304	C	A	ANGEL2	4332	FOXA1	M6114_1.02	875	0.662	6.808	6.5905	6.146	0	0	0	1	1	1	1	0	0	0	0	0	0	1	0	0	0	0	0	0	0	0	0	0	0	0	0	0	0	0	0	0	0	0	1	0	0
1	213186268	G	T	ANGEL2	4332	FOXA1	M6114_1.02	875	2.969	8.817	6.5905	5.848	0	0	0	1	1	1	2	0	0	0	0	0	0	2	0	0	0	0	0	0	0	0	0	0	0	0	0	0	0	0	0	0	0	0	1	0	0
1	213186955	C	A	ANGEL2	4332	FOXA1	M6114_1.02	875	0.323	7.232	6.5905	6.909	0	0	0	1	1	1	1	0	0	0	0	0	0	1	0	0	0	0	0	0	0	0	0	0	0	0	0	0	0	0	0	0	0	0	1	0	0
1	213189326	C	A	ANGEL2	4332	FOXA1	M6114_1.02	875	0.8	6.648	6.5905	5.848	0	0	0	1	1	1	1	0	0	0	0	0	0	1	0	0	0	0	0	0	0	0	0	0	0	0	0	0	0	0	0	0	0	0	1	0	0
1	216263782	A	G	USH2A	4356	FOXJ2	M5455_1.02	853	8.965	5.657	8.37817	3.308	1	1	1	0	0	0	5	0	0	0	0	0	0	1	0	0	0	2	0	0	0	0	0	0	0	1	1	1	0	0	0	0	0	0	0	0	0
1	222988345	C	T	DISP1	4424	ERF	M5398_1.02	760	10.512	3.618	7.017	6.894	1	1	1	0	0	0	1	0	0	0	0	0	0	0	0	0	0	0	0	0	0	0	0	0	1	0	0	0	0	0	0	0	0	0	0	0	0
1	222988345	C	T	DISP1	4424	ETV3	M5422_1.02	764	10.547	3.71	6.7945	6.837	1	1	1	0	0	0	1	0	0	0	0	0	0	0	0	0	0	0	0	0	0	0	0	0	1	0	0	0	0	0	0	0	0	0	0	0	0
1	222988345	C	T	DISP1	4424	ELK1	M1860_1.02	779	8.388	5.119	6.1754	3.269	1	1	1	0	0	0	1	0	0	0	0	0	0	0	0	0	0	0	0	0	0	0	0	0	1	0	0	0	0	0	0	0	0	0	0	0	0
1	222988345	C	T	DISP1	4424	ETS1	M3049_1.02	786	9.513	2.605	6.38457	6.908	1	1	1	0	0	0	1	0	0	0	0	0	0	0	0	0	0	0	0	0	0	0	0	0	1	0	0	0	0	0	0	0	0	0	0	0	0
1	222988345	C	T	DISP1	4424	ETS1	M3050_1.02	787	7.406	0.497	6.66409	6.909	1	1	1	0	0	0	1	0	0	0	0	0	0	0	0	0	0	0	0	0	0	0	0	0	1	0	0	0	0	0	0	0	0	0	0	0	0
1	222988346	C	T	DISP1	4424	ERF	M5398_1.02	760	10.512	3.603	7.017	6.909	1	1	1	0	0	0	2	0	0	0	0	0	0	0	0	0	0	0	0	0	0	0	0	0	2	0	0	0	0	0	0	0	0	0	0	0	0
1	222988346	C	T	DISP1	4424	ETV3	M5422_1.02	764	10.547	3.701	6.7945	6.846	1	1	1	0	0	0	2	0	0	0	0	0	0	0	0	0	0	0	0	0	0	0	0	0	2	0	0	0	0	0	0	0	0	0	0	0	0
1	222988346	C	T	DISP1	4424	ELK1	M1860_1.02	779	8.388	1.633	6.1754	6.755	1	1	1	0	0	0	2	0	0	0	0	0	0	0	0	0	0	0	0	0	0	0	0	0	2	0	0	0	0	0	0	0	0	0	0	0	0
1	222988346	C	T	DISP1	4424	ETS1	M3049_1.02	786	9.513	2.605	6.38457	6.908	1	1	1	0	0	0	2	0	0	0	0	0	0	0	0	0	0	0	0	0	0	0	0	0	2	0	0	0	0	0	0	0	0	0	0	0	0
1	222988346	C	T	DISP1	4424	ETS1	M3050_1.02	787	7.406	0.497	6.66409	6.909	1	1	1	0	0	0	2	0	0	0	0	0	0	0	0	0	0	0	0	0	0	0	0	0	2	0	0	0	0	0	0	0	0	0	0	0	0
1	231473649	C	T	SPRTN	4629	CEBPB	M4606_1.02	317	1.573	8.482	7.81063	6.909	0	0	0	1	1	1	1	0	0	0	0	0	0	0	0	0	0	0	0	0	0	0	0	0	1	0	0	1	0	0	0	0	0	0	0	0	0
1	231473649	C	T	EXOC8	4630	CEBPB	M4606_1.02	317	1.573	8.482	7.81063	6.909	0	0	0	1	1	1	1	0	0	0	0	0	0	0	0	0	0	0	0	0	0	0	0	0	1	0	0	1	0	0	0	0	0	0	0	0	0
1	231473649	C	T	SPRTN	4629	CEBPB	M5314_1.02	318	1.757	7.75	6.88488	5.993	0	0	0	1	1	1	1	0	0	0	0	0	0	0	0	0	0	0	0	0	0	0	0	0	1	0	0	1	0	0	0	0	0	0	0	0	0
1	231473649	C	T	SPRTN	4629	CEBPB	M5315_1.02	319	1.148	7.247	6.9748	6.099	0	0	0	1	1	1	1	0	0	0	0	0	0	0	0	0	0	0	0	0	0	0	0	0	1	0	0	1	0	0	0	0	0	0	0	0	0
1	231473649	C	T	SPRTN	4629	CEBPD	M5316_1.02	351	0.429	7.338	6.98047	6.909	0	0	0	1	1	1	1	0	0	0	0	0	0	0	0	0	0	0	0	0	0	0	0	0	1	0	0	1	0	0	0	0	0	0	0	0	0
1	231473649	C	T	SPRTN	4629	CEBPE	M5317_1.02	215	3.467	7.766	6.6933	4.299	0	0	0	1	1	1	1	0	0	0	0	0	0	0	0	0	0	0	0	0	0	0	0	0	1	0	0	1	0	0	0	0	0	0	0	0	0
1	231473649	C	T	EXOC8	4630	CEBPE	M5317_1.02	215	3.467	7.766	6.6933	4.299	0	0	0	1	1	1	1	0	0	0	0	0	0	0	0	0	0	0	0	0	0	0	0	0	1	0	0	1	0	0	0	0	0	0	0	0	0
1	231473649	C	T	SPRTN	4629	CEBPB	M3036_1.02	314	1.008	7.856	7.2357	6.848	0	0	0	1	1	1	1	0	0	0	0	0	0	0	0	0	0	0	0	0	0	0	0	0	1	0	0	1	0	0	0	0	0	0	0	0	0
1	231473649	C	T	EXOC8	4630	CEBPB	M3036_1.02	314	1.008	7.856	7.2357	6.848	0	0	0	1	1	1	1	0	0	0	0	0	0	0	0	0	0	0	0	0	0	0	0	0	1	0	0	1	0	0	0	0	0	0	0	0	0
1	231473649	C	T	SPRTN	4629	CEBPB	M4556_1.02	316	0.606	7.515	7.0798	6.909	0	0	0	1	1	1	1	0	0	0	0	0	0	0	0	0	0	0	0	0	0	0	0	0	1	0	0	1	0	0	0	0	0	0	0	0	0
1	231473649	C	T	EXOC8	4630	CEBPB	M4556_1.02	316	0.606	7.515	7.0798	6.909	0	0	0	1	1	1	1	0	0	0	0	0	0	0	0	0	0	0	0	0	0	0	0	0	1	0	0	1	0	0	0	0	0	0	0	0	0
1	231473649	C	T	EXOC8	4630	CEBPB	M5314_1.02	318	1.757	7.75	6.88488	5.993	0	0	0	1	1	1	1	0	0	0	0	0	0	0	0	0	0	0	0	0	0	0	0	0	1	0	0	1	0	0	0	0	0	0	0	0	0
1	231473649	C	T	EXOC8	4630	CEBPB	M5315_1.02	319	1.148	7.247	6.9748	6.099	0	0	0	1	1	1	1	0	0	0	0	0	0	0	0	0	0	0	0	0	0	0	0	0	1	0	0	1	0	0	0	0	0	0	0	0	0
1	231473649	C	T	EXOC8	4630	CEBPD	M5316_1.02	351	0.429	7.338	6.98047	6.909	0	0	0	1	1	1	1	0	0	0	0	0	0	0	0	0	0	0	0	0	0	0	0	0	1	0	0	1	0	0	0	0	0	0	0	0	0
1	231473732	G	A	SPRTN	4629	CEBPB	M4606_1.02	317	3.544	8.428	7.81063	4.884	0	0	0	1	1	1	4	0	0	0	0	0	0	0	0	0	0	0	0	0	0	0	0	0	4	0	0	1	0	0	0	0	0	0	0	0	0
1	231473732	G	A	EXOC8	4630	CEBPB	M4606_1.02	317	3.544	8.428	7.81063	4.884	0	0	0	1	1	1	4	0	0	0	0	0	0	0	0	0	0	0	0	0	0	0	0	0	4	0	0	1	0	0	0	0	0	0	0	0	0
1	231473732	G	A	SPRTN	4629	CEBPB	M5314_1.02	318	4.983	8.629	6.88488	3.646	0	0	0	1	1	1	4	0	0	0	0	0	0	0	0	0	0	0	0	0	0	0	0	0	4	0	0	1	0	0	0	0	0	0	0	0	0
1	231473732	G	A	SPRTN	4629	CEBPB	M5315_1.02	319	4.012	8.053	6.9748	4.041	0	0	0	1	1	1	4	0	0	0	0	0	0	0	0	0	0	0	0	0	0	0	0	0	4	0	0	1	0	0	0	0	0	0	0	0	0
1	231473732	G	A	SPRTN	4629	CEBPD	M5316_1.02	351	4.56	8.578	6.98047	4.018	0	0	0	1	1	1	4	0	0	0	0	0	0	0	0	0	0	0	0	0	0	0	0	0	4	0	0	1	0	0	0	0	0	0	0	0	0
1	231473732	G	A	SPRTN	4629	CEBPE	M5317_1.02	215	4.832	8.572	6.6933	3.74	0	0	0	1	1	1	4	0	0	0	0	0	0	0	0	0	0	0	0	0	0	0	0	0	4	0	0	1	0	0	0	0	0	0	0	0	0
1	231473732	G	A	EXOC8	4630	CEBPE	M5317_1.02	215	4.832	8.572	6.6933	3.74	0	0	0	1	1	1	4	0	0	0	0	0	0	0	0	0	0	0	0	0	0	0	0	0	4	0	0	1	0	0	0	0	0	0	0	0	0
1	231473732	G	A	SPRTN	4629	CEBPG	M5319_1.02	271	4.323	7.437	7.2151	3.114	0	0	0	1	1	1	4	0	0	0	0	0	0	0	0	0	0	0	0	0	0	0	0	0	4	0	0	1	0	0	0	0	0	0	0	0	0
1	231473732	G	A	EXOC8	4630	CEBPG	M5319_1.02	271	4.323	7.437	7.2151	3.114	0	0	0	1	1	1	4	0	0	0	0	0	0	0	0	0	0	0	0	0	0	0	0	0	4	0	0	1	0	0	0	0	0	0	0	0	0
1	231473732	G	A	SPRTN	4629	CEBPB	M3036_1.02	314	2.258	7.723	7.2357	5.465	0	0	0	1	1	1	4	0	0	0	0	0	0	0	0	0	0	0	0	0	0	0	0	0	4	0	0	1	0	0	0	0	0	0	0	0	0
1	231473732	G	A	EXOC8	4630	CEBPB	M3036_1.02	314	2.258	7.723	7.2357	5.465	0	0	0	1	1	1	4	0	0	0	0	0	0	0	0	0	0	0	0	0	0	0	0	0	4	0	0	1	0	0	0	0	0	0	0	0	0
1	231473732	G	A	SPRTN	4629	CEBPB	M4556_1.02	316	3.865	7.828	7.0798	3.963	0	0	0	1	1	1	4	0	0	0	0	0	0	0	0	0	0	0	0	0	0	0	0	0	4	0	0	1	0	0	0	0	0	0	0	0	0
1	231473732	G	A	EXOC8	4630	CEBPB	M4556_1.02	316	3.865	7.828	7.0798	3.963	0	0	0	1	1	1	4	0	0	0	0	0	0	0	0	0	0	0	0	0	0	0	0	0	4	0	0	1	0	0	0	0	0	0	0	0	0
1	231473732	G	A	EXOC8	4630	CEBPB	M5314_1.02	318	4.983	8.629	6.88488	3.646	0	0	0	1	1	1	4	0	0	0	0	0	0	0	0	0	0	0	0	0	0	0	0	0	4	0	0	1	0	0	0	0	0	0	0	0	0
1	231473732	G	A	EXOC8	4630	CEBPB	M5315_1.02	319	4.012	8.053	6.9748	4.041	0	0	0	1	1	1	4	0	0	0	0	0	0	0	0	0	0	0	0	0	0	0	0	0	4	0	0	1	0	0	0	0	0	0	0	0	0
1	231473732	G	A	EXOC8	4630	CEBPD	M5316_1.02	351	4.56	8.578	6.98047	4.018	0	0	0	1	1	1	4	0	0	0	0	0	0	0	0	0	0	0	0	0	0	0	0	0	4	0	0	1	0	0	0	0	0	0	0	0	0
1	234509179	G	A	COA6	4675	IRF1	M6307_1.02	1415	9.859	6.557	7.74745	3.302	1	1	1	0	0	0	5	0	0	0	0	0	0	0	0	0	0	0	0	0	0	0	0	0	5	0	0	0	0	0	0	0	0	0	0	0	0
1	234509179	G	A	COA6	4675	IRF2	M6308_1.02	1429	9.603	6.56	8.38104	3.043	1	1	1	0	0	0	5	0	0	0	0	0	0	0	0	0	0	0	0	0	0	0	0	0	5	0	0	0	0	0	0	0	0	0	0	0	0
1	237885270	G	A	RYR2	4740	NFATC2	M6363_1.02	1693	6.976	0.068	6.501	6.908	1	1	1	0	0	0	1	0	0	0	0	0	0	0	0	0	0	0	0	0	0	0	0	0	1	0	0	0	0	0	0	0	0	0	0	0	0
1	237886208	T	A	RYR2	4740	NFATC2	M6363_1.02	1693	7.723	0.842	6.501	6.881	1	1	1	0	0	0	1	0	0	0	0	0	0	0	0	0	0	0	0	0	0	0	0	0	1	0	0	0	0	0	0	0	0	0	0	0	0
1	237886210	C	T	RYR2	4740	NFATC2	M6363_1.02	1693	7.723	0.814	6.501	6.909	1	1	1	0	0	0	1	0	0	0	0	0	0	0	0	0	0	0	0	0	0	0	0	0	1	0	0	0	0	0	0	0	0	0	0	0	0
1	237886414	C	T	RYR2	4740	NFATC2	M6363_1.02	1693	6.719	0.906	6.501	5.813	1	1	1	0	0	0	1	0	0	0	0	0	0	0	0	0	0	0	0	0	0	0	0	0	1	0	0	0	0	0	0	0	0	0	0	0	0
1	239548447	G	T	CHRM3	4746	NKX3-1	M6378_1.02	1210	1.528	8.437	7.45293	6.909	0	0	0	1	1	1	1	0	0	0	0	0	0	1	0	0	0	0	0	0	0	0	0	0	0	0	0	0	0	0	0	0	0	0	1	0	0
1	239548454	G	T	CHRM3	4746	NKX3-1	M6378_1.02	1210	2.266	9.057	7.45293	6.791	0	0	0	1	1	1	1	0	0	0	0	0	0	1	0	0	0	0	0	0	0	0	0	0	0	0	0	0	0	0	0	0	0	0	1	0	0
1	239548801	G	T	CHRM3	4746	NKX3-1	M6378_1.02	1210	6.312	9.343	7.45293	3.031	0	0	0	1	1	1	3	0	0	0	0	0	0	3	0	0	0	0	0	0	0	0	0	0	0	0	0	0	0	0	0	0	0	0	1	0	0
1	241372678	G	A	RGS7	4761	IRF1	M6307_1.02	1415	9.604	6.167	7.74745	3.437	1	1	1	0	0	0	4	0	0	0	0	0	0	0	0	0	0	0	0	0	0	0	0	0	4	0	0	0	0	0	0	0	0	0	0	0	0
1	241372678	G	A	RGS7	4761	DDIT3	M6187_1.02	321	10.035	3.265	7.54883	6.77	1	1	1	0	0	0	4	0	0	0	0	0	0	0	0	0	0	0	0	0	0	0	0	0	4	0	0	0	0	0	0	0	0	0	0	0	0
1	242011463	C	T	EXO1	4779	FLI1	M6227_1.02	811	9.858	3.029	8.07239	6.829	1	1	1	0	0	0	3	0	0	0	0	0	0	0	0	0	0	0	0	0	0	0	0	0	3	0	0	0	0	0	0	0	0	0	0	0	0
1	242011464	C	T	EXO1	4779	FLI1	M6227_1.02	811	9.858	6.65	8.07239	3.208	1	1	1	0	0	0	1	0	0	0	0	0	0	0	0	0	0	0	0	0	0	0	0	0	1	0	0	0	0	0	0	0	0	0	0	0	0
1	244816356	C	T	DESI2	4821	FOXO4	M5470_1.02	919	9.456	6.152	7.77525	3.304	1	1	1	0	0	0	2	0	0	0	0	0	0	0	0	0	0	0	0	0	0	0	0	0	2	0	0	1	0	0	0	0	0	0	0	0	0
1	244816357	C	T	DESI2	4821	FOXO4	M5470_1.02	919	9.456	6.229	7.77525	3.227	1	1	1	0	0	0	1	0	0	0	0	0	0	0	0	0	0	0	0	0	0	0	0	0	1	0	0	1	0	0	0	0	0	0	0	0	0
1	244816358	C	T	DESI2	4821	FOXO4	M5470_1.02	919	9.456	4.917	7.77525	4.539	1	1	1	0	0	0	2	0	0	0	1	0	0	0	0	0	0	0	0	0	0	0	0	0	1	0	0	1	0	0	0	0	0	0	0	0	0
1	248199557	C	T	OR2L2	4891	NFATC3	M6364_1.02	1688	6.757	-0.152	6.45	6.909	1	1	1	0	0	0	3	0	0	0	0	0	0	0	0	0	0	0	0	0	0	0	0	0	3	0	0	0	0	0	0	0	0	0	0	0	0
1	248199557	C	T	OR2L2	4891	NFATC2	M6363_1.02	1693	7.747	0.838	6.501	6.909	1	1	1	0	0	0	3	0	0	0	0	0	0	0	0	0	0	0	0	0	0	0	0	0	3	0	0	0	0	0	0	0	0	0	0	0	0
1	248200826	C	T	OR2L2	4891	NFATC3	M6364_1.02	1688	8.26	1.478	6.45	6.782	1	1	1	0	0	0	2	0	0	0	0	0	0	0	0	0	0	0	0	0	0	0	0	0	2	0	0	0	0	0	0	0	0	0	0	0	0
1	248200826	C	T	OR2L2	4891	NFATC2	M6363_1.02	1693	8.741	1.832	6.501	6.909	1	1	1	0	0	0	2	0	0	0	0	0	0	0	0	0	0	0	0	0	0	0	0	0	2	0	0	0	0	0	0	0	0	0	0	0	0
1	248201100	G	A	OR2L2	4891	NFATC3	M6364_1.02	1688	8.311	1.402	6.45	6.909	1	1	1	0	0	0	1	0	0	0	0	0	0	0	0	0	0	0	0	0	0	0	0	0	1	0	0	0	0	0	0	0	0	0	0	0	0
1	248201100	G	A	OR2L2	4891	NFATC2	M6363_1.02	1693	8.393	1.484	6.501	6.909	1	1	1	0	0	0	1	0	0	0	0	0	0	0	0	0	0	0	0	0	0	0	0	0	1	0	0	0	0	0	0	0	0	0	0	0	0
1	248550145	A	C	OR2T6	4903	CREB1	M3084_1.02	239	0.628	7.472	7.17082	6.844	0	0	0	1	1	1	4	0	0	0	0	0	0	1	2	0	0	0	1	0	0	0	0	0	0	0	0	1	0	0	0	0	0	0	0	0	0
2	2332341	A	C	MYT1L	27054	POU2F1	M3680_1.02	1369	1.326	7.542	7.383	6.216	0	0	0	1	1	1	10	0	0	0	0	0	0	1	6	0	1	0	0	0	0	0	0	0	1	1	0	1	0	0	0	0	0	0	0	0	0
2	8822029	G	A	ID2	27099	ELF1	M2275_1.02	765	8.242	1.333	7.81263	6.909	1	1	1	0	0	0	3	0	0	0	0	0	0	0	0	0	0	0	0	0	0	0	0	0	3	0	0	1	0	0	0	0	0	0	0	0	0
2	8822029	G	A	ID2	27099	ELF1	M4460_1.02	766	9.859	2.951	8.3877	6.908	1	1	1	0	0	0	3	0	0	0	0	0	0	0	0	0	0	0	0	0	0	0	0	0	3	0	0	1	0	0	0	0	0	0	0	0	0
2	8822029	G	A	ID2	27099	ELF1	M4563_1.02	767	8.826	4.331	8.07523	4.495	1	1	1	0	0	0	3	0	0	0	0	0	0	0	0	0	0	0	0	0	0	0	0	0	3	0	0	1	0	0	0	0	0	0	0	0	0
2	8822029	G	A	ID2	27099	ELF1	M4617_1.02	768	7.751	0.842	7.4205	6.909	1	1	1	0	0	0	3	0	0	0	0	0	0	0	0	0	0	0	0	0	0	0	0	0	3	0	0	1	0	0	0	0	0	0	0	0	0
2	8822029	G	A	ID2	27099	EHF	M5372_1.02	796	8.89	2.846	7.90111	6.044	1	1	1	0	0	0	3	0	0	0	0	0	0	0	0	0	0	0	0	0	0	0	0	0	3	0	0	1	0	0	0	0	0	0	0	0	0
2	8822029	G	A	ID2	27099	ELF5	M5378_1.02	798	8.444	1.541	6.94201	6.903	1	1	1	0	0	0	3	0	0	0	0	0	0	0	0	0	0	0	0	0	0	0	0	0	3	0	0	1	0	0	0	0	0	0	0	0	0
2	8822029	G	A	ID2	27099	ELF5	M5379_1.02	799	8.429	2.17	6.71725	6.259	1	1	1	0	0	0	3	0	0	0	0	0	0	0	0	0	0	0	0	0	0	0	0	0	3	0	0	1	0	0	0	0	0	0	0	0	0
2	8822030	G	A	ID2	27099	ELF1	M2275_1.02	765	8.242	1.333	7.81263	6.909	1	1	1	0	0	0	5	0	0	0	0	0	0	0	0	0	0	0	0	0	0	0	0	0	5	0	0	1	0	0	0	0	0	0	0	0	0
2	8822030	G	A	ID2	27099	ELF1	M4460_1.02	766	9.859	4.127	8.3877	5.732	1	1	1	0	0	0	5	0	0	0	0	0	0	0	0	0	0	0	0	0	0	0	0	0	5	0	0	1	0	0	0	0	0	0	0	0	0
2	8822030	G	A	ID2	27099	ELF1	M4563_1.02	767	8.826	1.923	8.07523	6.903	1	1	1	0	0	0	5	0	0	0	0	0	0	0	0	0	0	0	0	0	0	0	0	0	5	0	0	1	0	0	0	0	0	0	0	0	0
2	8822030	G	A	ID2	27099	ELF1	M4617_1.02	768	7.751	0.842	7.4205	6.909	1	1	1	0	0	0	5	0	0	0	0	0	0	0	0	0	0	0	0	0	0	0	0	0	5	0	0	1	0	0	0	0	0	0	0	0	0
2	8822030	G	A	ID2	27099	EHF	M5372_1.02	796	8.89	1.981	7.90111	6.909	1	1	1	0	0	0	5	0	0	0	0	0	0	0	0	0	0	0	0	0	0	0	0	0	5	0	0	1	0	0	0	0	0	0	0	0	0
2	8822030	G	A	ID2	27099	ELF5	M5378_1.02	798	8.444	1.54	6.94201	6.904	1	1	1	0	0	0	5	0	0	0	0	0	0	0	0	0	0	0	0	0	0	0	0	0	5	0	0	1	0	0	0	0	0	0	0	0	0
2	8822030	G	A	ID2	27099	ELF5	M5379_1.02	799	8.429	2.444	6.71725	5.985	1	1	1	0	0	0	5	0	0	0	0	0	0	0	0	0	0	0	0	0	0	0	0	0	5	0	0	1	0	0	0	0	0	0	0	0	0
2	8822033	G	A	ID2	27099	ELF1	M2275_1.02	765	8.242	5.908	7.81263	2.334	1	1	0	0	0	0	3	0	0	0	0	0	0	0	0	0	0	0	0	0	0	0	0	0	3	0	0	1	0	0	0	0	0	0	0	0	0
2	8822033	G	A	ID2	27099	ELF1	M4460_1.02	766	9.859	7.374	8.3877	2.485	1	1	0	0	0	0	3	0	0	0	0	0	0	0	0	0	0	0	0	0	0	0	0	0	3	0	0	1	0	0	0	0	0	0	0	0	0
2	8822033	G	A	ID2	27099	ELF1	M4563_1.02	767	8.826	6.254	8.07523	2.572	1	1	0	0	0	0	3	0	0	0	0	0	0	0	0	0	0	0	0	0	0	0	0	0	3	0	0	1	0	0	0	0	0	0	0	0	0
2	8822033	G	A	ID2	27099	ELF1	M4617_1.02	768	7.751	4.949	7.4205	2.802	1	1	0	0	0	0	3	0	0	0	0	0	0	0	0	0	0	0	0	0	0	0	0	0	3	0	0	1	0	0	0	0	0	0	0	0	0
2	8822033	G	A	ID2	27099	EHF	M5372_1.02	796	8.89	6.988	7.90111	1.902	1	0	0	0	0	0	3	0	0	0	0	0	0	0	0	0	0	0	0	0	0	0	0	0	3	0	0	1	0	0	0	0	0	0	0	0	0
2	8822033	G	A	ID2	27099	ELF5	M5378_1.02	798	8.444	6.884	6.94201	1.56	1	0	0	0	0	0	3	0	0	0	0	0	0	0	0	0	0	0	0	0	0	0	0	0	3	0	0	1	0	0	0	0	0	0	0	0	0
2	21022857	G	A	C2orf43	27240	ERF	M5398_1.02	760	11.697	4.802	7.017	6.895	1	1	1	0	0	0	3	0	0	0	0	0	0	0	0	0	0	0	0	0	0	0	0	0	3	0	0	0	0	0	0	0	0	0	0	0	0
2	21022857	G	A	C2orf43	27240	ETV3	M5422_1.02	764	11.415	4.578	6.7945	6.837	1	1	1	0	0	0	3	0	0	0	0	0	0	0	0	0	0	0	0	0	0	0	0	0	3	0	0	0	0	0	0	0	0	0	0	0	0
2	21022857	G	A	C2orf43	27240	ETS1	M3050_1.02	787	7.74	0.831	6.66409	6.909	1	1	1	0	0	0	3	0	0	0	0	0	0	0	0	0	0	0	0	0	0	0	0	0	3	0	0	0	0	0	0	0	0	0	0	0	0
2	24275685	A	T	FKBP1B	27264	PROP1	M5751_1.02	1236	7.67	3.765	7.6552	3.905	1	1	1	0	0	0	4	0	0	0	0	0	0	0	0	0	0	0	1	1	0	0	0	1	0	0	1	1	0	0	0	0	0	0	0	0	0
2	26101488	C	T	ASXL2	27319	EGR4	M5371_1.02	546	7.214	10.263	9.63266	3.049	0	0	0	1	1	1	8	0	0	0	0	0	0	0	0	0	0	0	0	0	0	0	0	0	8	0	0	1	0	0	0	0	0	0	0	0	0
2	26101488	C	T	ASXL2	27319	EGR3	M6200_1.02	628	5.985	9.38	7.09133	3.395	0	0	0	1	1	1	8	0	0	0	0	0	0	0	0	0	0	0	0	0	0	0	0	0	8	0	0	1	0	0	0	0	0	0	0	0	0
2	26101488	C	T	ASXL2	27319	ETS1	M3049_1.02	786	3.232	7.447	6.38457	4.215	0	0	0	1	1	1	8	0	0	0	0	0	0	0	0	0	0	0	0	0	0	0	0	0	8	0	0	1	0	0	0	0	0	0	0	0	0
2	26101488	C	T	ASXL2	27319	ELK4	M6209_1.02	829	4.585	8.7	7.22393	4.115	0	0	0	1	1	1	8	0	0	0	0	0	0	0	0	0	0	0	0	0	0	0	0	0	8	0	0	1	0	0	0	0	0	0	0	0	0
2	26101488	C	T	ASXL2	27319	KLF6	M6325_1.02	387	6.153	-0.755	5.708	6.908	1	1	1	0	0	0	8	0	0	0	0	0	0	0	0	0	0	0	0	0	0	0	0	0	8	0	0	1	0	0	0	0	0	0	0	0	0
2	26101488	C	T	ASXL2	27319	KLF5	M2391_1.02	431	9.124	2.215	6.863	6.909	1	1	1	0	0	0	8	0	0	0	0	0	0	0	0	0	0	0	0	0	0	0	0	0	8	0	0	1	0	0	0	0	0	0	0	0	0
2	26101488	C	T	ASXL2	27319	KLF4	M6324_1.02	548	8.658	4.83	6.6646	3.828	1	1	1	0	0	0	8	0	0	0	0	0	0	0	0	0	0	0	0	0	0	0	0	0	8	0	0	1	0	0	0	0	0	0	0	0	0
2	26101488	C	T	ASXL2	27319	SP3	M5854_1.02	608	7.229	2.511	6.77354	4.718	1	1	1	0	0	0	8	0	0	0	0	0	0	0	0	0	0	0	0	0	0	0	0	0	8	0	0	1	0	0	0	0	0	0	0	0	0
2	26101488	C	T	ASXL2	27319	SP1	M3926_1.02	643	9.255	2.346	7.51996	6.909	1	1	1	0	0	0	8	0	0	0	0	0	0	0	0	0	0	0	0	0	0	0	0	0	8	0	0	1	0	0	0	0	0	0	0	0	0
2	26101488	C	T	ASXL2	27319	ERF	M5398_1.02	760	8.793	5.014	7.017	3.779	1	1	1	0	0	0	8	0	0	0	0	0	0	0	0	0	0	0	0	0	0	0	0	0	8	0	0	1	0	0	0	0	0	0	0	0	0
2	26101488	C	T	ASXL2	27319	ETV3	M5422_1.02	764	8.025	4.673	6.7945	3.352	1	1	1	0	0	0	8	0	0	0	0	0	0	0	0	0	0	0	0	0	0	0	0	0	8	0	0	1	0	0	0	0	0	0	0	0	0
2	26101488	C	T	ASXL2	27319	KLF7	M0405_1.02	514	8.024	-0.186	6.1449	8.21	1	1	1	0	0	0	8	0	0	0	0	0	0	0	0	0	0	0	0	0	0	0	0	0	8	0	0	1	0	0	0	0	0	0	0	0	0
2	26101488	C	T	ASXL2	27319	SP2	M2314_1.02	583	9.44	5.597	8.26899	3.843	1	1	1	0	0	0	8	0	0	0	0	0	0	0	0	0	0	0	0	0	0	0	0	0	8	0	0	1	0	0	0	0	0	0	0	0	0
2	26101488	C	T	ASXL2	27319	SP1	M1906_1.02	641	8.938	2.029	7.1856	6.909	1	1	1	0	0	0	8	0	0	0	0	0	0	0	0	0	0	0	0	0	0	0	0	0	8	0	0	1	0	0	0	0	0	0	0	0	0
2	26101488	C	T	ASXL2	27319	SP1	M6479_1.02	645	8.199	2.014	7.19916	6.185	1	1	1	0	0	0	8	0	0	0	0	0	0	0	0	0	0	0	0	0	0	0	0	0	8	0	0	1	0	0	0	0	0	0	0	0	0
2	26101489	C	T	ASXL2	27319	KLF6	M6325_1.02	387	6.153	-0.543	5.708	6.696	1	1	1	0	0	0	12	0	0	0	0	0	0	0	0	0	0	0	0	0	0	0	0	0	12	0	0	1	0	0	0	0	0	0	0	0	0
2	26101489	C	T	ASXL2	27319	KLF5	M2391_1.02	431	9.124	5.834	6.863	3.29	1	1	1	0	0	0	12	0	0	0	0	0	0	0	0	0	0	0	0	0	0	0	0	0	12	0	0	1	0	0	0	0	0	0	0	0	0
2	26101489	C	T	ASXL2	27319	KLF4	M6324_1.02	548	8.658	6.118	6.6646	2.54	1	1	0	0	0	0	12	0	0	0	0	0	0	0	0	0	0	0	0	0	0	0	0	0	12	0	0	1	0	0	0	0	0	0	0	0	0
2	26101489	C	T	ASXL2	27319	SP3	M5854_1.02	608	7.229	5.634	6.77354	1.595	1	0	0	0	0	0	12	0	0	0	0	0	0	0	0	0	0	0	0	0	0	0	0	0	12	0	0	1	0	0	0	0	0	0	0	0	0
2	26101489	C	T	ASXL2	27319	ETV3	M5422_1.02	764	8.025	6.718	6.7945	1.307	1	0	0	0	0	0	12	0	0	0	0	0	0	0	0	0	0	0	0	0	0	0	0	0	12	0	0	1	0	0	0	0	0	0	0	0	0
2	26101489	C	T	ASXL2	27319	FLI1	M6227_1.02	811	8.924	2.105	8.07239	6.819	1	1	1	0	0	0	12	0	0	0	0	0	0	0	0	0	0	0	0	0	0	0	0	0	12	0	0	1	0	0	0	0	0	0	0	0	0
2	26101489	C	T	ASXL2	27319	SP1	M6479_1.02	645	8.199	6.628	7.19916	1.571	1	0	0	0	0	0	12	0	0	0	0	0	0	0	0	0	0	0	0	0	0	0	0	0	12	0	0	1	0	0	0	0	0	0	0	0	0
2	26101492	C	T	ASXL2	27319	ERF	M5398_1.02	760	8.793	1.899	7.017	6.894	1	1	1	0	0	0	1	0	0	0	0	0	0	0	0	0	0	0	0	0	0	0	0	0	1	0	0	1	0	0	0	0	0	0	0	0	0
2	26101492	C	T	ASXL2	27319	ETV3	M5422_1.02	764	8.025	1.188	6.7945	6.837	1	1	1	0	0	0	1	0	0	0	0	0	0	0	0	0	0	0	0	0	0	0	0	0	1	0	0	1	0	0	0	0	0	0	0	0	0
2	26101492	C	T	ASXL2	27319	FLI1	M6227_1.02	811	8.924	2.094	8.07239	6.83	1	1	1	0	0	0	1	0	0	0	0	0	0	0	0	0	0	0	0	0	0	0	0	0	1	0	0	1	0	0	0	0	0	0	0	0	0
2	26101493	C	T	ASXL2	27319	ERF	M5398_1.02	760	8.793	1.885	7.017	6.908	1	1	1	0	0	0	1	0	0	0	0	0	0	0	0	0	0	0	0	0	0	0	0	0	1	0	0	1	0	0	0	0	0	0	0	0	0
2	26101493	C	T	ASXL2	27319	ETV3	M5422_1.02	764	8.025	1.179	6.7945	6.846	1	1	1	0	0	0	1	0	0	0	0	0	0	0	0	0	0	0	0	0	0	0	0	0	1	0	0	1	0	0	0	0	0	0	0	0	0
2	26101493	C	T	ASXL2	27319	FLI1	M6227_1.02	811	8.924	5.716	8.07239	3.208	1	1	1	0	0	0	1	0	0	0	0	0	0	0	0	0	0	0	0	0	0	0	0	0	1	0	0	1	0	0	0	0	0	0	0	0	0
2	32390859	C	T	SLC30A6	27508	EGR1	M1971_1.02	520	9.514	6.479	8.08983	3.035	1	1	1	0	0	0	1	0	0	0	0	0	0	0	0	0	0	0	0	0	0	0	0	0	1	0	0	1	0	0	0	0	0	0	0	0	0
2	32390862	C	T	SLC30A6	27508	EGR1	M1971_1.02	520	9.514	2.605	8.08983	6.909	1	1	1	0	0	0	1	0	0	0	0	0	0	0	0	0	0	0	0	0	0	0	0	0	1	0	0	1	0	0	0	0	0	0	0	0	0
2	32390903	C	T	SLC30A6	27508	SREBF2	M6488_1.02	201	7.373	6.345	6.81078	1.028	1	0	0	0	0	0	1	0	0	0	0	0	0	0	0	0	0	0	0	0	0	0	0	0	1	0	0	1	0	0	0	0	0	0	0	0	0
2	32390903	C	T	SLC30A6	27508	EGR1	M1971_1.02	520	8.474	5.124	8.08983	3.35	1	1	1	0	0	0	1	0	0	0	0	0	0	0	0	0	0	0	0	0	0	0	0	0	1	0	0	1	0	0	0	0	0	0	0	0	0
2	32390903	C	T	SLC30A6	27508	KLF16	M5593_1.02	542	8.848	3.785	7.25289	5.063	1	1	1	0	0	0	1	0	0	0	0	0	0	0	0	0	0	0	0	0	0	0	0	0	1	0	0	1	0	0	0	0	0	0	0	0	0
2	32390903	C	T	SLC30A6	27508	SP8	M5856_1.02	573	7.601	3.781	7.27743	3.82	1	1	1	0	0	0	1	0	0	0	0	0	0	0	0	0	0	0	0	0	0	0	0	0	1	0	0	1	0	0	0	0	0	0	0	0	0
2	32390903	C	T	SLC30A6	27508	SP7	M5856_1.02	594	7.601	3.781	7.27743	3.82	1	1	1	0	0	0	1	0	0	0	0	0	0	0	0	0	0	0	0	0	0	0	0	0	1	0	0	1	0	0	0	0	0	0	0	0	0
2	32390903	C	T	SLC30A6	27508	SP9	M5856_1.02	668	7.601	3.781	7.27743	3.82	1	1	1	0	0	0	1	0	0	0	0	0	0	0	0	0	0	0	0	0	0	0	0	0	1	0	0	1	0	0	0	0	0	0	0	0	0
2	32390904	C	T	SLC30A6	27508	SREBF2	M6488_1.02	201	7.373	4.477	6.81078	2.896	1	1	0	0	0	0	8	0	0	0	0	0	0	0	0	0	0	0	0	0	0	0	0	0	8	0	0	1	0	0	0	0	0	0	0	0	0
2	32390904	C	T	SLC30A6	27508	EGR1	M1971_1.02	520	8.474	6.563	8.08983	1.911	1	0	0	0	0	0	8	0	0	0	0	0	0	0	0	0	0	0	0	0	0	0	0	0	8	0	0	1	0	0	0	0	0	0	0	0	0
2	32390904	C	T	SLC30A6	27508	KLF16	M5593_1.02	542	8.848	6.054	7.25289	2.794	1	1	0	0	0	0	8	0	0	0	0	0	0	0	0	0	0	0	0	0	0	0	0	0	8	0	0	1	0	0	0	0	0	0	0	0	0
2	32390904	C	T	SLC30A6	27508	SP8	M5856_1.02	573	7.601	5.202	7.27743	2.399	1	1	0	0	0	0	8	0	0	0	0	0	0	0	0	0	0	0	0	0	0	0	0	0	8	0	0	1	0	0	0	0	0	0	0	0	0
2	32390904	C	T	SLC30A6	27508	SP7	M5856_1.02	594	7.601	5.202	7.27743	2.399	1	1	0	0	0	0	8	0	0	0	0	0	0	0	0	0	0	0	0	0	0	0	0	0	8	0	0	1	0	0	0	0	0	0	0	0	0
2	32390904	C	T	SLC30A6	27508	SP9	M5856_1.02	668	7.601	5.202	7.27743	2.399	1	1	0	0	0	0	8	0	0	0	0	0	0	0	0	0	0	0	0	0	0	0	0	0	8	0	0	1	0	0	0	0	0	0	0	0	0
2	32390905	C	T	SLC30A6	27508	NFATC1	M5657_1.02	1704	6.379	11.306	9.39535	4.927	0	0	0	1	1	1	9	0	0	0	0	0	0	0	0	0	0	0	0	0	0	0	0	0	9	0	0	1	0	0	0	0	0	0	0	0	0
2	32390905	C	T	SLC30A6	27508	SREBF2	M6488_1.02	201	7.373	3.626	6.81078	3.747	1	1	1	0	0	0	9	0	0	0	0	0	0	0	0	0	0	0	0	0	0	0	0	0	9	0	0	1	0	0	0	0	0	0	0	0	0
2	32390905	C	T	SLC30A6	27508	EGR1	M1971_1.02	520	8.474	4.984	8.08983	3.49	1	1	1	0	0	0	9	0	0	0	0	0	0	0	0	0	0	0	0	0	0	0	0	0	9	0	0	1	0	0	0	0	0	0	0	0	0
2	32390905	C	T	SLC30A6	27508	KLF16	M5593_1.02	542	8.848	5.507	7.25289	3.341	1	1	1	0	0	0	9	0	0	0	0	0	0	0	0	0	0	0	0	0	0	0	0	0	9	0	0	1	0	0	0	0	0	0	0	0	0
2	32390905	C	T	SLC30A6	27508	SP8	M5856_1.02	573	7.601	4.41	7.27743	3.191	1	1	1	0	0	0	9	0	0	0	0	0	0	0	0	0	0	0	0	0	0	0	0	0	9	0	0	1	0	0	0	0	0	0	0	0	0
2	32390905	C	T	SLC30A6	27508	SP7	M5856_1.02	594	7.601	4.41	7.27743	3.191	1	1	1	0	0	0	9	0	0	0	0	0	0	0	0	0	0	0	0	0	0	0	0	0	9	0	0	1	0	0	0	0	0	0	0	0	0
2	32390905	C	T	SLC30A6	27508	SP9	M5856_1.02	668	7.601	4.41	7.27743	3.191	1	1	1	0	0	0	9	0	0	0	0	0	0	0	0	0	0	0	0	0	0	0	0	0	9	0	0	1	0	0	0	0	0	0	0	0	0
2	32489885	C	T	NLRC4	27509	NFATC3	M1517_1.02	1687	6.936	3.486	6.27926	3.45	1	1	1	0	0	0	1	0	0	0	0	0	0	0	0	0	0	0	0	0	0	0	0	0	1	0	0	0	0	0	0	0	0	0	0	0	0
2	32489886	C	T	NLRC4	27509	NFATC3	M1517_1.02	1687	6.936	2.366	6.27926	4.57	1	1	1	0	0	0	1	0	0	0	0	0	0	0	0	0	0	0	0	0	0	0	0	0	1	0	0	0	0	0	0	0	0	0	0	0	0
2	32491831	C	T	NLRC4	27509	NFATC3	M1517_1.02	1687	6.516	3.066	6.27926	3.45	1	1	1	0	0	0	1	0	0	0	0	0	0	0	0	0	0	0	0	0	0	0	0	0	1	0	0	0	0	0	0	0	0	0	0	0	0
2	32492287	C	T	NLRC4	27509	NFATC3	M1517_1.02	1687	6.346	2.896	6.27926	3.45	1	1	1	0	0	0	1	0	0	0	0	0	0	0	0	0	0	0	0	0	0	0	0	0	1	0	0	0	0	0	0	0	0	0	0	0	0
2	33170240	G	A	LTBP1	27528	IRX1	M6037_1.02	1227	4.387	7.734	7.54505	3.347	0	0	0	1	1	1	3	0	0	0	0	0	0	3	0	0	0	0	0	0	0	0	0	0	0	0	0	1	0	0	0	0	0	0	0	0	0
2	33170240	G	A	LTBP1	27528	IRX3	M6037_1.02	1251	4.387	7.734	7.54505	3.347	0	0	0	1	1	1	3	0	0	0	0	0	0	3	0	0	0	0	0	0	0	0	0	0	0	0	0	1	0	0	0	0	0	0	0	0	0
2	33171166	C	T	LTBP1	27528	IRX1	M6037_1.02	1227	4.888	9.073	7.54505	4.185	0	0	0	1	1	1	1	0	0	0	0	0	0	0	0	0	0	0	0	0	0	0	0	0	0	0	1	1	0	0	0	0	0	0	0	0	0
2	33171166	C	T	LTBP1	27528	IRX3	M6037_1.02	1251	4.888	9.073	7.54505	4.185	0	0	0	1	1	1	1	0	0	0	0	0	0	0	0	0	0	0	0	0	0	0	0	0	0	0	1	1	0	0	0	0	0	0	0	0	0
2	37423609	G	A	SULT6B1	27575	KLF5	M2391_1.02	431	8.717	5.427	6.863	3.29	1	1	1	0	0	0	6	0	0	0	0	0	0	0	0	0	0	0	0	0	0	0	0	0	6	0	0	0	0	0	0	0	0	0	0	0	0
2	45838408	C	T	SRBD1	27729	ZEB1	M6543_1.02	370	6.125	1.175	5.9	4.95	1	1	1	0	0	0	3	0	0	0	0	0	0	0	0	0	0	0	0	0	0	0	0	0	3	0	0	1	0	0	0	0	0	0	0	0	0
2	45838409	C	T	SRBD1	27729	ZSCAN10	M0398_1.02	543	-0.819	8.378	7.129	9.197	0	0	0	1	1	1	5	0	0	0	0	0	0	0	0	0	0	0	0	0	0	0	0	0	5	0	0	1	0	0	0	0	0	0	0	0	0
2	45838409	C	T	SRBD1	27729	ZEB1	M6543_1.02	370	6.125	-0.735	5.9	6.86	1	1	1	0	0	0	5	0	0	0	0	0	0	0	0	0	0	0	0	0	0	0	0	0	5	0	0	1	0	0	0	0	0	0	0	0	0
2	45839597	G	T	SRBD1	27729	ZEB1	M6543_1.02	370	6.713	2.769	5.9	3.944	1	1	1	0	0	0	1	0	0	0	0	0	0	1	0	0	0	0	0	0	0	0	0	0	0	0	0	1	0	0	0	0	0	0	0	0	0
2	45841198	C	T	SRBD1	27729	ZEB1	M6543_1.02	370	6.125	4.351	5.9	1.774	1	0	0	0	0	0	1	0	0	0	0	0	0	0	0	0	0	0	0	0	0	0	0	0	1	0	0	1	0	0	0	0	0	0	0	0	0
2	55459516	C	T	CLHC1	27865	FEV	M6226_1.02	834	7.394	0.485	6.82	6.909	1	1	1	0	0	0	5	0	0	0	0	0	0	0	0	0	0	0	0	0	0	0	0	0	5	0	0	0	0	0	0	0	0	0	0	0	0
2	64247306	C	T	VPS54	27971	EPAS1	M6212_1.02	92	9.323	2.667	7.47386	6.656	1	1	1	0	0	0	5	0	0	0	0	0	0	0	0	0	0	0	0	0	0	0	1	0	0	2	2	1	0	0	0	0	0	0	0	0	0
2	65281637	G	A	CEP68	27980	E2F4	M6193_1.02	745	9.847	6.356	7.78928	3.491	1	1	1	0	0	0	1	0	0	0	0	0	0	0	0	0	1	0	0	0	0	0	0	0	0	0	0	1	0	0	0	0	0	0	0	0	0
2	65283478	G	A	CEP68	27980	ZBTB7B	M6539_1.02	562	12.918	6.009	10.606	6.909	1	1	1	0	0	0	1	0	0	0	0	0	0	0	0	0	0	0	0	0	0	0	0	0	1	0	0	0	0	0	0	0	0	0	0	0	0
2	65283480	G	A	CEP68	27980	ZBTB7B	M6539_1.02	562	12.918	6.009	10.606	6.909	1	1	1	0	0	0	1	0	0	0	0	0	0	0	0	0	0	0	0	0	0	0	0	0	1	0	0	0	0	0	0	0	0	0	0	0	0
2	65283489	G	A	CEP68	27980	TFDP2	M6515_1.02	710	10.632	4.022	8.0894	6.61	1	1	1	0	0	0	1	0	0	0	0	0	0	0	0	0	0	0	0	0	0	0	0	0	1	0	0	1	0	0	0	0	0	0	0	0	0
2	65283489	G	A	CEP68	27980	TFDP3	M6515_1.02	711	10.632	4.022	8.0894	6.61	1	1	1	0	0	0	1	0	0	0	0	0	0	0	0	0	0	0	0	0	0	0	0	0	1	0	0	1	0	0	0	0	0	0	0	0	0
2	65283489	G	A	CEP68	27980	TFDP1	M6515_1.02	712	10.632	4.022	8.0894	6.61	1	1	1	0	0	0	1	0	0	0	0	0	0	0	0	0	0	0	0	0	0	0	0	0	1	0	0	1	0	0	0	0	0	0	0	0	0
2	65283489	G	A	CEP68	27980	E2F4	M6193_1.02	745	10.121	5.693	7.78928	4.428	1	1	1	0	0	0	1	0	0	0	0	0	0	0	0	0	0	0	0	0	0	0	0	0	1	0	0	1	0	0	0	0	0	0	0	0	0
2	65283489	G	A	CEP68	27980	ZBTB7B	M6539_1.02	562	12.918	6.062	10.606	6.856	1	1	1	0	0	0	1	0	0	0	0	0	0	0	0	0	0	0	0	0	0	0	0	0	1	0	0	1	0	0	0	0	0	0	0	0	0
2	65283489	G	A	CEP68	27980	E2F4	M4537_1.02	741	9.238	2.677	7.75996	6.561	1	1	1	0	0	0	1	0	0	0	0	0	0	0	0	0	0	0	0	0	0	0	0	0	1	0	0	1	0	0	0	0	0	0	0	0	0
2	65283490	G	A	CEP68	27980	TFDP2	M6515_1.02	710	10.632	3.872	8.0894	6.76	1	1	1	0	0	0	4	0	0	0	0	0	0	0	0	0	0	0	0	0	0	0	0	0	4	0	0	1	0	0	0	0	0	0	0	0	0
2	65283490	G	A	CEP68	27980	TFDP3	M6515_1.02	711	10.632	3.872	8.0894	6.76	1	1	1	0	0	0	4	0	0	0	0	0	0	0	0	0	0	0	0	0	0	0	0	0	4	0	0	1	0	0	0	0	0	0	0	0	0
2	65283490	G	A	CEP68	27980	TFDP1	M6515_1.02	712	10.632	3.872	8.0894	6.76	1	1	1	0	0	0	4	0	0	0	0	0	0	0	0	0	0	0	0	0	0	0	0	0	4	0	0	1	0	0	0	0	0	0	0	0	0
2	65283490	G	A	CEP68	27980	E2F4	M6193_1.02	745	10.121	6.499	7.78928	3.622	1	1	1	0	0	0	4	0	0	0	0	0	0	0	0	0	0	0	0	0	0	0	0	0	4	0	0	1	0	0	0	0	0	0	0	0	0
2	65283490	G	A	CEP68	27980	ZBTB7B	M6539_1.02	562	12.918	6.434	10.606	6.484	1	1	1	0	0	0	4	0	0	0	0	0	0	0	0	0	0	0	0	0	0	0	0	0	4	0	0	1	0	0	0	0	0	0	0	0	0
2	65283490	G	A	CEP68	27980	E2F4	M4537_1.02	741	9.238	5.685	7.75996	3.553	1	1	1	0	0	0	4	0	0	0	0	0	0	0	0	0	0	0	0	0	0	0	0	0	4	0	0	1	0	0	0	0	0	0	0	0	0
2	68384919	C	T	WDR92	28001	GLIS3	M6267_1.02	508	4.205	7.51	6.647	3.305	0	0	0	1	1	1	5	0	0	0	0	0	0	0	0	0	0	0	0	0	0	0	0	0	5	0	0	1	0	0	0	0	0	0	0	0	0
2	68384919	C	T	PNO1	28000	ZNF384	M6557_1.02	539	2.044	8.952	7.31061	6.908	0	0	0	1	1	1	5	0	0	0	0	0	0	0	0	0	0	0	0	0	0	0	0	0	5	0	0	1	0	0	0	0	0	0	0	0	0
2	68384919	C	T	WDR92	28001	ZNF384	M6557_1.02	539	2.044	8.952	7.31061	6.908	0	0	0	1	1	1	5	0	0	0	0	0	0	0	0	0	0	0	0	0	0	0	0	0	5	0	0	1	0	0	0	0	0	0	0	0	0
2	68384919	C	T	WDR92	28001	ZNF740	M5978_1.02	550	10.142	5.898	7.2373	4.244	1	1	1	0	0	0	5	0	0	0	0	0	0	0	0	0	0	0	0	0	0	0	0	0	5	0	0	1	0	0	0	0	0	0	0	0	0
2	68384919	C	T	WDR92	28001	ZIC5	M0422_1.02	551	6.313	2.643	5.6367	3.67	1	1	1	0	0	0	5	0	0	0	0	0	0	0	0	0	0	0	0	0	0	0	0	0	5	0	0	1	0	0	0	0	0	0	0	0	0
2	68384919	C	T	PNO1	28000	GLIS3	M6267_1.02	508	4.205	7.51	6.647	3.305	0	0	0	1	1	1	5	0	0	0	0	0	0	0	0	0	0	0	0	0	0	0	0	0	5	0	0	1	0	0	0	0	0	0	0	0	0
2	68384919	C	T	PNO1	28000	EGR4	M6201_1.02	547	8.366	1.458	7.4817	6.908	1	1	1	0	0	0	5	0	0	0	0	0	0	0	0	0	0	0	0	0	0	0	0	0	5	0	0	1	0	0	0	0	0	0	0	0	0
2	68384919	C	T	PNO1	28000	ZNF740	M5978_1.02	550	10.142	5.898	7.2373	4.244	1	1	1	0	0	0	5	0	0	0	0	0	0	0	0	0	0	0	0	0	0	0	0	0	5	0	0	1	0	0	0	0	0	0	0	0	0
2	68479926	C	T	PPP3R1	28003	ETV3	M5422_1.02	764	8.025	4.673	6.7945	3.352	1	1	1	0	0	0	3	0	0	0	0	0	0	0	0	0	0	0	0	0	0	0	0	0	3	0	0	0	0	0	0	0	0	0	0	0	0
2	68479927	C	T	PPP3R1	28003	ETV3	M5422_1.02	764	8.025	6.718	6.7945	1.307	1	0	0	0	0	0	5	0	0	0	0	0	0	0	0	0	0	0	0	0	0	0	0	0	5	0	0	0	0	0	0	0	0	0	0	0	0
2	68479931	C	T	PPP3R1	28003	ETV3	M5422_1.02	764	8.025	1.179	6.7945	6.846	1	1	1	0	0	0	1	0	0	0	0	0	0	0	0	0	0	0	0	0	0	0	0	0	1	0	0	0	0	0	0	0	0	0	0	0	0
2	68694498	T	C	APLF	28009	NFATC3	M6364_1.02	1688	8.387	1.478	6.45	6.909	1	1	1	0	0	0	1	0	0	0	0	0	0	0	0	0	0	0	0	0	0	0	0	0	0	1	0	1	0	0	0	0	0	0	0	0	0
2	68694498	T	C	FBXO48	28010	NFATC3	M6364_1.02	1688	8.387	1.478	6.45	6.909	1	1	1	0	0	0	1	0	0	0	0	0	0	0	0	0	0	0	0	0	0	0	0	0	0	1	0	1	0	0	0	0	0	0	0	0	0
2	68694498	T	C	APLF	28009	NFATC2	M6363_1.02	1693	8.493	5.108	6.501	3.385	1	1	1	0	0	0	1	0	0	0	0	0	0	0	0	0	0	0	0	0	0	0	0	0	0	1	0	1	0	0	0	0	0	0	0	0	0
2	68694498	T	C	FBXO48	28010	NFATC2	M6363_1.02	1693	8.493	5.108	6.501	3.385	1	1	1	0	0	0	1	0	0	0	0	0	0	0	0	0	0	0	0	0	0	0	0	0	0	1	0	1	0	0	0	0	0	0	0	0	0
2	68694499	T	G	APLF	28009	NFATC3	M6364_1.02	1688	8.387	1.593	6.45	6.794	1	1	1	0	0	0	1	0	0	0	0	0	0	0	1	0	0	0	0	0	0	0	0	0	0	0	0	1	0	0	0	0	0	0	0	0	0
2	68694499	T	G	FBXO48	28010	NFATC3	M6364_1.02	1688	8.387	1.593	6.45	6.794	1	1	1	0	0	0	1	0	0	0	0	0	0	0	1	0	0	0	0	0	0	0	0	0	0	0	0	1	0	0	0	0	0	0	0	0	0
2	68694499	T	G	APLF	28009	NFATC2	M6363_1.02	1693	8.493	1.613	6.501	6.88	1	1	1	0	0	0	1	0	0	0	0	0	0	0	1	0	0	0	0	0	0	0	0	0	0	0	0	1	0	0	0	0	0	0	0	0	0
2	68694499	T	G	FBXO48	28010	NFATC2	M6363_1.02	1693	8.493	1.613	6.501	6.88	1	1	1	0	0	0	1	0	0	0	0	0	0	0	1	0	0	0	0	0	0	0	0	0	0	0	0	1	0	0	0	0	0	0	0	0	0
2	68694501	C	T	APLF	28009	NFATC3	M6364_1.02	1688	8.387	1.478	6.45	6.909	1	1	1	0	0	0	3	0	0	0	0	0	0	0	0	0	0	0	0	0	0	0	0	0	3	0	0	1	0	0	0	0	0	0	0	0	0
2	68694501	C	T	FBXO48	28010	NFATC3	M6364_1.02	1688	8.387	1.478	6.45	6.909	1	1	1	0	0	0	3	0	0	0	0	0	0	0	0	0	0	0	0	0	0	0	0	0	3	0	0	1	0	0	0	0	0	0	0	0	0
2	68694501	C	T	APLF	28009	NFATC2	M6363_1.02	1693	8.493	1.585	6.501	6.908	1	1	1	0	0	0	3	0	0	0	0	0	0	0	0	0	0	0	0	0	0	0	0	0	3	0	0	1	0	0	0	0	0	0	0	0	0
2	68694501	C	T	FBXO48	28010	NFATC2	M6363_1.02	1693	8.493	1.585	6.501	6.908	1	1	1	0	0	0	3	0	0	0	0	0	0	0	0	0	0	0	0	0	0	0	0	0	3	0	0	1	0	0	0	0	0	0	0	0	0
2	68694502	C	T	APLF	28009	NFATC3	M6364_1.02	1688	8.387	1.478	6.45	6.909	1	1	1	0	0	0	1	0	0	0	0	0	0	0	0	0	0	0	0	0	0	0	0	0	1	0	0	1	0	0	0	0	0	0	0	0	0
2	68694502	C	T	FBXO48	28010	NFATC3	M6364_1.02	1688	8.387	1.478	6.45	6.909	1	1	1	0	0	0	1	0	0	0	0	0	0	0	0	0	0	0	0	0	0	0	0	0	1	0	0	1	0	0	0	0	0	0	0	0	0
2	68694502	C	T	APLF	28009	NFATC2	M6363_1.02	1693	8.493	1.585	6.501	6.908	1	1	1	0	0	0	1	0	0	0	0	0	0	0	0	0	0	0	0	0	0	0	0	0	1	0	0	1	0	0	0	0	0	0	0	0	0
2	68694502	C	T	FBXO48	28010	NFATC2	M6363_1.02	1693	8.493	1.585	6.501	6.908	1	1	1	0	0	0	1	0	0	0	0	0	0	0	0	0	0	0	0	0	0	0	0	0	1	0	0	1	0	0	0	0	0	0	0	0	0
2	70055389	A	C	GMCL1	28040	EGR1	M1971_1.02	520	9.499	4.724	8.08983	4.775	1	1	1	0	0	0	1	0	0	0	0	0	0	0	0	0	1	0	0	0	0	0	0	0	0	0	0	1	0	0	0	0	0	0	0	0	0
2	70056671	G	A	GMCL1	28040	KLF6	M6325_1.02	387	6.393	-0.304	5.708	6.697	1	1	1	0	0	0	1	0	0	0	0	0	0	0	0	0	0	0	0	0	0	0	0	0	1	0	0	1	0	0	0	0	0	0	0	0	0
2	70056746	C	A	GMCL1	28040	KLF6	M6325_1.02	387	7.891	1.037	5.708	6.854	1	1	1	0	0	0	1	0	0	0	0	0	0	0	0	0	0	0	0	0	0	0	0	0	0	0	1	1	0	0	0	0	0	0	0	0	0
2	70056746	C	A	GMCL1	28040	EGR1	M1971_1.02	520	9.326	7.278	8.08983	2.048	1	1	0	0	0	0	1	0	0	0	0	0	0	0	0	0	0	0	0	0	0	0	0	0	0	0	1	1	0	0	0	0	0	0	0	0	0
2	70056746	C	A	GMCL1	28040	EGR4	M6201_1.02	547	8.04	6.318	7.4817	1.722	1	0	0	0	0	0	1	0	0	0	0	0	0	0	0	0	0	0	0	0	0	0	0	0	0	0	1	1	0	0	0	0	0	0	0	0	0
2	70056751	C	T	GMCL1	28040	ETS1	M3049_1.02	786	2.388	6.603	6.38457	4.215	0	0	0	1	1	1	9	0	0	0	0	0	0	0	0	0	0	0	0	0	0	0	0	0	9	0	0	1	0	0	0	0	0	0	0	0	0
2	70056751	C	T	GMCL1	28040	KLF6	M6325_1.02	387	7.891	1.194	5.708	6.697	1	1	1	0	0	0	9	0	0	0	0	0	0	0	0	0	0	0	0	0	0	0	0	0	9	0	0	1	0	0	0	0	0	0	0	0	0
2	70056751	C	T	GMCL1	28040	SP4	M5855_1.02	503	11.416	7.307	9.6925	4.109	1	1	1	0	0	0	9	0	0	0	0	0	0	0	0	0	0	0	0	0	0	0	0	0	9	0	0	1	0	0	0	0	0	0	0	0	0
2	70056751	C	T	GMCL1	28040	EGR1	M1971_1.02	520	9.326	7.415	8.08983	1.911	1	0	0	0	0	0	9	0	0	0	0	0	0	0	0	0	0	0	0	0	0	0	0	0	9	0	0	1	0	0	0	0	0	0	0	0	0
2	70056751	C	T	GMCL1	28040	KLF16	M5593_1.02	542	10.021	7.227	7.25289	2.794	1	1	0	0	0	0	9	0	0	0	0	0	0	0	0	0	0	0	0	0	0	0	0	0	9	0	0	1	0	0	0	0	0	0	0	0	0
2	70056751	C	T	GMCL1	28040	EGR4	M6201_1.02	547	8.04	2.222	7.4817	5.818	1	1	1	0	0	0	9	0	0	0	0	0	0	0	0	0	0	0	0	0	0	0	0	0	9	0	0	1	0	0	0	0	0	0	0	0	0
2	70056751	C	T	GMCL1	28040	SP8	M5856_1.02	573	9.491	7.092	7.27743	2.399	1	1	0	0	0	0	9	0	0	0	0	0	0	0	0	0	0	0	0	0	0	0	0	0	9	0	0	1	0	0	0	0	0	0	0	0	0
2	70056751	C	T	GMCL1	28040	SP7	M5856_1.02	594	9.491	7.092	7.27743	2.399	1	1	0	0	0	0	9	0	0	0	0	0	0	0	0	0	0	0	0	0	0	0	0	0	9	0	0	1	0	0	0	0	0	0	0	0	0
2	70056751	C	T	GMCL1	28040	KLF14	M5592_1.02	615	10.22	7.036	8.41416	3.184	1	1	1	0	0	0	9	0	0	0	0	0	0	0	0	0	0	0	0	0	0	0	0	0	9	0	0	1	0	0	0	0	0	0	0	0	0
2	70056751	C	T	GMCL1	28040	ZBTB7A	M4640_1.02	623	9.406	4.114	7.84363	5.292	1	1	1	0	0	0	9	0	0	0	0	0	0	0	0	0	0	0	0	0	0	0	0	0	9	0	0	1	0	0	0	0	0	0	0	0	0
2	70056751	C	T	GMCL1	28040	SP9	M5856_1.02	668	9.491	7.092	7.27743	2.399	1	1	0	0	0	0	9	0	0	0	0	0	0	0	0	0	0	0	0	0	0	0	0	0	9	0	0	1	0	0	0	0	0	0	0	0	0
2	70056752	C	T	GMCL1	28040	SP4	M5855_1.02	503	11.416	7.886	9.6925	3.53	1	1	1	0	0	0	11	0	0	0	0	0	0	0	0	0	0	0	0	0	0	0	0	0	11	0	0	1	0	0	0	0	0	0	0	0	0
2	70056752	C	T	GMCL1	28040	EGR1	M1971_1.02	520	9.326	5.836	8.08983	3.49	1	1	1	0	0	0	11	0	0	0	0	0	0	0	0	0	0	0	0	0	0	0	0	0	11	0	0	1	0	0	0	0	0	0	0	0	0
2	70056752	C	T	GMCL1	28040	KLF16	M5593_1.02	542	10.021	6.68	7.25289	3.341	1	1	1	0	0	0	11	0	0	0	0	0	0	0	0	0	0	0	0	0	0	0	0	0	11	0	0	1	0	0	0	0	0	0	0	0	0
2	70056752	C	T	GMCL1	28040	EGR4	M6201_1.02	547	8.04	1.131	7.4817	6.909	1	1	1	0	0	0	11	0	0	0	0	0	0	0	0	0	0	0	0	0	0	0	0	0	11	0	0	1	0	0	0	0	0	0	0	0	0
2	70056752	C	T	GMCL1	28040	SP8	M5856_1.02	573	9.491	6.3	7.27743	3.191	1	1	1	0	0	0	11	0	0	0	0	0	0	0	0	0	0	0	0	0	0	0	0	0	11	0	0	1	0	0	0	0	0	0	0	0	0
2	70056752	C	T	GMCL1	28040	SP7	M5856_1.02	594	9.491	6.3	7.27743	3.191	1	1	1	0	0	0	11	0	0	0	0	0	0	0	0	0	0	0	0	0	0	0	0	0	11	0	0	1	0	0	0	0	0	0	0	0	0
2	70056752	C	T	GMCL1	28040	KLF14	M5592_1.02	615	10.22	6.838	8.41416	3.382	1	1	1	0	0	0	11	0	0	0	0	0	0	0	0	0	0	0	0	0	0	0	0	0	11	0	0	1	0	0	0	0	0	0	0	0	0
2	70056752	C	T	GMCL1	28040	ZBTB7A	M4640_1.02	623	9.406	5.872	7.84363	3.534	1	1	1	0	0	0	11	0	0	0	0	0	0	0	0	0	0	0	0	0	0	0	0	0	11	0	0	1	0	0	0	0	0	0	0	0	0
2	70056752	C	T	GMCL1	28040	SP9	M5856_1.02	668	9.491	6.3	7.27743	3.191	1	1	1	0	0	0	11	0	0	0	0	0	0	0	0	0	0	0	0	0	0	0	0	0	11	0	0	1	0	0	0	0	0	0	0	0	0
2	71204529	G	A	ANKRD53	28078	IRF1	M6307_1.02	1415	3.178	10.075	7.74745	6.897	0	0	0	1	1	1	6	0	2	0	2	0	0	0	0	1	0	0	1	0	0	0	0	0	0	0	0	1	0	0	0	0	0	0	0	0	0
2	71204529	G	A	ANKRD53	28078	IRF3	M6309_1.02	1417	2.959	9.845	9.0995	6.886	0	0	0	1	1	1	6	0	2	0	2	0	0	0	0	1	0	0	1	0	0	0	0	0	0	0	0	1	0	0	0	0	0	0	0	0	0
2	71204529	G	A	ANKRD53	28078	IRF2	M6308_1.02	1429	3.476	10.367	8.38104	6.891	0	0	0	1	1	1	6	0	2	0	2	0	0	0	0	1	0	0	1	0	0	0	0	0	0	0	0	1	0	0	0	0	0	0	0	0	0
2	71204529	G	A	ANKRD53	28078	IRF7	M3480_1.02	1430	3.794	10.628	9.00884	6.834	0	0	0	1	1	1	6	0	2	0	2	0	0	0	0	1	0	0	1	0	0	0	0	0	0	0	0	1	0	0	0	0	0	0	0	0	0
2	71204529	G	A	ANKRD53	28078	IRF7	M5577_1.02	1432	1.961	9.908	9.63493	7.947	0	0	0	1	1	1	6	0	2	0	2	0	0	0	0	1	0	0	1	0	0	0	0	0	0	0	0	1	0	0	0	0	0	0	0	0	0
2	71204529	G	A	ANKRD53	28078	IRF7	M6312_1.02	1433	2.686	9.365	6.4665	6.679	0	0	0	1	1	1	6	0	2	0	2	0	0	0	0	1	0	0	1	0	0	0	0	0	0	0	0	1	0	0	0	0	0	0	0	0	0
2	71204529	G	A	ANKRD53	28078	NFKB1	M1928_1.02	1697	6.575	10.992	7.32043	4.417	0	0	0	1	1	1	6	0	2	0	2	0	0	0	0	1	0	0	1	0	0	0	0	0	0	0	0	1	0	0	0	0	0	0	0	0	0
2	71204529	G	A	ANKRD53	28078	NFATC1	M5656_1.02	1703	5.617	11.371	10.578	5.754	0	0	0	1	1	1	6	0	2	0	2	0	0	0	0	1	0	0	1	0	0	0	0	0	0	0	0	1	0	0	0	0	0	0	0	0	0
2	71204529	G	A	ANKRD53	28078	NFATC1	M6361_1.02	1706	1.503	8.411	8.12707	6.908	0	0	0	1	1	1	6	0	2	0	2	0	0	0	0	1	0	0	1	0	0	0	0	0	0	0	0	1	0	0	0	0	0	0	0	0	0
2	71204529	G	A	ANKRD53	28078	REL	M1924_1.02	1708	2.13	8.978	6.51336	6.848	0	0	0	1	1	1	6	0	2	0	2	0	0	0	0	1	0	0	1	0	0	0	0	0	0	0	0	1	0	0	0	0	0	0	0	0	0
2	71204529	G	A	ANKRD53	28078	REL	M3091_1.02	1709	2.194	9.042	6.565	6.848	0	0	0	1	1	1	6	0	2	0	2	0	0	0	0	1	0	0	1	0	0	0	0	0	0	0	0	1	0	0	0	0	0	0	0	0	0
2	71204529	G	A	ANKRD53	28078	REL	M6449_1.02	1710	2.959	9.839	7.023	6.88	0	0	0	1	1	1	6	0	2	0	2	0	0	0	0	1	0	0	1	0	0	0	0	0	0	0	0	1	0	0	0	0	0	0	0	0	0
2	71204529	G	A	ANKRD53	28078	RELA	M1930_1.02	1711	4.148	11.056	7.20495	6.908	0	0	0	1	1	1	6	0	2	0	2	0	0	0	0	1	0	0	1	0	0	0	0	0	0	0	0	1	0	0	0	0	0	0	0	0	0
2	71204529	G	A	ANKRD53	28078	RELA	M3623_1.02	1712	3.759	10.668	7.256	6.909	0	0	0	1	1	1	6	0	2	0	2	0	0	0	0	1	0	0	1	0	0	0	0	0	0	0	0	1	0	0	0	0	0	0	0	0	0
2	71204529	G	A	ANKRD53	28078	RELA	M4444_1.02	1713	6.582	9.84	8.2708	3.258	0	0	0	1	1	1	6	0	2	0	2	0	0	0	0	1	0	0	1	0	0	0	0	0	0	0	0	1	0	0	0	0	0	0	0	0	0
2	71204529	G	A	ANKRD53	28078	RELA	M4485_1.02	1715	6.873	10.091	8.45806	3.218	0	0	0	1	1	1	6	0	2	0	2	0	0	0	0	1	0	0	1	0	0	0	0	0	0	0	0	1	0	0	0	0	0	0	0	0	0
2	71204529	G	A	ANKRD53	28078	RELA	M4491_1.02	1716	6.153	9.838	8.49729	3.685	0	0	0	1	1	1	6	0	2	0	2	0	0	0	0	1	0	0	1	0	0	0	0	0	0	0	0	1	0	0	0	0	0	0	0	0	0
2	71204529	G	A	ANKRD53	28078	RELA	M4494_1.02	1717	6.351	9.792	8.24336	3.441	0	0	0	1	1	1	6	0	2	0	2	0	0	0	0	1	0	0	1	0	0	0	0	0	0	0	0	1	0	0	0	0	0	0	0	0	0
2	71204529	G	A	ANKRD53	28078	RELA	M4495_1.02	1718	6.948	10.383	8.44191	3.435	0	0	0	1	1	1	6	0	2	0	2	0	0	0	0	1	0	0	1	0	0	0	0	0	0	0	0	1	0	0	0	0	0	0	0	0	0
2	71204529	G	A	ANKRD53	28078	RELA	M4496_1.02	1719	6.243	9.782	8.41926	3.539	0	0	0	1	1	1	6	0	2	0	2	0	0	0	0	1	0	0	1	0	0	0	0	0	0	0	0	1	0	0	0	0	0	0	0	0	0
2	71204529	G	A	ANKRD53	28078	RELA	M4497_1.02	1720	6.257	10.689	7.4602	4.432	0	0	0	1	1	1	6	0	2	0	2	0	0	0	0	1	0	0	1	0	0	0	0	0	0	0	0	1	0	0	0	0	0	0	0	0	0
2	71204529	G	A	ANKRD53	28078	RELA	M4498_1.02	1721	6.54	9.862	7.98108	3.322	0	0	0	1	1	1	6	0	2	0	2	0	0	0	0	1	0	0	1	0	0	0	0	0	0	0	0	1	0	0	0	0	0	0	0	0	0
2	71204529	G	A	ANKRD53	28078	RELA	M4499_1.02	1722	5.986	9.55	8.44512	3.564	0	0	0	1	1	1	6	0	2	0	2	0	0	0	0	1	0	0	1	0	0	0	0	0	0	0	0	1	0	0	0	0	0	0	0	0	0
2	71204529	G	A	ANKRD53	28078	STAT2	M4635_1.02	1883	3.922	9.632	8.80438	5.71	0	0	0	1	1	1	6	0	2	0	2	0	0	0	0	1	0	0	1	0	0	0	0	0	0	0	0	1	0	0	0	0	0	0	0	0	0
2	71204529	G	A	ANKRD53	28078	STAT2	M6494_1.02	1884	7.439	10.879	8.03067	3.44	0	0	0	1	1	1	6	0	2	0	2	0	0	0	0	1	0	0	1	0	0	0	0	0	0	0	0	1	0	0	0	0	0	0	0	0	0
2	71204529	G	A	ANKRD53	28078	ATF5	M6154_1.02	302	7.675	4.124	7.58167	3.551	1	1	1	0	0	0	6	0	2	0	2	0	0	0	0	1	0	0	1	0	0	0	0	0	0	0	0	1	0	0	0	0	0	0	0	0	0
2	71204531	C	T	ANKRD53	28078	IRF7	M6312_1.02	1433	1.717	8.397	6.4665	6.68	0	0	0	1	1	1	1	0	0	0	1	0	0	0	0	0	0	0	0	0	0	0	0	0	0	0	0	1	0	0	0	0	0	0	0	0	0
2	71204531	C	T	ANKRD53	28078	NFKB1	M1928_1.02	1697	6.575	7.581	7.32043	1.006	0	0	0	1	0	0	1	0	0	0	1	0	0	0	0	0	0	0	0	0	0	0	0	0	0	0	0	1	0	0	0	0	0	0	0	0	0
2	71204531	C	T	ANKRD53	28078	REL	M1924_1.02	1708	2.13	8.286	6.51336	6.156	0	0	0	1	1	1	1	0	0	0	1	0	0	0	0	0	0	0	0	0	0	0	0	0	0	0	0	1	0	0	0	0	0	0	0	0	0
2	71204531	C	T	ANKRD53	28078	REL	M3091_1.02	1709	2.194	8.351	6.565	6.157	0	0	0	1	1	1	1	0	0	0	1	0	0	0	0	0	0	0	0	0	0	0	0	0	0	0	0	1	0	0	0	0	0	0	0	0	0
2	71204531	C	T	ANKRD53	28078	REL	M6449_1.02	1710	2.959	9.148	7.023	6.189	0	0	0	1	1	1	1	0	0	0	1	0	0	0	0	0	0	0	0	0	0	0	0	0	0	0	0	1	0	0	0	0	0	0	0	0	0
2	71204531	C	T	ANKRD53	28078	RELA	M1930_1.02	1711	4.148	8.985	7.20495	4.837	0	0	0	1	1	1	1	0	0	0	1	0	0	0	0	0	0	0	0	0	0	0	0	0	0	0	0	1	0	0	0	0	0	0	0	0	0
2	71204531	C	T	ANKRD53	28078	RELA	M3623_1.02	1712	3.759	8.596	7.256	4.837	0	0	0	1	1	1	1	0	0	0	1	0	0	0	0	0	0	0	0	0	0	0	0	0	0	0	0	1	0	0	0	0	0	0	0	0	0
2	71204531	C	T	ANKRD53	28078	RELA	M4485_1.02	1715	6.873	8.484	8.45806	1.611	0	0	0	1	0	0	1	0	0	0	1	0	0	0	0	0	0	0	0	0	0	0	0	0	0	0	0	1	0	0	0	0	0	0	0	0	0
2	71204531	C	T	ANKRD53	28078	RELA	M4494_1.02	1717	6.351	8.515	8.24336	2.164	0	0	0	1	1	0	1	0	0	0	1	0	0	0	0	0	0	0	0	0	0	0	0	0	0	0	0	1	0	0	0	0	0	0	0	0	0
2	71204531	C	T	ANKRD53	28078	RELA	M4495_1.02	1718	6.948	9.026	8.44191	2.078	0	0	0	1	1	0	1	0	0	0	1	0	0	0	0	0	0	0	0	0	0	0	0	0	0	0	0	1	0	0	0	0	0	0	0	0	0
2	71204531	C	T	ANKRD53	28078	RELA	M4496_1.02	1719	6.243	8.438	8.41926	2.195	0	0	0	1	1	0	1	0	0	0	1	0	0	0	0	0	0	0	0	0	0	0	0	0	0	0	0	1	0	0	0	0	0	0	0	0	0
2	71204531	C	T	ANKRD53	28078	RELA	M4497_1.02	1720	6.257	8.725	7.4602	2.468	0	0	0	1	1	0	1	0	0	0	1	0	0	0	0	0	0	0	0	0	0	0	0	0	0	0	0	1	0	0	0	0	0	0	0	0	0
2	71204531	C	T	ANKRD53	28078	RELA	M4498_1.02	1721	6.54	8.389	7.98108	1.849	0	0	0	1	0	0	1	0	0	0	1	0	0	0	0	0	0	0	0	0	0	0	0	0	0	0	0	1	0	0	0	0	0	0	0	0	0
2	71204531	C	T	ANKRD53	28078	STAT2	M6494_1.02	1884	7.439	8.477	8.03067	1.038	0	0	0	1	0	0	1	0	0	0	1	0	0	0	0	0	0	0	0	0	0	0	0	0	0	0	0	1	0	0	0	0	0	0	0	0	0
2	71204531	C	T	ANKRD53	28078	ATF5	M6154_1.02	302	7.675	6.314	7.58167	1.361	1	0	0	0	0	0	1	0	0	0	1	0	0	0	0	0	0	0	0	0	0	0	0	0	0	0	0	1	0	0	0	0	0	0	0	0	0
2	103119561	G	A	SLC9A4	28594	NFATC3	M1517_1.02	1687	6.566	3.116	6.27926	3.45	1	1	1	0	0	0	4	0	0	0	0	0	0	0	0	0	0	0	0	0	0	0	0	0	4	0	0	0	0	0	0	0	0	0	0	0	0
2	106810834	C	T	UXS1	28627	ETS1	M3049_1.02	786	8.018	1.109	6.38457	6.909	1	1	1	0	0	0	3	0	0	0	0	0	0	0	0	0	0	0	0	0	0	0	0	0	3	0	0	0	0	0	0	0	0	0	0	0	0
2	113873962	C	T	IL1RN	28753	STAT6	M3992_1.02	1873	5.142	1.752	5.101	3.39	1	1	1	0	0	0	2	0	0	0	0	0	0	0	0	0	0	0	0	0	0	0	0	0	2	0	0	0	0	0	0	0	0	0	0	0	0
2	113873962	C	A	IL1RN	28753	STAT6	M3992_1.02	1873	5.142	-1.174	5.101	6.316	1	1	1	0	0	0	1	0	0	0	0	0	0	0	0	0	0	0	0	0	0	0	0	0	1	0	0	0	0	0	0	0	0	0	0	0	0
2	113874022	G	A	IL1RN	28753	STAT6	M3992_1.02	1873	6.398	3.228	5.101	3.17	1	1	1	0	0	0	1	0	0	0	0	0	0	0	0	0	0	0	0	0	0	0	0	0	1	0	0	0	0	0	0	0	0	0	0	0	0
2	113874091	C	T	IL1RN	28753	STAT6	M3992_1.02	1873	6.763	2.405	5.101	4.358	1	1	1	0	0	0	2	0	0	0	0	0	0	0	0	0	0	0	0	0	0	0	0	0	2	0	0	0	0	0	0	0	0	0	0	0	0
2	113874852	G	A	IL1RN	28753	STAT6	M3992_1.02	1873	5.121	4.544	5.101	0.577	1	0	0	0	0	0	1	0	0	0	0	0	0	0	0	0	0	0	0	0	0	0	0	0	1	0	0	0	0	0	0	0	0	0	0	0	0
2	113875651	G	A	IL1RN	28753	STAT6	M3992_1.02	1873	5.365	3.869	5.101	1.496	1	0	0	0	0	0	1	0	0	0	0	0	0	0	0	0	0	0	0	0	0	0	0	0	1	0	0	0	0	0	0	0	0	0	0	0	0
2	114514284	G	A	SLC35F5	28780	NR2C2	M4549_1.02	1626	10.8	3.891	8.63975	6.909	1	1	1	0	0	0	4	0	0	0	0	0	0	0	0	0	0	0	0	0	0	0	0	0	4	0	0	0	0	0	0	0	0	0	0	0	0
2	114514284	G	A	SLC35F5	28780	NR2C2	M4554_1.02	1627	10.018	3.109	8.65353	6.909	1	1	1	0	0	0	4	0	0	0	0	0	0	0	0	0	0	0	0	0	0	0	0	0	4	0	0	0	0	0	0	0	0	0	0	0	0
2	114514284	G	A	SLC35F5	28780	NR2C2	M4602_1.02	1628	10.628	3.719	8.82833	6.909	1	1	1	0	0	0	4	0	0	0	0	0	0	0	0	0	0	0	0	0	0	0	0	0	4	0	0	0	0	0	0	0	0	0	0	0	0
2	114514284	G	A	SLC35F5	28780	NR2C2	M4700_1.02	1629	9.203	2.294	8.71271	6.909	1	1	1	0	0	0	4	0	0	0	0	0	0	0	0	0	0	0	0	0	0	0	0	0	4	0	0	0	0	0	0	0	0	0	0	0	0
2	114514284	G	A	SLC35F5	28780	ETV1	M5420_1.02	750	7.283	0.393	6.5669	6.89	1	1	1	0	0	0	4	0	0	0	0	0	0	0	0	0	0	0	0	0	0	0	0	0	4	0	0	0	0	0	0	0	0	0	0	0	0
2	114514284	G	A	SLC35F5	28780	ELK3	M5384_1.02	762	7.451	1.201	6.8546	6.25	1	1	1	0	0	0	4	0	0	0	0	0	0	0	0	0	0	0	0	0	0	0	0	0	4	0	0	0	0	0	0	0	0	0	0	0	0
2	114514284	G	A	SLC35F5	28780	ELK3	M6208_1.02	763	8.202	1.293	7.38341	6.909	1	1	1	0	0	0	4	0	0	0	0	0	0	0	0	0	0	0	0	0	0	0	0	0	4	0	0	0	0	0	0	0	0	0	0	0	0
2	114514284	G	A	SLC35F5	28780	ETV3	M5422_1.02	764	7.452	0.615	6.7945	6.837	1	1	1	0	0	0	4	0	0	0	0	0	0	0	0	0	0	0	0	0	0	0	0	0	4	0	0	0	0	0	0	0	0	0	0	0	0
2	114514284	G	A	SLC35F5	28780	ELF1	M2275_1.02	765	8.824	1.915	7.81263	6.909	1	1	1	0	0	0	4	0	0	0	0	0	0	0	0	0	0	0	0	0	0	0	0	0	4	0	0	0	0	0	0	0	0	0	0	0	0
2	114514284	G	A	SLC35F5	28780	ELF1	M4460_1.02	766	11.993	6.261	8.3877	5.732	1	1	1	0	0	0	4	0	0	0	0	0	0	0	0	0	0	0	0	0	0	0	0	0	4	0	0	0	0	0	0	0	0	0	0	0	0
2	114514284	G	A	SLC35F5	28780	ELF1	M4563_1.02	767	11.125	4.222	8.07523	6.903	1	1	1	0	0	0	4	0	0	0	0	0	0	0	0	0	0	0	0	0	0	0	0	0	4	0	0	0	0	0	0	0	0	0	0	0	0
2	114514284	G	A	SLC35F5	28780	ELF1	M4617_1.02	768	10.708	3.799	7.4205	6.909	1	1	1	0	0	0	4	0	0	0	0	0	0	0	0	0	0	0	0	0	0	0	0	0	4	0	0	0	0	0	0	0	0	0	0	0	0
2	114514284	G	A	SLC35F5	28780	ELF1	M4688_1.02	769	8.637	1.738	7.552	6.899	1	1	1	0	0	0	4	0	0	0	0	0	0	0	0	0	0	0	0	0	0	0	0	0	4	0	0	0	0	0	0	0	0	0	0	0	0
2	114514284	G	A	SLC35F5	28780	ELF1	M5373_1.02	770	8.692	1.783	8.10785	6.909	1	1	1	0	0	0	4	0	0	0	0	0	0	0	0	0	0	0	0	0	0	0	0	0	4	0	0	0	0	0	0	0	0	0	0	0	0
2	114514284	G	A	SLC35F5	28780	ELF1	M6203_1.02	772	8.849	1.94	6.4957	6.909	1	1	1	0	0	0	4	0	0	0	0	0	0	0	0	0	0	0	0	0	0	0	0	0	4	0	0	0	0	0	0	0	0	0	0	0	0
2	114514284	G	A	SLC35F5	28780	ELK1	M1860_1.02	779	7.226	3.956	6.1754	3.27	1	1	1	0	0	0	4	0	0	0	0	0	0	0	0	0	0	0	0	0	0	0	0	0	4	0	0	0	0	0	0	0	0	0	0	0	0
2	114514284	G	A	SLC35F5	28780	ELK1	M5380_1.02	781	7.669	0.764	6.8815	6.905	1	1	1	0	0	0	4	0	0	0	0	0	0	0	0	0	0	0	0	0	0	0	0	0	4	0	0	0	0	0	0	0	0	0	0	0	0
2	114514284	G	A	SLC35F5	28780	ELK1	M6207_1.02	785	7.473	3.263	6.0158	4.21	1	1	1	0	0	0	4	0	0	0	0	0	0	0	0	0	0	0	0	0	0	0	0	0	4	0	0	0	0	0	0	0	0	0	0	0	0
2	114514284	G	A	SLC35F5	28780	ETS1	M3049_1.02	786	7.979	1.07	6.38457	6.909	1	1	1	0	0	0	4	0	0	0	0	0	0	0	0	0	0	0	0	0	0	0	0	0	4	0	0	0	0	0	0	0	0	0	0	0	0
2	114514284	G	A	SLC35F5	28780	ETS1	M5416_1.02	790	7.481	0.776	6.7855	6.705	1	1	1	0	0	0	4	0	0	0	0	0	0	0	0	0	0	0	0	0	0	0	0	0	4	0	0	0	0	0	0	0	0	0	0	0	0
2	114514284	G	A	SLC35F5	28780	ETS1	M5418_1.02	792	7.962	1.057	6.6252	6.905	1	1	1	0	0	0	4	0	0	0	0	0	0	0	0	0	0	0	0	0	0	0	0	0	4	0	0	0	0	0	0	0	0	0	0	0	0
2	114514284	G	A	SLC35F5	28780	ETS1	M6220_1.02	794	6.607	-0.297	5.959	6.904	1	1	1	0	0	0	4	0	0	0	0	0	0	0	0	0	0	0	0	0	0	0	0	0	4	0	0	0	0	0	0	0	0	0	0	0	0
2	114514284	G	A	SLC35F5	28780	ELF5	M5378_1.02	798	7.087	0.184	6.94201	6.903	1	1	1	0	0	0	4	0	0	0	0	0	0	0	0	0	0	0	0	0	0	0	0	0	4	0	0	0	0	0	0	0	0	0	0	0	0
2	114514284	G	A	SLC35F5	28780	ELF5	M5379_1.02	799	7.191	1.206	6.71725	5.985	1	1	1	0	0	0	4	0	0	0	0	0	0	0	0	0	0	0	0	0	0	0	0	0	4	0	0	0	0	0	0	0	0	0	0	0	0
2	114514284	G	A	SLC35F5	28780	ETV6	M5426_1.02	802	8.049	2.562	6.8986	5.487	1	1	1	0	0	0	4	0	0	0	0	0	0	0	0	0	0	0	0	0	0	0	0	0	4	0	0	0	0	0	0	0	0	0	0	0	0
2	114514284	G	A	SLC35F5	28780	FLI1	M2277_1.02	806	8.008	1.1	7.1612	6.908	1	1	1	0	0	0	4	0	0	0	0	0	0	0	0	0	0	0	0	0	0	0	0	0	4	0	0	0	0	0	0	0	0	0	0	0	0
2	114514284	G	A	SLC35F5	28780	FLI1	M5431_1.02	807	7.511	0.605	6.6738	6.906	1	1	1	0	0	0	4	0	0	0	0	0	0	0	0	0	0	0	0	0	0	0	0	0	4	0	0	0	0	0	0	0	0	0	0	0	0
2	114514284	G	A	SLC35F5	28780	FLI1	M5433_1.02	809	7.069	0.161	7.0497	6.908	1	1	1	0	0	0	4	0	0	0	0	0	0	0	0	0	0	0	0	0	0	0	0	0	4	0	0	0	0	0	0	0	0	0	0	0	0
2	114514284	G	A	SLC35F5	28780	GABPA	M4462_1.02	812	9.817	2.908	7.2686	6.909	1	1	1	0	0	0	4	0	0	0	0	0	0	0	0	0	0	0	0	0	0	0	0	0	4	0	0	0	0	0	0	0	0	0	0	0	0
2	114514284	G	A	SLC35F5	28780	GABPA	M4505_1.02	813	9.472	2.563	7.30378	6.909	1	1	1	0	0	0	4	0	0	0	0	0	0	0	0	0	0	0	0	0	0	0	0	0	4	0	0	0	0	0	0	0	0	0	0	0	0
2	114514284	G	A	SLC35F5	28780	GABPA	M4540_1.02	814	9.661	2.754	8.04582	6.907	1	1	1	0	0	0	4	0	0	0	0	0	0	0	0	0	0	0	0	0	0	0	0	0	4	0	0	0	0	0	0	0	0	0	0	0	0
2	114514284	G	A	SLC35F5	28780	GABPA	M4568_1.02	815	10.015	3.107	8.45475	6.908	1	1	1	0	0	0	4	0	0	0	0	0	0	0	0	0	0	0	0	0	0	0	0	0	4	0	0	0	0	0	0	0	0	0	0	0	0
2	114514284	G	A	SLC35F5	28780	GABPA	M4620_1.02	816	8.994	3.742	7.93695	5.252	1	1	1	0	0	0	4	0	0	0	0	0	0	0	0	0	0	0	0	0	0	0	0	0	4	0	0	0	0	0	0	0	0	0	0	0	0
2	114514284	G	A	SLC35F5	28780	GABPA	M5475_1.02	817	8.276	1.383	7.0648	6.893	1	1	1	0	0	0	4	0	0	0	0	0	0	0	0	0	0	0	0	0	0	0	0	0	4	0	0	0	0	0	0	0	0	0	0	0	0
2	114514284	G	A	SLC35F5	28780	GABPA	M6252_1.02	818	9.828	2.919	7.88467	6.909	1	1	1	0	0	0	4	0	0	0	0	0	0	0	0	0	0	0	0	0	0	0	0	0	4	0	0	0	0	0	0	0	0	0	0	0	0
2	114514284	G	A	SLC35F5	28780	ERG	M5399_1.02	819	6.984	0.082	6.7374	6.902	1	1	1	0	0	0	4	0	0	0	0	0	0	0	0	0	0	0	0	0	0	0	0	0	4	0	0	0	0	0	0	0	0	0	0	0	0
2	114514284	G	A	SLC35F5	28780	ERG	M5401_1.02	821	7.424	0.52	6.8883	6.904	1	1	1	0	0	0	4	0	0	0	0	0	0	0	0	0	0	0	0	0	0	0	0	0	4	0	0	0	0	0	0	0	0	0	0	0	0
2	114514284	G	A	SLC35F5	28780	ELK4	M1903_1.02	825	10.36	3.452	7.2078	6.908	1	1	1	0	0	0	4	0	0	0	0	0	0	0	0	0	0	0	0	0	0	0	0	0	4	0	0	0	0	0	0	0	0	0	0	0	0
2	114514284	G	A	SLC35F5	28780	ELK4	M4522_1.02	826	10.627	3.719	6.8377	6.908	1	1	1	0	0	0	4	0	0	0	0	0	0	0	0	0	0	0	0	0	0	0	0	0	4	0	0	0	0	0	0	0	0	0	0	0	0
2	114514284	G	A	SLC35F5	28780	ELK4	M4539_1.02	827	10.485	3.576	7.1766	6.909	1	1	1	0	0	0	4	0	0	0	0	0	0	0	0	0	0	0	0	0	0	0	0	0	4	0	0	0	0	0	0	0	0	0	0	0	0
2	114514284	G	A	SLC35F5	28780	ELK4	M5385_1.02	828	7.862	0.967	6.8372	6.895	1	1	1	0	0	0	4	0	0	0	0	0	0	0	0	0	0	0	0	0	0	0	0	0	4	0	0	0	0	0	0	0	0	0	0	0	0
2	114514284	G	A	SLC35F5	28780	ELK4	M6209_1.02	829	7.483	4.46	7.22393	3.023	1	1	1	0	0	0	4	0	0	0	0	0	0	0	0	0	0	0	0	0	0	0	0	0	4	0	0	0	0	0	0	0	0	0	0	0	0
2	114514284	G	A	SLC35F5	28780	FEV	M5429_1.02	833	6.968	0.304	6.74781	6.664	1	1	1	0	0	0	4	0	0	0	0	0	0	0	0	0	0	0	0	0	0	0	0	0	4	0	0	0	0	0	0	0	0	0	0	0	0
2	114514284	G	A	SLC35F5	28780	ETV4	M5423_1.02	836	7.076	0.622	6.51511	6.454	1	1	1	0	0	0	4	0	0	0	0	0	0	0	0	0	0	0	0	0	0	0	0	0	4	0	0	0	0	0	0	0	0	0	0	0	0
2	114514284	G	A	SLC35F5	28780	ETV5	M5424_1.02	839	7.373	0.474	6.289	6.899	1	1	1	0	0	0	4	0	0	0	0	0	0	0	0	0	0	0	0	0	0	0	0	0	4	0	0	0	0	0	0	0	0	0	0	0	0
2	128615739	G	A	POLR2D	28899	FLI1	M6227_1.02	811	8.155	4.946	8.07239	3.209	1	1	1	0	0	0	1	0	0	0	0	0	0	0	0	0	0	0	0	0	0	0	0	0	1	0	0	1	0	0	0	0	0	0	0	0	0
2	128615743	G	A	POLR2D	28899	SP4	M5855_1.02	503	12.64	9.11	9.6925	3.53	1	1	1	0	0	0	5	0	0	0	0	0	0	0	0	0	0	0	0	0	0	0	0	0	5	0	0	1	0	0	0	0	0	0	0	0	0
2	128615743	G	A	POLR2D	28899	KLF13	M5591_1.02	591	10.995	6.026	10.0791	4.969	1	1	1	0	0	0	5	0	0	0	0	0	0	0	0	0	0	0	0	0	0	0	0	0	5	0	0	1	0	0	0	0	0	0	0	0	0
2	128615743	G	A	POLR2D	28899	FLI1	M6227_1.02	811	8.155	1.335	8.07239	6.82	1	1	1	0	0	0	5	0	0	0	0	0	0	0	0	0	0	0	0	0	0	0	0	0	5	0	0	1	0	0	0	0	0	0	0	0	0
2	128615744	G	A	POLR2D	28899	SP4	M5855_1.02	503	12.64	8.531	9.6925	4.109	1	1	1	0	0	0	4	0	0	0	0	0	0	0	0	0	0	0	0	0	0	0	0	0	4	0	0	1	0	0	0	0	0	0	0	0	0
2	128615744	G	A	POLR2D	28899	KLF13	M5591_1.02	591	10.995	6.399	10.0791	4.596	1	1	1	0	0	0	4	0	0	0	0	0	0	0	0	0	0	0	0	0	0	0	0	0	4	0	0	1	0	0	0	0	0	0	0	0	0
2	128615744	G	A	POLR2D	28899	FLI1	M6227_1.02	811	8.155	7.524	8.07239	0.631	1	0	0	0	0	0	4	0	0	0	0	0	0	0	0	0	0	0	0	0	0	0	0	0	4	0	0	1	0	0	0	0	0	0	0	0	0
2	128615753	C	A	POLR2D	28899	SP4	M5855_1.02	503	12.64	10.551	9.6925	2.089	0	1	0	0	0	0	1	0	0	0	0	0	0	0	0	0	0	0	0	0	0	0	1	0	0	0	0	1	0	0	0	0	0	0	0	0	0
2	134875585	G	A	MGAT5	28964	FOXJ2	M5454_1.02	852	1.775	7.804	6.027	6.029	0	0	0	1	1	1	1	0	0	0	0	0	0	1	0	0	0	0	0	0	0	0	0	0	0	0	0	1	0	0	0	0	0	0	0	0	0
2	134875585	G	A	MGAT5	28964	FOXF1	M3385_1.02	855	2.204	9.112	7.77357	6.908	0	0	0	1	1	1	1	0	0	0	0	0	0	1	0	0	0	0	0	0	0	0	0	0	0	0	0	1	0	0	0	0	0	0	0	0	0
2	134875585	G	A	MGAT5	28964	FOXI1	M1874_1.02	892	2.123	9.031	7.30536	6.908	0	0	0	1	1	1	1	0	0	0	0	0	0	1	0	0	0	0	0	0	0	0	0	0	0	0	0	1	0	0	0	0	0	0	0	0	0
2	134875585	G	A	MGAT5	28964	FOXI1	M3383_1.02	893	1.705	8.613	7.61255	6.908	0	0	0	1	1	1	1	0	0	0	0	0	0	1	0	0	0	0	0	0	0	0	0	0	0	0	0	1	0	0	0	0	0	0	0	0	0
2	134875585	G	A	MGAT5	28964	FOXI2	M1874_1.02	923	2.123	9.031	7.30536	6.908	0	0	0	1	1	1	1	0	0	0	0	0	0	1	0	0	0	0	0	0	0	0	0	0	0	0	0	1	0	0	0	0	0	0	0	0	0
2	134875766	G	A	MGAT5	28964	SOX13	M6471_1.02	1826	-1.074	5.835	5.77	6.909	0	0	0	1	1	1	4	0	0	0	0	0	0	3	0	0	0	0	0	0	0	0	0	0	0	0	1	1	0	0	0	0	0	0	0	0	0
2	134875766	G	A	MGAT5	28964	FOXJ2	M5454_1.02	852	2.665	7.268	6.027	4.603	0	0	0	1	1	1	4	0	0	0	0	0	0	3	0	0	0	0	0	0	0	0	0	0	0	0	1	1	0	0	0	0	0	0	0	0	0
2	134875766	G	A	MGAT5	28964	FOXF1	M3385_1.02	855	3.29	10.198	7.77357	6.908	0	0	0	1	1	1	4	0	0	0	0	0	0	3	0	0	0	0	0	0	0	0	0	0	0	0	1	1	0	0	0	0	0	0	0	0	0
2	134875766	G	A	MGAT5	28964	FOXI1	M1874_1.02	892	2.15	9.059	7.30536	6.909	0	0	0	1	1	1	4	0	0	0	0	0	0	3	0	0	0	0	0	0	0	0	0	0	0	0	1	1	0	0	0	0	0	0	0	0	0
2	134875766	G	A	MGAT5	28964	FOXI1	M3383_1.02	893	3.035	9.944	7.61255	6.909	0	0	0	1	1	1	4	0	0	0	0	0	0	3	0	0	0	0	0	0	0	0	0	0	0	0	1	1	0	0	0	0	0	0	0	0	0
2	134875766	G	A	MGAT5	28964	FOXI2	M1874_1.02	923	2.15	9.059	7.30536	6.909	0	0	0	1	1	1	4	0	0	0	0	0	0	3	0	0	0	0	0	0	0	0	0	0	0	0	1	1	0	0	0	0	0	0	0	0	0
2	134876540	G	A	MGAT5	28964	SOX13	M6471_1.02	1826	0.019	6.045	5.77	6.026	0	0	0	1	1	1	1	0	0	0	0	0	0	0	0	0	1	0	0	0	0	0	0	0	0	0	0	1	0	0	0	0	0	0	0	0	0
2	134876921	G	T	MGAT5	28964	SOX13	M6471_1.02	1826	1.306	6.678	5.77	5.372	0	0	0	1	1	1	1	0	0	0	0	0	0	1	0	0	0	0	0	0	0	0	0	0	0	0	0	1	0	0	0	0	0	0	0	0	0
2	134877068	C	A	MGAT5	28964	SOX13	M6471_1.02	1826	-0.441	5.835	5.77	6.276	0	0	0	1	1	1	1	0	0	0	0	0	0	0	0	0	0	0	0	0	0	0	0	0	0	0	1	1	0	0	0	0	0	0	0	0	0
2	134877068	C	A	MGAT5	28964	FOXJ2	M5454_1.02	852	1.848	6.479	6.027	4.631	0	0	0	1	1	1	1	0	0	0	0	0	0	0	0	0	0	0	0	0	0	0	0	0	0	0	1	1	0	0	0	0	0	0	0	0	0
2	136875087	A	G	CXCR4	29009	FOXI1	M1874_1.02	892	8.374	1.721	7.30536	6.653	1	1	1	0	0	0	1	0	0	0	0	0	0	0	0	0	0	0	0	1	0	0	0	0	0	0	0	1	0	0	0	0	0	0	0	0	0
2	136875087	A	G	CXCR4	29009	FOXI2	M1874_1.02	923	8.374	1.721	7.30536	6.653	1	1	1	0	0	0	1	0	0	0	0	0	0	0	0	0	0	0	0	1	0	0	0	0	0	0	0	1	0	0	0	0	0	0	0	0	0
2	136875088	C	G	CXCR4	29009	FOXI1	M1874_1.02	892	8.374	2.126	7.30536	6.248	1	1	1	0	0	0	3	0	0	0	0	0	0	0	0	0	0	0	0	3	0	0	0	0	0	0	0	1	0	0	0	0	0	0	0	0	0
2	136875088	C	G	CXCR4	29009	FOXI1	M3383_1.02	893	9.29	3.034	7.61255	6.256	1	1	1	0	0	0	3	0	0	0	0	0	0	0	0	0	0	0	0	3	0	0	0	0	0	0	0	1	0	0	0	0	0	0	0	0	0
2	136875088	C	G	CXCR4	29009	FOXI2	M1874_1.02	923	8.374	2.126	7.30536	6.248	1	1	1	0	0	0	3	0	0	0	0	0	0	0	0	0	0	0	0	3	0	0	0	0	0	0	0	1	0	0	0	0	0	0	0	0	0
2	136875089	A	C	CXCR4	29009	FOXI1	M1874_1.02	892	8.374	1.465	7.30536	6.909	1	1	1	0	0	0	1	0	0	0	0	0	0	1	0	0	0	0	0	0	0	0	0	0	0	0	0	1	0	0	0	0	0	0	0	0	0
2	136875089	A	C	CXCR4	29009	FOXI1	M3383_1.02	893	9.29	2.381	7.61255	6.909	1	1	1	0	0	0	1	0	0	0	0	0	0	1	0	0	0	0	0	0	0	0	0	0	0	0	0	1	0	0	0	0	0	0	0	0	0
2	136875089	A	C	CXCR4	29009	FOXI2	M1874_1.02	923	8.374	1.465	7.30536	6.909	1	1	1	0	0	0	1	0	0	0	0	0	0	1	0	0	0	0	0	0	0	0	0	0	0	0	0	1	0	0	0	0	0	0	0	0	0
2	136875091	A	T	CXCR4	29009	FOXI1	M1874_1.02	892	8.374	1.465	7.30536	6.909	1	1	1	0	0	0	1	0	0	0	0	0	0	0	0	0	0	0	0	1	0	0	0	0	0	0	0	1	0	0	0	0	0	0	0	0	0
2	136875091	A	T	CXCR4	29009	FOXI1	M3383_1.02	893	9.29	2.381	7.61255	6.909	1	1	1	0	0	0	1	0	0	0	0	0	0	0	0	0	0	0	0	1	0	0	0	0	0	0	0	1	0	0	0	0	0	0	0	0	0
2	136875091	A	T	CXCR4	29009	FOXI2	M1874_1.02	923	8.374	1.465	7.30536	6.909	1	1	1	0	0	0	1	0	0	0	0	0	0	0	0	0	0	0	0	1	0	0	0	0	0	0	0	1	0	0	0	0	0	0	0	0	0
2	136875091	A	G	CXCR4	29009	FOXI1	M1874_1.02	892	8.374	1.465	7.30536	6.909	1	1	1	0	0	0	1	0	0	0	0	0	0	0	0	0	0	0	0	1	0	0	0	0	0	0	0	1	0	0	0	0	0	0	0	0	0
2	136875091	A	G	CXCR4	29009	FOXI1	M3383_1.02	893	9.29	2.381	7.61255	6.909	1	1	1	0	0	0	1	0	0	0	0	0	0	0	0	0	0	0	0	1	0	0	0	0	0	0	0	1	0	0	0	0	0	0	0	0	0
2	136875091	A	G	CXCR4	29009	FOXI2	M1874_1.02	923	8.374	1.465	7.30536	6.909	1	1	1	0	0	0	1	0	0	0	0	0	0	0	0	0	0	0	0	1	0	0	0	0	0	0	0	1	0	0	0	0	0	0	0	0	0
2	136875287	C	G	CXCR4	29009	TP53	M1929_1.02	1666	5.043	10.713	8.79865	5.67	0	0	0	1	1	1	5	0	0	0	0	0	0	0	0	0	0	0	0	5	0	0	0	0	0	0	0	1	0	0	0	0	0	0	0	0	0
2	148600242	G	T	ACVR2A	29050	EMX1	M5387_1.02	1131	5.85	9.726	8.31424	3.876	0	0	0	1	1	1	3	0	0	0	0	0	0	3	0	0	0	0	0	0	0	0	0	0	0	0	0	1	0	0	0	0	0	0	1	0	0
2	148600242	G	T	ACVR2A	29050	ALX3	M5286_1.02	1166	1.561	7.689	7.59087	6.128	0	0	0	1	1	1	3	0	0	0	0	0	0	3	0	0	0	0	0	0	0	0	0	0	0	0	0	1	0	0	0	0	0	0	1	0	0
2	148600242	G	T	ACVR2A	29050	ALX1	M5311_1.02	1256	3.237	7.409	7.31329	4.172	0	0	0	1	1	1	3	0	0	0	0	0	0	3	0	0	0	0	0	0	0	0	0	0	0	0	0	1	0	0	0	0	0	0	1	0	0
2	148600242	G	T	ACVR2A	29050	FOXJ2	M3256_1.02	849	5.354	11.808	8.90919	6.454	0	0	0	1	1	1	3	0	0	0	0	0	0	3	0	0	0	0	0	0	0	0	0	0	0	0	0	1	0	0	0	0	0	0	1	0	0
2	148600242	G	T	ACVR2A	29050	FOXL1	M3298_1.02	906	2.119	8.937	8.438	6.818	0	0	0	1	1	1	3	0	0	0	0	0	0	3	0	0	0	0	0	0	0	0	0	0	0	0	0	1	0	0	0	0	0	0	1	0	0
2	148600242	G	T	ACVR2A	29050	FOXO4	M5469_1.02	918	2.238	5.97	5.9	3.732	0	0	0	1	1	1	3	0	0	0	0	0	0	3	0	0	0	0	0	0	0	0	0	0	0	0	0	1	0	0	0	0	0	0	1	0	0
2	148600242	G	T	ACVR2A	29050	ARX	M5291_1.02	989	3.021	8.048	7.62522	5.027	0	0	0	1	1	1	3	0	0	0	0	0	0	3	0	0	0	0	0	0	0	0	0	0	0	0	0	1	0	0	0	0	0	0	1	0	0
2	148600242	G	T	ACVR2A	29050	ALX4	M5287_1.02	996	1.706	7.674	7.37704	5.968	0	0	0	1	1	1	3	0	0	0	0	0	0	3	0	0	0	0	0	0	0	0	0	0	0	0	0	1	0	0	0	0	0	0	1	0	0
2	148600902	A	C	ACVR2A	29050	FOXO4	M5469_1.02	918	1.701	6.126	5.9	4.425	0	0	0	1	1	1	1	0	0	0	0	0	0	1	0	0	0	0	0	0	0	0	0	0	0	0	0	0	0	0	0	0	0	0	1	0	0
2	162078583	C	T	TANK	29208	NFATC4	M6365_1.02	1691	7.896	0.987	6.65822	6.909	1	1	1	0	0	0	1	0	0	0	0	0	0	0	0	0	0	0	0	0	0	0	0	0	1	0	0	0	0	0	0	0	0	0	0	0	0
2	162078583	C	T	TANK	29208	NFATC2	M6363_1.02	1693	7.747	1.585	6.501	6.162	1	1	1	0	0	0	1	0	0	0	0	0	0	0	0	0	0	0	0	0	0	0	0	0	1	0	0	0	0	0	0	0	0	0	0	0	0
2	162080342	T	A	TANK	29208	NFATC4	M6365_1.02	1691	7.598	0.69	6.65822	6.908	1	1	1	0	0	0	1	0	0	0	0	0	0	0	0	0	0	0	0	0	0	0	0	0	1	0	0	0	0	0	0	0	0	0	0	0	0
2	162080342	T	A	TANK	29208	NFATC2	M6363_1.02	1693	6.976	0.068	6.501	6.908	1	1	1	0	0	0	1	0	0	0	0	0	0	0	0	0	0	0	0	0	0	0	0	0	1	0	0	0	0	0	0	0	0	0	0	0	0
2	162080342	T	A	TANK	29208	NFATC1	M6361_1.02	1706	9.347	2.448	8.12707	6.899	1	1	1	0	0	0	1	0	0	0	0	0	0	0	0	0	0	0	0	0	0	0	0	0	1	0	0	0	0	0	0	0	0	0	0	0	0
2	162080342	T	A	TANK	29208	NFATC1	M6362_1.02	1707	10.351	3.443	7.33167	6.908	1	1	1	0	0	0	1	0	0	0	0	0	0	0	0	0	0	0	0	0	0	0	0	0	1	0	0	0	0	0	0	0	0	0	0	0	0
2	162080342	T	A	TANK	29208	ETS1	M3050_1.02	787	7.97	1.061	6.66409	6.909	1	1	1	0	0	0	1	0	0	0	0	0	0	0	0	0	0	0	0	0	0	0	0	0	1	0	0	0	0	0	0	0	0	0	0	0	0
2	162080342	T	A	TANK	29208	FEV	M6226_1.02	834	8.08	1.172	6.82	6.908	1	1	1	0	0	0	1	0	0	0	0	0	0	0	0	0	0	0	0	0	0	0	0	0	1	0	0	0	0	0	0	0	0	0	0	0	0
2	162080343	C	T	TANK	29208	NFATC4	M6365_1.02	1691	7.598	3.22	6.65822	4.378	1	1	1	0	0	0	3	0	0	0	0	0	0	0	0	0	0	0	0	0	0	0	0	0	3	0	0	0	0	0	0	0	0	0	0	0	0
2	162080343	C	T	TANK	29208	NFATC2	M6363_1.02	1693	6.976	2.291	6.501	4.685	1	1	1	0	0	0	3	0	0	0	0	0	0	0	0	0	0	0	0	0	0	0	0	0	3	0	0	0	0	0	0	0	0	0	0	0	0
2	162080343	C	T	TANK	29208	NFATC1	M6361_1.02	1706	9.347	2.438	8.12707	6.909	1	1	1	0	0	0	3	0	0	0	0	0	0	0	0	0	0	0	0	0	0	0	0	0	3	0	0	0	0	0	0	0	0	0	0	0	0
2	162080343	C	T	TANK	29208	NFATC1	M6362_1.02	1707	10.351	3.442	7.33167	6.909	1	1	1	0	0	0	3	0	0	0	0	0	0	0	0	0	0	0	0	0	0	0	0	0	3	0	0	0	0	0	0	0	0	0	0	0	0
2	162080343	C	T	TANK	29208	ETS1	M3050_1.02	787	7.97	1.061	6.66409	6.909	1	1	1	0	0	0	3	0	0	0	0	0	0	0	0	0	0	0	0	0	0	0	0	0	3	0	0	0	0	0	0	0	0	0	0	0	0
2	162080343	C	T	TANK	29208	FEV	M6226_1.02	834	8.08	1.172	6.82	6.908	1	1	1	0	0	0	3	0	0	0	0	0	0	0	0	0	0	0	0	0	0	0	0	0	3	0	0	0	0	0	0	0	0	0	0	0	0
2	166859412	C	A	SCN1A	29274	FOXD3	M3250_1.02	925	2.673	9.483	7.04631	6.81	0	0	0	1	1	1	1	0	0	0	0	0	0	0	1	0	0	0	0	0	0	0	0	0	0	0	0	1	0	0	0	0	0	0	0	0	0
2	166859458	C	A	SCN1A	29274	FOXD3	M3250_1.02	925	5.474	8.641	7.04631	3.167	0	0	0	1	1	1	1	0	0	0	0	0	0	0	0	0	0	0	1	0	0	0	0	0	0	0	0	1	0	0	0	0	0	0	0	0	0
2	166859499	A	T	SCN1A	29274	FOXD3	M3250_1.02	925	4.424	7.613	7.04631	3.189	0	0	0	1	1	1	9	0	0	2	0	0	0	1	0	0	0	1	0	1	0	1	0	1	0	2	0	1	0	0	0	0	0	0	0	0	0
2	166861221	C	A	SCN1A	29274	FOXD3	M3250_1.02	925	1.487	7.612	7.04631	6.125	0	0	0	1	1	1	1	0	0	0	0	0	0	1	0	0	0	0	0	0	0	0	0	0	0	0	0	1	0	0	0	0	0	0	0	0	0
2	173790927	T	G	RAPGEF4	29411	FOXJ2	M6241_1.02	854	8.417	1.508	6.8068	6.909	1	1	1	0	0	0	1	0	0	0	0	0	0	1	0	0	0	0	0	0	0	0	0	0	0	0	0	1	0	0	0	0	0	0	0	0	0
2	173791283	T	C	RAPGEF4	29411	FOXJ2	M6241_1.02	854	7.01	3.334	6.8068	3.676	1	1	1	0	0	0	1	0	0	0	0	0	0	1	0	0	0	0	0	0	0	0	0	0	0	0	0	1	0	0	0	0	0	0	0	0	0
2	173791285	T	G	RAPGEF4	29411	FOXJ2	M6241_1.02	854	7.01	3.334	6.8068	3.676	1	1	1	0	0	0	1	0	0	0	0	0	0	1	0	0	0	0	0	0	0	0	0	0	0	0	0	1	0	0	0	0	0	0	0	0	0
2	173791286	T	G	RAPGEF4	29411	FOXJ2	M6241_1.02	854	7.01	0.102	6.8068	6.908	1	1	1	0	0	0	1	0	0	0	0	0	0	1	0	0	0	0	0	0	0	0	0	0	0	0	0	1	0	0	0	0	0	0	0	0	0
2	173791298	T	G	RAPGEF4	29411	FOXJ2	M6241_1.02	854	9.793	3.292	6.8068	6.501	1	1	1	0	0	0	1	0	0	0	0	0	0	1	0	0	0	0	0	0	0	0	0	0	0	0	0	1	0	0	0	0	0	0	0	0	0
2	173791302	T	G	RAPGEF4	29411	FOXJ2	M6241_1.02	854	9.598	2.689	6.8068	6.909	1	1	1	0	0	0	1	0	0	0	0	0	0	1	0	0	0	0	0	0	0	0	0	0	0	0	0	1	0	0	0	0	0	0	0	0	0
2	176986481	G	A	HOXD9	29465	E2F2	M6191_1.02	717	7.954	1.046	6.89907	6.908	1	1	1	0	0	0	2	0	0	0	0	0	0	0	1	0	0	0	0	0	0	0	1	0	0	0	0	1	0	0	0	0	0	0	0	0	0
2	176986483	G	T	HOXD9	29465	E2F2	M6191_1.02	717	7.954	1.046	6.89907	6.908	1	1	1	0	0	0	1	0	0	0	0	0	0	0	0	0	0	1	0	0	0	0	0	0	0	0	0	1	0	0	0	0	0	0	0	0	0
2	176986485	G	A	HOXD9	29465	E2F2	M6191_1.02	717	7.954	1.084	6.89907	6.87	1	1	1	0	0	0	4	0	0	0	0	0	0	0	0	1	1	0	0	0	0	1	0	0	1	0	0	1	0	0	0	0	0	0	0	0	0
2	198318140	G	A	COQ10B	29729	ELF4	M5377_1.02	758	10.713	4.401	8.13838	6.312	1	1	1	0	0	0	1	0	0	0	0	0	0	0	0	0	0	0	0	0	0	0	0	0	1	0	0	1	0	0	0	0	0	0	0	0	0
2	198318141	G	A	COQ10B	29729	ELF4	M5377_1.02	758	10.713	3.806	8.13838	6.907	1	1	1	0	0	0	1	0	0	0	0	0	0	0	0	0	0	0	0	0	0	0	0	0	1	0	0	1	0	0	0	0	0	0	0	0	0
2	198318144	G	A	COQ10B	29729	ELF4	M5377_1.02	758	10.713	7.407	8.13838	3.306	1	1	1	0	0	0	5	0	0	0	0	0	0	0	0	0	0	0	0	0	0	0	0	0	5	0	0	1	0	0	0	0	0	0	0	0	0
2	198318144	G	A	COQ10B	29729	ATF5	M6154_1.02	302	5.021	11.84	7.58167	6.819	0	0	0	1	1	1	5	0	0	0	0	0	0	0	0	0	0	0	0	0	0	0	0	0	5	0	0	1	0	0	0	0	0	0	0	0	0
2	201682936	C	A	BZW1	29779	POU4F3	M5743_1.02	1357	4.048	9.124	8.68365	5.076	0	0	0	1	1	1	3	0	0	0	0	0	0	3	0	0	0	0	0	0	0	0	0	0	0	0	0	0	0	0	0	0	0	0	1	0	0
2	207024321	G	A	EEF1B2	29893	ETV5	M5424_1.02	839	8.834	1.929	6.289	6.905	1	1	1	0	0	0	1	0	0	0	0	0	0	0	0	0	0	0	0	0	0	0	0	0	1	0	0	0	0	0	0	0	0	0	0	0	0
2	207024322	G	A	EEF1B2	29893	ETV5	M5424_1.02	839	8.834	1.935	6.289	6.899	1	1	1	0	0	0	2	0	0	0	0	0	0	0	0	0	0	0	0	0	0	0	0	0	2	0	0	0	0	0	0	0	0	0	0	0	0
2	208031775	G	A	KLF7	29910	NANOG	M6357_1.02	1059	1.79	8.698	6.416	6.908	0	0	0	1	1	1	1	0	0	0	0	0	0	0	0	0	0	0	0	0	0	0	0	0	0	1	0	1	0	0	0	0	0	0	0	0	0
2	208033038	C	T	KLF7	29910	NANOG	M6357_1.02	1059	0.512	7.421	6.416	6.909	0	0	0	1	1	1	5	0	0	0	0	0	0	5	0	0	0	0	0	0	0	0	0	0	0	0	0	1	0	0	0	0	0	0	1	0	0
2	208033038	C	T	KLF7	29910	HSFY2	M5569_1.02	1403	7.728	2.08	6.2951	5.648	1	1	1	0	0	0	5	0	0	0	0	0	0	5	0	0	0	0	0	0	0	0	0	0	0	0	0	1	0	0	0	0	0	0	1	0	0
2	208033038	C	T	KLF7	29910	HBP1	M6269_1.02	1798	-0.455	6.454	6.418	6.909	0	0	0	1	1	1	5	0	0	0	0	0	0	5	0	0	0	0	0	0	0	0	0	0	0	0	0	1	0	0	0	0	0	0	1	0	0
2	208033038	C	T	KLF7	29910	LEF1	M6327_1.02	1825	1.025	7.933	5.95	6.908	0	0	0	1	1	1	5	0	0	0	0	0	0	5	0	0	0	0	0	0	0	0	0	0	0	0	0	1	0	0	0	0	0	0	1	0	0
2	210867245	C	T	RPE	29955	ELF1	M6203_1.02	772	6.609	-0.3	6.4957	6.909	1	1	1	0	0	0	3	0	0	0	0	0	0	0	0	0	0	0	0	0	0	0	0	0	3	0	0	0	0	0	0	0	0	0	0	0	0
2	210867245	C	T	RPE	29955	ETS1	M6220_1.02	794	7.448	0.543	5.959	6.905	1	1	1	0	0	0	3	0	0	0	0	0	0	0	0	0	0	0	0	0	0	0	0	0	3	0	0	0	0	0	0	0	0	0	0	0	0
2	210867268	C	T	RPE	29955	ELF1	M6203_1.02	772	8.384	1.475	6.4957	6.909	1	1	1	0	0	0	1	0	0	0	0	0	0	0	0	0	0	0	0	0	0	0	0	0	1	0	0	0	0	0	0	0	0	0	0	0	0
2	210867268	C	T	RPE	29955	ETS1	M6220_1.02	794	8.029	1.12	5.959	6.909	1	1	1	0	0	0	1	0	0	0	0	0	0	0	0	0	0	0	0	0	0	0	0	0	1	0	0	0	0	0	0	0	0	0	0	0	0
2	210867277	C	T	RPE	29955	ELF1	M6203_1.02	772	7.175	3.908	6.4957	3.267	1	1	1	0	0	0	1	0	0	0	0	0	0	0	0	0	0	0	0	0	0	0	0	0	1	0	0	0	0	0	0	0	0	0	0	0	0
2	210867277	C	T	RPE	29955	ETS1	M6220_1.02	794	7.076	2.642	5.959	4.434	1	1	1	0	0	0	1	0	0	0	0	0	0	0	0	0	0	0	0	0	0	0	0	0	1	0	0	0	0	0	0	0	0	0	0	0	0
2	210867279	G	A	RPE	29955	ELF1	M6203_1.02	772	7.175	0.266	6.4957	6.909	1	1	1	0	0	0	1	0	0	0	0	0	0	0	0	0	0	0	0	0	0	0	0	0	1	0	0	0	0	0	0	0	0	0	0	0	0
2	210867279	G	A	RPE	29955	ETS1	M6220_1.02	794	7.076	0.468	5.959	6.608	1	1	1	0	0	0	1	0	0	0	0	0	0	0	0	0	0	0	0	0	0	0	0	0	1	0	0	0	0	0	0	0	0	0	0	0	0
2	210867281	A	T	RPE	29955	ELF1	M6203_1.02	772	7.175	0.825	6.4957	6.35	1	1	1	0	0	0	1	0	0	0	0	0	0	0	0	0	0	0	0	0	0	0	0	0	1	0	0	0	0	0	0	0	0	0	0	0	0
2	210867281	A	T	RPE	29955	ETS1	M6220_1.02	794	7.076	4.045	5.959	3.031	1	1	1	0	0	0	1	0	0	0	0	0	0	0	0	0	0	0	0	0	0	0	0	0	1	0	0	0	0	0	0	0	0	0	0	0	0
2	219108881	C	T	ARPC2	30052	NFATC3	M1517_1.02	1687	6.546	3.096	6.27926	3.45	1	1	1	0	0	0	4	0	0	0	0	0	0	0	0	0	0	0	0	0	0	0	0	0	4	0	0	0	0	0	0	0	0	0	0	0	0
2	219108881	C	T	ARPC2	30052	NFATC3	M6364_1.02	1688	8.26	1.351	6.45	6.909	1	1	1	0	0	0	4	0	0	0	0	0	0	0	0	0	0	0	0	0	0	0	0	0	4	0	0	0	0	0	0	0	0	0	0	0	0
2	219108881	C	T	ARPC2	30052	NFATC4	M6365_1.02	1691	8.954	2.045	6.65822	6.909	1	1	1	0	0	0	4	0	0	0	0	0	0	0	0	0	0	0	0	0	0	0	0	0	4	0	0	0	0	0	0	0	0	0	0	0	0
2	219108881	C	T	ARPC2	30052	NFATC2	M6363_1.02	1693	8.741	1.832	6.501	6.909	1	1	1	0	0	0	4	0	0	0	0	0	0	0	0	0	0	0	0	0	0	0	0	0	4	0	0	0	0	0	0	0	0	0	0	0	0
2	219108881	C	T	ARPC2	30052	NFATC1	M6362_1.02	1707	7.958	1.049	7.33167	6.909	1	1	1	0	0	0	4	0	0	0	0	0	0	0	0	0	0	0	0	0	0	0	0	0	4	0	0	0	0	0	0	0	0	0	0	0	0
2	219364979	T	C	USP37	30078	FOXF2	M6239_1.02	880	8.274	4.201	7.1238	4.073	1	1	1	0	0	0	3	0	0	0	0	0	0	2	0	0	0	0	0	0	0	0	1	0	0	0	0	1	0	0	0	0	0	0	0	0	0
2	219364987	T	C	USP37	30078	FOXF2	M6239_1.02	880	8.274	5.191	7.1238	3.083	1	1	1	0	0	0	1	0	0	0	0	0	0	1	0	0	0	0	0	0	0	0	0	0	0	0	0	1	0	0	0	0	0	0	0	0	0
2	219365001	G	C	USP37	30078	FOXF2	M6239_1.02	880	8.232	4.761	7.1238	3.471	1	1	1	0	0	0	1	0	0	0	1	0	0	0	0	0	0	0	0	0	0	0	0	0	0	0	0	1	0	0	0	0	0	0	0	0	0
2	232653682	A	T	COPS7B	30342	ZFHX3	M6546_1.02	1144	0.935	7.701	7.3996	6.766	0	0	0	1	1	1	1	0	0	0	0	0	0	1	0	0	0	0	0	0	0	0	0	0	0	0	0	0	0	0	0	0	0	0	1	0	0
2	232657207	C	T	COPS7B	30342	ZFHX3	M6546_1.02	1144	1.273	8.182	7.3996	6.909	0	0	0	1	1	1	3	0	0	0	0	0	0	3	0	0	0	0	0	0	0	0	0	0	0	0	0	0	0	0	0	0	0	0	1	0	0
2	234735599	G	A	MROH2A	30446	FOXI1	M1874_1.02	892	6.972	10.121	7.30536	3.149	0	0	0	1	1	1	4	0	0	0	0	0	0	0	0	0	0	0	0	0	0	0	0	0	4	0	0	0	0	0	0	0	0	0	0	0	0
2	234735599	G	A	MROH2A	30446	FOXI1	M3383_1.02	893	6.45	9.664	7.61255	3.214	0	0	0	1	1	1	4	0	0	0	0	0	0	0	0	0	0	0	0	0	0	0	0	0	4	0	0	0	0	0	0	0	0	0	0	0	0
2	234735599	G	A	MROH2A	30446	FOXC2	M5443_1.02	910	6.348	10.821	7.3775	4.473	0	0	0	1	1	1	4	0	0	0	0	0	0	0	0	0	0	0	0	0	0	0	0	0	4	0	0	0	0	0	0	0	0	0	0	0	0
2	234735599	G	A	MROH2A	30446	FOXI2	M1874_1.02	923	6.972	10.121	7.30536	3.149	0	0	0	1	1	1	4	0	0	0	0	0	0	0	0	0	0	0	0	0	0	0	0	0	4	0	0	0	0	0	0	0	0	0	0	0	0
2	234735925	C	T	MROH2A	30446	FOXI1	M1874_1.02	892	2.271	9.18	7.30536	6.909	0	0	0	1	1	1	1	0	0	0	0	0	0	0	0	0	0	0	0	0	0	0	0	0	1	0	0	0	0	0	0	0	0	0	0	0	0
2	234735925	C	T	MROH2A	30446	FOXI1	M3383_1.02	893	2.152	9.061	7.61255	6.909	0	0	0	1	1	1	1	0	0	0	0	0	0	0	0	0	0	0	0	0	0	0	0	0	1	0	0	0	0	0	0	0	0	0	0	0	0
2	234735925	C	T	MROH2A	30446	FOXC2	M5443_1.02	910	3.832	8.305	7.3775	4.473	0	0	0	1	1	1	1	0	0	0	0	0	0	0	0	0	0	0	0	0	0	0	0	0	1	0	0	0	0	0	0	0	0	0	0	0	0
2	234735925	C	T	MROH2A	30446	FOXI2	M1874_1.02	923	2.271	9.18	7.30536	6.909	0	0	0	1	1	1	1	0	0	0	0	0	0	0	0	0	0	0	0	0	0	0	0	0	1	0	0	0	0	0	0	0	0	0	0	0	0
2	234763235	C	T	HJURP	30449	EHF	M2390_1.02	795	9.688	2.779	6.92	6.909	1	1	1	0	0	0	4	0	0	0	0	0	0	0	0	0	0	0	0	0	0	0	0	0	4	0	0	0	0	0	0	0	0	0	0	0	0
2	234763236	C	T	HJURP	30449	EHF	M2390_1.02	795	9.688	2.779	6.92	6.909	1	1	1	0	0	0	1	0	0	0	0	0	0	0	0	0	0	0	0	0	0	0	0	0	1	0	0	0	0	0	0	0	0	0	0	0	0
2	234763238	C	T	HJURP	30449	EHF	M2390_1.02	795	9.688	3.48	6.92	6.208	1	1	1	0	0	0	2	0	0	0	0	0	0	0	0	0	0	0	0	0	0	0	0	0	2	0	0	0	0	0	0	0	0	0	0	0	0
2	241500538	C	T	DUSP28	30590	FOXO3	M6246_1.02	864	4.904	9.315	7.35108	4.411	0	0	0	1	1	1	6	0	0	0	0	0	0	0	0	0	0	0	0	0	0	0	0	0	6	0	0	0	0	0	0	0	0	0	0	0	0
2	241500538	C	T	ANKMY1	30591	SMAD1	M6463_1.02	1778	7.726	1.018	7.18883	6.708	1	1	1	0	0	0	6	0	0	0	0	0	0	0	0	0	0	0	0	0	0	0	0	0	6	0	0	0	0	0	0	0	0	0	0	0	0
2	241500541	C	T	ANKMY1	30591	SMAD1	M6463_1.02	1778	7.726	6.469	7.18883	1.257	1	0	0	0	0	0	2	0	0	0	0	0	0	0	0	0	0	0	0	0	0	0	0	0	2	0	0	0	0	0	0	0	0	0	0	0	0
3	3151887	G	A	IL5RA	33597	SOX4	M1578_1.02	1800	0.902	7.811	6.44	6.909	0	0	0	1	1	1	1	0	0	0	0	0	0	0	0	0	0	0	0	0	0	0	0	0	1	0	0	0	0	0	0	0	0	0	0	0	0
3	3153683	G	A	IL5RA	33597	SOX4	M1578_1.02	1800	0.057	6.966	6.44	6.909	0	0	0	1	1	1	4	0	0	0	0	0	0	0	0	0	0	0	0	0	0	0	0	0	4	0	0	0	0	0	0	0	0	0	0	0	0
3	3153683	G	A	IL5RA	33597	HOMEZ	M5530_1.02	1291	7.847	3.741	7.48878	4.106	1	1	1	0	0	0	4	0	0	0	0	0	0	0	0	0	0	0	0	0	0	0	0	0	4	0	0	0	0	0	0	0	0	0	0	0	0
3	14691969	C	T	CCDC174	33833	HOXD10	M6301_1.02	1108	1.206	8.115	6.43126	6.909	0	0	0	1	1	1	1	0	0	0	0	0	0	0	0	0	0	0	0	0	0	0	0	0	1	0	0	0	0	0	0	0	0	0	0	0	0
3	14693050	C	T	CCDC174	33833	HOXD10	M6301_1.02	1108	4.39	7.43	6.43126	3.04	0	0	0	1	1	1	5	0	0	0	0	0	0	0	0	0	0	0	0	0	0	0	0	0	5	0	0	0	0	0	0	0	0	0	0	0	0
3	16306504	C	T	OXNAD1	33880	ETS1	M3049_1.02	786	2.388	6.603	6.38457	4.215	0	0	0	1	1	1	13	0	0	0	0	0	0	0	0	0	0	0	0	0	0	0	0	0	13	0	0	1	0	0	0	0	0	0	0	0	0
3	16306504	C	T	DPH3	33881	ETS1	M3049_1.02	786	2.388	6.603	6.38457	4.215	0	0	0	1	1	1	13	0	0	0	0	0	0	0	0	0	0	0	0	0	0	0	0	0	13	0	0	1	0	0	0	0	0	0	0	0	0
3	16306504	C	T	OXNAD1	33880	TFAP2A	M5913_1.02	22	7.748	0.839	7.39878	6.909	1	1	1	0	0	0	13	0	0	0	0	0	0	0	0	0	0	0	0	0	0	0	0	0	13	0	0	1	0	0	0	0	0	0	0	0	0
3	16306504	C	T	DPH3	33881	TFAP2A	M5913_1.02	22	7.748	0.839	7.39878	6.909	1	1	1	0	0	0	13	0	0	0	0	0	0	0	0	0	0	0	0	0	0	0	0	0	13	0	0	1	0	0	0	0	0	0	0	0	0
3	16306504	C	T	DPH3	33881	GABPA	M4568_1.02	815	8.802	8.126	8.45475	0.676	1	0	0	0	0	0	13	0	0	0	0	0	0	0	0	0	0	0	0	0	0	0	0	0	13	0	0	1	0	0	0	0	0	0	0	0	0
3	16306504	C	T	OXNAD1	33880	ETS1	M5416_1.02	790	6.854	6.532	6.7855	0.322	1	0	0	0	0	0	13	0	0	0	0	0	0	0	0	0	0	0	0	0	0	0	0	0	13	0	0	1	0	0	0	0	0	0	0	0	0
3	16306504	C	T	OXNAD1	33880	GABPA	M4568_1.02	815	8.802	8.126	8.45475	0.676	1	0	0	0	0	0	13	0	0	0	0	0	0	0	0	0	0	0	0	0	0	0	0	0	13	0	0	1	0	0	0	0	0	0	0	0	0
3	16306504	C	T	OXNAD1	33880	GABPA	M5475_1.02	817	7.424	6.323	7.0648	1.101	1	0	0	0	0	0	13	0	0	0	0	0	0	0	0	0	0	0	0	0	0	0	0	0	13	0	0	1	0	0	0	0	0	0	0	0	0
3	16306504	C	T	OXNAD1	33880	ELK4	M5385_1.02	828	7.042	6.821	6.8372	0.221	1	0	0	0	0	0	13	0	0	0	0	0	0	0	0	0	0	0	0	0	0	0	0	0	13	0	0	1	0	0	0	0	0	0	0	0	0
3	16306505	C	A	OXNAD1	33880	TFAP2A	M5913_1.02	22	7.748	5.71	7.39878	2.038	1	1	0	0	0	0	2	0	0	0	0	0	0	0	0	0	0	0	0	0	0	0	0	0	2	0	0	1	0	0	0	0	0	0	0	0	0
3	16306505	C	A	DPH3	33881	TFAP2A	M5913_1.02	22	7.748	5.71	7.39878	2.038	1	1	0	0	0	0	2	0	0	0	0	0	0	0	0	0	0	0	0	0	0	0	0	0	2	0	0	1	0	0	0	0	0	0	0	0	0
3	16306505	C	A	DPH3	33881	GABPA	M4568_1.02	815	8.802	2.01	8.45475	6.792	1	1	1	0	0	0	2	0	0	0	0	0	0	0	0	0	0	0	0	0	0	0	0	0	2	0	0	1	0	0	0	0	0	0	0	0	0
3	16306505	C	A	DPH3	33881	GABPA	M4620_1.02	816	9.154	2.355	7.93695	6.799	1	1	1	0	0	0	2	0	0	0	0	0	0	0	0	0	0	0	0	0	0	0	0	0	2	0	0	1	0	0	0	0	0	0	0	0	0
3	16306505	C	A	DPH3	33881	GABPA	M6252_1.02	818	9.371	2.649	7.88467	6.722	1	1	1	0	0	0	2	0	0	0	0	0	0	0	0	0	0	0	0	0	0	0	0	0	2	0	0	1	0	0	0	0	0	0	0	0	0
3	16306505	C	A	OXNAD1	33880	ETS1	M5416_1.02	790	6.854	2.176	6.7855	4.678	1	1	1	0	0	0	2	0	0	0	0	0	0	0	0	0	0	0	0	0	0	0	0	0	2	0	0	1	0	0	0	0	0	0	0	0	0
3	16306505	C	A	OXNAD1	33880	GABPA	M4568_1.02	815	8.802	2.01	8.45475	6.792	1	1	1	0	0	0	2	0	0	0	0	0	0	0	0	0	0	0	0	0	0	0	0	0	2	0	0	1	0	0	0	0	0	0	0	0	0
3	16306505	C	A	OXNAD1	33880	GABPA	M4620_1.02	816	9.154	2.355	7.93695	6.799	1	1	1	0	0	0	2	0	0	0	0	0	0	0	0	0	0	0	0	0	0	0	0	0	2	0	0	1	0	0	0	0	0	0	0	0	0
3	16306505	C	A	OXNAD1	33880	GABPA	M5475_1.02	817	7.424	0.725	7.0648	6.699	1	1	1	0	0	0	2	0	0	0	0	0	0	0	0	0	0	0	0	0	0	0	0	0	2	0	0	1	0	0	0	0	0	0	0	0	0
3	16306505	C	A	OXNAD1	33880	GABPA	M6252_1.02	818	9.371	2.649	7.88467	6.722	1	1	1	0	0	0	2	0	0	0	0	0	0	0	0	0	0	0	0	0	0	0	0	0	2	0	0	1	0	0	0	0	0	0	0	0	0
3	16306505	C	A	OXNAD1	33880	ELK4	M1903_1.02	825	8.542	1.876	7.2078	6.666	1	1	1	0	0	0	2	0	0	0	0	0	0	0	0	0	0	0	0	0	0	0	0	0	2	0	0	1	0	0	0	0	0	0	0	0	0
3	16306505	C	A	OXNAD1	33880	ELK4	M5385_1.02	828	7.042	2.409	6.8372	4.633	1	1	1	0	0	0	2	0	0	0	0	0	0	0	0	0	0	0	0	0	0	0	0	0	2	0	0	1	0	0	0	0	0	0	0	0	0
3	16306505	C	T	OXNAD1	33880	TFAP2A	M5913_1.02	22	7.748	6.185	7.39878	1.563	1	0	0	0	0	0	8	0	0	0	0	0	0	0	0	0	0	0	0	0	0	0	0	0	8	0	0	1	0	0	0	0	0	0	0	0	0
3	16306505	C	T	DPH3	33881	TFAP2A	M5913_1.02	22	7.748	6.185	7.39878	1.563	1	0	0	0	0	0	8	0	0	0	0	0	0	0	0	0	0	0	0	0	0	0	0	0	8	0	0	1	0	0	0	0	0	0	0	0	0
3	16306505	C	T	DPH3	33881	GABPA	M4568_1.02	815	8.802	6.616	8.45475	2.186	1	1	0	0	0	0	8	0	0	0	0	0	0	0	0	0	0	0	0	0	0	0	0	0	8	0	0	1	0	0	0	0	0	0	0	0	0
3	16306505	C	T	DPH3	33881	GABPA	M4620_1.02	816	9.154	6.85	7.93695	2.304	1	1	0	0	0	0	8	0	0	0	0	0	0	0	0	0	0	0	0	0	0	0	0	0	8	0	0	1	0	0	0	0	0	0	0	0	0
3	16306505	C	T	DPH3	33881	GABPA	M6252_1.02	818	9.371	6.86	7.88467	2.511	1	1	0	0	0	0	8	0	0	0	0	0	0	0	0	0	0	0	0	0	0	0	0	0	8	0	0	1	0	0	0	0	0	0	0	0	0
3	16306505	C	T	OXNAD1	33880	ETS1	M5416_1.02	790	6.854	6.495	6.7855	0.359	1	0	0	0	0	0	8	0	0	0	0	0	0	0	0	0	0	0	0	0	0	0	0	0	8	0	0	1	0	0	0	0	0	0	0	0	0
3	16306505	C	T	OXNAD1	33880	GABPA	M4568_1.02	815	8.802	6.616	8.45475	2.186	1	1	0	0	0	0	8	0	0	0	0	0	0	0	0	0	0	0	0	0	0	0	0	0	8	0	0	1	0	0	0	0	0	0	0	0	0
3	16306505	C	T	OXNAD1	33880	GABPA	M4620_1.02	816	9.154	6.85	7.93695	2.304	1	1	0	0	0	0	8	0	0	0	0	0	0	0	0	0	0	0	0	0	0	0	0	0	8	0	0	1	0	0	0	0	0	0	0	0	0
3	16306505	C	T	OXNAD1	33880	GABPA	M5475_1.02	817	7.424	5.778	7.0648	1.646	1	0	0	0	0	0	8	0	0	0	0	0	0	0	0	0	0	0	0	0	0	0	0	0	8	0	0	1	0	0	0	0	0	0	0	0	0
3	16306505	C	T	OXNAD1	33880	GABPA	M6252_1.02	818	9.371	6.86	7.88467	2.511	1	1	0	0	0	0	8	0	0	0	0	0	0	0	0	0	0	0	0	0	0	0	0	0	8	0	0	1	0	0	0	0	0	0	0	0	0
3	16306505	C	T	OXNAD1	33880	ELK4	M5385_1.02	828	7.042	6.375	6.8372	0.667	1	0	0	0	0	0	8	0	0	0	0	0	0	0	0	0	0	0	0	0	0	0	0	0	8	0	0	1	0	0	0	0	0	0	0	0	0
3	16306505	C	G	OXNAD1	33880	TFAP2A	M5913_1.02	22	7.748	6.117	7.39878	1.631	1	0	0	0	0	0	1	0	0	0	0	0	0	0	0	0	0	0	0	0	0	0	0	0	1	0	0	1	0	0	0	0	0	0	0	0	0
3	16306505	C	G	DPH3	33881	TFAP2A	M5913_1.02	22	7.748	6.117	7.39878	1.631	1	0	0	0	0	0	1	0	0	0	0	0	0	0	0	0	0	0	0	0	0	0	0	0	1	0	0	1	0	0	0	0	0	0	0	0	0
3	16306505	C	G	DPH3	33881	GABPA	M4568_1.02	815	8.802	4.496	8.45475	4.306	1	1	1	0	0	0	1	0	0	0	0	0	0	0	0	0	0	0	0	0	0	0	0	0	1	0	0	1	0	0	0	0	0	0	0	0	0
3	16306505	C	G	DPH3	33881	GABPA	M4620_1.02	816	9.154	5.113	7.93695	4.041	1	1	1	0	0	0	1	0	0	0	0	0	0	0	0	0	0	0	0	0	0	0	0	0	1	0	0	1	0	0	0	0	0	0	0	0	0
3	16306505	C	G	DPH3	33881	GABPA	M6252_1.02	818	9.371	4.99	7.88467	4.381	1	1	1	0	0	0	1	0	0	0	0	0	0	0	0	0	0	0	0	0	0	0	0	0	1	0	0	1	0	0	0	0	0	0	0	0	0
3	16306505	C	G	OXNAD1	33880	ETS1	M5416_1.02	790	6.854	2.654	6.7855	4.2	1	1	1	0	0	0	1	0	0	0	0	0	0	0	0	0	0	0	0	0	0	0	0	0	1	0	0	1	0	0	0	0	0	0	0	0	0
3	16306505	C	G	OXNAD1	33880	GABPA	M4568_1.02	815	8.802	4.496	8.45475	4.306	1	1	1	0	0	0	1	0	0	0	0	0	0	0	0	0	0	0	0	0	0	0	0	0	1	0	0	1	0	0	0	0	0	0	0	0	0
3	16306505	C	G	OXNAD1	33880	GABPA	M4620_1.02	816	9.154	5.113	7.93695	4.041	1	1	1	0	0	0	1	0	0	0	0	0	0	0	0	0	0	0	0	0	0	0	0	0	1	0	0	1	0	0	0	0	0	0	0	0	0
3	16306505	C	G	OXNAD1	33880	GABPA	M5475_1.02	817	7.424	4.269	7.0648	3.155	1	1	1	0	0	0	1	0	0	0	0	0	0	0	0	0	0	0	0	0	0	0	0	0	1	0	0	1	0	0	0	0	0	0	0	0	0
3	16306505	C	G	OXNAD1	33880	GABPA	M6252_1.02	818	9.371	4.99	7.88467	4.381	1	1	1	0	0	0	1	0	0	0	0	0	0	0	0	0	0	0	0	0	0	0	0	0	1	0	0	1	0	0	0	0	0	0	0	0	0
3	16306505	C	G	OXNAD1	33880	ELK4	M1903_1.02	825	8.542	3.611	7.2078	4.931	1	1	1	0	0	0	1	0	0	0	0	0	0	0	0	0	0	0	0	0	0	0	0	0	1	0	0	1	0	0	0	0	0	0	0	0	0
3	16306505	C	G	OXNAD1	33880	ELK4	M5385_1.02	828	7.042	4.011	6.8372	3.031	1	1	1	0	0	0	1	0	0	0	0	0	0	0	0	0	0	0	0	0	0	0	0	0	1	0	0	1	0	0	0	0	0	0	0	0	0
3	16306508	C	T	OXNAD1	33880	TFAP2A	M5913_1.02	22	7.748	6.996	7.39878	0.752	1	0	0	0	0	0	3	0	0	0	0	0	0	0	0	0	0	0	0	0	0	0	0	0	3	0	0	1	0	0	0	0	0	0	0	0	0
3	16306508	C	T	DPH3	33881	TFAP2A	M5913_1.02	22	7.748	6.996	7.39878	0.752	1	0	0	0	0	0	3	0	0	0	0	0	0	0	0	0	0	0	0	0	0	0	0	0	3	0	0	1	0	0	0	0	0	0	0	0	0
3	16306508	C	T	DPH3	33881	GABPA	M4568_1.02	815	8.802	1.893	8.45475	6.909	1	1	1	0	0	0	3	0	0	0	0	0	0	0	0	0	0	0	0	0	0	0	0	0	3	0	0	1	0	0	0	0	0	0	0	0	0
3	16306508	C	T	DPH3	33881	GABPA	M4620_1.02	816	9.154	3.902	7.93695	5.252	1	1	1	0	0	0	3	0	0	0	0	0	0	0	0	0	0	0	0	0	0	0	0	0	3	0	0	1	0	0	0	0	0	0	0	0	0
3	16306508	C	T	DPH3	33881	GABPA	M6252_1.02	818	9.371	2.462	7.88467	6.909	1	1	1	0	0	0	3	0	0	0	0	0	0	0	0	0	0	0	0	0	0	0	0	0	3	0	0	1	0	0	0	0	0	0	0	0	0
3	16306508	C	T	OXNAD1	33880	ETS1	M5416_1.02	790	6.854	-0.05	6.7855	6.904	1	1	1	0	0	0	3	0	0	0	0	0	0	0	0	0	0	0	0	0	0	0	0	0	3	0	0	1	0	0	0	0	0	0	0	0	0
3	16306508	C	T	OXNAD1	33880	GABPA	M4568_1.02	815	8.802	1.893	8.45475	6.909	1	1	1	0	0	0	3	0	0	0	0	0	0	0	0	0	0	0	0	0	0	0	0	0	3	0	0	1	0	0	0	0	0	0	0	0	0
3	16306508	C	T	OXNAD1	33880	GABPA	M4620_1.02	816	9.154	3.902	7.93695	5.252	1	1	1	0	0	0	3	0	0	0	0	0	0	0	0	0	0	0	0	0	0	0	0	0	3	0	0	1	0	0	0	0	0	0	0	0	0
3	16306508	C	T	OXNAD1	33880	GABPA	M5475_1.02	817	7.424	0.531	7.0648	6.893	1	1	1	0	0	0	3	0	0	0	0	0	0	0	0	0	0	0	0	0	0	0	0	0	3	0	0	1	0	0	0	0	0	0	0	0	0
3	16306508	C	T	OXNAD1	33880	GABPA	M6252_1.02	818	9.371	2.462	7.88467	6.909	1	1	1	0	0	0	3	0	0	0	0	0	0	0	0	0	0	0	0	0	0	0	0	0	3	0	0	1	0	0	0	0	0	0	0	0	0
3	16306508	C	T	OXNAD1	33880	ELK4	M1903_1.02	825	8.542	1.633	7.2078	6.909	1	1	1	0	0	0	3	0	0	0	0	0	0	0	0	0	0	0	0	0	0	0	0	0	3	0	0	1	0	0	0	0	0	0	0	0	0
3	16306508	C	T	OXNAD1	33880	ELK4	M5385_1.02	828	7.042	0.147	6.8372	6.895	1	1	1	0	0	0	3	0	0	0	0	0	0	0	0	0	0	0	0	0	0	0	0	0	3	0	0	1	0	0	0	0	0	0	0	0	0
3	21793723	C	T	ZNF385D	33931	ELF5	M6206_1.02	800	7.347	0.438	6.5893	6.909	1	1	1	0	0	0	1	0	0	0	0	0	0	0	0	0	0	0	0	0	0	0	0	0	1	0	0	0	0	0	0	0	0	0	0	0	0
3	21793724	C	T	ZNF385D	33931	ELF5	M6206_1.02	800	7.347	3.473	6.5893	3.874	1	1	1	0	0	0	1	0	0	0	0	0	0	0	0	0	0	0	0	0	0	0	0	0	1	0	0	0	0	0	0	0	0	0	0	0	0
3	21793940	C	T	ZNF385D	33931	ELF5	M6206_1.02	800	6.616	-0.293	6.5893	6.909	1	1	1	0	0	0	2	0	0	0	0	0	0	0	0	0	0	0	0	0	0	0	0	0	2	0	0	0	0	0	0	0	0	0	0	0	0
3	21794236	G	A	ZNF385D	33931	ELF5	M6206_1.02	800	7.994	1.085	6.5893	6.909	1	1	1	0	0	0	1	0	0	0	0	0	0	0	0	0	0	0	0	0	0	0	0	0	1	0	0	0	0	0	0	0	0	0	0	0	0
3	21794237	G	A	ZNF385D	33931	ELF5	M6206_1.02	800	7.994	1.085	6.5893	6.909	1	1	1	0	0	0	1	0	0	0	0	0	0	0	0	0	0	0	0	0	0	0	0	0	1	0	0	0	0	0	0	0	0	0	0	0	0
3	23958582	A	T	RPL15	33939	ERF	M5398_1.02	760	7.486	1.884	7.017	5.602	1	1	1	0	0	0	1	0	0	0	0	0	0	0	0	0	0	0	0	0	0	0	0	0	1	0	0	1	0	0	0	0	0	0	0	0	0
3	23958582	A	T	NKIRAS1	33940	ERF	M5398_1.02	760	7.486	1.884	7.017	5.602	1	1	1	0	0	0	1	0	0	0	0	0	0	0	0	0	0	0	0	0	0	0	0	0	1	0	0	1	0	0	0	0	0	0	0	0	0
3	23958583	G	A	RPL15	33939	ZNF384	M6557_1.02	539	1.849	8.757	7.31061	6.908	0	0	0	1	1	1	9	0	0	0	0	0	0	0	0	0	0	0	0	0	0	0	0	0	9	0	0	1	0	0	0	0	0	0	0	0	0
3	23958583	G	A	NKIRAS1	33940	ZNF384	M6557_1.02	539	1.849	8.757	7.31061	6.908	0	0	0	1	1	1	9	0	0	0	0	0	0	0	0	0	0	0	0	0	0	0	0	0	9	0	0	1	0	0	0	0	0	0	0	0	0
3	23958583	G	A	RPL15	33939	ETS1	M3049_1.02	786	2.541	6.755	6.38457	4.214	0	0	0	1	1	1	9	0	0	0	0	0	0	0	0	0	0	0	0	0	0	0	0	0	9	0	0	1	0	0	0	0	0	0	0	0	0
3	23958583	G	A	NKIRAS1	33940	ETS1	M3049_1.02	786	2.541	6.755	6.38457	4.214	0	0	0	1	1	1	9	0	0	0	0	0	0	0	0	0	0	0	0	0	0	0	0	0	9	0	0	1	0	0	0	0	0	0	0	0	0
3	23958583	G	A	RPL15	33939	ELK4	M6209_1.02	829	3.812	7.928	7.22393	4.116	0	0	0	1	1	1	9	0	0	0	0	0	0	0	0	0	0	0	0	0	0	0	0	0	9	0	0	1	0	0	0	0	0	0	0	0	0
3	23958583	G	A	NKIRAS1	33940	ELK4	M6209_1.02	829	3.812	7.928	7.22393	4.116	0	0	0	1	1	1	9	0	0	0	0	0	0	0	0	0	0	0	0	0	0	0	0	0	9	0	0	1	0	0	0	0	0	0	0	0	0
3	23958583	G	A	RPL15	33939	ERF	M5398_1.02	760	7.486	3.706	7.017	3.78	1	1	1	0	0	0	9	0	0	0	0	0	0	0	0	0	0	0	0	0	0	0	0	0	9	0	0	1	0	0	0	0	0	0	0	0	0
3	23958583	G	A	NKIRAS1	33940	ERF	M5398_1.02	760	7.486	3.706	7.017	3.78	1	1	1	0	0	0	9	0	0	0	0	0	0	0	0	0	0	0	0	0	0	0	0	0	9	0	0	1	0	0	0	0	0	0	0	0	0
3	37216008	C	A	LRRFIP2	34103	NOTO	M5672_1.02	1290	0.131	6.402	6.24831	6.271	0	0	0	1	1	1	3	0	0	0	0	0	0	3	0	0	0	0	0	0	0	0	0	0	0	0	0	1	0	0	0	0	0	0	1	0	0
3	37216008	C	A	LRRFIP2	34103	VSX1	M5949_1.02	1009	2.933	6.202	5.688	3.269	0	0	0	1	1	1	3	0	0	0	0	0	0	3	0	0	0	0	0	0	0	0	0	0	0	0	0	1	0	0	0	0	0	0	1	0	0
3	37216008	C	A	LRRFIP2	34103	DLX2	M5340_1.02	1068	1.906	5.105	5.0936	3.199	0	0	0	1	1	1	3	0	0	0	0	0	0	3	0	0	0	0	0	0	0	0	0	0	0	0	0	1	0	0	0	0	0	0	1	0	0
3	37216008	C	A	LRRFIP2	34103	VSX2	M5951_1.02	1077	2.217	5.978	5.853	3.761	0	0	0	1	1	1	3	0	0	0	0	0	0	3	0	0	0	0	0	0	0	0	0	0	0	0	0	1	0	0	0	0	0	0	1	0	0
3	37216008	C	A	LRRFIP2	34103	DLX1	M5339_1.02	1156	2.517	6.199	5.8666	3.682	0	0	0	1	1	1	3	0	0	0	0	0	0	3	0	0	0	0	0	0	0	0	0	0	0	0	0	1	0	0	0	0	0	0	1	0	0
3	37219004	C	A	LRRFIP2	34103	NOTO	M5672_1.02	1290	-0.127	6.254	6.24831	6.381	0	0	0	1	1	1	1	0	0	0	0	0	0	1	0	0	0	0	0	0	0	0	0	0	0	0	0	1	0	0	0	0	0	0	1	0	0
3	37219004	C	A	LRRFIP2	34103	VSX1	M5949_1.02	1009	2.933	6.202	5.688	3.269	0	0	0	1	1	1	1	0	0	0	0	0	0	1	0	0	0	0	0	0	0	0	0	0	0	0	0	1	0	0	0	0	0	0	1	0	0
3	37219004	C	A	LRRFIP2	34103	DLX2	M5340_1.02	1068	1.906	5.105	5.0936	3.199	0	0	0	1	1	1	1	0	0	0	0	0	0	1	0	0	0	0	0	0	0	0	0	0	0	0	0	1	0	0	0	0	0	0	1	0	0
3	37219004	C	A	LRRFIP2	34103	VSX2	M5951_1.02	1077	2.217	5.978	5.853	3.761	0	0	0	1	1	1	1	0	0	0	0	0	0	1	0	0	0	0	0	0	0	0	0	0	0	0	0	1	0	0	0	0	0	0	1	0	0
3	37219004	C	A	LRRFIP2	34103	DLX1	M5339_1.02	1156	2.431	6.356	5.8666	3.925	0	0	0	1	1	1	1	0	0	0	0	0	0	1	0	0	0	0	0	0	0	0	0	0	0	0	0	1	0	0	0	0	0	0	1	0	0
3	37219112	G	T	LRRFIP2	34103	NOTO	M5672_1.02	1290	3.849	7.018	6.24831	3.169	0	0	0	1	1	1	1	0	0	0	0	0	0	1	0	0	0	0	0	0	0	0	0	0	0	0	0	1	0	0	0	0	0	0	1	0	0
3	37219112	G	T	LRRFIP2	34103	VSX1	M5949_1.02	1009	5.028	7.653	5.688	2.625	0	0	0	1	1	0	1	0	0	0	0	0	0	1	0	0	0	0	0	0	0	0	0	0	0	0	0	1	0	0	0	0	0	0	1	0	0
3	37219112	G	T	LRRFIP2	34103	DLX2	M5340_1.02	1068	4.667	6.212	5.0936	1.545	0	0	0	1	0	0	1	0	0	0	0	0	0	1	0	0	0	0	0	0	0	0	0	0	0	0	0	1	0	0	0	0	0	0	1	0	0
3	37219112	G	T	LRRFIP2	34103	VSX2	M5951_1.02	1077	4.244	7.674	5.853	3.43	0	0	0	1	1	1	1	0	0	0	0	0	0	1	0	0	0	0	0	0	0	0	0	0	0	0	0	1	0	0	0	0	0	0	1	0	0
3	37219112	G	T	LRRFIP2	34103	DLX1	M5339_1.02	1156	3.716	6.165	5.8666	2.449	0	0	0	1	1	0	1	0	0	0	0	0	0	1	0	0	0	0	0	0	0	0	0	0	0	0	0	1	0	0	0	0	0	0	1	0	0
3	37219245	A	C	LRRFIP2	34103	NOTO	M5672_1.02	1290	5.733	6.367	6.24831	0.634	0	0	0	1	0	0	1	0	0	0	0	0	0	0	0	0	0	0	0	1	0	0	0	0	0	0	0	1	0	0	0	0	0	0	0	0	0
3	39091591	C	T	WDR48	34156	FEV	M6226_1.02	834	6.903	1.271	6.82	5.632	1	1	1	0	0	0	1	0	0	0	0	0	0	0	1	0	0	0	0	0	0	0	0	0	0	0	0	1	0	0	0	0	0	0	0	0	0
3	39091591	C	A	WDR48	34156	FEV	M6226_1.02	834	6.903	-0.006	6.82	6.909	1	1	1	0	0	0	1	0	0	0	0	0	0	0	0	0	0	0	0	0	0	0	1	0	0	0	0	1	0	0	0	0	0	0	0	0	0
3	39091787	C	T	WDR48	34156	FEV	M6226_1.02	834	9.648	2.739	6.82	6.909	1	1	1	0	0	0	1	0	0	0	0	0	0	0	0	0	0	0	0	0	0	0	0	0	1	0	0	1	0	0	0	0	0	0	0	0	0
3	39091787	C	T	WDR48	34156	ETV1	M5420_1.02	750	8.108	1.219	6.5669	6.889	1	1	1	0	0	0	1	0	0	0	0	0	0	0	0	0	0	0	0	0	0	0	0	0	1	0	0	1	0	0	0	0	0	0	0	0	0
3	39091787	C	T	WDR48	34156	ERF	M5398_1.02	760	9.207	2.313	7.017	6.894	1	1	1	0	0	0	1	0	0	0	0	0	0	0	0	0	0	0	0	0	0	0	0	0	1	0	0	1	0	0	0	0	0	0	0	0	0
3	39091787	C	T	WDR48	34156	ELK3	M5384_1.02	762	8.263	2.013	6.8546	6.25	1	1	1	0	0	0	1	0	0	0	0	0	0	0	0	0	0	0	0	0	0	0	0	0	1	0	0	1	0	0	0	0	0	0	0	0	0
3	39091787	C	T	WDR48	34156	ETV3	M5422_1.02	764	7.635	0.798	6.7945	6.837	1	1	1	0	0	0	1	0	0	0	0	0	0	0	0	0	0	0	0	0	0	0	0	0	1	0	0	1	0	0	0	0	0	0	0	0	0
3	39091787	C	T	WDR48	34156	ELF1	M2275_1.02	765	10.417	3.509	7.81263	6.908	1	1	1	0	0	0	1	0	0	0	0	0	0	0	0	0	0	0	0	0	0	0	0	0	1	0	0	1	0	0	0	0	0	0	0	0	0
3	39091787	C	T	WDR48	34156	ELF1	M6203_1.02	772	9.067	2.159	6.4957	6.908	1	1	1	0	0	0	1	0	0	0	0	0	0	0	0	0	0	0	0	0	0	0	0	0	1	0	0	1	0	0	0	0	0	0	0	0	0
3	39091787	C	T	WDR48	34156	ELK1	M5380_1.02	781	8.23	1.324	6.8815	6.906	1	1	1	0	0	0	1	0	0	0	0	0	0	0	0	0	0	0	0	0	0	0	0	0	1	0	0	1	0	0	0	0	0	0	0	0	0
3	39091787	C	T	WDR48	34156	ELK1	M5381_1.02	782	8.128	2.541	7.3853	5.587	1	1	1	0	0	0	1	0	0	0	0	0	0	0	0	0	0	0	0	0	0	0	0	0	1	0	0	1	0	0	0	0	0	0	0	0	0
3	39091787	C	T	WDR48	34156	ETS1	M3050_1.02	787	7.548	0.64	6.66409	6.908	1	1	1	0	0	0	1	0	0	0	0	0	0	0	0	0	0	0	0	0	0	0	0	0	1	0	0	1	0	0	0	0	0	0	0	0	0
3	39091787	C	T	WDR48	34156	ETS1	M5416_1.02	790	8.892	1.988	6.7855	6.904	1	1	1	0	0	0	1	0	0	0	0	0	0	0	0	0	0	0	0	0	0	0	0	0	1	0	0	1	0	0	0	0	0	0	0	0	0
3	39091787	C	T	WDR48	34156	ETS1	M5418_1.02	792	8.182	1.277	6.6252	6.905	1	1	1	0	0	0	1	0	0	0	0	0	0	0	0	0	0	0	0	0	0	0	0	0	1	0	0	1	0	0	0	0	0	0	0	0	0
3	39091787	C	T	WDR48	34156	ELF5	M5378_1.02	798	7.447	0.543	6.94201	6.904	1	1	1	0	0	0	1	0	0	0	0	0	0	0	0	0	0	0	0	0	0	0	0	0	1	0	0	1	0	0	0	0	0	0	0	0	0
3	39091787	C	T	WDR48	34156	ELF5	M5379_1.02	799	7.475	1.49	6.71725	5.985	1	1	1	0	0	0	1	0	0	0	0	0	0	0	0	0	0	0	0	0	0	0	0	0	1	0	0	1	0	0	0	0	0	0	0	0	0
3	39091787	C	T	WDR48	34156	ETV6	M5426_1.02	802	8.577	3.09	6.8986	5.487	1	1	1	0	0	0	1	0	0	0	0	0	0	0	0	0	0	0	0	0	0	0	0	0	1	0	0	1	0	0	0	0	0	0	0	0	0
3	39091787	C	T	WDR48	34156	FLI1	M2277_1.02	806	9.353	2.444	7.1612	6.909	1	1	1	0	0	0	1	0	0	0	0	0	0	0	0	0	0	0	0	0	0	0	0	0	1	0	0	1	0	0	0	0	0	0	0	0	0
3	39091787	C	T	WDR48	34156	FLI1	M5431_1.02	807	7.908	1.002	6.6738	6.906	1	1	1	0	0	0	1	0	0	0	0	0	0	0	0	0	0	0	0	0	0	0	0	0	1	0	0	1	0	0	0	0	0	0	0	0	0
3	39091787	C	T	WDR48	34156	FLI1	M5433_1.02	809	8.21	1.302	7.0497	6.908	1	1	1	0	0	0	1	0	0	0	0	0	0	0	0	0	0	0	0	0	0	0	0	0	1	0	0	1	0	0	0	0	0	0	0	0	0
3	39091787	C	T	WDR48	34156	GABPA	M4462_1.02	812	7.551	0.642	7.2686	6.909	1	1	1	0	0	0	1	0	0	0	0	0	0	0	0	0	0	0	0	0	0	0	0	0	1	0	0	1	0	0	0	0	0	0	0	0	0
3	39091787	C	T	WDR48	34156	GABPA	M4505_1.02	813	7.593	0.685	7.30378	6.908	1	1	1	0	0	0	1	0	0	0	0	0	0	0	0	0	0	0	0	0	0	0	0	0	1	0	0	1	0	0	0	0	0	0	0	0	0
3	39091787	C	T	WDR48	34156	GABPA	M5475_1.02	817	8.382	1.489	7.0648	6.893	1	1	1	0	0	0	1	0	0	0	0	0	0	0	0	0	0	0	0	0	0	0	0	0	1	0	0	1	0	0	0	0	0	0	0	0	0
3	39091787	C	T	WDR48	34156	ERG	M5399_1.02	819	8.382	1.479	6.7374	6.903	1	1	1	0	0	0	1	0	0	0	0	0	0	0	0	0	0	0	0	0	0	0	0	0	1	0	0	1	0	0	0	0	0	0	0	0	0
3	39091787	C	T	WDR48	34156	ERG	M5401_1.02	821	8.466	1.562	6.8883	6.904	1	1	1	0	0	0	1	0	0	0	0	0	0	0	0	0	0	0	0	0	0	0	0	0	1	0	0	1	0	0	0	0	0	0	0	0	0
3	39091787	C	T	WDR48	34156	ELK4	M4539_1.02	827	8.156	1.248	7.1766	6.908	1	1	1	0	0	0	1	0	0	0	0	0	0	0	0	0	0	0	0	0	0	0	0	0	1	0	0	1	0	0	0	0	0	0	0	0	0
3	39091787	C	T	WDR48	34156	ELK4	M5385_1.02	828	8.029	1.134	6.8372	6.895	1	1	1	0	0	0	1	0	0	0	0	0	0	0	0	0	0	0	0	0	0	0	0	0	1	0	0	1	0	0	0	0	0	0	0	0	0
3	39091787	C	T	WDR48	34156	ELK4	M6209_1.02	829	8.655	5.632	7.22393	3.023	1	1	1	0	0	0	1	0	0	0	0	0	0	0	0	0	0	0	0	0	0	0	0	0	1	0	0	1	0	0	0	0	0	0	0	0	0
3	39091787	C	T	WDR48	34156	FEV	M5429_1.02	833	8.351	1.687	6.74781	6.664	1	1	1	0	0	0	1	0	0	0	0	0	0	0	0	0	0	0	0	0	0	0	0	0	1	0	0	1	0	0	0	0	0	0	0	0	0
3	39091787	C	T	WDR48	34156	ETV4	M5423_1.02	836	8.286	1.387	6.51511	6.899	1	1	1	0	0	0	1	0	0	0	0	0	0	0	0	0	0	0	0	0	0	0	0	0	1	0	0	1	0	0	0	0	0	0	0	0	0
3	39091787	C	T	WDR48	34156	ETV5	M5424_1.02	839	7.153	0.254	6.289	6.899	1	1	1	0	0	0	1	0	0	0	0	0	0	0	0	0	0	0	0	0	0	0	0	0	1	0	0	1	0	0	0	0	0	0	0	0	0
3	39093488	G	A	WDR48	34156	FEV	M6226_1.02	834	9.115	2.207	6.82	6.908	1	1	1	0	0	0	3	0	0	0	0	0	0	0	0	0	0	0	0	0	0	0	0	0	3	0	0	1	0	0	0	0	0	0	0	0	0
3	39093488	G	A	WDR48	34156	ETV1	M5420_1.02	750	8.985	2.095	6.5669	6.89	1	1	1	0	0	0	3	0	0	0	0	0	0	0	0	0	0	0	0	0	0	0	0	0	3	0	0	1	0	0	0	0	0	0	0	0	0
3	39093488	G	A	WDR48	34156	ERF	M5398_1.02	760	7.549	0.655	7.017	6.894	1	1	1	0	0	0	3	0	0	0	0	0	0	0	0	0	0	0	0	0	0	0	0	0	3	0	0	1	0	0	0	0	0	0	0	0	0
3	39093488	G	A	WDR48	34156	ELK3	M5384_1.02	762	9.406	3.155	6.8546	6.251	1	1	1	0	0	0	3	0	0	0	0	0	0	0	0	0	0	0	0	0	0	0	0	0	3	0	0	1	0	0	0	0	0	0	0	0	0
3	39093488	G	A	WDR48	34156	ETV3	M5422_1.02	764	9.233	2.396	6.7945	6.837	1	1	1	0	0	0	3	0	0	0	0	0	0	0	0	0	0	0	0	0	0	0	0	0	3	0	0	1	0	0	0	0	0	0	0	0	0
3	39093488	G	A	WDR48	34156	ELF1	M2275_1.02	765	7.845	0.936	7.81263	6.909	1	1	1	0	0	0	3	0	0	0	0	0	0	0	0	0	0	0	0	0	0	0	0	0	3	0	0	1	0	0	0	0	0	0	0	0	0
3	39093488	G	A	WDR48	34156	ELF1	M6203_1.02	772	8.93	2.021	6.4957	6.909	1	1	1	0	0	0	3	0	0	0	0	0	0	0	0	0	0	0	0	0	0	0	0	0	3	0	0	1	0	0	0	0	0	0	0	0	0
3	39093488	G	A	WDR48	34156	ELK1	M5380_1.02	781	9.691	2.785	6.8815	6.906	1	1	1	0	0	0	3	0	0	0	0	0	0	0	0	0	0	0	0	0	0	0	0	0	3	0	0	1	0	0	0	0	0	0	0	0	0
3	39093488	G	A	WDR48	34156	ELK1	M5381_1.02	782	9.615	4.028	7.3853	5.587	1	1	1	0	0	0	3	0	0	0	0	0	0	0	0	0	0	0	0	0	0	0	0	0	3	0	0	1	0	0	0	0	0	0	0	0	0
3	39093488	G	A	WDR48	34156	ETS1	M3050_1.02	787	7.998	1.09	6.66409	6.908	1	1	1	0	0	0	3	0	0	0	0	0	0	0	0	0	0	0	0	0	0	0	0	0	3	0	0	1	0	0	0	0	0	0	0	0	0
3	39093488	G	A	WDR48	34156	ETS1	M5416_1.02	790	8.631	1.727	6.7855	6.904	1	1	1	0	0	0	3	0	0	0	0	0	0	0	0	0	0	0	0	0	0	0	0	0	3	0	0	1	0	0	0	0	0	0	0	0	0
3	39093488	G	A	WDR48	34156	ETS1	M5418_1.02	792	8.575	1.671	6.6252	6.904	1	1	1	0	0	0	3	0	0	0	0	0	0	0	0	0	0	0	0	0	0	0	0	0	3	0	0	1	0	0	0	0	0	0	0	0	0
3	39093488	G	A	WDR48	34156	ELF5	M5378_1.02	798	7.101	0.197	6.94201	6.904	1	1	1	0	0	0	3	0	0	0	0	0	0	0	0	0	0	0	0	0	0	0	0	0	3	0	0	1	0	0	0	0	0	0	0	0	0
3	39093488	G	A	WDR48	34156	ELF5	M5379_1.02	799	7.278	1.293	6.71725	5.985	1	1	1	0	0	0	3	0	0	0	0	0	0	0	0	0	0	0	0	0	0	0	0	0	3	0	0	1	0	0	0	0	0	0	0	0	0
3	39093488	G	A	WDR48	34156	ETV6	M5426_1.02	802	8.943	3.456	6.8986	5.487	1	1	1	0	0	0	3	0	0	0	0	0	0	0	0	0	0	0	0	0	0	0	0	0	3	0	0	1	0	0	0	0	0	0	0	0	0
3	39093488	G	A	WDR48	34156	FLI1	M2277_1.02	806	8.188	1.279	7.1612	6.909	1	1	1	0	0	0	3	0	0	0	0	0	0	0	0	0	0	0	0	0	0	0	0	0	3	0	0	1	0	0	0	0	0	0	0	0	0
3	39093488	G	A	WDR48	34156	FLI1	M5431_1.02	807	8.767	1.86	6.6738	6.907	1	1	1	0	0	0	3	0	0	0	0	0	0	0	0	0	0	0	0	0	0	0	0	0	3	0	0	1	0	0	0	0	0	0	0	0	0
3	39093488	G	A	WDR48	34156	FLI1	M5433_1.02	809	9.228	2.321	7.0497	6.907	1	1	1	0	0	0	3	0	0	0	0	0	0	0	0	0	0	0	0	0	0	0	0	0	3	0	0	1	0	0	0	0	0	0	0	0	0
3	39093488	G	A	WDR48	34156	GABPA	M4462_1.02	812	9.614	2.705	7.2686	6.909	1	1	1	0	0	0	3	0	0	0	0	0	0	0	0	0	0	0	0	0	0	0	0	0	3	0	0	1	0	0	0	0	0	0	0	0	0
3	39093488	G	A	WDR48	34156	GABPA	M4505_1.02	813	9.244	2.335	7.30378	6.909	1	1	1	0	0	0	3	0	0	0	0	0	0	0	0	0	0	0	0	0	0	0	0	0	3	0	0	1	0	0	0	0	0	0	0	0	0
3	39093488	G	A	WDR48	34156	GABPA	M5475_1.02	817	8.903	2.01	7.0648	6.893	1	1	1	0	0	0	3	0	0	0	0	0	0	0	0	0	0	0	0	0	0	0	0	0	3	0	0	1	0	0	0	0	0	0	0	0	0
3	39093488	G	A	WDR48	34156	ERG	M5399_1.02	819	9.264	2.361	6.7374	6.903	1	1	1	0	0	0	3	0	0	0	0	0	0	0	0	0	0	0	0	0	0	0	0	0	3	0	0	1	0	0	0	0	0	0	0	0	0
3	39093488	G	A	WDR48	34156	ERG	M5401_1.02	821	9.382	2.478	6.8883	6.904	1	1	1	0	0	0	3	0	0	0	0	0	0	0	0	0	0	0	0	0	0	0	0	0	3	0	0	1	0	0	0	0	0	0	0	0	0
3	39093488	G	A	WDR48	34156	ELK4	M4539_1.02	827	9.55	2.642	7.1766	6.908	1	1	1	0	0	0	3	0	0	0	0	0	0	0	0	0	0	0	0	0	0	0	0	0	3	0	0	1	0	0	0	0	0	0	0	0	0
3	39093488	G	A	WDR48	34156	ELK4	M5385_1.02	828	9.219	2.325	6.8372	6.894	1	1	1	0	0	0	3	0	0	0	0	0	0	0	0	0	0	0	0	0	0	0	0	0	3	0	0	1	0	0	0	0	0	0	0	0	0
3	39093488	G	A	WDR48	34156	ELK4	M6209_1.02	829	9.435	6.412	7.22393	3.023	1	1	1	0	0	0	3	0	0	0	0	0	0	0	0	0	0	0	0	0	0	0	0	0	3	0	0	1	0	0	0	0	0	0	0	0	0
3	39093488	G	A	WDR48	34156	FEV	M5429_1.02	833	9.376	2.712	6.74781	6.664	1	1	1	0	0	0	3	0	0	0	0	0	0	0	0	0	0	0	0	0	0	0	0	0	3	0	0	1	0	0	0	0	0	0	0	0	0
3	39093488	G	A	WDR48	34156	ETV4	M5423_1.02	836	8.896	1.996	6.51511	6.9	1	1	1	0	0	0	3	0	0	0	0	0	0	0	0	0	0	0	0	0	0	0	0	0	3	0	0	1	0	0	0	0	0	0	0	0	0
3	39093488	G	A	WDR48	34156	ETV5	M5424_1.02	839	8.508	3.629	6.289	4.879	1	1	1	0	0	0	3	0	0	0	0	0	0	0	0	0	0	0	0	0	0	0	0	0	3	0	0	1	0	0	0	0	0	0	0	0	0
3	46409928	G	T	CCR5	34332	ZFHX3	M6546_1.02	1144	0.863	7.772	7.3996	6.909	0	0	0	1	1	1	1	0	0	0	0	0	0	1	0	0	0	0	0	0	0	0	0	0	0	0	0	0	0	0	0	0	0	0	1	0	0
3	46412105	C	A	CCR5	34332	ZFHX3	M6546_1.02	1144	1.366	8.275	7.3996	6.909	0	0	0	1	1	1	2	0	0	0	0	0	0	2	0	0	0	0	0	0	0	0	0	0	0	0	0	0	0	0	0	0	0	0	1	0	0
3	46413226	C	A	CCR5	34332	ZFHX3	M6546_1.02	1144	1.283	8.192	7.3996	6.909	0	0	0	1	1	1	2	0	0	0	0	0	0	2	0	0	0	0	0	0	0	0	0	0	0	0	0	0	0	0	0	0	0	0	1	0	0
3	48481602	C	T	CCDC51	34420	EHF	M2390_1.02	795	9.676	2.768	6.92	6.908	1	1	1	0	0	0	5	0	0	0	0	0	0	0	0	0	0	0	0	0	0	0	0	0	5	0	0	1	0	0	0	0	0	0	0	0	0
3	48481602	C	T	TMA7	34421	ELF5	M6206_1.02	800	6.845	-0.064	6.5893	6.909	1	1	1	0	0	0	5	0	0	0	0	0	0	0	0	0	0	0	0	0	0	0	0	0	5	0	0	1	0	0	0	0	0	0	0	0	0
3	48481602	C	T	TMA7	34421	FEV	M6226_1.02	834	9.426	2.517	6.82	6.909	1	1	1	0	0	0	5	0	0	0	0	0	0	0	0	0	0	0	0	0	0	0	0	0	5	0	0	1	0	0	0	0	0	0	0	0	0
3	48481602	C	T	CCDC51	34420	MAF	M6332_1.02	333	5.97	2.187	5.87	3.783	1	1	1	0	0	0	5	0	0	0	0	0	0	0	0	0	0	0	0	0	0	0	0	0	5	0	0	1	0	0	0	0	0	0	0	0	0
3	48481602	C	T	TMA7	34421	MAF	M6332_1.02	333	5.97	2.187	5.87	3.783	1	1	1	0	0	0	5	0	0	0	0	0	0	0	0	0	0	0	0	0	0	0	0	0	5	0	0	1	0	0	0	0	0	0	0	0	0
3	48481602	C	T	CCDC51	34420	ELF1	M6203_1.02	772	8.102	1.193	6.4957	6.909	1	1	1	0	0	0	5	0	0	0	0	0	0	0	0	0	0	0	0	0	0	0	0	0	5	0	0	1	0	0	0	0	0	0	0	0	0
3	48481602	C	T	TMA7	34421	ELF1	M6203_1.02	772	8.102	1.193	6.4957	6.909	1	1	1	0	0	0	5	0	0	0	0	0	0	0	0	0	0	0	0	0	0	0	0	0	5	0	0	1	0	0	0	0	0	0	0	0	0
3	48481602	C	T	CCDC51	34420	ELK1	M6207_1.02	785	7.069	2.859	6.0158	4.21	1	1	1	0	0	0	5	0	0	0	0	0	0	0	0	0	0	0	0	0	0	0	0	0	5	0	0	1	0	0	0	0	0	0	0	0	0
3	48481602	C	T	TMA7	34421	ELK1	M6207_1.02	785	7.069	2.859	6.0158	4.21	1	1	1	0	0	0	5	0	0	0	0	0	0	0	0	0	0	0	0	0	0	0	0	0	5	0	0	1	0	0	0	0	0	0	0	0	0
3	48481602	C	T	CCDC51	34420	ETS1	M3049_1.02	786	7.393	0.484	6.38457	6.909	1	1	1	0	0	0	5	0	0	0	0	0	0	0	0	0	0	0	0	0	0	0	0	0	5	0	0	1	0	0	0	0	0	0	0	0	0
3	48481602	C	T	TMA7	34421	ETS1	M3049_1.02	786	7.393	0.484	6.38457	6.909	1	1	1	0	0	0	5	0	0	0	0	0	0	0	0	0	0	0	0	0	0	0	0	0	5	0	0	1	0	0	0	0	0	0	0	0	0
3	48481602	C	T	CCDC51	34420	ETS1	M3050_1.02	787	7.18	0.271	6.66409	6.909	1	1	1	0	0	0	5	0	0	0	0	0	0	0	0	0	0	0	0	0	0	0	0	0	5	0	0	1	0	0	0	0	0	0	0	0	0
3	48481602	C	T	CCDC51	34420	ETS1	M6220_1.02	794	8.426	1.521	5.959	6.905	1	1	1	0	0	0	5	0	0	0	0	0	0	0	0	0	0	0	0	0	0	0	0	0	5	0	0	1	0	0	0	0	0	0	0	0	0
3	48481602	C	T	TMA7	34421	EHF	M2390_1.02	795	9.676	2.768	6.92	6.908	1	1	1	0	0	0	5	0	0	0	0	0	0	0	0	0	0	0	0	0	0	0	0	0	5	0	0	1	0	0	0	0	0	0	0	0	0
3	48481602	C	T	CCDC51	34420	ELF5	M5379_1.02	799	6.766	0.78	6.71725	5.986	1	1	1	0	0	0	5	0	0	0	0	0	0	0	0	0	0	0	0	0	0	0	0	0	5	0	0	1	0	0	0	0	0	0	0	0	0
3	48481602	C	T	TMA7	34421	ELF5	M5379_1.02	799	6.766	0.78	6.71725	5.986	1	1	1	0	0	0	5	0	0	0	0	0	0	0	0	0	0	0	0	0	0	0	0	0	5	0	0	1	0	0	0	0	0	0	0	0	0
3	48481602	C	T	CCDC51	34420	ELF5	M6206_1.02	800	6.845	-0.064	6.5893	6.909	1	1	1	0	0	0	5	0	0	0	0	0	0	0	0	0	0	0	0	0	0	0	0	0	5	0	0	1	0	0	0	0	0	0	0	0	0
3	48481602	C	T	CCDC51	34420	FLI1	M2277_1.02	806	8.145	1.236	7.1612	6.909	1	1	1	0	0	0	5	0	0	0	0	0	0	0	0	0	0	0	0	0	0	0	0	0	5	0	0	1	0	0	0	0	0	0	0	0	0
3	48481602	C	T	TMA7	34421	FLI1	M2277_1.02	806	8.145	1.236	7.1612	6.909	1	1	1	0	0	0	5	0	0	0	0	0	0	0	0	0	0	0	0	0	0	0	0	0	5	0	0	1	0	0	0	0	0	0	0	0	0
3	48481602	C	T	CCDC51	34420	FEV	M6226_1.02	834	9.426	2.517	6.82	6.909	1	1	1	0	0	0	5	0	0	0	0	0	0	0	0	0	0	0	0	0	0	0	0	0	5	0	0	1	0	0	0	0	0	0	0	0	0
3	49207355	G	A	KLHDC8B	34483	ZNF263	M4666_1.02	374	9.286	7.354	8.34342	1.932	1	0	0	0	0	0	1	0	0	0	0	0	0	0	0	0	0	0	0	0	0	0	0	0	1	0	0	0	0	0	0	0	0	0	0	0	0
3	49208965	G	A	KLHDC8B	34483	ZNF263	M4604_1.02	373	12.869	9.737	10.1667	3.132	1	1	1	0	0	0	1	0	0	0	0	0	0	0	0	0	0	0	0	0	0	0	0	0	1	0	0	0	0	0	0	0	0	0	0	0	0
3	49208965	G	A	KLHDC8B	34483	ZNF263	M4666_1.02	374	11.32	7.513	8.34342	3.807	1	1	1	0	0	0	1	0	0	0	0	0	0	0	0	0	0	0	0	0	0	0	0	0	1	0	0	0	0	0	0	0	0	0	0	0	0
3	49208966	G	A	KLHDC8B	34483	ZNF263	M4604_1.02	373	12.869	8.514	10.1667	4.355	1	1	1	0	0	0	2	0	0	0	0	0	0	0	0	0	0	0	0	0	0	0	0	0	2	0	0	0	0	0	0	0	0	0	0	0	0
3	49208966	G	A	KLHDC8B	34483	ZNF263	M4666_1.02	374	11.32	8.126	8.34342	3.194	1	1	1	0	0	0	2	0	0	0	0	0	0	0	0	0	0	0	0	0	0	0	0	0	2	0	0	0	0	0	0	0	0	0	0	0	0
3	49211257	C	T	KLHDC8B	34483	ZNF263	M4604_1.02	373	11.208	8.077	10.1667	3.131	1	1	1	0	0	0	1	0	0	0	0	0	0	0	0	0	0	0	0	0	0	0	0	0	1	0	0	0	0	0	0	0	0	0	0	0	0
3	49211257	C	T	KLHDC8B	34483	ZNF263	M4666_1.02	374	11.313	7.506	8.34342	3.807	1	1	1	0	0	0	1	0	0	0	0	0	0	0	0	0	0	0	0	0	0	0	0	0	1	0	0	0	0	0	0	0	0	0	0	0	0
3	49893998	C	T	TRAIP	34528	ELF1	M2275_1.02	765	8.749	1.84	7.81263	6.909	1	1	1	0	0	0	3	0	0	0	0	0	0	0	0	0	0	0	0	0	0	0	0	0	3	0	0	1	0	0	0	0	0	0	0	0	0
3	49893998	C	T	TRAIP	34528	ELF1	M4460_1.02	766	8.958	3.226	8.3877	5.732	1	1	1	0	0	0	3	0	0	0	0	0	0	0	0	0	0	0	0	0	0	0	0	0	3	0	0	1	0	0	0	0	0	0	0	0	0
3	49893998	C	T	TRAIP	34528	ELF1	M4563_1.02	767	8.705	1.803	8.07523	6.902	1	1	1	0	0	0	3	0	0	0	0	0	0	0	0	0	0	0	0	0	0	0	0	0	3	0	0	1	0	0	0	0	0	0	0	0	0
3	49893998	C	T	TRAIP	34528	ETS1	M3049_1.02	786	7.68	0.771	6.38457	6.909	1	1	1	0	0	0	3	0	0	0	0	0	0	0	0	0	0	0	0	0	0	0	0	0	3	0	0	1	0	0	0	0	0	0	0	0	0
3	49893998	C	T	TRAIP	34528	ELK4	M1903_1.02	825	8.095	1.186	7.2078	6.909	1	1	1	0	0	0	3	0	0	0	0	0	0	0	0	0	0	0	0	0	0	0	0	0	3	0	0	1	0	0	0	0	0	0	0	0	0
3	49893998	C	T	TRAIP	34528	ETV7	M6224_1.02	751	10.466	3.558	9.42442	6.908	1	1	1	0	0	0	3	0	0	0	0	0	0	0	0	0	0	0	0	0	0	0	0	0	3	0	0	1	0	0	0	0	0	0	0	0	0
3	49893998	C	T	TRAIP	34528	ELK3	M6208_1.02	763	8.422	1.514	7.38341	6.908	1	1	1	0	0	0	3	0	0	0	0	0	0	0	0	0	0	0	0	0	0	0	0	0	3	0	0	1	0	0	0	0	0	0	0	0	0
3	49893998	C	T	TRAIP	34528	ELK1	M6207_1.02	785	7.194	2.984	6.0158	4.21	1	1	1	0	0	0	3	0	0	0	0	0	0	0	0	0	0	0	0	0	0	0	0	0	3	0	0	1	0	0	0	0	0	0	0	0	0
3	49893998	C	T	TRAIP	34528	ELF5	M5378_1.02	798	8.458	1.554	6.94201	6.904	1	1	1	0	0	0	3	0	0	0	0	0	0	0	0	0	0	0	0	0	0	0	0	0	3	0	0	1	0	0	0	0	0	0	0	0	0
3	49893998	C	T	TRAIP	34528	ELF5	M5379_1.02	799	8.121	2.136	6.71725	5.985	1	1	1	0	0	0	3	0	0	0	0	0	0	0	0	0	0	0	0	0	0	0	0	0	3	0	0	1	0	0	0	0	0	0	0	0	0
3	49893998	C	T	TRAIP	34528	ELK4	M4522_1.02	826	8.062	1.153	6.8377	6.909	1	1	1	0	0	0	3	0	0	0	0	0	0	0	0	0	0	0	0	0	0	0	0	0	3	0	0	1	0	0	0	0	0	0	0	0	0
3	49894001	G	A	TRAIP	34528	ELF1	M2275_1.02	765	8.749	2.14	7.81263	6.609	1	1	1	0	0	0	1	0	0	0	0	0	0	0	0	0	0	0	0	0	0	0	0	0	1	0	0	1	0	0	0	0	0	0	0	0	0
3	49894001	G	A	TRAIP	34528	ELF1	M4460_1.02	766	8.958	4.15	8.3877	4.808	1	1	1	0	0	0	1	0	0	0	0	0	0	0	0	0	0	0	0	0	0	0	0	0	1	0	0	1	0	0	0	0	0	0	0	0	0
3	49894001	G	A	TRAIP	34528	ELF1	M4563_1.02	767	8.705	5.159	8.07523	3.546	1	1	1	0	0	0	1	0	0	0	0	0	0	0	0	0	0	0	0	0	0	0	0	0	1	0	0	1	0	0	0	0	0	0	0	0	0
3	49894001	G	A	TRAIP	34528	ETS1	M3049_1.02	786	7.68	0.84	6.38457	6.84	1	1	1	0	0	0	1	0	0	0	0	0	0	0	0	0	0	0	0	0	0	0	0	0	1	0	0	1	0	0	0	0	0	0	0	0	0
3	49894001	G	A	TRAIP	34528	ELK4	M1903_1.02	825	8.095	1.373	7.2078	6.722	1	1	1	0	0	0	1	0	0	0	0	0	0	0	0	0	0	0	0	0	0	0	0	0	1	0	0	1	0	0	0	0	0	0	0	0	0
3	49894001	G	A	TRAIP	34528	ETV7	M6224_1.02	751	10.466	3.715	9.42442	6.751	1	1	1	0	0	0	1	0	0	0	0	0	0	0	0	0	0	0	0	0	0	0	0	0	1	0	0	1	0	0	0	0	0	0	0	0	0
3	49894001	G	A	TRAIP	34528	ELK3	M6208_1.02	763	8.422	1.613	7.38341	6.809	1	1	1	0	0	0	1	0	0	0	0	0	0	0	0	0	0	0	0	0	0	0	0	0	1	0	0	1	0	0	0	0	0	0	0	0	0
3	49894001	G	A	TRAIP	34528	ELK1	M6207_1.02	785	7.194	4.006	6.0158	3.188	1	1	1	0	0	0	1	0	0	0	0	0	0	0	0	0	0	0	0	0	0	0	0	0	1	0	0	1	0	0	0	0	0	0	0	0	0
3	49894001	G	A	TRAIP	34528	ELF5	M5378_1.02	798	8.458	5.007	6.94201	3.451	1	1	1	0	0	0	1	0	0	0	0	0	0	0	0	0	0	0	0	0	0	0	0	0	1	0	0	1	0	0	0	0	0	0	0	0	0
3	49894001	G	A	TRAIP	34528	ELF5	M5379_1.02	799	8.121	4.937	6.71725	3.184	1	1	1	0	0	0	1	0	0	0	0	0	0	0	0	0	0	0	0	0	0	0	0	0	1	0	0	1	0	0	0	0	0	0	0	0	0
3	49894001	G	A	TRAIP	34528	ELK4	M4522_1.02	826	8.062	4.905	6.8377	3.157	1	1	1	0	0	0	1	0	0	0	0	0	0	0	0	0	0	0	0	0	0	0	0	0	1	0	0	1	0	0	0	0	0	0	0	0	0
3	49894012	G	A	TRAIP	34528	ELF1	M2275_1.02	765	9.29	2.381	7.81263	6.909	1	1	1	0	0	0	1	0	0	0	0	0	0	0	0	0	0	0	0	0	0	0	0	0	1	0	0	1	0	0	0	0	0	0	0	0	0
3	49894012	G	A	TRAIP	34528	ELF1	M4460_1.02	766	10.177	4.446	8.3877	5.731	1	1	1	0	0	0	1	0	0	0	0	0	0	0	0	0	0	0	0	0	0	0	0	0	1	0	0	1	0	0	0	0	0	0	0	0	0
3	49894012	G	A	TRAIP	34528	ELF1	M4563_1.02	767	10.157	3.255	8.07523	6.902	1	1	1	0	0	0	1	0	0	0	0	0	0	0	0	0	0	0	0	0	0	0	0	0	1	0	0	1	0	0	0	0	0	0	0	0	0
3	49894012	G	A	TRAIP	34528	ETS1	M3049_1.02	786	8.669	1.76	6.38457	6.909	1	1	1	0	0	0	1	0	0	0	0	0	0	0	0	0	0	0	0	0	0	0	0	0	1	0	0	1	0	0	0	0	0	0	0	0	0
3	49894012	G	A	TRAIP	34528	ELK4	M1903_1.02	825	11.041	4.132	7.2078	6.909	1	1	1	0	0	0	1	0	0	0	0	0	0	0	0	0	0	0	0	0	0	0	0	0	1	0	0	1	0	0	0	0	0	0	0	0	0
3	49894012	G	A	TRAIP	34528	ELK1	M6207_1.02	785	9.233	5.023	6.0158	4.21	1	1	1	0	0	0	1	0	0	0	0	0	0	0	0	0	0	0	0	0	0	0	0	0	1	0	0	1	0	0	0	0	0	0	0	0	0
3	49894012	G	A	TRAIP	34528	ELF5	M5378_1.02	798	7.706	0.803	6.94201	6.903	1	1	1	0	0	0	1	0	0	0	0	0	0	0	0	0	0	0	0	0	0	0	0	0	1	0	0	1	0	0	0	0	0	0	0	0	0
3	49894012	G	A	TRAIP	34528	ELF5	M5379_1.02	799	7.551	1.565	6.71725	5.986	1	1	1	0	0	0	1	0	0	0	0	0	0	0	0	0	0	0	0	0	0	0	0	0	1	0	0	1	0	0	0	0	0	0	0	0	0
3	49894012	G	A	TRAIP	34528	ELK4	M4522_1.02	826	10.173	3.264	6.8377	6.909	1	1	1	0	0	0	1	0	0	0	0	0	0	0	0	0	0	0	0	0	0	0	0	0	1	0	0	1	0	0	0	0	0	0	0	0	0
3	49894015	G	C	TRAIP	34528	ELF1	M2275_1.02	765	9.29	2.472	7.81263	6.818	1	1	1	0	0	0	1	0	0	0	1	0	0	0	0	0	0	0	0	0	0	0	0	0	0	0	0	1	0	0	0	0	0	0	0	0	0
3	49894015	G	C	TRAIP	34528	ELF1	M4460_1.02	766	10.177	6.62	8.3877	3.557	1	1	1	0	0	0	1	0	0	0	1	0	0	0	0	0	0	0	0	0	0	0	0	0	0	0	0	1	0	0	0	0	0	0	0	0	0
3	49894015	G	C	TRAIP	34528	ELF1	M4563_1.02	767	10.157	6.571	8.07523	3.586	1	1	1	0	0	0	1	0	0	0	1	0	0	0	0	0	0	0	0	0	0	0	0	0	0	0	0	1	0	0	0	0	0	0	0	0	0
3	49894015	G	C	TRAIP	34528	ETS1	M3049_1.02	786	8.669	6.38	6.38457	2.289	1	1	0	0	0	0	1	0	0	0	1	0	0	0	0	0	0	0	0	0	0	0	0	0	0	0	0	1	0	0	0	0	0	0	0	0	0
3	49894015	G	C	TRAIP	34528	ELK4	M1903_1.02	825	11.041	6.11	7.2078	4.931	1	1	1	0	0	0	1	0	0	0	1	0	0	0	0	0	0	0	0	0	0	0	0	0	0	0	0	1	0	0	0	0	0	0	0	0	0
3	49894016	T	G	TRAIP	34528	ELF1	M2275_1.02	765	9.29	5.371	7.81263	3.919	1	1	1	0	0	0	1	0	0	0	1	0	0	0	0	0	0	0	0	0	0	0	0	0	0	0	0	1	0	0	0	0	0	0	0	0	0
3	49894016	T	G	TRAIP	34528	ELF1	M4460_1.02	766	10.177	8.175	8.3877	2.002	1	1	0	0	0	0	1	0	0	0	1	0	0	0	0	0	0	0	0	0	0	0	0	0	0	0	0	1	0	0	0	0	0	0	0	0	0
3	49894016	T	G	TRAIP	34528	ELF1	M4563_1.02	767	10.157	7.747	8.07523	2.41	1	1	0	0	0	0	1	0	0	0	1	0	0	0	0	0	0	0	0	0	0	0	0	0	0	0	0	1	0	0	0	0	0	0	0	0	0
3	49894016	T	G	TRAIP	34528	ETS1	M3049_1.02	786	8.669	2.388	6.38457	6.281	1	1	1	0	0	0	1	0	0	0	1	0	0	0	0	0	0	0	0	0	0	0	0	0	0	0	0	1	0	0	0	0	0	0	0	0	0
3	49894016	T	G	TRAIP	34528	ELK4	M1903_1.02	825	11.041	8.422	7.2078	2.619	0	1	0	0	0	0	1	0	0	0	1	0	0	0	0	0	0	0	0	0	0	0	0	0	0	0	0	1	0	0	0	0	0	0	0	0	0
3	49894017	G	T	TRAIP	34528	ELF1	M2275_1.02	765	9.29	7.23	7.81263	2.06	1	1	0	0	0	0	1	0	0	0	0	0	0	0	0	0	0	0	0	1	0	0	0	0	0	0	0	1	0	0	0	0	0	0	0	0	0
3	49894017	G	T	TRAIP	34528	ELF1	M4460_1.02	766	10.177	7.845	8.3877	2.332	1	1	0	0	0	0	1	0	0	0	0	0	0	0	0	0	0	0	0	1	0	0	0	0	0	0	0	1	0	0	0	0	0	0	0	0	0
3	49894017	G	T	TRAIP	34528	ELF1	M4563_1.02	767	10.157	7.86	8.07523	2.297	1	1	0	0	0	0	1	0	0	0	0	0	0	0	0	0	0	0	0	1	0	0	0	0	0	0	0	1	0	0	0	0	0	0	0	0	0
3	52029909	G	A	RPL29	34620	PRDM1	M6435_1.02	385	9.521	4.541	8.7391	4.98	1	1	1	0	0	0	4	0	0	0	0	0	0	0	0	0	0	0	0	0	0	0	0	0	4	0	0	0	0	0	0	0	0	0	0	0	0
3	52322052	C	T	GLYCTK	34635	PRDM1	M4687_1.02	383	3.231	10.139	7.04	6.908	0	0	0	1	1	1	4	0	0	0	0	0	0	0	0	0	0	0	0	0	0	0	0	0	4	0	0	1	0	0	0	0	0	0	0	0	0
3	52322052	C	T	WDR82	34636	PRDM1	M4687_1.02	383	3.231	10.139	7.04	6.908	0	0	0	1	1	1	4	0	0	0	0	0	0	0	0	0	0	0	0	0	0	0	0	0	4	0	0	1	0	0	0	0	0	0	0	0	0
3	52322052	C	T	GLYCTK	34635	ETV7	M6224_1.02	751	10.277	3.368	9.42442	6.909	1	1	1	0	0	0	4	0	0	0	0	0	0	0	0	0	0	0	0	0	0	0	0	0	4	0	0	1	0	0	0	0	0	0	0	0	0
3	52322059	C	T	GLYCTK	34635	ETV7	M6224_1.02	751	10.277	9.162	9.42442	1.115	1	0	0	0	0	0	1	0	0	0	0	0	0	0	0	0	0	0	0	0	0	0	0	0	1	0	0	0	0	0	0	0	0	0	0	0	0
3	67048537	C	T	KBTBD8	34894	STAT4	M3982_1.02	1871	6.166	-0.05	4.91	6.216	1	1	1	0	0	0	1	0	0	0	0	0	0	0	0	0	0	0	0	0	0	0	0	0	1	0	0	0	0	0	0	0	0	0	0	0	0
3	67048640	A	G	KBTBD8	34894	STAT4	M3982_1.02	1871	6.166	3.77	4.91	2.396	1	1	0	0	0	0	1	0	0	0	0	0	0	0	0	0	0	0	0	0	0	0	0	0	1	0	0	0	0	0	0	0	0	0	0	0	0
3	67048644	C	T	KBTBD8	34894	STAT4	M3982_1.02	1871	6.166	-0.05	4.91	6.216	1	1	1	0	0	0	5	0	0	0	0	0	0	0	0	0	0	0	0	0	0	0	0	0	5	0	0	0	0	0	0	0	0	0	0	0	0
3	75834723	C	T	ZNF717	34963	STAT6	M6497_1.02	1874	4.259	7.498	7.38109	3.239	0	0	0	1	1	1	3	0	0	0	0	0	0	0	0	0	0	0	0	0	0	0	0	0	3	0	0	1	0	0	0	0	0	0	0	0	0
3	75834723	C	T	ZNF717	34963	ELK1	M5382_1.02	783	10.605	4.256	10.2991	6.349	1	1	1	0	0	0	3	0	0	0	0	0	0	0	0	0	0	0	0	0	0	0	0	0	3	0	0	1	0	0	0	0	0	0	0	0	0
3	75834729	G	A	ZNF717	34963	STAT6	M6497_1.02	1874	4.259	8.698	7.38109	4.439	0	0	0	1	1	1	4	0	0	0	0	0	0	0	0	0	0	0	0	0	0	0	0	0	4	0	0	1	0	0	0	0	0	0	0	0	0
3	75834729	G	A	ZNF717	34963	ELK1	M5382_1.02	783	10.605	4.767	10.2991	5.838	1	1	1	0	0	0	4	0	0	0	0	0	0	0	0	0	0	0	0	0	0	0	0	0	4	0	0	1	0	0	0	0	0	0	0	0	0
3	75834729	G	A	ZNF717	34963	NFATC4	M6365_1.02	1691	8.501	1.592	6.65822	6.909	1	1	1	0	0	0	4	0	0	0	0	0	0	0	0	0	0	0	0	0	0	0	0	0	4	0	0	1	0	0	0	0	0	0	0	0	0
3	75834729	G	A	ZNF717	34963	NFATC2	M6363_1.02	1693	8.273	2.717	6.501	5.556	1	1	1	0	0	0	4	0	0	0	0	0	0	0	0	0	0	0	0	0	0	0	0	0	4	0	0	1	0	0	0	0	0	0	0	0	0
3	88108321	A	C	CGGBP1	34992	SPDEF	M5857_1.02	773	8.874	5.024	7.4956	3.85	1	1	1	0	0	0	1	0	0	0	0	0	0	0	1	0	0	0	0	0	0	0	0	0	0	0	0	1	0	0	0	0	0	0	0	0	0
3	88108321	A	C	CGGBP1	34992	SPDEF	M5860_1.02	776	8.806	5.036	7.48489	3.77	1	1	1	0	0	0	1	0	0	0	0	0	0	0	1	0	0	0	0	0	0	0	0	0	0	0	0	1	0	0	0	0	0	0	0	0	0
3	88108321	A	C	CGGBP1	34992	EHF	M5372_1.02	796	10.92	7.679	7.90111	3.241	1	1	1	0	0	0	1	0	0	0	0	0	0	0	1	0	0	0	0	0	0	0	0	0	0	0	0	1	0	0	0	0	0	0	0	0	0
3	88108321	A	C	CGGBP1	34992	ELF3	M5375_1.02	830	10.907	5.691	8.21704	5.216	1	1	1	0	0	0	1	0	0	0	0	0	0	0	1	0	0	0	0	0	0	0	0	0	0	0	0	1	0	0	0	0	0	0	0	0	0
3	88108321	A	C	CGGBP1	34992	ELF3	M5376_1.02	831	11.516	6.988	8.52407	4.528	1	1	1	0	0	0	1	0	0	0	0	0	0	0	1	0	0	0	0	0	0	0	0	0	0	0	0	1	0	0	0	0	0	0	0	0	0
3	88108326	G	A	CGGBP1	34992	SPDEF	M5857_1.02	773	8.874	5.014	7.4956	3.86	1	1	1	0	0	0	5	0	0	0	0	0	0	0	0	0	0	0	0	0	0	0	0	0	5	0	0	1	0	0	0	0	0	0	0	0	0
3	88108326	G	A	CGGBP1	34992	SPDEF	M5860_1.02	776	8.806	2.73	7.48489	6.076	1	1	1	0	0	0	5	0	0	0	0	0	0	0	0	0	0	0	0	0	0	0	0	0	5	0	0	1	0	0	0	0	0	0	0	0	0
3	88108326	G	A	CGGBP1	34992	EHF	M5372_1.02	796	10.92	4.011	7.90111	6.909	1	1	1	0	0	0	5	0	0	0	0	0	0	0	0	0	0	0	0	0	0	0	0	0	5	0	0	1	0	0	0	0	0	0	0	0	0
3	88108326	G	A	CGGBP1	34992	ELF3	M5375_1.02	830	10.907	3.999	8.21704	6.908	1	1	1	0	0	0	5	0	0	0	0	0	0	0	0	0	0	0	0	0	0	0	0	0	5	0	0	1	0	0	0	0	0	0	0	0	0
3	88108326	G	A	CGGBP1	34992	ELF3	M5376_1.02	831	11.516	4.614	8.52407	6.902	1	1	1	0	0	0	5	0	0	0	0	0	0	0	0	0	0	0	0	0	0	0	0	0	5	0	0	1	0	0	0	0	0	0	0	0	0
3	88108326	G	A	CGGBP1	34992	NR2C2	M4549_1.02	1626	10.903	3.994	8.63975	6.909	1	1	1	0	0	0	5	0	0	0	0	0	0	0	0	0	0	0	0	0	0	0	0	0	5	0	0	1	0	0	0	0	0	0	0	0	0
3	88108326	G	A	RP11-159G9.5	34993	NR2C2	M4549_1.02	1626	10.903	3.994	8.63975	6.909	1	1	1	0	0	0	5	0	0	0	0	0	0	0	0	0	0	0	0	0	0	0	0	0	5	0	0	1	0	0	0	0	0	0	0	0	0
3	88108326	G	A	CGGBP1	34992	NR2C2	M4554_1.02	1627	10.144	3.235	8.65353	6.909	1	1	1	0	0	0	5	0	0	0	0	0	0	0	0	0	0	0	0	0	0	0	0	0	5	0	0	1	0	0	0	0	0	0	0	0	0
3	88108326	G	A	RP11-159G9.5	34993	NR2C2	M4554_1.02	1627	10.144	3.235	8.65353	6.909	1	1	1	0	0	0	5	0	0	0	0	0	0	0	0	0	0	0	0	0	0	0	0	0	5	0	0	1	0	0	0	0	0	0	0	0	0
3	88108326	G	A	CGGBP1	34992	ETV1	M5420_1.02	750	9.412	2.523	6.5669	6.889	1	1	1	0	0	0	5	0	0	0	0	0	0	0	0	0	0	0	0	0	0	0	0	0	5	0	0	1	0	0	0	0	0	0	0	0	0
3	88108326	G	A	RP11-159G9.5	34993	ETV1	M5420_1.02	750	9.412	2.523	6.5669	6.889	1	1	1	0	0	0	5	0	0	0	0	0	0	0	0	0	0	0	0	0	0	0	0	0	5	0	0	1	0	0	0	0	0	0	0	0	0
3	88108326	G	A	CGGBP1	34992	ELF4	M5377_1.02	758	10.277	3.37	8.13838	6.907	1	1	1	0	0	0	5	0	0	0	0	0	0	0	0	0	0	0	0	0	0	0	0	0	5	0	0	1	0	0	0	0	0	0	0	0	0
3	88108326	G	A	RP11-159G9.5	34993	ELF4	M5377_1.02	758	10.277	3.37	8.13838	6.907	1	1	1	0	0	0	5	0	0	0	0	0	0	0	0	0	0	0	0	0	0	0	0	0	5	0	0	1	0	0	0	0	0	0	0	0	0
3	88108326	G	A	CGGBP1	34992	ETV2	M5421_1.02	759	7.961	1.052	7.50766	6.909	1	1	1	0	0	0	5	0	0	0	0	0	0	0	0	0	0	0	0	0	0	0	0	0	5	0	0	1	0	0	0	0	0	0	0	0	0
3	88108326	G	A	RP11-159G9.5	34993	ETV2	M5421_1.02	759	7.961	1.052	7.50766	6.909	1	1	1	0	0	0	5	0	0	0	0	0	0	0	0	0	0	0	0	0	0	0	0	0	5	0	0	1	0	0	0	0	0	0	0	0	0
3	88108326	G	A	CGGBP1	34992	ERF	M5398_1.02	760	9.483	2.588	7.017	6.895	1	1	1	0	0	0	5	0	0	0	0	0	0	0	0	0	0	0	0	0	0	0	0	0	5	0	0	1	0	0	0	0	0	0	0	0	0
3	88108326	G	A	RP11-159G9.5	34993	ERF	M5398_1.02	760	9.483	2.588	7.017	6.895	1	1	1	0	0	0	5	0	0	0	0	0	0	0	0	0	0	0	0	0	0	0	0	0	5	0	0	1	0	0	0	0	0	0	0	0	0
3	88108326	G	A	CGGBP1	34992	ELF2	M6204_1.02	761	8.823	1.914	8.38	6.909	1	1	1	0	0	0	5	0	0	0	0	0	0	0	0	0	0	0	0	0	0	0	0	0	5	0	0	1	0	0	0	0	0	0	0	0	0
3	88108326	G	A	RP11-159G9.5	34993	ELF2	M6204_1.02	761	8.823	1.914	8.38	6.909	1	1	1	0	0	0	5	0	0	0	0	0	0	0	0	0	0	0	0	0	0	0	0	0	5	0	0	1	0	0	0	0	0	0	0	0	0
3	88108326	G	A	CGGBP1	34992	ELK3	M5384_1.02	762	10.03	3.78	6.8546	6.25	1	1	1	0	0	0	5	0	0	0	0	0	0	0	0	0	0	0	0	0	0	0	0	0	5	0	0	1	0	0	0	0	0	0	0	0	0
3	88108326	G	A	RP11-159G9.5	34993	ELK3	M5384_1.02	762	10.03	3.78	6.8546	6.25	1	1	1	0	0	0	5	0	0	0	0	0	0	0	0	0	0	0	0	0	0	0	0	0	5	0	0	1	0	0	0	0	0	0	0	0	0
3	88108326	G	A	CGGBP1	34992	ETV3	M5422_1.02	764	9.057	2.22	6.7945	6.837	1	1	1	0	0	0	5	0	0	0	0	0	0	0	0	0	0	0	0	0	0	0	0	0	5	0	0	1	0	0	0	0	0	0	0	0	0
3	88108326	G	A	RP11-159G9.5	34993	ETV3	M5422_1.02	764	9.057	2.22	6.7945	6.837	1	1	1	0	0	0	5	0	0	0	0	0	0	0	0	0	0	0	0	0	0	0	0	0	5	0	0	1	0	0	0	0	0	0	0	0	0
3	88108326	G	A	CGGBP1	34992	ELF1	M2275_1.02	765	10.342	3.433	7.81263	6.909	1	1	1	0	0	0	5	0	0	0	0	0	0	0	0	0	0	0	0	0	0	0	0	0	5	0	0	1	0	0	0	0	0	0	0	0	0
3	88108326	G	A	CGGBP1	34992	ELF1	M4460_1.02	766	12.181	6.449	8.3877	5.732	1	1	1	0	0	0	5	0	0	0	0	0	0	0	0	0	0	0	0	0	0	0	0	0	5	0	0	1	0	0	0	0	0	0	0	0	0
3	88108326	G	A	RP11-159G9.5	34993	ELF1	M4460_1.02	766	12.181	6.449	8.3877	5.732	1	1	1	0	0	0	5	0	0	0	0	0	0	0	0	0	0	0	0	0	0	0	0	0	5	0	0	1	0	0	0	0	0	0	0	0	0
3	88108326	G	A	CGGBP1	34992	ELF1	M4563_1.02	767	11.562	4.659	8.07523	6.903	1	1	1	0	0	0	5	0	0	0	0	0	0	0	0	0	0	0	0	0	0	0	0	0	5	0	0	1	0	0	0	0	0	0	0	0	0
3	88108326	G	A	RP11-159G9.5	34993	ELF1	M4563_1.02	767	11.562	4.659	8.07523	6.903	1	1	1	0	0	0	5	0	0	0	0	0	0	0	0	0	0	0	0	0	0	0	0	0	5	0	0	1	0	0	0	0	0	0	0	0	0
3	88108326	G	A	CGGBP1	34992	ELF1	M4617_1.02	768	10.27	3.362	7.4205	6.908	1	1	1	0	0	0	5	0	0	0	0	0	0	0	0	0	0	0	0	0	0	0	0	0	5	0	0	1	0	0	0	0	0	0	0	0	0
3	88108326	G	A	RP11-159G9.5	34993	ELF1	M4617_1.02	768	10.27	3.362	7.4205	6.908	1	1	1	0	0	0	5	0	0	0	0	0	0	0	0	0	0	0	0	0	0	0	0	0	5	0	0	1	0	0	0	0	0	0	0	0	0
3	88108326	G	A	CGGBP1	34992	ELF1	M5373_1.02	770	10.123	3.215	8.10785	6.908	1	1	1	0	0	0	5	0	0	0	0	0	0	0	0	0	0	0	0	0	0	0	0	0	5	0	0	1	0	0	0	0	0	0	0	0	0
3	88108326	G	A	RP11-159G9.5	34993	ELF1	M5373_1.02	770	10.123	3.215	8.10785	6.908	1	1	1	0	0	0	5	0	0	0	0	0	0	0	0	0	0	0	0	0	0	0	0	0	5	0	0	1	0	0	0	0	0	0	0	0	0
3	88108326	G	A	CGGBP1	34992	ELF1	M6203_1.02	772	8.993	2.085	6.4957	6.908	1	1	1	0	0	0	5	0	0	0	0	0	0	0	0	0	0	0	0	0	0	0	0	0	5	0	0	1	0	0	0	0	0	0	0	0	0
3	88108326	G	A	RP11-159G9.5	34993	SPDEF	M5857_1.02	773	8.874	5.014	7.4956	3.86	1	1	1	0	0	0	5	0	0	0	0	0	0	0	0	0	0	0	0	0	0	0	0	0	5	0	0	1	0	0	0	0	0	0	0	0	0
3	88108326	G	A	RP11-159G9.5	34993	SPDEF	M5860_1.02	776	8.806	2.73	7.48489	6.076	1	1	1	0	0	0	5	0	0	0	0	0	0	0	0	0	0	0	0	0	0	0	0	0	5	0	0	1	0	0	0	0	0	0	0	0	0
3	88108326	G	A	CGGBP1	34992	ELK1	M3186_1.02	780	9.003	2.094	7.40374	6.909	1	1	1	0	0	0	5	0	0	0	0	0	0	0	0	0	0	0	0	0	0	0	0	0	5	0	0	1	0	0	0	0	0	0	0	0	0
3	88108326	G	A	RP11-159G9.5	34993	ELK1	M3186_1.02	780	9.003	2.094	7.40374	6.909	1	1	1	0	0	0	5	0	0	0	0	0	0	0	0	0	0	0	0	0	0	0	0	0	5	0	0	1	0	0	0	0	0	0	0	0	0
3	88108326	G	A	CGGBP1	34992	ELK1	M5380_1.02	781	9.914	3.009	6.8815	6.905	1	1	1	0	0	0	5	0	0	0	0	0	0	0	0	0	0	0	0	0	0	0	0	0	5	0	0	1	0	0	0	0	0	0	0	0	0
3	88108326	G	A	RP11-159G9.5	34993	ELK1	M5380_1.02	781	9.914	3.009	6.8815	6.905	1	1	1	0	0	0	5	0	0	0	0	0	0	0	0	0	0	0	0	0	0	0	0	0	5	0	0	1	0	0	0	0	0	0	0	0	0
3	88108326	G	A	CGGBP1	34992	ELK1	M5381_1.02	782	10.102	4.515	7.3853	5.587	1	1	1	0	0	0	5	0	0	0	0	0	0	0	0	0	0	0	0	0	0	0	0	0	5	0	0	1	0	0	0	0	0	0	0	0	0
3	88108326	G	A	RP11-159G9.5	34993	ELK1	M5381_1.02	782	10.102	4.515	7.3853	5.587	1	1	1	0	0	0	5	0	0	0	0	0	0	0	0	0	0	0	0	0	0	0	0	0	5	0	0	1	0	0	0	0	0	0	0	0	0
3	88108326	G	A	CGGBP1	34992	ELK1	M5383_1.02	784	10.521	3.711	7.412	6.81	1	1	1	0	0	0	5	0	0	0	0	0	0	0	0	0	0	0	0	0	0	0	0	0	5	0	0	1	0	0	0	0	0	0	0	0	0
3	88108326	G	A	RP11-159G9.5	34993	ELK1	M5383_1.02	784	10.521	3.711	7.412	6.81	1	1	1	0	0	0	5	0	0	0	0	0	0	0	0	0	0	0	0	0	0	0	0	0	5	0	0	1	0	0	0	0	0	0	0	0	0
3	88108326	G	A	CGGBP1	34992	ETS1	M3049_1.02	786	8.891	1.983	6.38457	6.908	1	1	1	0	0	0	5	0	0	0	0	0	0	0	0	0	0	0	0	0	0	0	0	0	5	0	0	1	0	0	0	0	0	0	0	0	0
3	88108326	G	A	RP11-159G9.5	34993	ETS1	M3049_1.02	786	8.891	1.983	6.38457	6.908	1	1	1	0	0	0	5	0	0	0	0	0	0	0	0	0	0	0	0	0	0	0	0	0	5	0	0	1	0	0	0	0	0	0	0	0	0
3	88108326	G	A	CGGBP1	34992	ETS1	M5416_1.02	790	9.3	2.396	6.7855	6.904	1	1	1	0	0	0	5	0	0	0	0	0	0	0	0	0	0	0	0	0	0	0	0	0	5	0	0	1	0	0	0	0	0	0	0	0	0
3	88108326	G	A	RP11-159G9.5	34993	ETS1	M5416_1.02	790	9.3	2.396	6.7855	6.904	1	1	1	0	0	0	5	0	0	0	0	0	0	0	0	0	0	0	0	0	0	0	0	0	5	0	0	1	0	0	0	0	0	0	0	0	0
3	88108326	G	A	CGGBP1	34992	ETS1	M5418_1.02	792	8.683	1.778	6.6252	6.905	1	1	1	0	0	0	5	0	0	0	0	0	0	0	0	0	0	0	0	0	0	0	0	0	5	0	0	1	0	0	0	0	0	0	0	0	0
3	88108326	G	A	RP11-159G9.5	34993	ETS1	M5418_1.02	792	8.683	1.778	6.6252	6.905	1	1	1	0	0	0	5	0	0	0	0	0	0	0	0	0	0	0	0	0	0	0	0	0	5	0	0	1	0	0	0	0	0	0	0	0	0
3	88108326	G	A	RP11-159G9.5	34993	EHF	M5372_1.02	796	10.92	4.011	7.90111	6.909	1	1	1	0	0	0	5	0	0	0	0	0	0	0	0	0	0	0	0	0	0	0	0	0	5	0	0	1	0	0	0	0	0	0	0	0	0
3	88108326	G	A	CGGBP1	34992	EHF	M6202_1.02	797	9.153	2.306	7.81376	6.847	1	1	1	0	0	0	5	0	0	0	0	0	0	0	0	0	0	0	0	0	0	0	0	0	5	0	0	1	0	0	0	0	0	0	0	0	0
3	88108326	G	A	RP11-159G9.5	34993	EHF	M6202_1.02	797	9.153	2.306	7.81376	6.847	1	1	1	0	0	0	5	0	0	0	0	0	0	0	0	0	0	0	0	0	0	0	0	0	5	0	0	1	0	0	0	0	0	0	0	0	0
3	88108326	G	A	CGGBP1	34992	ELF5	M5378_1.02	798	10.249	3.345	6.94201	6.904	1	1	1	0	0	0	5	0	0	0	0	0	0	0	0	0	0	0	0	0	0	0	0	0	5	0	0	1	0	0	0	0	0	0	0	0	0
3	88108326	G	A	RP11-159G9.5	34993	ELF5	M5378_1.02	798	10.249	3.345	6.94201	6.904	1	1	1	0	0	0	5	0	0	0	0	0	0	0	0	0	0	0	0	0	0	0	0	0	5	0	0	1	0	0	0	0	0	0	0	0	0
3	88108326	G	A	CGGBP1	34992	ELF5	M5379_1.02	799	9.852	3.866	6.71725	5.986	1	1	1	0	0	0	5	0	0	0	0	0	0	0	0	0	0	0	0	0	0	0	0	0	5	0	0	1	0	0	0	0	0	0	0	0	0
3	88108326	G	A	CGGBP1	34992	ELF5	M6206_1.02	800	7.521	0.612	6.5893	6.909	1	1	1	0	0	0	5	0	0	0	0	0	0	0	0	0	0	0	0	0	0	0	0	0	5	0	0	1	0	0	0	0	0	0	0	0	0
3	88108326	G	A	RP11-159G9.5	34993	ELF5	M6206_1.02	800	7.521	0.612	6.5893	6.909	1	1	1	0	0	0	5	0	0	0	0	0	0	0	0	0	0	0	0	0	0	0	0	0	5	0	0	1	0	0	0	0	0	0	0	0	0
3	88108326	G	A	CGGBP1	34992	ETV6	M5425_1.02	801	11.305	4.958	9.44002	6.347	1	1	1	0	0	0	5	0	0	0	0	0	0	0	0	0	0	0	0	0	0	0	0	0	5	0	0	1	0	0	0	0	0	0	0	0	0
3	88108326	G	A	RP11-159G9.5	34993	ETV6	M5425_1.02	801	11.305	4.958	9.44002	6.347	1	1	1	0	0	0	5	0	0	0	0	0	0	0	0	0	0	0	0	0	0	0	0	0	5	0	0	1	0	0	0	0	0	0	0	0	0
3	88108326	G	A	CGGBP1	34992	ETV6	M5426_1.02	802	9.34	3.854	6.8986	5.486	1	1	1	0	0	0	5	0	0	0	0	0	0	0	0	0	0	0	0	0	0	0	0	0	5	0	0	1	0	0	0	0	0	0	0	0	0
3	88108326	G	A	RP11-159G9.5	34993	ETV6	M5426_1.02	802	9.34	3.854	6.8986	5.486	1	1	1	0	0	0	5	0	0	0	0	0	0	0	0	0	0	0	0	0	0	0	0	0	5	0	0	1	0	0	0	0	0	0	0	0	0
3	88108326	G	A	CGGBP1	34992	FLI1	M2277_1.02	806	9.838	2.929	7.1612	6.909	1	1	1	0	0	0	5	0	0	0	0	0	0	0	0	0	0	0	0	0	0	0	0	0	5	0	0	1	0	0	0	0	0	0	0	0	0
3	88108326	G	A	RP11-159G9.5	34993	FLI1	M2277_1.02	806	9.838	2.929	7.1612	6.909	1	1	1	0	0	0	5	0	0	0	0	0	0	0	0	0	0	0	0	0	0	0	0	0	5	0	0	1	0	0	0	0	0	0	0	0	0
3	88108326	G	A	CGGBP1	34992	FLI1	M5431_1.02	807	8.789	1.883	6.6738	6.906	1	1	1	0	0	0	5	0	0	0	0	0	0	0	0	0	0	0	0	0	0	0	0	0	5	0	0	1	0	0	0	0	0	0	0	0	0
3	88108326	G	A	RP11-159G9.5	34993	FLI1	M5431_1.02	807	8.789	1.883	6.6738	6.906	1	1	1	0	0	0	5	0	0	0	0	0	0	0	0	0	0	0	0	0	0	0	0	0	5	0	0	1	0	0	0	0	0	0	0	0	0
3	88108326	G	A	CGGBP1	34992	FLI1	M5433_1.02	809	8.807	1.9	7.0497	6.907	1	1	1	0	0	0	5	0	0	0	0	0	0	0	0	0	0	0	0	0	0	0	0	0	5	0	0	1	0	0	0	0	0	0	0	0	0
3	88108326	G	A	RP11-159G9.5	34993	FLI1	M5433_1.02	809	8.807	1.9	7.0497	6.907	1	1	1	0	0	0	5	0	0	0	0	0	0	0	0	0	0	0	0	0	0	0	0	0	5	0	0	1	0	0	0	0	0	0	0	0	0
3	88108326	G	A	CGGBP1	34992	GABPA	M4462_1.02	812	10.146	3.237	7.2686	6.909	1	1	1	0	0	0	5	0	0	0	0	0	0	0	0	0	0	0	0	0	0	0	0	0	5	0	0	1	0	0	0	0	0	0	0	0	0
3	88108326	G	A	RP11-159G9.5	34993	GABPA	M4462_1.02	812	10.146	3.237	7.2686	6.909	1	1	1	0	0	0	5	0	0	0	0	0	0	0	0	0	0	0	0	0	0	0	0	0	5	0	0	1	0	0	0	0	0	0	0	0	0
3	88108326	G	A	CGGBP1	34992	GABPA	M4505_1.02	813	10.456	3.547	7.30378	6.909	1	1	1	0	0	0	5	0	0	0	0	0	0	0	0	0	0	0	0	0	0	0	0	0	5	0	0	1	0	0	0	0	0	0	0	0	0
3	88108326	G	A	RP11-159G9.5	34993	GABPA	M4505_1.02	813	10.456	3.547	7.30378	6.909	1	1	1	0	0	0	5	0	0	0	0	0	0	0	0	0	0	0	0	0	0	0	0	0	5	0	0	1	0	0	0	0	0	0	0	0	0
3	88108326	G	A	CGGBP1	34992	GABPA	M4540_1.02	814	11.677	4.771	8.04582	6.906	1	1	1	0	0	0	5	0	0	0	0	0	0	0	0	0	0	0	0	0	0	0	0	0	5	0	0	1	0	0	0	0	0	0	0	0	0
3	88108326	G	A	RP11-159G9.5	34993	GABPA	M4540_1.02	814	11.677	4.771	8.04582	6.906	1	1	1	0	0	0	5	0	0	0	0	0	0	0	0	0	0	0	0	0	0	0	0	0	5	0	0	1	0	0	0	0	0	0	0	0	0
3	88108326	G	A	CGGBP1	34992	GABPA	M4568_1.02	815	12.774	5.865	8.45475	6.909	1	1	1	0	0	0	5	0	0	0	0	0	0	0	0	0	0	0	0	0	0	0	0	0	5	0	0	1	0	0	0	0	0	0	0	0	0
3	88108326	G	A	RP11-159G9.5	34993	GABPA	M4568_1.02	815	12.774	5.865	8.45475	6.909	1	1	1	0	0	0	5	0	0	0	0	0	0	0	0	0	0	0	0	0	0	0	0	0	5	0	0	1	0	0	0	0	0	0	0	0	0
3	88108326	G	A	CGGBP1	34992	GABPA	M4620_1.02	816	11.627	6.374	7.93695	5.253	1	1	1	0	0	0	5	0	0	0	0	0	0	0	0	0	0	0	0	0	0	0	0	0	5	0	0	1	0	0	0	0	0	0	0	0	0
3	88108326	G	A	RP11-159G9.5	34993	GABPA	M4620_1.02	816	11.627	6.374	7.93695	5.253	1	1	1	0	0	0	5	0	0	0	0	0	0	0	0	0	0	0	0	0	0	0	0	0	5	0	0	1	0	0	0	0	0	0	0	0	0
3	88108326	G	A	CGGBP1	34992	GABPA	M5475_1.02	817	10.579	3.686	7.0648	6.893	1	1	1	0	0	0	5	0	0	0	0	0	0	0	0	0	0	0	0	0	0	0	0	0	5	0	0	1	0	0	0	0	0	0	0	0	0
3	88108326	G	A	RP11-159G9.5	34993	GABPA	M5475_1.02	817	10.579	3.686	7.0648	6.893	1	1	1	0	0	0	5	0	0	0	0	0	0	0	0	0	0	0	0	0	0	0	0	0	5	0	0	1	0	0	0	0	0	0	0	0	0
3	88108326	G	A	CGGBP1	34992	GABPA	M6252_1.02	818	11.474	4.565	7.88467	6.909	1	1	1	0	0	0	5	0	0	0	0	0	0	0	0	0	0	0	0	0	0	0	0	0	5	0	0	1	0	0	0	0	0	0	0	0	0
3	88108326	G	A	RP11-159G9.5	34993	GABPA	M6252_1.02	818	11.474	4.565	7.88467	6.909	1	1	1	0	0	0	5	0	0	0	0	0	0	0	0	0	0	0	0	0	0	0	0	0	5	0	0	1	0	0	0	0	0	0	0	0	0
3	88108326	G	A	CGGBP1	34992	ERG	M5399_1.02	819	8.67	1.768	6.7374	6.902	1	1	1	0	0	0	5	0	0	0	0	0	0	0	0	0	0	0	0	0	0	0	0	0	5	0	0	1	0	0	0	0	0	0	0	0	0
3	88108326	G	A	RP11-159G9.5	34993	ERG	M5399_1.02	819	8.67	1.768	6.7374	6.902	1	1	1	0	0	0	5	0	0	0	0	0	0	0	0	0	0	0	0	0	0	0	0	0	5	0	0	1	0	0	0	0	0	0	0	0	0
3	88108326	G	A	CGGBP1	34992	ERG	M5401_1.02	821	9.017	2.113	6.8883	6.904	1	1	1	0	0	0	5	0	0	0	0	0	0	0	0	0	0	0	0	0	0	0	0	0	5	0	0	1	0	0	0	0	0	0	0	0	0
3	88108326	G	A	RP11-159G9.5	34993	ERG	M5401_1.02	821	9.017	2.113	6.8883	6.904	1	1	1	0	0	0	5	0	0	0	0	0	0	0	0	0	0	0	0	0	0	0	0	0	5	0	0	1	0	0	0	0	0	0	0	0	0
3	88108326	G	A	CGGBP1	34992	ERG	M6213_1.02	823	7.328	0.419	7.21353	6.909	1	1	1	0	0	0	5	0	0	0	0	0	0	0	0	0	0	0	0	0	0	0	0	0	5	0	0	1	0	0	0	0	0	0	0	0	0
3	88108326	G	A	RP11-159G9.5	34993	ERG	M6213_1.02	823	7.328	0.419	7.21353	6.909	1	1	1	0	0	0	5	0	0	0	0	0	0	0	0	0	0	0	0	0	0	0	0	0	5	0	0	1	0	0	0	0	0	0	0	0	0
3	88108326	G	A	CGGBP1	34992	ELK4	M1903_1.02	825	10.44	3.531	7.2078	6.909	1	1	1	0	0	0	5	0	0	0	0	0	0	0	0	0	0	0	0	0	0	0	0	0	5	0	0	1	0	0	0	0	0	0	0	0	0
3	88108326	G	A	RP11-159G9.5	34993	ELK4	M1903_1.02	825	10.44	3.531	7.2078	6.909	1	1	1	0	0	0	5	0	0	0	0	0	0	0	0	0	0	0	0	0	0	0	0	0	5	0	0	1	0	0	0	0	0	0	0	0	0
3	88108326	G	A	CGGBP1	34992	ELK4	M4522_1.02	826	9.866	2.957	6.8377	6.909	1	1	1	0	0	0	5	0	0	0	0	0	0	0	0	0	0	0	0	0	0	0	0	0	5	0	0	1	0	0	0	0	0	0	0	0	0
3	88108326	G	A	CGGBP1	34992	ELK4	M4539_1.02	827	9.681	2.772	7.1766	6.909	1	1	1	0	0	0	5	0	0	0	0	0	0	0	0	0	0	0	0	0	0	0	0	0	5	0	0	1	0	0	0	0	0	0	0	0	0
3	88108326	G	A	CGGBP1	34992	ELK4	M5385_1.02	828	9.358	2.463	6.8372	6.895	1	1	1	0	0	0	5	0	0	0	0	0	0	0	0	0	0	0	0	0	0	0	0	0	5	0	0	1	0	0	0	0	0	0	0	0	0
3	88108326	G	A	RP11-159G9.5	34993	ELK4	M5385_1.02	828	9.358	2.463	6.8372	6.895	1	1	1	0	0	0	5	0	0	0	0	0	0	0	0	0	0	0	0	0	0	0	0	0	5	0	0	1	0	0	0	0	0	0	0	0	0
3	88108326	G	A	CGGBP1	34992	ELK4	M6209_1.02	829	9.265	6.243	7.22393	3.022	1	1	1	0	0	0	5	0	0	0	0	0	0	0	0	0	0	0	0	0	0	0	0	0	5	0	0	1	0	0	0	0	0	0	0	0	0
3	88108326	G	A	RP11-159G9.5	34993	ELK4	M6209_1.02	829	9.265	6.243	7.22393	3.022	1	1	1	0	0	0	5	0	0	0	0	0	0	0	0	0	0	0	0	0	0	0	0	0	5	0	0	1	0	0	0	0	0	0	0	0	0
3	88108326	G	A	RP11-159G9.5	34993	ELF3	M5375_1.02	830	10.907	3.999	8.21704	6.908	1	1	1	0	0	0	5	0	0	0	0	0	0	0	0	0	0	0	0	0	0	0	0	0	5	0	0	1	0	0	0	0	0	0	0	0	0
3	88108326	G	A	RP11-159G9.5	34993	ELF3	M5376_1.02	831	11.516	4.614	8.52407	6.902	1	1	1	0	0	0	5	0	0	0	0	0	0	0	0	0	0	0	0	0	0	0	0	0	5	0	0	1	0	0	0	0	0	0	0	0	0
3	88108326	G	A	CGGBP1	34992	FEV	M5429_1.02	833	9.274	2.61	6.74781	6.664	1	1	1	0	0	0	5	0	0	0	0	0	0	0	0	0	0	0	0	0	0	0	0	0	5	0	0	1	0	0	0	0	0	0	0	0	0
3	88108326	G	A	RP11-159G9.5	34993	FEV	M5429_1.02	833	9.274	2.61	6.74781	6.664	1	1	1	0	0	0	5	0	0	0	0	0	0	0	0	0	0	0	0	0	0	0	0	0	5	0	0	1	0	0	0	0	0	0	0	0	0
3	88108326	G	A	CGGBP1	34992	FEV	M6226_1.02	834	8.552	1.644	6.82	6.908	1	1	1	0	0	0	5	0	0	0	0	0	0	0	0	0	0	0	0	0	0	0	0	0	5	0	0	1	0	0	0	0	0	0	0	0	0
3	88108326	G	A	RP11-159G9.5	34993	FEV	M6226_1.02	834	8.552	1.644	6.82	6.908	1	1	1	0	0	0	5	0	0	0	0	0	0	0	0	0	0	0	0	0	0	0	0	0	5	0	0	1	0	0	0	0	0	0	0	0	0
3	88108326	G	A	CGGBP1	34992	ETV4	M5423_1.02	836	9.485	2.585	6.51511	6.9	1	1	1	0	0	0	5	0	0	0	0	0	0	0	0	0	0	0	0	0	0	0	0	0	5	0	0	1	0	0	0	0	0	0	0	0	0
3	88108326	G	A	RP11-159G9.5	34993	ETV4	M5423_1.02	836	9.485	2.585	6.51511	6.9	1	1	1	0	0	0	5	0	0	0	0	0	0	0	0	0	0	0	0	0	0	0	0	0	5	0	0	1	0	0	0	0	0	0	0	0	0
3	88108326	G	A	CGGBP1	34992	ETV5	M5424_1.02	839	8.767	1.869	6.289	6.898	1	1	1	0	0	0	5	0	0	0	0	0	0	0	0	0	0	0	0	0	0	0	0	0	5	0	0	1	0	0	0	0	0	0	0	0	0
3	88108326	G	A	RP11-159G9.5	34993	ETV5	M5424_1.02	839	8.767	1.869	6.289	6.898	1	1	1	0	0	0	5	0	0	0	0	0	0	0	0	0	0	0	0	0	0	0	0	0	5	0	0	1	0	0	0	0	0	0	0	0	0
3	88108962	C	T	CGGBP1	34992	ELF1	M6203_1.02	772	6.774	5.561	6.4957	1.213	1	0	0	0	0	0	1	0	0	0	0	0	0	0	0	0	0	0	0	0	0	0	0	0	1	0	0	0	0	0	0	0	0	0	0	0	0
3	88109091	C	T	CGGBP1	34992	ELF5	M5379_1.02	799	6.815	1.898	6.71725	4.917	1	1	1	0	0	0	1	0	0	0	0	0	0	0	0	0	0	0	0	0	0	0	0	0	1	0	0	0	0	0	0	0	0	0	0	0	0
3	97158917	G	A	EPHA6	35010	ETS1	M3050_1.02	787	6.777	-0.132	6.66409	6.909	1	1	1	0	0	0	2	0	0	0	0	0	0	0	0	0	0	0	0	0	0	0	0	0	2	0	0	0	0	0	0	0	0	0	0	0	0
3	97159056	C	T	EPHA6	35010	ETS1	M3050_1.02	787	6.939	0.869	6.66409	6.07	1	1	1	0	0	0	3	0	0	0	0	0	0	0	0	0	0	0	0	0	0	0	0	0	3	0	0	0	0	0	0	0	0	0	0	0	0
3	97159346	C	T	EPHA6	35010	ETS1	M3050_1.02	787	8.661	1.752	6.66409	6.909	1	1	1	0	0	0	2	0	0	0	0	0	0	0	0	0	0	0	0	0	0	0	0	0	2	0	0	0	0	0	0	0	0	0	0	0	0
3	99536543	C	T	CMSS1	35053	NR2E3	M6391_1.02	1490	5.54	8.812	8.26232	3.272	0	0	0	1	1	1	3	0	0	0	0	0	0	0	0	0	0	0	0	0	0	0	0	0	3	0	0	0	0	0	0	0	0	0	0	0	0
3	101280670	G	A	TRMT10C	35102	ATF5	M6154_1.02	302	10.595	3.747	7.58167	6.848	1	1	1	0	0	0	18	0	0	0	0	0	0	0	0	0	0	0	0	0	0	0	0	0	18	0	0	1	0	0	0	0	0	0	0	0	0
3	101280670	G	T	TRMT10C	35102	ATF5	M6154_1.02	302	10.595	7.842	7.58167	2.753	0	1	0	0	0	0	1	0	0	0	0	0	0	0	0	0	0	0	0	0	0	0	0	0	1	0	0	1	0	0	0	0	0	0	0	0	0
3	101280671	G	A	TRMT10C	35102	ETS1	M3049_1.02	786	2.388	6.603	6.38457	4.215	0	0	0	1	1	1	12	0	0	0	0	0	0	0	0	0	0	0	0	0	0	0	0	0	12	0	0	1	0	0	0	0	0	0	0	0	0
3	101280671	G	A	TRMT10C	35102	ATF5	M6154_1.02	302	10.595	7.134	7.58167	3.461	1	1	1	0	0	0	12	0	0	0	0	0	0	0	0	0	0	0	0	0	0	0	0	0	12	0	0	1	0	0	0	0	0	0	0	0	0
3	101380086	A	C	ZBTB11	35105	FOXJ2	M5453_1.02	851	4.389	9.361	9.07379	4.972	0	0	0	1	1	1	4	0	0	0	1	0	0	0	0	2	0	0	0	0	0	0	0	1	0	0	0	1	0	0	0	0	0	0	0	0	0
3	101380086	A	C	ZBTB11	35105	FOXO3	M3280_1.02	860	1.699	8.608	8.52829	6.909	0	0	0	1	1	1	4	0	0	0	1	0	0	0	0	2	0	0	0	0	0	0	0	1	0	0	0	1	0	0	0	0	0	0	0	0	0
3	101380088	A	C	ZBTB11	35105	FOXJ2	M5453_1.02	851	4.389	9.361	9.07379	4.972	0	0	0	1	1	1	1	0	0	0	0	0	0	1	0	0	0	0	0	0	0	0	0	0	0	0	0	1	0	0	0	0	0	0	0	0	0
3	101380088	A	C	ZBTB11	35105	FOXO3	M3280_1.02	860	1.699	8.608	8.52829	6.909	0	0	0	1	1	1	1	0	0	0	0	0	0	1	0	0	0	0	0	0	0	0	0	0	0	0	0	1	0	0	0	0	0	0	0	0	0
3	108539901	C	T	TRAT1	35159	IRF1	M6307_1.02	1415	9.894	6.457	7.74745	3.437	1	1	1	0	0	0	1	0	0	0	0	0	0	0	0	0	0	0	0	0	0	0	0	0	1	0	0	0	0	0	0	0	0	0	0	0	0
3	108540367	C	T	TRAT1	35159	IRF1	M6307_1.02	1415	8.483	5.046	7.74745	3.437	1	1	1	0	0	0	2	0	0	0	0	0	0	0	0	0	0	0	0	0	0	0	0	0	2	0	0	0	0	0	0	0	0	0	0	0	0
3	108540559	T	A	TRAT1	35159	IRF1	M6307_1.02	1415	10.287	3.396	7.74745	6.891	1	1	1	0	0	0	1	0	0	0	0	0	0	0	0	0	0	0	0	0	0	0	0	0	1	0	0	0	0	0	0	0	0	0	0	0	0
3	108540560	C	T	TRAT1	35159	IRF1	M6307_1.02	1415	10.287	6.851	7.74745	3.436	1	1	1	0	0	0	1	0	0	0	0	0	0	0	0	0	0	0	0	0	0	0	0	0	1	0	0	0	0	0	0	0	0	0	0	0	0
3	108837223	G	A	MORC1	35161	NFATC4	M6365_1.02	1691	7.937	4.633	6.65822	3.304	1	1	1	0	0	0	2	0	0	0	0	0	0	0	0	0	0	0	0	0	0	0	0	0	2	0	0	0	0	0	0	0	0	0	0	0	0
3	108838166	C	T	MORC1	35161	NFATC4	M6365_1.02	1691	9.658	2.75	6.65822	6.908	1	1	1	0	0	0	2	0	0	0	0	0	0	0	0	0	0	0	0	0	0	0	0	0	2	0	0	0	0	0	0	0	0	0	0	0	0
3	108838167	C	T	MORC1	35161	NFATC4	M6365_1.02	1691	9.658	2.803	6.65822	6.855	1	1	1	0	0	0	1	0	0	0	0	0	0	0	0	0	0	0	0	0	0	0	0	0	1	0	0	0	0	0	0	0	0	0	0	0	0
3	108838262	C	T	MORC1	35161	NFATC4	M6365_1.02	1691	9.37	2.462	6.65822	6.908	1	1	1	0	0	0	1	0	0	0	0	0	0	0	0	0	0	0	0	0	0	0	0	0	1	0	0	0	0	0	0	0	0	0	0	0	0
3	119182617	C	T	TMEM39A	35304	KLF14	M5592_1.02	615	9.342	6.157	8.41416	3.185	1	1	1	0	0	0	6	0	0	0	0	0	0	0	0	0	0	0	0	0	0	0	0	0	6	0	0	1	0	0	0	0	0	0	0	0	0
3	119182617	C	T	TMEM39A	35304	ELF2	M6204_1.02	761	9.679	4.27	8.38	5.409	1	1	1	0	0	0	6	0	0	0	0	0	0	0	0	0	0	0	0	0	0	0	0	0	6	0	0	1	0	0	0	0	0	0	0	0	0
3	119182617	C	T	TMEM39A	35304	ETS1	M3049_1.02	786	2.388	6.603	6.38457	4.215	0	0	0	1	1	1	6	0	0	0	0	0	0	0	0	0	0	0	0	0	0	0	0	0	6	0	0	1	0	0	0	0	0	0	0	0	0
3	119182617	C	T	TMEM39A	35304	KLF6	M6325_1.02	387	7.891	1.194	5.708	6.697	1	1	1	0	0	0	6	0	0	0	0	0	0	0	0	0	0	0	0	0	0	0	0	0	6	0	0	1	0	0	0	0	0	0	0	0	0
3	119182617	C	T	TMEM39A	35304	KLF5	M2391_1.02	431	8.816	5.526	6.863	3.29	1	1	1	0	0	0	6	0	0	0	0	0	0	0	0	0	0	0	0	0	0	0	0	0	6	0	0	1	0	0	0	0	0	0	0	0	0
3	119182617	C	T	TMEM39A	35304	EGR1	M1971_1.02	520	8.339	6.428	8.08983	1.911	1	0	0	0	0	0	6	0	0	0	0	0	0	0	0	0	0	0	0	0	0	0	0	0	6	0	0	1	0	0	0	0	0	0	0	0	0
3	119182618	C	T	TMEM39A	35304	KLF14	M5592_1.02	615	9.342	5.96	8.41416	3.382	1	1	1	0	0	0	4	0	0	0	0	0	0	0	0	0	0	0	0	0	0	0	0	0	4	0	0	1	0	0	0	0	0	0	0	0	0
3	119182618	C	T	TMEM39A	35304	ELF2	M6204_1.02	761	9.679	7.607	8.38	2.072	1	1	0	0	0	0	4	0	0	0	0	0	0	0	0	0	0	0	0	0	0	0	0	0	4	0	0	1	0	0	0	0	0	0	0	0	0
3	119182618	C	T	TMEM39A	35304	EGR1	M1971_1.02	520	8.339	4.849	8.08983	3.49	1	1	1	0	0	0	4	0	0	0	0	0	0	0	0	0	0	0	0	0	0	0	0	0	4	0	0	1	0	0	0	0	0	0	0	0	0
3	122134718	C	A	WDR5B	35375	STAT4	M3982_1.02	1871	5.091	4.185	4.91	0.906	1	0	0	0	0	0	1	0	0	0	0	0	0	1	0	0	0	0	0	0	0	0	0	0	0	0	0	1	0	0	0	0	0	0	0	0	0
3	122134938	A	T	WDR5B	35375	ELF1	M6203_1.02	772	6.992	4.283	6.4957	2.709	1	1	0	0	0	0	1	0	0	0	0	0	0	0	0	0	0	0	0	0	0	0	0	0	1	0	0	1	0	0	0	0	0	0	0	0	0
3	122134938	A	T	WDR5B	35375	ELK1	M1860_1.02	779	8.573	6.033	6.1754	2.54	1	1	0	0	0	0	1	0	0	0	0	0	0	0	0	0	0	0	0	0	0	0	0	0	1	0	0	1	0	0	0	0	0	0	0	0	0
3	122134938	A	T	WDR5B	35375	ELK1	M6207_1.02	785	6.169	3.626	6.0158	2.543	1	1	0	0	0	0	1	0	0	0	0	0	0	0	0	0	0	0	0	0	0	0	0	0	1	0	0	1	0	0	0	0	0	0	0	0	0
3	122134938	A	T	WDR5B	35375	ELK4	M1903_1.02	825	7.596	2.239	7.2078	5.357	1	1	1	0	0	0	1	0	0	0	0	0	0	0	0	0	0	0	0	0	0	0	0	0	1	0	0	1	0	0	0	0	0	0	0	0	0
3	122134938	A	T	WDR5B	35375	ELK4	M4522_1.02	826	7.221	1.832	6.8377	5.389	1	1	1	0	0	0	1	0	0	0	0	0	0	0	0	0	0	0	0	0	0	0	0	0	1	0	0	1	0	0	0	0	0	0	0	0	0
3	122135048	C	T	WDR5B	35375	IRF7	M5576_1.02	1431	3.452	9.644	8.77952	6.192	0	0	0	1	1	1	8	0	0	0	0	0	0	0	0	0	0	0	0	0	0	0	0	0	8	0	0	1	0	0	0	0	0	0	0	0	0
3	122135048	C	T	WDR5B	35375	STAT4	M3982_1.02	1871	5.506	-1.217	4.91	6.723	1	1	1	0	0	0	8	0	0	0	0	0	0	0	0	0	0	0	0	0	0	0	0	0	8	0	0	1	0	0	0	0	0	0	0	0	0
3	122135048	C	T	WDR5B	35375	ETV1	M5420_1.02	750	9.486	2.597	6.5669	6.889	1	1	1	0	0	0	8	0	0	0	0	0	0	0	0	0	0	0	0	0	0	0	0	0	8	0	0	1	0	0	0	0	0	0	0	0	0
3	122135048	C	T	WDR5B	35375	ETV2	M5421_1.02	759	11.164	4.256	7.50766	6.908	1	1	1	0	0	0	8	0	0	0	0	0	0	0	0	0	0	0	0	0	0	0	0	0	8	0	0	1	0	0	0	0	0	0	0	0	0
3	122135048	C	T	WDR5B	35375	ERF	M5398_1.02	760	10.782	3.888	7.017	6.894	1	1	1	0	0	0	8	0	0	0	0	0	0	0	0	0	0	0	0	0	0	0	0	0	8	0	0	1	0	0	0	0	0	0	0	0	0
3	122135048	C	T	WDR5B	35375	ELK3	M5384_1.02	762	9.492	3.242	6.8546	6.25	1	1	1	0	0	0	8	0	0	0	0	0	0	0	0	0	0	0	0	0	0	0	0	0	8	0	0	1	0	0	0	0	0	0	0	0	0
3	122135048	C	T	WDR5B	35375	ETV3	M5422_1.02	764	10.108	3.271	6.7945	6.837	1	1	1	0	0	0	8	0	0	0	0	0	0	0	0	0	0	0	0	0	0	0	0	0	8	0	0	1	0	0	0	0	0	0	0	0	0
3	122135048	C	T	WDR5B	35375	ELF1	M2275_1.02	765	8.542	1.633	7.81263	6.909	1	1	1	0	0	0	8	0	0	0	0	0	0	0	0	0	0	0	0	0	0	0	0	0	8	0	0	1	0	0	0	0	0	0	0	0	0
3	122135048	C	T	WDR5B	35375	ELF1	M4617_1.02	768	7.468	0.559	7.4205	6.909	1	1	1	0	0	0	8	0	0	0	0	0	0	0	0	0	0	0	0	0	0	0	0	0	8	0	0	1	0	0	0	0	0	0	0	0	0
3	122135048	C	T	WDR5B	35375	ELF1	M6203_1.02	772	8.76	1.852	6.4957	6.908	1	1	1	0	0	0	8	0	0	0	0	0	0	0	0	0	0	0	0	0	0	0	0	0	8	0	0	1	0	0	0	0	0	0	0	0	0
3	122135048	C	T	WDR5B	35375	ELK1	M1860_1.02	779	7.959	4.689	6.1754	3.27	1	1	1	0	0	0	8	0	0	0	0	0	0	0	0	0	0	0	0	0	0	0	0	0	8	0	0	1	0	0	0	0	0	0	0	0	0
3	122135048	C	T	WDR5B	35375	ELK1	M5380_1.02	781	9.448	2.542	6.8815	6.906	1	1	1	0	0	0	8	0	0	0	0	0	0	0	0	0	0	0	0	0	0	0	0	0	8	0	0	1	0	0	0	0	0	0	0	0	0
3	122135048	C	T	WDR5B	35375	ELK1	M5381_1.02	782	9.911	4.324	7.3853	5.587	1	1	1	0	0	0	8	0	0	0	0	0	0	0	0	0	0	0	0	0	0	0	0	0	8	0	0	1	0	0	0	0	0	0	0	0	0
3	122135048	C	T	WDR5B	35375	ELK1	M5383_1.02	784	9.337	2.527	7.412	6.81	1	1	1	0	0	0	8	0	0	0	0	0	0	0	0	0	0	0	0	0	0	0	0	0	8	0	0	1	0	0	0	0	0	0	0	0	0
3	122135048	C	T	WDR5B	35375	ELK1	M6207_1.02	785	8.665	4.455	6.0158	4.21	1	1	1	0	0	0	8	0	0	0	0	0	0	0	0	0	0	0	0	0	0	0	0	0	8	0	0	1	0	0	0	0	0	0	0	0	0
3	122135048	C	T	WDR5B	35375	ETS1	M3049_1.02	786	8.599	1.691	6.38457	6.908	1	1	1	0	0	0	8	0	0	0	0	0	0	0	0	0	0	0	0	0	0	0	0	0	8	0	0	1	0	0	0	0	0	0	0	0	0
3	122135048	C	T	WDR5B	35375	ETS1	M3050_1.02	787	7.94	1.031	6.66409	6.909	1	1	1	0	0	0	8	0	0	0	0	0	0	0	0	0	0	0	0	0	0	0	0	0	8	0	0	1	0	0	0	0	0	0	0	0	0
3	122135048	C	T	WDR5B	35375	ETS1	M5416_1.02	790	10.668	3.763	6.7855	6.905	1	1	1	0	0	0	8	0	0	0	0	0	0	0	0	0	0	0	0	0	0	0	0	0	8	0	0	1	0	0	0	0	0	0	0	0	0
3	122135048	C	T	WDR5B	35375	ETS1	M5418_1.02	792	10.276	3.371	6.6252	6.905	1	1	1	0	0	0	8	0	0	0	0	0	0	0	0	0	0	0	0	0	0	0	0	0	8	0	0	1	0	0	0	0	0	0	0	0	0
3	122135048	C	T	WDR5B	35375	ETS1	M6220_1.02	794	7.948	1.043	5.959	6.905	1	1	1	0	0	0	8	0	0	0	0	0	0	0	0	0	0	0	0	0	0	0	0	0	8	0	0	1	0	0	0	0	0	0	0	0	0
3	122135048	C	T	WDR5B	35375	EHF	M6202_1.02	797	9.608	2.761	7.81376	6.847	1	1	1	0	0	0	8	0	0	0	0	0	0	0	0	0	0	0	0	0	0	0	0	0	8	0	0	1	0	0	0	0	0	0	0	0	0
3	122135048	C	T	WDR5B	35375	ETV6	M5426_1.02	802	8.327	2.84	6.8986	5.487	1	1	1	0	0	0	8	0	0	0	0	0	0	0	0	0	0	0	0	0	0	0	0	0	8	0	0	1	0	0	0	0	0	0	0	0	0
3	122135048	C	T	WDR5B	35375	SPIB	M1908_1.02	803	6.713	2.91	5.52	3.803	1	1	1	0	0	0	8	0	0	0	0	0	0	0	0	0	0	0	0	0	0	0	0	0	8	0	0	1	0	0	0	0	0	0	0	0	0
3	122135048	C	T	WDR5B	35375	FLI1	M2277_1.02	806	8.798	1.89	7.1612	6.908	1	1	1	0	0	0	8	0	0	0	0	0	0	0	0	0	0	0	0	0	0	0	0	0	8	0	0	1	0	0	0	0	0	0	0	0	0
3	122135048	C	T	WDR5B	35375	FLI1	M5431_1.02	807	10.485	3.579	6.6738	6.906	1	1	1	0	0	0	8	0	0	0	0	0	0	0	0	0	0	0	0	0	0	0	0	0	8	0	0	1	0	0	0	0	0	0	0	0	0
3	122135048	C	T	WDR5B	35375	FLI1	M5433_1.02	809	11.244	4.337	7.0497	6.907	1	1	1	0	0	0	8	0	0	0	0	0	0	0	0	0	0	0	0	0	0	0	0	0	8	0	0	1	0	0	0	0	0	0	0	0	0
3	122135048	C	T	WDR5B	35375	GABPA	M4462_1.02	812	9.259	2.35	7.2686	6.909	1	1	1	0	0	0	8	0	0	0	0	0	0	0	0	0	0	0	0	0	0	0	0	0	8	0	0	1	0	0	0	0	0	0	0	0	0
3	122135048	C	T	WDR5B	35375	GABPA	M4505_1.02	813	9.278	2.369	7.30378	6.909	1	1	1	0	0	0	8	0	0	0	0	0	0	0	0	0	0	0	0	0	0	0	0	0	8	0	0	1	0	0	0	0	0	0	0	0	0
3	122135048	C	T	WDR5B	35375	GABPA	M4540_1.02	814	8.437	1.53	8.04582	6.907	1	1	1	0	0	0	8	0	0	0	0	0	0	0	0	0	0	0	0	0	0	0	0	0	8	0	0	1	0	0	0	0	0	0	0	0	0
3	122135048	C	T	WDR5B	35375	GABPA	M4620_1.02	816	8.22	2.967	7.93695	5.253	1	1	1	0	0	0	8	0	0	0	0	0	0	0	0	0	0	0	0	0	0	0	0	0	8	0	0	1	0	0	0	0	0	0	0	0	0
3	122135048	C	T	WDR5B	35375	GABPA	M5475_1.02	817	9.791	2.898	7.0648	6.893	1	1	1	0	0	0	8	0	0	0	0	0	0	0	0	0	0	0	0	0	0	0	0	0	8	0	0	1	0	0	0	0	0	0	0	0	0
3	122135048	C	T	WDR5B	35375	GABPA	M6252_1.02	818	9.076	2.168	7.88467	6.908	1	1	1	0	0	0	8	0	0	0	0	0	0	0	0	0	0	0	0	0	0	0	0	0	8	0	0	1	0	0	0	0	0	0	0	0	0
3	122135048	C	T	WDR5B	35375	ERG	M5399_1.02	819	10.594	3.691	6.7374	6.903	1	1	1	0	0	0	8	0	0	0	0	0	0	0	0	0	0	0	0	0	0	0	0	0	8	0	0	1	0	0	0	0	0	0	0	0	0
3	122135048	C	T	WDR5B	35375	ERG	M5401_1.02	821	10.753	3.85	6.8883	6.903	1	1	1	0	0	0	8	0	0	0	0	0	0	0	0	0	0	0	0	0	0	0	0	0	8	0	0	1	0	0	0	0	0	0	0	0	0
3	122135048	C	T	WDR5B	35375	ERG	M6213_1.02	823	10.92	4.012	7.21353	6.908	1	1	1	0	0	0	8	0	0	0	0	0	0	0	0	0	0	0	0	0	0	0	0	0	8	0	0	1	0	0	0	0	0	0	0	0	0
3	122135048	C	T	WDR5B	35375	ELK4	M1903_1.02	825	9.701	2.793	7.2078	6.908	1	1	1	0	0	0	8	0	0	0	0	0	0	0	0	0	0	0	0	0	0	0	0	0	8	0	0	1	0	0	0	0	0	0	0	0	0
3	122135048	C	T	WDR5B	35375	ELK4	M4522_1.02	826	8.94	2.031	6.8377	6.909	1	1	1	0	0	0	8	0	0	0	0	0	0	0	0	0	0	0	0	0	0	0	0	0	8	0	0	1	0	0	0	0	0	0	0	0	0
3	122135048	C	T	WDR5B	35375	ELK4	M4539_1.02	827	10.301	3.392	7.1766	6.909	1	1	1	0	0	0	8	0	0	0	0	0	0	0	0	0	0	0	0	0	0	0	0	0	8	0	0	1	0	0	0	0	0	0	0	0	0
3	122135048	C	T	WDR5B	35375	ELK4	M5385_1.02	828	10.374	3.48	6.8372	6.894	1	1	1	0	0	0	8	0	0	0	0	0	0	0	0	0	0	0	0	0	0	0	0	0	8	0	0	1	0	0	0	0	0	0	0	0	0
3	122135048	C	T	WDR5B	35375	ELK4	M6209_1.02	829	9.821	6.798	7.22393	3.023	1	1	1	0	0	0	8	0	0	0	0	0	0	0	0	0	0	0	0	0	0	0	0	0	8	0	0	1	0	0	0	0	0	0	0	0	0
3	122135048	C	T	WDR5B	35375	FEV	M5429_1.02	833	10.084	3.42	6.74781	6.664	1	1	1	0	0	0	8	0	0	0	0	0	0	0	0	0	0	0	0	0	0	0	0	0	8	0	0	1	0	0	0	0	0	0	0	0	0
3	122135048	C	T	WDR5B	35375	FEV	M6226_1.02	834	9.269	2.361	6.82	6.908	1	1	1	0	0	0	8	0	0	0	0	0	0	0	0	0	0	0	0	0	0	0	0	0	8	0	0	1	0	0	0	0	0	0	0	0	0
3	122135048	C	T	WDR5B	35375	ETV4	M5423_1.02	836	9.291	2.392	6.51511	6.899	1	1	1	0	0	0	8	0	0	0	0	0	0	0	0	0	0	0	0	0	0	0	0	0	8	0	0	1	0	0	0	0	0	0	0	0	0
3	122135048	C	T	WDR5B	35375	ETV5	M5424_1.02	839	8.409	1.51	6.289	6.899	1	1	1	0	0	0	8	0	0	0	0	0	0	0	0	0	0	0	0	0	0	0	0	0	8	0	0	1	0	0	0	0	0	0	0	0	0
3	122135674	C	T	WDR5B	35375	SPIB	M1908_1.02	803	6.074	4.104	5.52	1.97	1	0	0	0	0	0	1	0	0	0	0	0	0	0	0	0	0	0	0	0	0	0	0	0	1	0	0	1	0	0	0	0	0	0	0	0	0
3	122136494	T	C	WDR5B	35375	STAT4	M3982_1.02	1871	5.752	-0.05	4.91	5.802	1	1	1	0	0	0	1	0	0	0	0	0	0	0	0	0	0	1	0	0	0	0	0	0	0	0	0	1	0	0	0	0	0	0	0	0	0
3	122696206	C	A	SEMA5B	35397	ESX1	M5415_1.02	1099	2.392	6.014	5.9345	3.622	0	0	0	1	1	1	5	0	0	0	0	0	0	4	0	0	0	0	0	0	0	0	0	0	0	0	1	1	0	0	0	0	0	0	1	0	0
3	122696206	C	A	SEMA5B	35397	RAX	M5771_1.02	1123	2.779	6.493	6.38471	3.714	0	0	0	1	1	1	5	0	0	0	0	0	0	4	0	0	0	0	0	0	0	0	0	0	0	0	1	1	0	0	0	0	0	0	1	0	0
3	122696206	C	A	SEMA5B	35397	POU6F1	M0899_1.02	1267	3.505	8.297	6.65	4.792	0	0	0	1	1	1	5	0	0	0	0	0	0	4	0	0	0	0	0	0	0	0	0	0	0	0	1	1	0	0	0	0	0	0	1	0	0
3	122696206	C	A	SEMA5B	35397	ZFHX3	M6546_1.02	1144	2.028	8.493	7.3996	6.465	0	0	0	1	1	1	5	0	0	0	0	0	0	4	0	0	0	0	0	0	0	0	0	0	0	0	1	1	0	0	0	0	0	0	1	0	0
3	122696206	C	A	SEMA5B	35397	NKX3-1	M6378_1.02	1210	5.729	9.166	7.45293	3.437	0	0	0	1	1	1	5	0	0	0	0	0	0	4	0	0	0	0	0	0	0	0	0	0	0	0	1	1	0	0	0	0	0	0	1	0	0
3	128598291	G	A	ACAD9	35566	E2F2	M6191_1.02	717	7.788	0.918	6.89907	6.87	1	1	1	0	0	0	3	0	0	0	0	0	0	0	0	0	0	0	0	0	0	0	0	0	3	0	0	0	0	0	0	0	0	0	0	0	0
3	128879967	G	A	ISY1	35581	ETV1	M5420_1.02	750	8.346	1.457	6.5669	6.889	1	1	1	0	0	0	1	0	0	0	0	0	0	0	0	0	0	0	0	0	0	0	0	0	1	0	0	0	0	0	0	0	0	0	0	0	0
3	128879967	G	A	ISY1-RAB43	35582	ETV1	M5420_1.02	750	8.346	1.457	6.5669	6.889	1	1	1	0	0	0	1	0	0	0	0	0	0	0	0	0	0	0	0	0	0	0	0	0	1	0	0	0	0	0	0	0	0	0	0	0	0
3	128879967	G	A	ISY1	35581	ERF	M5398_1.02	760	9.223	2.329	7.017	6.894	1	1	1	0	0	0	1	0	0	0	0	0	0	0	0	0	0	0	0	0	0	0	0	0	1	0	0	0	0	0	0	0	0	0	0	0	0
3	128879967	G	A	ISY1-RAB43	35582	ERF	M5398_1.02	760	9.223	2.329	7.017	6.894	1	1	1	0	0	0	1	0	0	0	0	0	0	0	0	0	0	0	0	0	0	0	0	0	1	0	0	0	0	0	0	0	0	0	0	0	0
3	128879967	G	A	ISY1	35581	ELK3	M5384_1.02	762	8.789	2.538	6.8546	6.251	1	1	1	0	0	0	1	0	0	0	0	0	0	0	0	0	0	0	0	0	0	0	0	0	1	0	0	0	0	0	0	0	0	0	0	0	0
3	128879967	G	A	ISY1-RAB43	35582	ELK3	M5384_1.02	762	8.789	2.538	6.8546	6.251	1	1	1	0	0	0	1	0	0	0	0	0	0	0	0	0	0	0	0	0	0	0	0	0	1	0	0	0	0	0	0	0	0	0	0	0	0
3	128879967	G	A	ISY1	35581	ETV3	M5422_1.02	764	8.702	1.865	6.7945	6.837	1	1	1	0	0	0	1	0	0	0	0	0	0	0	0	0	0	0	0	0	0	0	0	0	1	0	0	0	0	0	0	0	0	0	0	0	0
3	128879967	G	A	ISY1-RAB43	35582	ETV3	M5422_1.02	764	8.702	1.865	6.7945	6.837	1	1	1	0	0	0	1	0	0	0	0	0	0	0	0	0	0	0	0	0	0	0	0	0	1	0	0	0	0	0	0	0	0	0	0	0	0
3	128879967	G	A	ISY1	35581	ELK1	M5380_1.02	781	8.685	1.779	6.8815	6.906	1	1	1	0	0	0	1	0	0	0	0	0	0	0	0	0	0	0	0	0	0	0	0	0	1	0	0	0	0	0	0	0	0	0	0	0	0
3	128879967	G	A	ISY1-RAB43	35582	ELK1	M5380_1.02	781	8.685	1.779	6.8815	6.906	1	1	1	0	0	0	1	0	0	0	0	0	0	0	0	0	0	0	0	0	0	0	0	0	1	0	0	0	0	0	0	0	0	0	0	0	0
3	128879967	G	A	ISY1	35581	ELK1	M5381_1.02	782	8.656	3.069	7.3853	5.587	1	1	1	0	0	0	1	0	0	0	0	0	0	0	0	0	0	0	0	0	0	0	0	0	1	0	0	0	0	0	0	0	0	0	0	0	0
3	128879967	G	A	ISY1-RAB43	35582	ELK1	M5381_1.02	782	8.656	3.069	7.3853	5.587	1	1	1	0	0	0	1	0	0	0	0	0	0	0	0	0	0	0	0	0	0	0	0	0	1	0	0	0	0	0	0	0	0	0	0	0	0
3	128879967	G	A	ISY1	35581	ELK1	M5383_1.02	784	9.097	2.287	7.412	6.81	1	1	1	0	0	0	1	0	0	0	0	0	0	0	0	0	0	0	0	0	0	0	0	0	1	0	0	0	0	0	0	0	0	0	0	0	0
3	128879967	G	A	ISY1-RAB43	35582	ELK1	M5383_1.02	784	9.097	2.287	7.412	6.81	1	1	1	0	0	0	1	0	0	0	0	0	0	0	0	0	0	0	0	0	0	0	0	0	1	0	0	0	0	0	0	0	0	0	0	0	0
3	128879967	G	A	ISY1	35581	ETS1	M3050_1.02	787	6.847	-0.062	6.66409	6.909	1	1	1	0	0	0	1	0	0	0	0	0	0	0	0	0	0	0	0	0	0	0	0	0	1	0	0	0	0	0	0	0	0	0	0	0	0
3	128879967	G	A	ISY1-RAB43	35582	ETS1	M3050_1.02	787	6.847	-0.062	6.66409	6.909	1	1	1	0	0	0	1	0	0	0	0	0	0	0	0	0	0	0	0	0	0	0	0	0	1	0	0	0	0	0	0	0	0	0	0	0	0
3	128879967	G	A	ISY1	35581	ETS1	M5416_1.02	790	6.826	-0.078	6.7855	6.904	1	1	1	0	0	0	1	0	0	0	0	0	0	0	0	0	0	0	0	0	0	0	0	0	1	0	0	0	0	0	0	0	0	0	0	0	0
3	128879967	G	A	ISY1-RAB43	35582	ETS1	M5416_1.02	790	6.826	-0.078	6.7855	6.904	1	1	1	0	0	0	1	0	0	0	0	0	0	0	0	0	0	0	0	0	0	0	0	0	1	0	0	0	0	0	0	0	0	0	0	0	0
3	128879967	G	A	ISY1	35581	ETS1	M5418_1.02	792	7.688	0.783	6.6252	6.905	1	1	1	0	0	0	1	0	0	0	0	0	0	0	0	0	0	0	0	0	0	0	0	0	1	0	0	0	0	0	0	0	0	0	0	0	0
3	128879967	G	A	ISY1-RAB43	35582	ETS1	M5418_1.02	792	7.688	0.783	6.6252	6.905	1	1	1	0	0	0	1	0	0	0	0	0	0	0	0	0	0	0	0	0	0	0	0	0	1	0	0	0	0	0	0	0	0	0	0	0	0
3	128879967	G	A	ISY1	35581	FLI1	M5431_1.02	807	7.695	0.788	6.6738	6.907	1	1	1	0	0	0	1	0	0	0	0	0	0	0	0	0	0	0	0	0	0	0	0	0	1	0	0	0	0	0	0	0	0	0	0	0	0
3	128879967	G	A	ISY1-RAB43	35582	FLI1	M5431_1.02	807	7.695	0.788	6.6738	6.907	1	1	1	0	0	0	1	0	0	0	0	0	0	0	0	0	0	0	0	0	0	0	0	0	1	0	0	0	0	0	0	0	0	0	0	0	0
3	128879967	G	A	ISY1	35581	FLI1	M5433_1.02	809	7.793	0.886	7.0497	6.907	1	1	1	0	0	0	1	0	0	0	0	0	0	0	0	0	0	0	0	0	0	0	0	0	1	0	0	0	0	0	0	0	0	0	0	0	0
3	128879967	G	A	ISY1-RAB43	35582	FLI1	M5433_1.02	809	7.793	0.886	7.0497	6.907	1	1	1	0	0	0	1	0	0	0	0	0	0	0	0	0	0	0	0	0	0	0	0	0	1	0	0	0	0	0	0	0	0	0	0	0	0
3	128879967	G	A	ISY1	35581	GABPA	M4462_1.02	812	8.679	1.77	7.2686	6.909	1	1	1	0	0	0	1	0	0	0	0	0	0	0	0	0	0	0	0	0	0	0	0	0	1	0	0	0	0	0	0	0	0	0	0	0	0
3	128879967	G	A	ISY1-RAB43	35582	GABPA	M4462_1.02	812	8.679	1.77	7.2686	6.909	1	1	1	0	0	0	1	0	0	0	0	0	0	0	0	0	0	0	0	0	0	0	0	0	1	0	0	0	0	0	0	0	0	0	0	0	0
3	128879967	G	A	ISY1	35581	GABPA	M4505_1.02	813	8.465	1.556	7.30378	6.909	1	1	1	0	0	0	1	0	0	0	0	0	0	0	0	0	0	0	0	0	0	0	0	0	1	0	0	0	0	0	0	0	0	0	0	0	0
3	128879967	G	A	ISY1-RAB43	35582	GABPA	M4505_1.02	813	8.465	1.556	7.30378	6.909	1	1	1	0	0	0	1	0	0	0	0	0	0	0	0	0	0	0	0	0	0	0	0	0	1	0	0	0	0	0	0	0	0	0	0	0	0
3	128879967	G	A	ISY1	35581	GABPA	M4540_1.02	814	8.777	1.871	8.04582	6.906	1	1	1	0	0	0	1	0	0	0	0	0	0	0	0	0	0	0	0	0	0	0	0	0	1	0	0	0	0	0	0	0	0	0	0	0	0
3	128879967	G	A	ISY1-RAB43	35582	GABPA	M4540_1.02	814	8.777	1.871	8.04582	6.906	1	1	1	0	0	0	1	0	0	0	0	0	0	0	0	0	0	0	0	0	0	0	0	0	1	0	0	0	0	0	0	0	0	0	0	0	0
3	128879967	G	A	ISY1	35581	GABPA	M5475_1.02	817	8.283	1.389	7.0648	6.894	1	1	1	0	0	0	1	0	0	0	0	0	0	0	0	0	0	0	0	0	0	0	0	0	1	0	0	0	0	0	0	0	0	0	0	0	0
3	128879967	G	A	ISY1-RAB43	35582	GABPA	M5475_1.02	817	8.283	1.389	7.0648	6.894	1	1	1	0	0	0	1	0	0	0	0	0	0	0	0	0	0	0	0	0	0	0	0	0	1	0	0	0	0	0	0	0	0	0	0	0	0
3	128879967	G	A	ISY1	35581	GABPA	M6252_1.02	818	7.921	1.013	7.88467	6.908	1	1	1	0	0	0	1	0	0	0	0	0	0	0	0	0	0	0	0	0	0	0	0	0	1	0	0	0	0	0	0	0	0	0	0	0	0
3	128879967	G	A	ISY1-RAB43	35582	GABPA	M6252_1.02	818	7.921	1.013	7.88467	6.908	1	1	1	0	0	0	1	0	0	0	0	0	0	0	0	0	0	0	0	0	0	0	0	0	1	0	0	0	0	0	0	0	0	0	0	0	0
3	128879967	G	A	ISY1	35581	ERG	M5399_1.02	819	7.646	0.744	6.7374	6.902	1	1	1	0	0	0	1	0	0	0	0	0	0	0	0	0	0	0	0	0	0	0	0	0	1	0	0	0	0	0	0	0	0	0	0	0	0
3	128879967	G	A	ISY1-RAB43	35582	ERG	M5399_1.02	819	7.646	0.744	6.7374	6.902	1	1	1	0	0	0	1	0	0	0	0	0	0	0	0	0	0	0	0	0	0	0	0	0	1	0	0	0	0	0	0	0	0	0	0	0	0
3	128879967	G	A	ISY1	35581	ERG	M5401_1.02	821	7.542	0.638	6.8883	6.904	1	1	1	0	0	0	1	0	0	0	0	0	0	0	0	0	0	0	0	0	0	0	0	0	1	0	0	0	0	0	0	0	0	0	0	0	0
3	128879967	G	A	ISY1-RAB43	35582	ERG	M5401_1.02	821	7.542	0.638	6.8883	6.904	1	1	1	0	0	0	1	0	0	0	0	0	0	0	0	0	0	0	0	0	0	0	0	0	1	0	0	0	0	0	0	0	0	0	0	0	0
3	128879967	G	A	ISY1	35581	ELK4	M4522_1.02	826	7.021	0.112	6.8377	6.909	1	1	1	0	0	0	1	0	0	0	0	0	0	0	0	0	0	0	0	0	0	0	0	0	1	0	0	0	0	0	0	0	0	0	0	0	0
3	128879967	G	A	ISY1-RAB43	35582	ELK4	M4522_1.02	826	7.021	0.112	6.8377	6.909	1	1	1	0	0	0	1	0	0	0	0	0	0	0	0	0	0	0	0	0	0	0	0	0	1	0	0	0	0	0	0	0	0	0	0	0	0
3	128879967	G	A	ISY1	35581	ELK4	M4539_1.02	827	8.352	1.443	7.1766	6.909	1	1	1	0	0	0	1	0	0	0	0	0	0	0	0	0	0	0	0	0	0	0	0	0	1	0	0	0	0	0	0	0	0	0	0	0	0
3	128879967	G	A	ISY1-RAB43	35582	ELK4	M4539_1.02	827	8.352	1.443	7.1766	6.909	1	1	1	0	0	0	1	0	0	0	0	0	0	0	0	0	0	0	0	0	0	0	0	0	1	0	0	0	0	0	0	0	0	0	0	0	0
3	128879967	G	A	ISY1	35581	ELK4	M5385_1.02	828	8.011	1.116	6.8372	6.895	1	1	1	0	0	0	1	0	0	0	0	0	0	0	0	0	0	0	0	0	0	0	0	0	1	0	0	0	0	0	0	0	0	0	0	0	0
3	128879967	G	A	ISY1-RAB43	35582	ELK4	M5385_1.02	828	8.011	1.116	6.8372	6.895	1	1	1	0	0	0	1	0	0	0	0	0	0	0	0	0	0	0	0	0	0	0	0	0	1	0	0	0	0	0	0	0	0	0	0	0	0
3	128879967	G	A	ISY1	35581	FEV	M5429_1.02	833	7.906	1.242	6.74781	6.664	1	1	1	0	0	0	1	0	0	0	0	0	0	0	0	0	0	0	0	0	0	0	0	0	1	0	0	0	0	0	0	0	0	0	0	0	0
3	128879967	G	A	ISY1-RAB43	35582	FEV	M5429_1.02	833	7.906	1.242	6.74781	6.664	1	1	1	0	0	0	1	0	0	0	0	0	0	0	0	0	0	0	0	0	0	0	0	0	1	0	0	0	0	0	0	0	0	0	0	0	0
3	128879967	G	A	ISY1	35581	ETV4	M5423_1.02	836	8.023	1.123	6.51511	6.9	1	1	1	0	0	0	1	0	0	0	0	0	0	0	0	0	0	0	0	0	0	0	0	0	1	0	0	0	0	0	0	0	0	0	0	0	0
3	128879967	G	A	ISY1-RAB43	35582	ETV4	M5423_1.02	836	8.023	1.123	6.51511	6.9	1	1	1	0	0	0	1	0	0	0	0	0	0	0	0	0	0	0	0	0	0	0	0	0	1	0	0	0	0	0	0	0	0	0	0	0	0
3	128879967	G	A	ISY1	35581	ETV5	M5424_1.02	839	7.73	0.832	6.289	6.898	1	1	1	0	0	0	1	0	0	0	0	0	0	0	0	0	0	0	0	0	0	0	0	0	1	0	0	0	0	0	0	0	0	0	0	0	0
3	128879967	G	A	ISY1-RAB43	35582	ETV5	M5424_1.02	839	7.73	0.832	6.289	6.898	1	1	1	0	0	0	1	0	0	0	0	0	0	0	0	0	0	0	0	0	0	0	0	0	1	0	0	0	0	0	0	0	0	0	0	0	0
3	128879985	G	A	ISY1	35581	ETV1	M5420_1.02	750	10.441	3.532	6.5669	6.909	1	1	1	0	0	0	1	0	0	0	0	0	0	0	0	0	0	0	0	0	0	0	0	0	1	0	0	0	0	0	0	0	0	0	0	0	0
3	128879985	G	A	ISY1-RAB43	35582	ETV1	M5420_1.02	750	10.441	3.532	6.5669	6.909	1	1	1	0	0	0	1	0	0	0	0	0	0	0	0	0	0	0	0	0	0	0	0	0	1	0	0	0	0	0	0	0	0	0	0	0	0
3	128879985	G	A	ISY1	35581	ETV2	M5421_1.02	759	10.171	3.262	7.50766	6.909	1	1	1	0	0	0	1	0	0	0	0	0	0	0	0	0	0	0	0	0	0	0	0	0	1	0	0	0	0	0	0	0	0	0	0	0	0
3	128879985	G	A	ISY1-RAB43	35582	ETV2	M5421_1.02	759	10.171	3.262	7.50766	6.909	1	1	1	0	0	0	1	0	0	0	0	0	0	0	0	0	0	0	0	0	0	0	0	0	1	0	0	0	0	0	0	0	0	0	0	0	0
3	128879985	G	A	ISY1	35581	ERF	M5398_1.02	760	11.697	4.788	7.017	6.909	1	1	1	0	0	0	1	0	0	0	0	0	0	0	0	0	0	0	0	0	0	0	0	0	1	0	0	0	0	0	0	0	0	0	0	0	0
3	128879985	G	A	ISY1-RAB43	35582	ERF	M5398_1.02	760	11.697	4.788	7.017	6.909	1	1	1	0	0	0	1	0	0	0	0	0	0	0	0	0	0	0	0	0	0	0	0	0	1	0	0	0	0	0	0	0	0	0	0	0	0
3	128879985	G	A	ISY1	35581	ELK3	M5384_1.02	762	10.99	4.451	6.8546	6.539	1	1	1	0	0	0	1	0	0	0	0	0	0	0	0	0	0	0	0	0	0	0	0	0	1	0	0	0	0	0	0	0	0	0	0	0	0
3	128879985	G	A	ISY1-RAB43	35582	ELK3	M5384_1.02	762	10.99	4.451	6.8546	6.539	1	1	1	0	0	0	1	0	0	0	0	0	0	0	0	0	0	0	0	0	0	0	0	0	1	0	0	0	0	0	0	0	0	0	0	0	0
3	128879985	G	A	ISY1	35581	ETV3	M5422_1.02	764	11.415	4.569	6.7945	6.846	1	1	1	0	0	0	1	0	0	0	0	0	0	0	0	0	0	0	0	0	0	0	0	0	1	0	0	0	0	0	0	0	0	0	0	0	0
3	128879985	G	A	ISY1-RAB43	35582	ETV3	M5422_1.02	764	11.415	4.569	6.7945	6.846	1	1	1	0	0	0	1	0	0	0	0	0	0	0	0	0	0	0	0	0	0	0	0	0	1	0	0	0	0	0	0	0	0	0	0	0	0
3	128879985	G	A	ISY1	35581	ELF1	M4460_1.02	766	9.948	3.039	8.3877	6.909	1	1	1	0	0	0	1	0	0	0	0	0	0	0	0	0	0	0	0	0	0	0	0	0	1	0	0	0	0	0	0	0	0	0	0	0	0
3	128879985	G	A	ISY1-RAB43	35582	ELF1	M4460_1.02	766	9.948	3.039	8.3877	6.909	1	1	1	0	0	0	1	0	0	0	0	0	0	0	0	0	0	0	0	0	0	0	0	0	1	0	0	0	0	0	0	0	0	0	0	0	0
3	128879985	G	A	ISY1	35581	ELF1	M4563_1.02	767	9.509	5.015	8.07523	4.494	1	1	1	0	0	0	1	0	0	0	0	0	0	0	0	0	0	0	0	0	0	0	0	0	1	0	0	0	0	0	0	0	0	0	0	0	0
3	128879985	G	A	ISY1-RAB43	35582	ELF1	M4563_1.02	767	9.509	5.015	8.07523	4.494	1	1	1	0	0	0	1	0	0	0	0	0	0	0	0	0	0	0	0	0	0	0	0	0	1	0	0	0	0	0	0	0	0	0	0	0	0
3	128879985	G	A	ISY1	35581	ELF1	M4617_1.02	768	10.068	3.159	7.4205	6.909	1	1	1	0	0	0	1	0	0	0	0	0	0	0	0	0	0	0	0	0	0	0	0	0	1	0	0	0	0	0	0	0	0	0	0	0	0
3	128879985	G	A	ISY1-RAB43	35582	ELF1	M4617_1.02	768	10.068	3.159	7.4205	6.909	1	1	1	0	0	0	1	0	0	0	0	0	0	0	0	0	0	0	0	0	0	0	0	0	1	0	0	0	0	0	0	0	0	0	0	0	0
3	128879985	G	A	ISY1	35581	ELK1	M1860_1.02	779	8.388	1.633	6.1754	6.755	1	1	1	0	0	0	1	0	0	0	0	0	0	0	0	0	0	0	0	0	0	0	0	0	1	0	0	0	0	0	0	0	0	0	0	0	0
3	128879985	G	A	ISY1-RAB43	35582	ELK1	M1860_1.02	779	8.388	1.633	6.1754	6.755	1	1	1	0	0	0	1	0	0	0	0	0	0	0	0	0	0	0	0	0	0	0	0	0	1	0	0	0	0	0	0	0	0	0	0	0	0
3	128879985	G	A	ISY1	35581	ELK1	M3186_1.02	780	8.554	1.645	7.40374	6.909	1	1	1	0	0	0	1	0	0	0	0	0	0	0	0	0	0	0	0	0	0	0	0	0	1	0	0	0	0	0	0	0	0	0	0	0	0
3	128879985	G	A	ISY1-RAB43	35582	ELK1	M3186_1.02	780	8.554	1.645	7.40374	6.909	1	1	1	0	0	0	1	0	0	0	0	0	0	0	0	0	0	0	0	0	0	0	0	0	1	0	0	0	0	0	0	0	0	0	0	0	0
3	128879985	G	A	ISY1	35581	ELK1	M5380_1.02	781	11.083	4.175	6.8815	6.908	1	1	1	0	0	0	1	0	0	0	0	0	0	0	0	0	0	0	0	0	0	0	0	0	1	0	0	0	0	0	0	0	0	0	0	0	0
3	128879985	G	A	ISY1-RAB43	35582	ELK1	M5380_1.02	781	11.083	4.175	6.8815	6.908	1	1	1	0	0	0	1	0	0	0	0	0	0	0	0	0	0	0	0	0	0	0	0	0	1	0	0	0	0	0	0	0	0	0	0	0	0
3	128879985	G	A	ISY1	35581	ELK1	M5381_1.02	782	11.933	5.024	7.3853	6.909	1	1	1	0	0	0	1	0	0	0	0	0	0	0	0	0	0	0	0	0	0	0	0	0	1	0	0	0	0	0	0	0	0	0	0	0	0
3	128879985	G	A	ISY1-RAB43	35582	ELK1	M5381_1.02	782	11.933	5.024	7.3853	6.909	1	1	1	0	0	0	1	0	0	0	0	0	0	0	0	0	0	0	0	0	0	0	0	0	1	0	0	0	0	0	0	0	0	0	0	0	0
3	128879985	G	A	ISY1	35581	ELK1	M5383_1.02	784	12.042	5.134	7.412	6.908	1	1	1	0	0	0	1	0	0	0	0	0	0	0	0	0	0	0	0	0	0	0	0	0	1	0	0	0	0	0	0	0	0	0	0	0	0
3	128879985	G	A	ISY1-RAB43	35582	ELK1	M5383_1.02	784	12.042	5.134	7.412	6.908	1	1	1	0	0	0	1	0	0	0	0	0	0	0	0	0	0	0	0	0	0	0	0	0	1	0	0	0	0	0	0	0	0	0	0	0	0
3	128879985	G	A	ISY1	35581	ETS1	M3050_1.02	787	8.144	1.235	6.66409	6.909	1	1	1	0	0	0	1	0	0	0	0	0	0	0	0	0	0	0	0	0	0	0	0	0	1	0	0	0	0	0	0	0	0	0	0	0	0
3	128879985	G	A	ISY1-RAB43	35582	ETS1	M3050_1.02	787	8.144	1.235	6.66409	6.909	1	1	1	0	0	0	1	0	0	0	0	0	0	0	0	0	0	0	0	0	0	0	0	0	1	0	0	0	0	0	0	0	0	0	0	0	0
3	128879985	G	A	ISY1	35581	ETS1	M5416_1.02	790	11.027	4.126	6.7855	6.901	1	1	1	0	0	0	1	0	0	0	0	0	0	0	0	0	0	0	0	0	0	0	0	0	1	0	0	0	0	0	0	0	0	0	0	0	0
3	128879985	G	A	ISY1-RAB43	35582	ETS1	M5416_1.02	790	11.027	4.126	6.7855	6.901	1	1	1	0	0	0	1	0	0	0	0	0	0	0	0	0	0	0	0	0	0	0	0	0	1	0	0	0	0	0	0	0	0	0	0	0	0
[truncated: 12,997 more rows]
[truncated: 11 more columns]

## Sheet: Fig. 1c
promoter_name	Number of TF-ABT NCVs events per gene in PCAWG patients	Number of different NCVs per gene
BCL2	255	186
TERT	167	17
BCL6	103	68
RPL13A	40	6
C16orf59	39	8
PLEKHS1	36	8
IQGAP1	34	10
CDC20	31	6
PES1	31	6
TRMT10C	31	3
ARHGEF18	29	7
OXNAD1	27	5
DPH3	27	5
ALG10	27	12
AP3D1	26	7
TYW1	26	10
SBDS	26	10
PSMC3	24	6
GMCL1	23	5
LARS	23	10
NUP85	23	13
CIITA	23	15
ASXL2	22	4
RPS20	22	2
SGK1	22	17
ZNF324	21	8
AP003733.1	21	2
FTH1	21	2
C21orf119	21	6
URB1	21	6
SLC30A6	20	5
VPS52	20	10
WDR74	19	7
RPS18	19	9
SMUG1	19	7
RPS27	19	9
KDM5A	19	3
NFIC	18	4
PDCD11	18	6
DGKI	18	7
CCDC77	18	2
CCDC107	18	13
GDAP1	17	2
YAE1D1	17	4
USMG5	17	5
HNRNPUL1	17	6
TPRG1L	16	9
TAX1BP1	16	5
CHCHD7	16	8
PLAG1	16	8
ETF1	16	3
LRWD1	15	4
ALKBH4	15	4
TOR1AIP2	15	3
PSMD11	15	4
EGR1	15	8
GLTSCR2	15	6
MTRF1	15	4
POLDIP3	15	4
TOLLIP	15	5
CDC37	14	5
SYF2	14	4
MAP1S	14	4
TSPAN8	14	10
DERL1	14	3
ANKRD42	13	12
TBC1D12	13	5
RPL18A	13	1
SUPT20H	13	5
GLYATL2	13	9
MCM5	13	3
CCDC94	13	6
C17orf62	13	6
DIAPH3	13	4
CYP2C9	12	7
DHX16	12	4
ERGIC3	12	2
ARL14EP	12	3
PLCB3	12	7
ATAD2	12	5
TMEM208	12	5
LRRC29	12	5
AC040160.1	12	5
PCF11	12	6
LILRB1	12	9
ITPR3	12	4
MED16	12	8
SCN1A	12	4
CXCR4	12	6
RPL8	12	4
MFSD10	12	1
MTF1	12	6
WDR5B	12	5
TOMM40	12	5
PARS2	12	8
GTF3C5	12	3
SETDB2	12	3
NOL4	12	9
KLK2	12	7
MBD3L1	12	8
ZNF558	12	8
POLR2D	11	4
TRMT13	11	1
SASS6	11	1
LYSMD4	11	3
ID2	11	3
WDYHV1	11	4
TOR1B	11	5
IKBKB	11	6
EHHADH	11	9
SLC30A1	11	6
NSUN6	11	7
ASPSCR1	11	6
TCF3	11	2
GOLGA2	11	3
SWI5	11	3
RFX3	11	2
ORMDL3	11	4
GABRA2	11	8
PSMC6	11	3
COMMD4	10	3
OR52R1	10	6
ATP8B3	10	4
RPS14	10	3
UTP11L	10	3
HSBP1	10	3
OR4M1	10	5
TMEM39A	10	2
MYT1L	10	1
FAM179B	10	4
KLHL28	10	4
MED31	10	4
EFCAB6	10	5
CENPH	10	3
SRBD1	10	4
CPSF7	10	2
RP11-286N22.8	10	2
SDHAF2	10	2
CDKL3	10	4
FBXL18	10	2
IFI44L	10	10
NF2	10	5
ZCWPW1	10	2
RPS3A	10	1
C9orf169	10	6
CPD	10	5
ALG10B	10	7
CNKSR2	10	1
HAUS6	10	3
RPL15	10	2
NKIRAS1	10	2
SLC25A17	9	3
C16orf91	9	1
UVSSA	9	3
BRINP3	9	4
C11orf49	9	2
ADIPOR1	9	2
DSC1	9	7
RPL6	9	3
CD163L1	9	6
NFATC2IP	9	5
NAPA	9	6
FADS2	9	6
TMEM258	9	6
MRGPRX1	9	6
FEN1	9	6
KIAA0947	9	7
DMD	9	1
C17orf100	9	3
ART4	9	4
RNF20	9	5
ZNF14	9	6
PMM1	9	2
RPL34	9	1
SAMD12	9	5
MRPS31	9	1
MAP3K13	9	7
ZNF679	9	5
POFUT2	9	2
PPP3R1	9	3
CCDC61	9	3
PRIM2	9	2
TPST1	9	2
MYL12B	9	5
ZMAT4	9	6
KCTD13	9	3
ATP13A3	9	6
MCRS1	9	3
PRPF40B	9	3
TRAPPC13	9	3
CTC-534A2.2	9	3
TRIM23	9	3
ADAM28	9	5
SPRR2B	9	6
MGAT5	8	5
RNF185	8	1
SYNJ1	8	3
SCYL2	8	3
DEPDC4	8	3
FBXW11	8	2
RCAN2	8	4
MRPS33	8	3
TRAIP	8	6
FGFR2	8	4
DCC	8	4
ANKMY1	8	2
ISY1	8	6
ISY1-RAB43	8	6
MAP2K4	8	3
PHAX	8	2
TATDN1	8	3
NDUFB9	8	3
TNFAIP8L1	8	4
PRKAG1	8	5
ZBTB3	8	4
RP1	8	5
UTP23	8	5
EIF3H	8	5
CGGBP1	8	4
G2E3	8	1
WRAP73	8	5
CEP68	8	5
MXRA7	8	1
PCDHB1	8	5
ARPC5L	8	3
TAF1C	8	2
ZNF595	8	4
RALY	8	4
MTG2	8	1
KATNB1	8	2
AHSA1	8	5
DACT3	8	3
CHCHD2	8	1
PSG11	8	6
PLBD1	8	6
MUM1	8	4
IL1RN	8	6
LARGE	8	7
CRCT1	8	3
SLAIN2	8	3
MSH5	8	2
CLIC1	8	2
MSH5-SAPCD1	8	2
SEC23IP	7	3
TCEAL5	7	4
MGAT2	7	1
RPL36AL	7	1
ZNF180	7	3
UGT2B11	7	4
HIVEP3	7	6
APMAP	7	2
ZNF343	7	3
RP4-734P14.4	7	3
AL079342.1	7	3
PTPN1	7	4
ZNF774	7	2
DENND1C	7	4
RPA3	7	4
RPA3-AS1	7	4
ATP13A4	7	5
RABGAP1	7	2
PSMG4	7	3
ZNF226	7	6
NOC2L	7	3
KLHL17	7	3
CCDC146	7	5
CD2BP2	7	3
RPE	7	5
FRG1	7	3
SECISBP2	7	1
ANKRD53	7	2
POLR2J2	7	3
ANKLE2	7	3
NTAN1	7	3
SP2	7	2
MUCL1	7	5
TTF2	7	4
AZIN1	7	4
ZSCAN5B	7	2
CHMP4B	7	3
ZNF717	7	2
EPHA6	7	3
SESN2	7	4
NAT9	7	3
ING4	7	4
SEMA6D	7	3
PTDSS1	7	3
AC023590.1	7	6
MEIS2	7	4
KRI1	7	4
CBX3	7	7
SYMPK	7	6
LCMT1	7	2
MYH1	7	4
MEF2C	7	4
DNLZ	7	3
OR4X2	7	5
SKIV2L	7	4
NELFE	7	4
NCKAP5L	7	4
FAM73B	7	7
NADSYN1	7	2
C7orf43	7	2
GTPBP6	7	1
PLA2G6	7	4
RAB11A	7	3
MGAM	7	4
HOXD9	7	3
CDK2AP2	7	1
COQ10B	7	3
ANKRD24	7	6
PITPNM1	7	1
HJURP	7	3
SHOC2	7	3
ZFP14	7	1
FAM32A	7	2
RRP12	7	5
ISCA2	7	3
MORC4	7	1
NCAPG2	7	2
GRIN2A	7	3
GOSR2	7	5
RP11-156P1.2	7	5
SLC25A44	7	2
CAPSL	7	5
UBLCP1	7	3
ATP1B3	7	2
C19orf53	7	3
KBTBD8	7	3
KCND2	7	5
NPC1	7	2
AMPD1	6	2
RAPGEF4	6	6
CCDC15	6	1
DAAM1	6	2
PDCD2	6	3
SUFU	6	3
INVS	6	1
ERP44	6	1
UGDH	6	4
SEC14L5	6	4
DUSP28	6	1
MTRNR2L7	6	3
A1CF	6	2
THBS1	6	5
CLVS1	6	5
RNGTT	6	2
C20orf24	6	3
ACSS2	6	1
MORC1	6	4
CNTNAP2	6	3
CACTIN	6	3
TMEM259	6	2
KLF7	6	2
ANGEL2	6	5
APLF	6	4
FBXO48	6	4
TFIP11	6	3
WDR48	6	4
HKR1	6	3
AKR1B15	6	3
OR10K1	6	4
OR4C13	6	3
SULT6B1	6	1
USP30	6	2
TMEM246	6	4
KB-1507C5.2	6	3
RAD51AP1	6	2
FAM200A	6	1
CCDC9	6	4
CCDC174	6	2
EMR1	6	3
RGS21	6	4
HBB	6	4
PDCD6	6	3
ERBB2	6	3
ZNF691	6	4
CSNK2A1	6	2
MROH6	6	2
MELK	6	2
SSR3	6	5
PEX16	6	4
PCDHA2	6	3
ACAD8	6	4
THYN1	6	4
CACNA1A	6	2
LRRFIP2	6	4
WSCD1	6	3
LLGL1	6	3
SLC35D1	6	3
PHF23	6	3
CCNJL	6	5
MEPCE	6	1
RAB40C	6	5
ZNF385D	6	5
NUMB	6	3
URI1	6	3
MOSPD3	6	2
COG6	6	1
ZNF384	6	3
EXOC7	6	4
ZNF560	6	4
CYFIP1	6	2
BBIP1	6	2
ITFG2	6	2
ALG6	6	3
TP73	6	5
OR2L2	6	3
SCFD1	6	2
CANX	6	2
SPRR2D	6	4
FCGR1A	6	3
FN3KRP	6	5
PRMT3	6	3
BRI3	6	3
FRMD4A	6	3
GIT2	6	2
MYCBPAP	6	2
TMEM211	6	5
EIF3B	6	4
ERLIN2	6	2
C8orf82	6	2
TMEM104	6	2
LRRC47	6	4
TBC1D22A	6	3
IFRD1	6	2
ARMC10	6	3
ARHGAP21	6	3
SRPK2	6	3
CBX7	5	3
C9orf3	5	1
GRIA3	5	3
ANPEP	5	5
TMEM62	5	2
RBM22	5	1
ZNF165	5	3
ZNF160	5	2
YWHAB	5	4
OR10G2	5	2
CDH13	5	4
COA6	5	1
TANK	5	3
OPRK1	5	3
TSPAN12	5	3
RSPH1	5	3
PRDM7	5	3
ANKS1A	5	3
TAF11	5	3
ELAC2	5	2
PSG4	5	3
FMO1	5	5
NFATC3	5	1
TECTB	5	1
WDR92	5	1
PNO1	5	1
NAA35	5	1
VPS33B	5	2
RBM42	5	4
SYNJ2BP	5	3
CAPRIN2	5	2
USP37	5	3
ATP13A1	5	2
ESRP2	5	4
ALB	5	1
POT1	5	2
NPY1R	5	4
CCR5	5	3
CHRM3	5	3
KIAA1244	5	2
DIABLO	5	3
NCALD	5	2
CDC23	5	2
MRPL24	5	3
NOSIP	5	3
TRIML2	5	3
C1orf159	5	3
GLYCTK	5	2
C12orf4	5	1
DMAP1	5	3
CCDC51	5	1
TMA7	5	1
METTL14	5	3
CALCR	5	3
HYOU1	5	3
CLHC1	5	1
MED8	5	1
SZT2	5	1
USP42	5	2
MCUR1	5	2
MROH2A	5	2
TMEM196	5	4
CALCOCO1	5	2
SKIL	5	1
TAF15	5	2
SEMA5B	5	1
DST	5	2
RAB30	5	2
NT5C3A	5	2
HBA2	5	3
PPIL1	5	5
PCDHB12	5	2
BMP4	5	4
COL13A1	5	4
BBS10	5	2
SLCO1B3	5	1
OR4C6	5	3
ZNF778	5	3
VNN3	5	2
NR1H2	5	3
C20orf112	5	4
CSPP1	5	2
COPS5	5	2
DIXDC1	5	1
RP11-159G9.5	5	1
EFCAB14	5	3
SPRTN	5	2
EXOC8	5	2
ITGB4	5	2
COMMD2	5	2
TAF2	5	2
KLHDC8B	5	4
WDR46	5	4
GABRA3	5	1
OCIAD2	5	4
CHRNE	5	3
MBD6	5	2
JOSD2	5	1
RAB6A	5	3
VMO1	5	2
GLTPD2	5	2
CRHR1	5	3
DDIT3	5	2
MED15	5	3
ZNF683	5	4
CDKN2A	5	2
ZBTB11	5	2
AC015660.1	5	1
C1orf123	5	2
AFAP1	5	1
MFAP3L	5	3
BTBD16	5	5
POLR2K	5	2
SEL1L	5	3
CIZ1	5	2
FAM168A	5	1
ZNF121	5	4
LCN12	5	3
PHF8	5	2
COX14	5	2
EFCAB11	5	2
B3GALT6	5	1
SDF4	5	1
TRPA1	5	1
CCER1	5	2
TRAT1	5	4
PANK4	5	3
USH2A	5	1
MRPS7	5	1
XAGE5	5	5
EIF4E1B	5	5
AXIN1	5	2
TXLNG	5	2
NUP54	5	2
SLC2A13	5	2
COPZ1	5	2
DESI2	5	3
SPECC1L	5	2
SPECC1L-ADORA2A	5	2
2022-03-01	5	2
SSR4	5	1
IDH3G	5	1
GSTCD	5	4
ADAM29	5	3
FHL3	5	4
UPK3A	5	1
CEP164	5	1
VAC14	5	2
SUN2	5	1
AP2M1	5	4
IL5RA	5	2
PEA15	5	2
VPS54	5	1
AKAP17A	5	3
CNBD1	4	1
TEX10	4	1
ANAPC5	4	2
SCAPER	4	1
LPPR1	4	2
ALDOA	4	1
CNDP2	4	1
PTAR1	4	1
GPR78	4	1
DNM1	4	1
NELL1	4	4
DPH2	4	3
ZAR1	4	3
FAM167A	4	4
MYO5B	4	2
LRRC37B	4	2
ZC3H18	4	2
ZNF277	4	2
XRCC2	4	3
LALBA	4	2
PCLO	4	3
EXO1	4	2
COPS7B	4	2
ANAPC7	4	3
TNFRSF1A	4	2
VPS8	4	2
LTBP1	4	2
TRIO	4	1
HIATL2	4	2
MAN2A1	4	2
RP11-597K23.2	4	1
C19orf25	4	1
OR2B2	4	1
DBF4B	4	4
SLC35F5	4	1
DBR1	4	2
RALGAPA2	4	1
PRKAB1	4	3
WDR82	4	1
SEC14L1	4	3
FBXW9	4	2
RTEL1	4	1
RTEL1-TNFRSF6B	4	1
CCDC157	4	2
SF3A1	4	2
TNFRSF10A	4	2
CCDC137	4	4
RPL4	4	1
ZWILCH	4	1
YWHAG	4	1
RPS15	4	1
FKBP1B	4	1
UEVLD	4	3
LCE1E	4	3
ZKSCAN4	4	3
PSMA1	4	2
ZNF329	4	3
ACVR2A	4	2
ASB2	4	1
OR2T6	4	1
FAM227B	4	1
TPD52L1	4	1
FAM25A	4	2
RTP1	4	1
TMEM100	4	2
ACACB	4	2
AATF	4	3
SLC9A4	4	1
RP11-410N8.4	4	3
DRD5	4	2
CEP85	4	1
OR10S1	4	2
ABCB9	4	1
TRIOBP	4	3
DNAJA2	4	2
ADAD1	4	1
DHCR7	4	1
DHX37	4	2
EPYC	4	2
FOPNL	4	1
ARPC2	4	1
MGAT1	4	3
RPS19	4	2
FOSB	4	1
RAD21	4	2
RNF4	4	1
RYR2	4	4
C4BPA	4	3
FICD	4	1
TMEM234	4	3
FLOT2	4	4
FKBP8	4	2
GMNN	4	2
DNAJC18	4	3
C21orf88	4	3
HELLS	4	2
ATAD3B	4	2
TTC39A	4	2
ALKBH6	4	2
RGS7	4	1
CYB5R4	4	2
EMG1	4	2
SERPINA3	4	1
GRID1	4	3
EIF3G	4	2
NLRC4	4	4
UTP20	4	2
VPS33A	4	2
RP11-512M8.5	4	2
PPIL2	4	2
GNPDA2	4	2
KRTAP4-6	4	1
PELI3	4	1
MRPL11	4	1
BRD9	4	2
LGI4	4	1
NDUFS2	4	3
PHRF1	4	1
MAN2B2	4	2
CFH	4	4
C5orf51	4	1
ZFPM1	4	3
RHPN1	4	2
ERN1	4	2
CCDC30	4	3
ZNF276	4	3
VPS9D1	4	3
TMED2	4	2
NOL7	4	1
MIEF1	4	3
TMEM230	4	2
TRPC7	4	2
TXNL1	4	2
C7orf73	4	2
SPIDR	4	1
RPL29	4	1
PTK2B	4	4
BIN3	4	3
AQP3	3	1
TOP3B	3	1
SLC50A1	3	3
GDPD4	3	1
CARS2	3	2
RBM25	3	2
ALKBH1	3	2
LHPP	3	1
ZSCAN21	3	2
FAM156A	3	2
LZTR1	3	1
SYVN1	3	2
TRA2A	3	1
BZW1	3	1
C1orf186	3	1
CMSS1	3	1
EPHB3	3	3
PSMD8	3	1
UXS1	3	1
AL590822.2	3	2
CERS3	3	1
WNT8A	3	1
B3GAT1	3	1
EXTL3	3	1
CSF2RA	3	1
NTS	3	1
GABRB3	3	3
ASB4	3	1
GPSM3	3	1
RABGAP1L	3	2
RBFOX3	3	1
NOS3	3	1
SENP2	3	1
PTER	3	1
MAP7D1	3	1
TMC4	3	1
SPTLC1	3	1
FAM166B	3	1
AC010760.1	3	1
FAM131B	3	1
PLCE1	3	1
MAPKAP1	3	1
OCLM	3	2
SETD9	3	2
S100A8	3	1
MVB12A	3	2
AP2S1	3	1
PPID	3	3
ACAD9	3	1
EEF1B2	3	2
DEPDC5	3	1
DDX60L	3	2
NUTM1	3	2
TROAP	3	1
CUEDC2	3	3
MAGT1	3	3
LSM1	3	1
KCNS1	3	1
ACTL9	3	1
RAB3C	3	1
SLCO1A2	3	2
CNOT1	3	1
ZNF837	3	1
FUZ	3	1
PPP2R5C	3	2
CELF1	3	2
ZNF562	3	1
COX10	3	1
ZZEF1	3	3
NLGN1	3	3
PARN	3	3
WIPI1	3	1
C2orf43	3	1
CSNK1D	3	1
RAB3IL1	3	1
MBOAT1	3	1
TTC5	3	1
FAF2	3	2
STAG3	3	1
DISP1	3	2
RAB11B	3	1
ATP6AP2	3	1
UTP3	3	2
GMDS	3	3
RP11-382J12.1	2	1
AL138764.1	2	2
DCBLD1	2	2
LHX1	2	1
CASC4	2	1
SMG1	2	1
YPEL2	1	1
WAS	1	1

## Sheet: Fig. 1d
gene	Protein-Coding	IntOGen	CGC	TFA-BT	Prognostic	Fitness	Essential
A1BG	1	0	0	0	0	0	0
A1CF	1	0	1	1	0	1	0
A2M	1	0	0	0	0	0	0
A2ML1	1	0	0	0	0	0	0
A3GALT2	1	0	0	0	0	0	0
A4GALT	1	0	0	0	0	0	0
A4GNT	1	0	0	0	0	0	0
AAAS	1	0	0	0	0	0	0
AACS	1	0	0	0	0	0	0
AADAC	1	0	0	0	0	0	0
AADACL2	1	0	0	0	0	0	0
AADACL3	1	0	0	0	0	0	0
AADACL4	1	0	0	0	0	0	0
AADAT	1	0	0	0	0	1	0
AAGAB	1	0	0	0	0	0	0
AAK1	1	0	0	0	0	0	0
AAMDC	1	0	0	0	0	0	0
AAMP	1	0	0	0	1	1	1
AANAT	1	0	0	0	0	0	0
AAR2	1	0	0	0	0	0	0
AARD	1	0	0	0	0	0	0
AARS1	1	0	0	0	0	0	1
AARS2	1	0	0	0	0	1	1
AARSD1	1	0	0	0	0	0	0
AASDH	1	0	0	0	0	0	0
AASDHPPT	1	0	0	0	0	1	0
AASS	1	0	0	0	0	0	0
AATF	1	0	0	1	1	1	1
AATK	1	0	0	0	0	0	0
ABAT	1	0	0	0	1	0	0
ABCA1	1	0	0	0	0	0	0
ABCA2	1	0	0	0	0	0	0
ABCA3	1	0	0	0	0	0	0
ABCA4	1	0	0	0	0	0	0
ABCA5	1	0	0	0	0	0	0
ABCA6	1	0	0	0	0	0	0
ABCA7	1	0	0	0	0	0	0
ABCA8	1	0	0	0	0	0	0
ABCA9	1	0	0	0	0	0	0
ABCA10	1	0	0	0	0	0	0
ABCA12	1	0	0	0	0	0	0
ABCA13	1	0	0	0	0	0	0
ABCB1	1	1	0	0	0	0	0
ABCB4	1	0	0	0	0	0	0
ABCB5	1	0	0	0	0	0	0
ABCB6	1	0	0	0	1	0	0
ABCB7	1	0	0	0	0	1	1
ABCB8	1	0	0	0	0	0	0
ABCB9	1	0	0	1	0	0	0
ABCB10	1	0	0	0	0	0	0
ABCB11	1	0	0	0	0	0	0
ABCC1	1	0	0	0	1	0	0
ABCC2	1	0	0	0	0	0	0
ABCC3	1	0	0	0	1	0	0
ABCC4	1	0	0	0	0	0	0
ABCC5	1	0	0	0	1	0	0
ABCC6	1	0	0	0	0	0	0
ABCC8	1	0	0	0	0	0	0
ABCC9	1	0	0	0	0	0	0
ABCC10	1	0	0	0	0	0	0
ABCC11	1	0	0	0	0	0	0
ABCC12	1	0	0	0	0	0	0
ABCD1	1	0	0	0	0	0	0
ABCD2	1	0	0	0	0	0	0
ABCD3	1	0	0	0	1	0	0
ABCD4	1	0	0	0	0	0	0
ABCE1	1	0	0	0	0	1	1
ABCF1	1	0	0	0	0	1	1
ABCF2	1	0	0	0	0	0	0
ABCF3	1	0	0	0	0	0	0
ABCG1	1	0	0	0	0	0	0
ABCG2	1	0	0	0	0	0	0
ABCG4	1	0	0	0	0	0	0
ABCG5	1	0	0	0	0	0	0
ABCG8	1	0	0	0	0	0	0
ABHD1	1	0	0	0	0	0	0
ABHD2	1	0	0	0	0	0	0
ABHD3	1	0	0	0	0	0	0
ABHD4	1	0	0	0	0	0	0
ABHD5	1	0	0	0	0	0	0
ABHD6	1	0	0	0	1	0	0
ABHD8	1	0	0	0	0	0	0
ABHD10	1	0	0	0	1	0	0
ABHD11	1	0	0	0	0	0	0
ABHD12	1	0	0	0	1	0	0
ABHD12B	1	0	0	0	0	0	0
ABHD13	1	0	0	0	0	1	0
ABHD14A	1	0	0	0	0	0	0
ABHD14B	1	0	0	0	0	0	0
ABHD15	1	0	0	0	0	0	0
ABHD16A	1	0	0	0	0	0	0
ABHD16B	1	0	0	0	0	0	0
ABHD17A	1	0	0	0	1	1	1
ABHD17B	1	0	0	0	0	0	0
ABHD17C	1	0	0	0	0	0	0
ABHD18	1	0	0	0	0	0	0
ABI1	1	1	1	0	0	0	0
ABI2	1	0	0	0	0	0	0
ABI3	1	0	0	0	0	0	0
ABI3BP	1	0	0	0	0	0	0
ABITRAM	1	0	0	0	0	0	0
ABL1	1	1	1	0	0	0	0
ABL2	1	1	1	0	1	0	0
ABLIM1	1	0	0	0	0	0	0
ABLIM2	1	0	0	0	0	0	0
ABLIM3	1	0	0	0	0	0	0
ABO	1	0	0	0	0	0	0
ABR	1	0	0	0	0	0	0
ABRA	1	0	0	0	0	0	0
ABRACL	1	0	0	0	0	0	0
ABRAXAS1	1	0	0	0	0	0	0
ABRAXAS2	1	0	0	0	0	0	0
ABT1	1	0	0	0	0	1	1
ABTB1	1	0	0	0	0	0	0
ABTB2	1	0	0	0	0	0	0
ACAA1	1	0	0	0	1	0	0
ACAA2	1	0	0	0	0	0	0
ACACA	1	0	0	0	0	1	0
ACACB	1	0	0	1	1	0	0
ACAD8	1	0	0	1	1	0	0
ACAD9	1	0	0	1	1	1	0
ACAD10	1	0	0	0	0	0	0
ACAD11	1	0	0	0	0	0	0
ACADL	1	0	0	0	0	0	0
ACADM	1	0	0	0	1	0	0
ACADS	1	0	0	0	1	0	0
ACADSB	1	0	0	0	1	0	0
ACADVL	1	0	0	0	0	0	0
ACAN	1	0	0	0	0	0	0
ACAP1	1	0	0	0	0	0	0
ACAP2	1	0	0	0	0	1	0
ACAP3	1	0	0	0	0	0	0
ACAT1	1	0	0	0	1	1	0
ACAT2	1	0	0	0	0	0	0
ACBD3	1	0	0	0	0	0	0
ACBD4	1	0	0	0	0	0	0
ACBD5	1	0	0	0	0	0	0
ACBD6	1	0	0	0	0	0	0
ACBD7	1	0	0	0	0	0	0
ACCS	1	0	0	0	0	0	0
ACCSL	1	0	0	0	0	0	0
ACD	1	0	0	0	0	0	0
ACE	1	0	0	0	0	0	0
ACE2	1	0	0	0	1	0	0
ACER1	1	0	0	0	0	1	0
ACER2	1	0	0	0	0	0	0
ACER3	1	0	0	0	0	0	0
ACHE	1	0	0	0	1	0	0
ACIN1	1	0	0	0	0	1	1
ACKR1	1	0	0	0	0	0	0
ACKR2	1	0	0	0	0	0	0
ACKR3	1	1	1	0	1	0	0
ACKR4	1	0	0	0	0	0	0
ACLY	1	0	0	0	0	1	1
ACMSD	1	0	0	0	0	0	0
ACO1	1	0	0	0	0	0	0
ACO2	1	0	0	0	0	1	1
ACOD1	1	0	0	0	0	0	0
ACOT1	1	0	0	0	0	0	0
ACOT2	1	0	0	0	0	0	0
ACOT4	1	0	0	0	0	0	0
ACOT6	1	0	0	0	0	0	0
ACOT7	1	0	0	0	1	0	0
ACOT8	1	0	0	0	0	0	0
ACOT9	1	0	0	0	0	0	0
ACOT11	1	0	0	0	1	0	0
ACOT12	1	0	0	0	0	0	0
ACOT13	1	0	0	0	0	0	0
ACOX1	1	0	0	0	0	1	0
ACOX2	1	0	0	0	0	0	0
ACOX3	1	0	0	0	0	0	0
ACOXL	1	0	0	0	0	0	0
ACP1	1	0	0	0	1	0	0
ACP2	1	0	0	0	0	0	0
ACP3	1	0	0	0	0	0	0
ACP4	1	0	0	0	0	0	0
ACP5	1	0	0	0	0	0	0
ACP6	1	0	0	0	0	0	0
ACP7	1	0	0	0	0	0	0
ACR	1	0	0	0	0	1	0
ACRBP	1	0	0	0	0	0	0
ACRV1	1	0	0	0	0	0	0
ACSBG1	1	0	0	0	0	0	0
ACSBG2	1	0	0	0	0	0	0
ACSF2	1	0	0	0	0	0	0
ACSF3	1	0	0	0	1	0	0
ACSL1	1	0	0	0	0	0	0
ACSL3	1	1	1	0	0	1	0
ACSL4	1	0	0	0	0	1	0
ACSL5	1	0	0	0	0	1	0
ACSL6	1	0	1	0	0	0	0
ACSM1	1	0	0	0	0	0	0
ACSM2A	1	0	0	0	0	0	0
ACSM2B	1	0	0	0	0	0	0
ACSM3	1	0	0	0	1	0	0
ACSM4	1	0	0	0	0	0	0
ACSM5	1	0	0	0	0	0	0
ACSM6	1	0	0	0	0	0	0
ACSS1	1	0	0	0	0	0	0
ACSS2	1	0	0	1	0	0	0
ACSS3	1	0	0	0	0	0	0
ACTA1	1	0	0	0	0	0	0
ACTA2	1	0	0	0	0	0	0
ACTB	1	0	0	0	1	1	1
ACTBL2	1	0	0	0	0	0	0
ACTC1	1	0	0	0	1	0	0
ACTG1	1	0	0	0	0	1	1
ACTG2	1	0	0	0	0	0	0
ACTL6A	1	0	0	0	1	1	1
ACTL6B	1	0	0	0	0	0	0
ACTL7A	1	0	0	0	0	0	0
ACTL7B	1	0	0	0	0	0	0
ACTL8	1	0	0	0	1	0	0
ACTL9	1	0	0	1	0	0	0
ACTL10	1	0	0	0	0	0	0
ACTN1	1	0	0	0	1	0	0
ACTN2	1	0	0	0	0	0	0
ACTN3	1	0	0	0	0	0	0
ACTN4	1	0	0	0	0	0	0
ACTR1A	1	0	0	0	0	1	1
ACTR1B	1	0	0	0	0	0	0
ACTR2	1	0	0	0	0	1	1
ACTR3	1	0	0	0	1	1	1
ACTR3B	1	0	0	0	0	0	0
ACTR3C	1	0	0	0	0	1	0
ACTR5	1	0	0	0	1	0	0
ACTR6	1	0	0	0	0	1	1
ACTR8	1	0	0	0	1	1	1
ACTR10	1	0	0	0	1	1	1
ACTRT1	1	0	0	0	0	0	0
ACTRT2	1	0	0	0	0	0	0
ACTRT3	1	0	0	0	0	0	0
ACVR1	1	1	1	0	0	0	0
ACVR1B	1	0	0	0	0	0	0
ACVR1C	1	0	0	0	0	0	0
ACVR2A	1	1	1	1	0	1	0
ACVR2B	1	0	0	0	0	0	0
ACVRL1	1	0	0	0	0	0	0
ACY1	1	0	0	0	0	0	0
ACY3	1	0	0	0	0	0	0
ACYP1	1	0	0	0	0	0	0
ACYP2	1	0	0	0	0	0	0
ADA	1	0	0	0	1	0	0
ADA2	1	0	0	0	0	0	0
ADAD1	1	0	0	1	0	0	0
ADAD2	1	0	0	0	0	0	0
ADAL	1	0	0	0	0	0	0
ADAM2	1	0	0	0	0	0	0
ADAM7	1	0	0	0	0	0	0
ADAM8	1	0	0	0	0	0	0
ADAM9	1	0	0	0	1	0	0
ADAM10	1	0	0	0	0	0	0
ADAM11	1	0	0	0	0	0	0
ADAM12	1	0	0	0	0	0	0
ADAM15	1	0	0	0	1	0	0
ADAM17	1	0	0	0	0	0	0
ADAM18	1	0	0	0	0	0	0
ADAM19	1	0	0	0	0	0	0
ADAM20	1	0	0	0	0	0	0
ADAM21	1	0	0	0	0	1	0
ADAM22	1	0	0	0	0	0	0
ADAM23	1	0	0	0	0	0	0
ADAM28	1	0	0	1	0	0	0
ADAM29	1	0	0	1	0	0	0
ADAM30	1	0	0	0	0	0	0
ADAM32	1	0	0	0	0	0	0
ADAM33	1	0	0	0	0	0	0
ADAMDEC1	1	0	0	0	0	0	0
ADAMTS1	1	0	0	0	0	0	0
ADAMTS2	1	0	0	0	0	0	0
ADAMTS3	1	0	0	0	0	0	0
ADAMTS4	1	0	0	0	1	0	0
ADAMTS5	1	0	0	0	0	0	0
ADAMTS6	1	0	0	0	0	0	0
ADAMTS7	1	0	0	0	0	0	0
ADAMTS8	1	0	0	0	0	0	0
ADAMTS9	1	0	0	0	0	0	0
ADAMTS10	1	0	0	0	0	0	0
ADAMTS12	1	0	0	0	0	0	0
ADAMTS13	1	0	0	0	0	0	0
ADAMTS14	1	0	0	0	0	0	0
ADAMTS15	1	0	0	0	1	0	0
ADAMTS16	1	0	0	0	0	0	0
ADAMTS17	1	0	0	0	0	0	0
ADAMTS18	1	0	0	0	0	0	0
ADAMTS19	1	0	0	0	0	0	0
ADAMTS20	1	0	0	0	0	0	0
ADAMTSL1	1	0	0	0	0	0	0
ADAMTSL2	1	0	0	0	0	0	0
ADAMTSL3	1	0	0	0	0	0	0
ADAMTSL4	1	0	0	0	1	0	0
ADAMTSL5	1	0	0	0	0	0	0
ADAP1	1	0	0	0	0	0	0
ADAP2	1	0	0	0	1	0	0
ADAR	1	0	0	0	0	1	0
ADARB1	1	0	0	0	0	0	0
ADARB2	1	0	0	0	0	0	0
ADAT1	1	0	0	0	0	0	0
ADAT2	1	0	0	0	0	1	0
ADAT3	1	0	0	0	0	1	1
ADCK1	1	0	0	0	1	0	0
ADCK2	1	0	0	0	0	1	0
ADCK5	1	0	0	0	0	0	0
ADCY1	1	0	0	0	0	0	0
ADCY2	1	0	0	0	0	0	0
ADCY3	1	0	0	0	0	0	0
ADCY4	1	0	0	0	0	0	0
ADCY5	1	0	0	0	0	0	0
ADCY6	1	0	0	0	0	0	0
ADCY7	1	0	0	0	0	0	0
ADCY8	1	0	0	0	0	0	0
ADCY9	1	0	0	0	0	0	0
ADCY10	1	0	0	0	0	0	0
ADCYAP1	1	0	0	0	0	0	0
ADCYAP1R1	1	0	0	0	0	0	0
ADD1	1	0	0	0	1	0	0
ADD2	1	0	0	0	0	0	0
ADD3	1	0	0	0	0	0	0
ADGB	1	0	0	0	0	0	0
ADGRA1	1	0	0	0	0	0	0
ADGRA2	1	0	0	0	0	0	0
ADGRA3	1	0	0	0	0	0	0
ADGRB1	1	1	0	0	0	0	0
ADGRB2	1	0	0	0	0	0	0
ADGRB3	1	0	0	0	0	0	0
ADGRD1	1	0	0	0	0	0	0
ADGRD2	1	0	0	0	0	0	0
ADGRE1	1	0	0	0	0	0	0
ADGRE2	1	0	0	0	0	0	0
ADGRE3	1	0	0	0	0	0	0
ADGRE5	1	0	0	0	1	0	0
ADGRF1	1	0	0	0	0	0	0
ADGRF2	1	0	0	0	0	0	0
ADGRF3	1	0	0	0	0	0	0
ADGRF4	1	0	0	0	0	0	0
ADGRF5	1	0	0	0	0	0	0
ADGRG1	1	0	0	0	0	0	0
ADGRG2	1	0	0	0	0	0	0
ADGRG3	1	0	0	0	0	0	0
ADGRG4	1	0	0	0	0	0	0
ADGRG5	1	0	0	0	0	0	0
ADGRG6	1	0	0	0	1	0	0
ADGRG7	1	0	0	0	0	0	0
ADGRL1	1	0	0	0	0	0	0
ADGRL2	1	0	0	0	0	0	0
ADGRL3	1	0	0	0	0	0	0
ADGRL4	1	0	0	0	0	0	0
ADGRV1	1	0	0	0	0	0	0
ADH1A	1	0	0	0	0	0	0
ADH1B	1	0	0	0	0	0	0
ADH1C	1	0	0	0	0	0	0
ADH4	1	0	0	0	0	0	0
ADH5	1	0	0	0	1	1	0
ADH6	1	0	0	0	0	0	0
ADH7	1	0	0	0	0	0	0
ADHFE1	1	0	0	0	0	1	0
ADI1	1	0	0	0	0	0	0
ADIG	1	0	0	0	0	0	0
ADIPOQ	1	0	0	0	0	0	0
ADIPOR1	1	0	0	1	0	0	0
ADIPOR2	1	0	0	0	0	0	0
ADIRF	1	0	0	0	0	0	0
ADK	1	0	0	0	0	0	0
ADM	1	0	0	0	0	0	0
ADM2	1	0	0	0	0	0	0
ADM5	1	0	0	0	0	0	0
ADNP	1	0	0	0	0	0	0
ADNP2	1	0	0	0	0	0	0
ADO	1	0	0	0	0	0	0
ADORA1	1	0	0	0	0	0	0
ADORA2A	1	0	0	0	0	0	0
ADORA2B	1	0	0	0	0	0	0
ADORA3	1	0	0	0	0	0	0
ADPGK	1	0	0	0	1	0	0
ADPRH	1	0	0	0	0	0	0
ADPRHL1	1	0	0	0	1	0	0
ADPRM	1	0	0	0	0	0	0
ADPRS	1	0	0	0	1	0	0
ADRA1A	1	0	0	0	0	0	0
ADRA1B	1	0	0	0	1	0	0
ADRA1D	1	0	0	0	0	0	0
ADRA2A	1	0	0	0	0	0	0
ADRA2B	1	0	0	0	0	0	0
ADRA2C	1	0	0	0	0	0	0
ADRB1	1	0	0	0	0	0	0
ADRB2	1	0	0	0	0	0	0
ADRB3	1	0	0	0	0	0	0
ADRM1	1	0	0	0	0	1	0
ADSL	1	0	0	0	0	1	1
ADSS1	1	0	0	0	0	0	0
ADSS2	1	0	0	0	0	0	1
ADTRP	1	0	0	0	0	0	0
AEBP1	1	0	0	0	1	0	0
AEBP2	1	0	0	0	0	0	0
AEN	1	0	0	0	0	0	0
AFAP1	1	0	0	1	0	0	0
AFAP1L1	1	0	0	0	0	0	0
AFAP1L2	1	0	0	0	1	0	0
AFDN	1	0	1	0	0	0	0
AFF1	1	1	1	0	0	0	0
AFF2	1	0	0	0	0	0	0
AFF3	1	1	1	0	0	0	0
AFF4	1	0	1	0	0	0	0
AFG1L	1	0	0	0	0	0	0
AFG3L2	1	0	0	0	0	1	1
AFM	1	0	0	0	0	0	0
AFMID	1	0	0	0	0	0	0
AFP	1	0	0	0	0	0	0
AFTPH	1	0	0	0	0	0	0
AGA	1	0	0	0	0	0	0
AGAP1	1	0	0	0	1	0	0
AGAP2	1	0	0	0	0	0	0
AGAP3	1	0	0	0	0	0	0
AGAP4	1	0	0	0	0	0	0
AGAP5	1	0	0	0	0	0	0
AGAP6	1	0	0	0	1	1	1
AGAP9	1	0	0	0	1	0	0
AGBL1	1	0	0	0	0	0	0
AGBL2	1	0	0	0	0	0	0
AGBL3	1	0	0	0	0	0	0
AGBL4	1	0	0	0	0	0	0
AGBL5	1	0	0	0	0	0	0
AGER	1	0	0	0	1	0	0
AGFG1	1	0	0	0	1	0	0
AGFG2	1	0	0	0	1	0	0
AGGF1	1	0	0	0	0	0	0
AGK	1	0	0	0	0	0	0
AGL	1	0	0	0	0	1	0
AGMAT	1	0	0	0	0	0	0
AGMO	1	0	0	0	0	0	0
AGO1	1	0	0	0	0	0	0
AGO2	1	0	0	0	1	0	0
AGO3	1	0	0	0	0	0	0
AGO4	1	0	0	0	0	0	0
AGPAT1	1	0	0	0	0	0	0
AGPAT2	1	0	0	0	0	0	0
AGPAT3	1	0	0	0	0	0	0
AGPAT4	1	0	0	0	0	0	0
AGPAT5	1	0	0	0	0	0	0
AGPS	1	0	0	0	1	0	0
AGR2	1	0	0	0	0	0	0
AGR3	1	0	0	0	0	1	0
AGRN	1	0	0	0	0	0	0
AGRP	1	0	0	0	0	0	0
AGT	1	0	0	0	0	0	0
AGTPBP1	1	0	0	0	0	0	0
AGTR1	1	0	0	0	0	0	0
AGTR2	1	0	0	0	0	0	0
AGTRAP	1	0	0	0	0	0	0
AGXT	1	0	0	0	0	0	0
AGXT2	1	0	0	0	0	0	0
AHCTF1	1	0	0	0	0	1	1
AHCY	1	0	0	0	0	1	1
AHCYL1	1	0	0	0	0	1	0
AHCYL2	1	0	0	0	1	0	0
AHDC1	1	0	0	0	0	0	0
AHI1	1	0	0	0	0	0	0
AHNAK	1	0	0	0	1	0	0
AHNAK2	1	0	0	0	1	0	0
AHR	1	0	0	0	0	0	0
AHRR	1	0	0	0	0	0	0
AHSA1	1	0	0	1	0	0	0
AHSG	1	0	0	0	0	0	0
AHSP	1	0	0	0	0	0	0
AICDA	1	0	0	0	0	0	0
AIDA	1	0	0	0	0	0	0
AIF1	1	0	0	0	0	0	0
AIF1L	1	0	0	0	0	0	0
AIFM1	1	0	0	0	0	1	0
AIFM2	1	0	0	0	0	0	0
AIFM3	1	0	0	0	0	0	0
AIG1	1	0	0	0	1	0	0
AIM2	1	0	0	0	0	0	0
AIMP1	1	0	0	0	0	0	0
AIMP2	1	0	0	0	0	0	0
AIP	1	0	0	0	0	0	0
AIPL1	1	0	0	0	0	0	0
AIRE	1	0	0	0	0	0	0
AJAP1	1	0	0	0	0	0	0
AJM1	1	0	0	0	0	0	0
AJUBA	1	1	0	0	0	0	0
AK1	1	0	0	0	0	0	0
AK2	1	0	0	0	0	1	0
AK3	1	0	0	0	0	1	0
AK4	1	0	0	0	1	1	1
AK5	1	0	0	0	0	0	0
AK6	1	0	0	0	0	1	1
AK7	1	0	0	0	0	0	0
AK8	1	0	0	0	0	0	0
AK9	1	0	0	0	0	0	0
AKAIN1	1	0	0	0	0	0	0
AKAP1	1	0	0	0	0	0	0
AKAP3	1	0	0	0	0	1	0
AKAP4	1	0	0	0	0	0	0
AKAP5	1	0	0	0	0	0	0
AKAP6	1	0	0	0	0	0	0
AKAP7	1	0	0	0	0	0	0
AKAP8	1	0	0	0	0	0	0
AKAP8L	1	0	0	0	1	0	0
AKAP9	1	0	1	0	0	0	0
AKAP10	1	0	0	0	0	0	0
AKAP11	1	0	0	0	0	0	0
AKAP12	1	0	0	0	0	0	0
AKAP13	1	0	0	0	0	0	0
AKAP14	1	0	0	0	0	0	0
AKAP17A	1	0	0	1	1	0	0
AKIP1	1	0	0	0	0	0	0
AKIRIN1	1	0	0	0	0	1	0
AKIRIN2	1	0	0	0	0	1	1
AKNA	1	0	0	0	1	0	0
AKNAD1	1	0	0	0	0	0	0
AKR1A1	1	0	0	0	1	0	0
AKR1B1	1	0	0	0	1	0	0
AKR1B10	1	0	0	0	0	0	0
AKR1B15	1	0	0	1	1	1	1
AKR1C1	1	0	0	0	1	0	0
AKR1C2	1	0	0	0	0	1	0
AKR1C3	1	0	0	0	0	0	0
AKR1C4	1	0	0	0	0	0	0
AKR1C8	1	0	0	0	0	0	0
AKR1D1	1	0	0	0	0	1	0
AKR1E2	1	0	0	0	0	0	0
AKR7A2	1	0	0	0	0	0	0
AKR7A3	1	0	0	0	0	0	0
AKR7L	1	0	0	0	0	0	0
AKT1	1	1	1	0	0	0	0
AKT1S1	1	0	0	0	1	0	0
AKT2	1	0	1	0	1	0	0
AKT3	1	1	1	0	0	0	0
AKTIP	1	0	0	0	0	1	1
ALAD	1	0	0	0	0	0	0
ALAS1	1	0	0	0	1	0	0
ALAS2	1	0	0	0	0	0	0
ALB	1	1	0	1	0	0	0
ALCAM	1	0	0	0	0	0	0
ALDH1A1	1	0	0	0	0	0	0
ALDH1A2	1	0	0	0	0	0	0
ALDH1A3	1	0	0	0	0	0	0
ALDH1B1	1	0	0	0	0	0	0
ALDH1L1	1	0	0	0	0	0	0
ALDH1L2	1	0	0	0	0	0	0
ALDH2	1	0	1	0	1	0	0
ALDH3A1	1	0	0	0	0	0	0
ALDH3A2	1	0	0	0	0	0	0
ALDH3B1	1	0	0	0	0	0	0
ALDH3B2	1	0	0	0	0	0	0
ALDH4A1	1	0	0	0	0	0	0
ALDH5A1	1	0	0	0	1	0	0
ALDH6A1	1	0	0	0	1	0	0
ALDH7A1	1	0	0	0	0	0	0
ALDH8A1	1	0	0	0	0	0	0
ALDH9A1	1	0	0	0	0	1	0
ALDH16A1	1	0	0	0	0	0	0
ALDH18A1	1	0	0	0	0	0	0
ALDOA	1	0	0	1	1	1	1
ALDOB	1	0	0	0	0	0	0
ALDOC	1	0	0	0	1	1	0
ALG1	1	0	0	0	0	1	1
ALG1L	1	0	0	0	0	1	1
ALG1L2	1	0	0	0	0	0	0
ALG2	1	0	0	0	1	1	1
ALG3	1	0	0	0	1	0	0
ALG5	1	0	0	0	0	1	0
ALG6	1	0	0	1	1	1	0
ALG8	1	0	0	0	0	1	0
ALG9	1	0	0	0	0	0	0
ALG10	1	0	0	1	0	1	0
ALG10B	1	0	0	1	0	1	0
ALG11	1	0	0	0	0	1	1
ALG12	1	0	0	0	0	0	0
ALG13	1	0	0	0	0	1	1
ALG14	1	0	0	0	0	1	1
ALK	1	1	1	0	0	0	0
ALKAL1	1	0	0	0	0	0	0
ALKAL2	1	0	0	0	0	0	0
ALKBH1	1	0	0	1	0	0	0
ALKBH2	1	0	0	0	0	0	0
ALKBH3	1	0	0	0	0	0	0
ALKBH4	1	0	0	1	0	0	0
ALKBH5	1	0	0	0	0	0	0
ALKBH6	1	0	0	1	0	0	0
ALKBH7	1	0	0	0	0	0	0
ALKBH8	1	0	0	0	0	0	0
ALLC	1	0	0	0	0	0	0
ALMS1	1	0	0	0	0	0	0
ALOX5	1	0	0	0	0	1	0
ALOX5AP	1	0	0	0	0	0	0
ALOX12	1	0	0	0	0	0	0
ALOX12B	1	0	0	0	0	0	0
ALOX15	1	0	0	0	0	0	0
ALOX15B	1	0	0	0	0	0	0
ALOXE3	1	0	0	0	0	0	0
ALPG	1	0	0	0	0	0	0
ALPI	1	0	0	0	0	0	0
ALPK1	1	0	0	0	0	0	0
ALPK2	1	0	0	0	0	0	0
ALPK3	1	0	0	0	0	0	0
ALPL	1	0	0	0	0	0	0
ALPP	1	0	0	0	0	0	0
ALS2	1	0	0	0	0	0	0
ALS2CL	1	0	0	0	0	0	0
ALX1	1	0	0	0	0	0	0
ALX3	1	0	0	0	0	0	0
ALX4	1	0	0	0	0	0	0
ALYREF	1	0	0	0	0	1	1
AMACR	1	0	0	0	0	0	0
AMBN	1	0	0	0	0	0	0
AMBP	1	0	0	0	0	0	0
AMBRA1	1	0	0	0	0	1	0
AMD1	1	0	0	0	1	1	1
AMDHD1	1	0	0	0	0	0	0
AMDHD2	1	0	0	0	0	0	0
AMELX	1	0	0	0	0	0	0
AMELY	1	0	0	0	0	0	0
AMER1	1	1	1	0	0	0	0
AMER2	1	0	0	0	0	0	0
AMER3	1	0	0	0	0	0	0
AMFR	1	0	0	0	0	0	0
AMH	1	0	0	0	0	0	0
AMHR2	1	0	0	0	0	0	0
AMIGO1	1	0	0	0	0	0	0
AMIGO2	1	0	0	0	0	0	0
AMIGO3	1	0	0	0	0	0	0
AMMECR1	1	0	0	0	0	0	0
AMMECR1L	1	0	0	0	0	0	0
AMN	1	0	0	0	0	0	0
AMN1	1	0	0	0	0	0	0
AMOT	1	0	0	0	1	0	0
AMOTL1	1	0	0	0	0	0	0
AMOTL2	1	0	0	0	0	0	0
AMPD1	1	0	0	1	0	0	0
AMPD2	1	0	0	0	0	0	0
AMPD3	1	0	0	0	0	0	0
AMPH	1	0	0	0	0	0	0
AMT	1	0	0	0	0	0	0
AMTN	1	0	0	0	0	0	0
AMY1A	1	0	0	0	0	0	0
AMY1B	1	0	0	0	0	1	0
AMY1C	1	0	0	0	0	0	0
AMY2A	1	0	0	0	0	0	0
AMY2B	1	0	0	0	0	0	0
AMZ1	1	0	0	0	0	0	0
AMZ2	1	0	0	0	1	0	0
ANAPC1	1	0	0	0	0	1	1
ANAPC2	1	0	0	0	1	1	1
ANAPC4	1	0	0	0	1	1	1
ANAPC5	1	0	0	1	1	1	1
ANAPC7	1	0	0	1	1	0	0
ANAPC10	1	0	0	0	0	1	1
ANAPC11	1	0	0	0	0	1	1
ANAPC13	1	0	0	0	1	0	1
ANAPC15	1	0	0	0	0	1	1
ANAPC16	1	0	0	0	0	0	0
ANG	1	0	0	0	0	0	0
ANGEL1	1	0	0	0	0	0	0
ANGEL2	1	0	0	1	0	0	0
ANGPT1	1	0	0	0	0	0	0
ANGPT2	1	0	0	0	1	0	0
ANGPT4	1	0	0	0	0	0	0
ANGPTL1	1	0	0	0	0	0	0
ANGPTL2	1	0	0	0	0	0	0
ANGPTL3	1	0	0	0	0	1	0
ANGPTL4	1	0	0	0	1	0	0
ANGPTL5	1	0	0	0	0	1	0
ANGPTL6	1	0	0	0	0	0	0
ANGPTL7	1	0	0	0	0	0	0
ANGPTL8	1	0	0	0	0	0	0
ANHX	1	0	0	0	0	0	0
ANK1	1	0	1	0	0	0	0
ANK2	1	0	0	0	0	0	0
ANK3	1	0	0	0	0	0	0
ANKAR	1	0	0	0	0	0	0
ANKDD1A	1	0	0	0	0	0	0
ANKDD1B	1	0	0	0	0	0	0
ANKEF1	1	0	0	0	0	0	0
ANKFN1	1	0	0	0	0	0	0
ANKFY1	1	0	0	0	0	0	0
ANKH	1	0	0	0	0	0	0
ANKHD1	1	0	0	0	0	0	0
ANKIB1	1	0	0	0	0	0	0
ANKK1	1	0	0	0	0	0	0
ANKLE1	1	0	0	0	0	0	0
ANKLE2	1	0	0	1	1	1	1
ANKMY1	1	0	0	1	0	0	0
ANKMY2	1	0	0	0	0	1	0
ANKRA2	1	0	0	0	0	0	0
ANKRD1	1	0	0	0	0	0	0
ANKRD2	1	0	0	0	0	0	0
ANKRD6	1	0	0	0	0	0	0
ANKRD7	1	0	0	0	0	0	0
ANKRD9	1	0	0	0	0	0	0
ANKRD10	1	0	0	0	0	0	0
ANKRD11	1	0	0	0	0	1	0
ANKRD12	1	0	0	0	0	0	0
ANKRD13A	1	0	0	0	0	0	0
ANKRD13B	1	0	0	0	0	0	0
ANKRD13C	1	0	0	0	0	0	0
ANKRD13D	1	0	0	0	0	0	0
ANKRD16	1	0	0	0	0	0	0
ANKRD17	1	0	0	0	0	0	0
ANKRD18A	1	0	0	0	0	0	0
ANKRD18B	1	0	0	0	0	0	0
ANKRD20A1	1	0	0	0	0	0	0
ANKRD22	1	0	0	0	0	0	0
ANKRD23	1	0	0	0	0	0	0
ANKRD24	1	0	0	1	0	0	0
ANKRD26	1	0	0	0	0	0	0
ANKRD27	1	0	0	0	1	0	0
ANKRD28	1	0	0	0	0	0	0
ANKRD29	1	0	0	0	1	0	0
ANKRD30A	1	0	0	0	0	0	0
ANKRD30B	1	0	0	0	0	0	0
ANKRD30BL	1	0	0	0	0	0	0
ANKRD31	1	0	0	0	0	0	0
ANKRD33	1	0	0	0	0	0	0
ANKRD33B	1	0	0	0	0	0	0
ANKRD34A	1	0	0	0	0	0	0
ANKRD34B	1	0	0	0	0	1	0
ANKRD34C	1	0	0	0	0	0	0
ANKRD35	1	0	0	0	0	0	0
ANKRD36	1	0	0	0	0	1	0
ANKRD36B	1	0	0	0	0	0	0
ANKRD36C	1	0	0	0	0	0	0
ANKRD37	1	0	0	0	0	0	0
ANKRD39	1	0	0	0	1	0	0
ANKRD40	1	0	0	0	0	0	0
ANKRD40CL	1	0	0	0	0	0	0
ANKRD42	1	0	0	1	0	0	0
ANKRD44	1	0	0	0	0	0	0
ANKRD45	1	0	0	0	0	0	0
ANKRD46	1	0	0	0	0	0	0
ANKRD49	1	0	0	0	0	1	0
ANKRD50	1	0	0	0	0	0	0
ANKRD52	1	0	0	0	0	1	0
ANKRD53	1	0	0	1	0	0	0
ANKRD54	1	0	0	0	0	0	0
ANKRD55	1	0	0	0	0	0	0
ANKRD60	1	0	0	0	0	0	0
ANKRD61	1	0	0	0	0	0	0
ANKRD62	1	0	0	0	0	0	0
ANKRD63	1	0	0	0	0	0	0
ANKRD65	1	0	0	0	0	1	1
ANKRD66	1	0	0	0	0	0	0
ANKS1A	1	0	0	1	0	0	0
ANKS1B	1	0	0	0	0	0	0
ANKS3	1	0	0	0	0	0	0
ANKS4B	1	0	0	0	0	0	0
ANKS6	1	0	0	0	0	0	0
ANKUB1	1	0	0	0	0	0	0
ANKZF1	1	0	0	0	1	0	0
ANLN	1	0	0	0	1	1	1
ANO1	1	0	0	0	1	0	0
ANO2	1	0	0	0	0	0	0
ANO3	1	0	0	0	0	1	0
ANO4	1	0	0	0	0	0	0
ANO5	1	0	0	0	0	0	0
ANO6	1	0	0	0	0	0	0
ANO7	1	0	0	0	0	0	0
ANO8	1	0	0	0	0	0	0
ANO9	1	0	0	0	0	0	0
ANO10	1	0	0	0	1	0	0
ANOS1	1	0	0	0	0	0	0
ANP32A	1	0	0	0	0	0	0
ANP32B	1	0	0	0	0	1	0
ANP32D	1	0	0	0	0	0	0
ANP32E	1	0	0	0	1	0	0
ANPEP	1	0	0	1	0	0	0
ANTKMT	1	0	0	0	0	0	0
ANTXR1	1	0	0	0	1	0	0
ANTXR2	1	0	0	0	1	0	0
ANTXRL	1	0	0	0	0	1	0
ANXA1	1	0	0	0	0	0	0
ANXA2	1	0	0	0	1	0	0
ANXA2R	1	0	0	0	0	0	0
ANXA3	1	0	0	0	0	0	0
ANXA4	1	0	0	0	0	0	0
ANXA5	1	0	0	0	1	0	0
ANXA6	1	0	0	0	0	0	0
ANXA7	1	0	0	0	0	0	0
ANXA8	1	0	0	0	0	0	0
ANXA8L1	1	0	0	0	0	0	0
ANXA9	1	0	0	0	0	0	0
ANXA10	1	0	0	0	0	0	0
ANXA11	1	0	0	0	0	0	0
ANXA13	1	0	0	0	0	0	0
AOAH	1	0	0	0	0	0	0
AOC1	1	0	0	0	0	0	0
AOC2	1	0	0	0	0	0	0
AOC3	1	0	0	0	1	0	0
AOPEP	1	0	0	0	0	0	0
AOX1	1	0	0	0	0	0	0
AP1AR	1	0	0	0	1	0	0
AP1B1	1	0	0	0	1	0	0
AP1G1	1	0	0	0	0	1	0
AP1G2	1	0	0	0	0	0	0
AP1M1	1	0	0	0	0	0	0
AP1M2	1	0	0	0	1	0	0
AP1S1	1	0	0	0	0	0	0
AP1S2	1	0	0	0	1	1	0
AP1S3	1	0	0	0	1	0	0
AP2A1	1	0	0	0	1	0	0
AP2A2	1	0	0	0	0	0	0
AP2B1	1	0	0	0	0	0	0
AP2M1	1	0	0	1	1	1	1
AP2S1	1	0	0	1	0	1	1
AP3B1	1	0	0	0	1	1	0
AP3B2	1	0	0	0	0	0	0
AP3D1	1	0	0	1	0	0	0
AP3M1	1	0	0	0	0	0	0
AP3M2	1	0	0	0	0	0	0
AP3S1	1	0	0	0	1	1	0
AP3S2	1	0	0	0	0	0	0
AP4B1	1	0	0	0	1	0	0
AP4E1	1	0	0	0	0	0	0
AP4M1	1	0	0	0	0	0	0
AP4S1	1	0	0	0	1	0	0
AP5B1	1	0	0	0	0	0	0
AP5M1	1	0	0	0	1	0	0
AP5S1	1	0	0	0	0	0	0
AP5Z1	1	0	0	0	0	0	0
APAF1	1	0	0	0	0	0	0
APBA1	1	0	0	0	0	0	0
APBA2	1	0	0	0	0	0	0
APBA3	1	0	0	0	0	0	0
APBB1	1	0	0	0	1	0	0
APBB1IP	1	0	0	0	0	0	0
APBB2	1	0	0	0	0	0	0
APBB3	1	0	0	0	0	0	0
APC	1	1	1	0	0	1	0
APC2	1	0	0	0	0	0	0
APCDD1	1	0	0	0	0	0	0
APCDD1L	1	0	0	0	0	0	0
APCS	1	0	0	0	0	0	0
APEH	1	0	0	0	0	0	0
APELA	1	0	0	0	0	0	0
APEX1	1	0	0	0	0	0	0
APEX2	1	0	0	0	0	1	0
APH1A	1	0	0	0	0	0	0
APH1B	1	0	0	0	0	0	0
API5	1	0	0	0	0	0	0
APIP	1	0	0	0	0	1	0
APLF	1	0	0	1	0	0	0
APLN	1	0	0	0	0	0	0
APLNR	1	0	0	0	0	0	0
APLP1	1	0	0	0	1	0	0
APLP2	1	0	0	0	1	0	0
APMAP	1	0	0	1	0	0	0
APOA1	1	0	0	0	0	0	0
APOA2	1	0	0	0	0	0	0
APOA4	1	0	0	0	0	0	0
APOA5	1	0	0	0	0	0	0
APOB	1	0	0	0	0	0	0
APOBEC1	1	0	0	0	0	0	0
APOBEC2	1	0	0	0	0	0	0
APOBEC3A	1	0	0	0	0	0	0
APOBEC3B	1	0	1	0	0	0	0
APOBEC3C	1	0	0	0	0	0	0
APOBEC3D	1	0	0	0	0	0	0
APOBEC3F	1	0	0	0	0	0	0
APOBEC3G	1	0	0	0	0	0	0
APOBEC3H	1	0	0	0	1	0	0
APOBEC4	1	0	0	0	0	1	0
APOBR	1	0	0	0	0	0	0
APOC1	1	0	0	0	0	0	0
APOC2	1	0	0	0	0	0	0
APOC3	1	0	0	0	0	0	0
APOC4	1	0	0	0	0	0	0
APOD	1	0	0	0	0	0	0
APOE	1	0	0	0	0	0	0
APOF	1	0	0	0	0	0	0
APOH	1	0	0	0	0	0	0
APOL1	1	0	0	0	1	0	0
APOL2	1	0	0	0	0	0	0
APOL3	1	0	0	0	0	0	0
APOL4	1	0	0	0	1	0	0
APOL5	1	0	0	0	0	0	0
APOL6	1	0	0	0	0	0	0
APOLD1	1	0	0	0	0	0	0
APOM	1	0	0	0	0	0	0
APOO	1	0	0	0	1	0	0
APOOL	1	0	0	0	0	1	0
APP	1	0	0	0	0	0	0
APPBP2	1	0	0	0	0	0	0
APPL1	1	0	0	0	0	0	0
APPL2	1	0	0	0	0	0	0
APRT	1	0	0	0	0	0	0
APTX	1	0	0	0	0	0	0
AQP1	1	0	0	0	1	0	0
AQP2	1	0	0	0	0	0	0
AQP3	1	0	0	1	0	0	0
AQP4	1	0	0	0	0	0	0
AQP5	1	0	0	0	0	0	0
AQP6	1	0	0	0	0	0	0
AQP7	1	0	0	0	0	1	1
AQP7B	1	0	0	0	0	0	0
AQP8	1	0	0	0	0	0	0
AQP9	1	0	0	0	0	0	0
AQP10	1	0	0	0	0	0	0
AQP11	1	0	0	0	0	0	0
AQP12A	1	0	0	0	0	0	0
AQP12B	1	0	0	0	0	1	0
AQR	1	0	0	0	0	1	1
AR	1	1	1	0	1	0	0
ARAF	1	1	1	0	0	0	0
ARAP1	1	0	0	0	1	0	0
ARAP2	1	0	0	0	0	0	0
ARAP3	1	0	0	0	0	0	0
ARC	1	0	0	0	0	0	0
ARCN1	1	0	0	0	0	1	1
AREG	1	0	0	0	1	0	0
AREL1	1	0	0	0	0	0	0
ARF1	1	0	0	0	0	1	0
ARF3	1	0	0	0	0	0	0
ARF4	1	0	0	0	1	1	1
ARF5	1	0	0	0	0	0	0
ARF6	1	0	0	0	0	1	0
ARFGAP1	1	0	0	0	0	0	0
ARFGAP2	1	0	0	0	0	0	0
ARFGAP3	1	0	0	0	0	0	0
ARFGEF1	1	0	0	0	0	1	0
ARFGEF2	1	0	0	0	0	0	0
ARFGEF3	1	0	0	0	0	0	0
ARFIP1	1	0	0	0	1	0	0
ARFIP2	1	0	0	0	1	0	0
ARFRP1	1	0	0	0	0	1	1
ARG1	1	0	0	0	0	0	0
ARG2	1	0	0	0	0	0	0
ARGFX	1	0	0	0	0	0	1
ARGLU1	1	0	0	0	0	1	1
ARHGAP1	1	0	0	0	0	0	0
ARHGAP4	1	0	0	0	1	0	0
ARHGAP5	1	1	1	0	0	0	0
ARHGAP6	1	0	0	0	0	0	0
ARHGAP8	1	0	0	0	0	0	0
ARHGAP9	1	0	0	0	0	0	0
ARHGAP10	1	0	0	0	0	0	0
ARHGAP11A	1	0	0	0	1	1	0
ARHGAP11B	1	0	0	0	0	1	0
ARHGAP12	1	0	0	0	0	0	0
ARHGAP15	1	0	0	0	0	0	0
ARHGAP17	1	0	0	0	0	0	0
ARHGAP18	1	0	0	0	0	0	0
ARHGAP19	1	0	0	0	0	1	0
ARHGAP20	1	0	0	0	0	0	0
ARHGAP21	1	0	0	1	0	0	0
ARHGAP22	1	0	0	0	0	0	0
ARHGAP23	1	0	0	0	1	0	0
ARHGAP24	1	0	0	0	0	1	0
ARHGAP25	1	0	0	0	0	0	0
ARHGAP26	1	0	1	0	1	0	0
ARHGAP27	1	0	0	0	0	0	1
ARHGAP28	1	0	0	0	0	0	0
ARHGAP29	1	0	0	0	0	1	0
ARHGAP30	1	0	0	0	0	0	0
ARHGAP31	1	0	0	0	0	0	0
ARHGAP32	1	0	0	0	0	0	0
ARHGAP33	1	0	0	0	0	0	0
ARHGAP35	1	1	1	0	0	0	0
ARHGAP36	1	0	0	0	0	0	0
ARHGAP39	1	0	0	0	0	0	0
ARHGAP40	1	0	0	0	0	0	0
ARHGAP42	1	0	0	0	0	0	0
ARHGAP44	1	0	0	0	0	0	0
ARHGAP45	1	0	0	0	0	0	0
ARHGDIA	1	0	0	0	0	0	0
ARHGDIB	1	0	0	0	0	0	0
ARHGDIG	1	0	0	0	0	0	0
ARHGEF1	1	0	0	0	0	0	0
ARHGEF2	1	0	0	0	1	0	0
ARHGEF3	1	0	0	0	1	0	0
ARHGEF4	1	0	0	0	0	0	0
ARHGEF5	1	0	0	0	0	1	0
ARHGEF6	1	0	0	0	0	0	0
ARHGEF7	1	0	0	0	0	1	0
ARHGEF9	1	0	0	0	0	0	0
ARHGEF10	1	1	1	0	0	0	0
ARHGEF10L	1	1	1	0	0	0	0
ARHGEF11	1	0	0	0	0	0	0
ARHGEF12	1	1	1	0	0	1	0
ARHGEF15	1	0	0	0	0	0	0
ARHGEF16	1	0	0	0	0	0	0
ARHGEF17	1	0	0	0	0	0	0
ARHGEF18	1	0	0	1	0	0	0
ARHGEF19	1	0	0	0	0	0	0
ARHGEF25	1	0	0	0	0	0	0
ARHGEF26	1	0	0	0	0	0	0
ARHGEF28	1	0	0	0	1	0	0
ARHGEF33	1	0	0	0	0	0	0
ARHGEF35	1	0	0	0	0	1	0
ARHGEF37	1	0	0	0	0	0	0
ARHGEF38	1	0	0	0	0	1	0
ARHGEF39	1	0	0	0	0	0	0
ARHGEF40	1	0	0	0	0	0	0
ARID1A	1	1	1	0	0	0	0
ARID1B	1	1	1	0	0	0	0
ARID2	1	1	1	0	0	1	0
ARID3A	1	0	0	0	0	0	0
ARID3B	1	0	0	0	0	0	0
ARID3C	1	0	0	0	0	0	0
ARID4A	1	0	0	0	0	0	0
ARID4B	1	0	0	0	0	1	0
ARID5A	1	0	0	0	0	0	0
ARID5B	1	0	0	0	0	0	0
ARIH1	1	0	0	0	0	1	1
ARIH2	1	0	0	0	0	0	0
ARL1	1	0	0	0	0	1	0
ARL2	1	0	0	0	0	1	1
ARL2BP	1	0	0	0	0	0	0
ARL3	1	0	0	0	0	0	0
ARL4A	1	0	0	0	0	1	0
ARL4C	1	0	0	0	1	0	0
ARL4D	1	0	0	0	0	0	0
ARL5A	1	0	0	0	0	1	0
ARL5B	1	0	0	0	0	0	0
ARL5C	1	0	0	0	0	0	0
ARL6	1	0	0	0	0	0	0
ARL6IP1	1	0	0	0	0	0	0
ARL6IP4	1	0	0	0	0	0	0
ARL6IP5	1	0	0	0	0	0	0
ARL6IP6	1	0	0	0	0	0	0
ARL8A	1	0	0	0	0	0	0
ARL8B	1	0	0	0	0	1	0
ARL9	1	0	0	0	0	0	0
ARL10	1	0	0	0	0	1	0
ARL11	1	0	0	0	0	1	0
ARL13A	1	0	0	0	0	0	0
ARL13B	1	0	0	0	0	0	0
ARL14	1	0	0	0	1	0	0
ARL14EP	1	0	0	1	0	0	0
ARL14EPL	1	0	0	0	0	0	0
ARL15	1	0	0	0	0	0	0
ARL16	1	0	0	0	0	0	0
ARL17A	1	0	0	0	0	0	0
ARL17B	1	0	0	0	0	0	0
ARMC1	1	0	0	0	0	0	0
ARMC2	1	0	0	0	0	0	0
ARMC3	1	0	0	0	0	0	0
ARMC5	1	0	0	0	0	1	0
ARMC6	1	0	0	0	0	0	0
ARMC7	1	0	0	0	0	1	1
ARMC8	1	0	0	0	0	0	0
ARMC9	1	0	0	0	0	0	0
ARMC10	1	0	0	1	1	1	0
ARMC12	1	0	0	0	0	0	0
ARMCX1	1	0	0	0	0	0	0
ARMCX2	1	0	0	0	0	0	0
ARMCX3	1	0	0	0	0	0	0
ARMCX4	1	0	0	0	0	0	0
ARMCX5	1	0	0	0	0	0	0
ARMCX6	1	0	0	0	0	1	0
ARMH1	1	0	0	0	0	0	0
ARMH2	1	0	0	0	0	0	0
ARMH3	1	0	0	0	0	0	0
ARMH4	1	0	0	0	0	0	0
ARMS2	1	0	0	0	0	0	0
ARMT1	1	0	0	0	0	0	0
ARNT	1	0	1	0	0	0	0
ARNT2	1	0	0	0	1	0	0
ARNTL	1	0	0	0	0	0	0
ARNTL2	1	0	0	0	1	0	0
ARPC1A	1	0	0	0	0	1	0
ARPC1B	1	0	0	0	1	0	0
ARPC2	1	0	0	1	1	1	1
ARPC3	1	0	0	0	1	1	1
ARPC4	1	0	0	0	0	1	1
ARPC5	1	0	0	0	1	0	0
ARPC5L	1	0	0	1	0	0	0
ARPIN	1	0	0	0	0	0	0
ARPP19	1	0	0	0	0	1	1
ARPP21	1	0	0	0	0	0	0
ARR3	1	0	0	0	0	0	0
ARRB1	1	0	0	0	0	0	0
ARRB2	1	0	0	0	0	0	0
ARRDC1	1	0	0	0	0	0	0
ARRDC2	1	0	0	0	0	0	0
ARRDC3	1	0	0	0	1	0	0
ARRDC4	1	0	0	0	0	0	0
ARRDC5	1	0	0	0	0	0	0
ARSA	1	0	0	0	0	0	0
ARSB	1	0	0	0	0	0	0
ARSD	1	0	0	0	1	0	0
ARSF	1	0	0	0	0	0	0
ARSG	1	0	0	0	0	0	0
ARSH	1	0	0	0	0	0	0
ARSI	1	0	0	0	0	0	0
ARSJ	1	0	0	0	0	0	0
ARSK	1	0	0	0	0	0	0
ARSL	1	0	0	0	0	0	0
ART1	1	0	0	0	0	0	0
ART3	1	0	0	0	0	0	0
ART4	1	0	0	1	0	0	0
ART5	1	0	0	0	0	0	0
ARTN	1	0	0	0	0	0	0
ARV1	1	0	0	0	0	0	0
ARVCF	1	0	0	0	0	0	0
ARX	1	0	0	0	0	0	0
AS3MT	1	0	0	0	0	0	0
ASAH1	1	0	0	0	0	0	0
ASAH2	1	0	0	0	0	0	0
ASAH2B	1	0	0	0	0	0	0
ASAP1	1	0	0	0	1	0	0
ASAP2	1	0	0	0	0	0	0
ASAP3	1	0	0	0	0	0	0
ASB1	1	0	0	0	1	0	0
ASB2	1	0	0	1	0	0	0
ASB3	1	0	0	0	0	0	0
ASB4	1	0	0	1	0	0	0
ASB5	1	0	0	0	0	0	0
ASB6	1	0	0	0	1	0	0
ASB7	1	0	0	0	0	0	0
ASB8	1	0	0	0	0	0	0
ASB9	1	0	0	0	0	0	0
ASB10	1	0	0	0	0	0	0
ASB11	1	0	0	0	0	0	0
ASB12	1	0	0	0	0	0	0
ASB13	1	0	0	0	0	0	0
ASB14	1	0	0	0	0	0	0
ASB15	1	0	0	0	0	0	0
ASB16	1	0	0	0	0	0	0
ASB17	1	0	0	0	0	0	0
ASB18	1	0	0	0	0	0	0
ASCC1	1	0	0	0	0	1	0
ASCC2	1	0	0	0	0	0	0
ASCC3	1	0	0	0	0	1	1
ASCL1	1	0	0	0	0	0	0
ASCL2	1	0	0	0	0	0	0
ASCL3	1	0	0	0	0	0	0
ASCL4	1	0	0	0	0	0	0
ASCL5	1	0	0	0	0	0	0
ASDURF	1	0	0	0	0	0	0
ASF1A	1	0	0	0	0	0	0
ASF1B	1	0	0	0	1	0	0
ASGR1	1	0	0	0	0	0	0
ASGR2	1	0	0	0	0	0	0
ASH1L	1	0	0	0	0	0	0
ASH2L	1	0	0	0	0	1	0
ASIC1	1	0	0	0	0	1	0
ASIC2	1	0	0	0	0	0	0
ASIC3	1	0	0	0	0	0	0
ASIC4	1	0	0	0	0	0	0
ASIC5	1	0	0	0	0	0	0
ASIP	1	0	0	0	0	0	0
ASL	1	0	0	0	0	0	0
ASMT	1	0	0	0	0	0	0
ASMTL	1	0	0	0	0	0	0
ASNS	1	0	0	0	1	1	0
ASNSD1	1	0	0	0	0	0	0
ASPA	1	0	0	0	0	0	0
ASPDH	1	0	0	0	0	0	0
ASPG	1	0	0	0	0	0	0
ASPH	1	0	0	0	1	0	0
ASPHD1	1	0	0	0	0	0	0
ASPHD2	1	0	0	0	0	0	0
ASPM	1	0	0	0	0	1	0
ASPN	1	0	0	0	0	0	0
ASPRV1	1	0	0	0	0	0	0
ASPSCR1	1	0	1	1	0	0	0
ASRGL1	1	0	0	0	1	0	0
ASS1	1	0	0	0	0	0	1
ASTE1	1	0	0	0	1	0	0
ASTL	1	0	0	0	0	0	0
ASTN1	1	0	0	0	0	0	0
ASTN2	1	0	0	0	0	0	0
ASXL1	1	1	1	0	0	0	0
ASXL2	1	1	1	1	0	0	0
ASXL3	1	0	0	0	0	0	0
ASZ1	1	0	0	0	0	0	0
ATAD1	1	0	0	0	0	1	0
ATAD2	1	0	0	1	1	1	0
ATAD2B	1	0	0	0	0	0	0
ATAD3A	1	0	0	0	0	0	0
ATAD3B	1	0	0	1	1	0	0
ATAD3C	1	0	0	0	0	0	0
ATAD5	1	0	0	0	0	1	0
ATAT1	1	0	0	0	1	0	0
ATCAY	1	0	0	0	0	0	0
ATE1	1	0	0	0	0	0	0
ATF1	1	0	1	0	0	0	0
ATF2	1	0	0	0	0	1	0
ATF3	1	0	0	0	0	0	0
ATF4	1	0	0	0	0	1	1
ATF5	1	0	0	0	1	0	0
ATF6	1	0	0	0	0	0	0
ATF6B	1	0	0	0	0	0	0
ATF7	1	0	0	0	0	0	0
ATF7IP	1	1	0	0	0	0	0
ATF7IP2	1	0	0	0	0	0	0
ATG2A	1	0	0	0	0	0	0
ATG2B	1	0	0	0	0	0	0
ATG3	1	0	0	0	1	1	0
ATG4A	1	0	0	0	0	0	0
ATG4B	1	0	0	0	0	0	0
ATG4C	1	0	0	0	0	0	0
ATG4D	1	0	0	0	1	0	0
ATG5	1	0	0	0	0	0	0
ATG7	1	1	0	0	0	0	0
ATG9A	1	0	0	0	0	1	0
ATG9B	1	0	0	0	0	0	0
ATG10	1	0	0	0	0	0	0
ATG12	1	0	0	0	1	0	0
ATG13	1	0	0	0	0	0	0
ATG14	1	0	0	0	0	0	0
ATG16L1	1	0	0	0	1	0	0
ATG16L2	1	0	0	0	0	0	0
ATG101	1	0	0	0	0	0	0
ATIC	1	0	1	0	1	1	0
ATL1	1	0	0	0	0	1	0
ATL2	1	0	0	0	0	1	1
ATL3	1	0	0	0	0	0	0
ATM	1	1	1	0	0	0	0
ATMIN	1	0	0	0	0	1	0
ATN1	1	0	0	0	0	0	0
ATOH1	1	0	0	0	0	0	0
ATOH7	1	0	0	0	0	0	0
ATOH8	1	0	0	0	1	0	0
ATOX1	1	0	0	0	0	0	0
ATP1A1	1	0	1	0	0	1	1
ATP1A2	1	0	0	0	0	0	0
ATP1A3	1	0	0	0	1	0	0
ATP1A4	1	0	0	0	0	0	0
ATP1B1	1	0	0	0	0	0	0
ATP1B2	1	0	0	0	0	0	0
ATP1B3	1	0	0	1	1	1	0
ATP1B4	1	0	0	0	0	0	0
ATP2A1	1	0	0	0	0	0	0
ATP2A2	1	0	0	0	0	1	1
ATP2A3	1	0	0	0	0	0	0
ATP2B1	1	0	0	0	0	1	0
ATP2B2	1	0	0	0	0	0	0
ATP2B3	1	0	1	0	0	0	0
ATP2B4	1	0	0	0	0	0	0
ATP2C1	1	0	0	0	1	1	0
ATP2C2	1	0	0	0	0	0	0
ATP4A	1	0	0	0	0	0	0
ATP4B	1	0	0	0	0	0	0
ATP5F1A	1	0	0	0	0	0	1
ATP5F1B	1	0	0	0	0	0	1
ATP5F1C	1	0	0	0	0	0	1
ATP5F1D	1	0	0	0	0	0	1
ATP5F1E	1	0	0	0	0	0	0
ATP5IF1	1	0	0	0	1	0	0
ATP5MC1	1	0	0	0	1	0	1
ATP5MC2	1	0	0	0	0	0	1
ATP5MC3	1	0	0	0	1	0	0
ATP5ME	1	0	0	0	0	0	0
ATP5MF	1	0	0	0	0	0	1
ATP5MG	1	0	0	0	0	0	1
ATP5MGL	1	0	0	0	0	0	1
ATP5MJ	1	0	0	0	0	0	0
ATP5MK	1	0	0	0	0	0	0
ATP5PB	1	0	0	0	1	0	1
ATP5PD	1	0	0	0	0	0	1
ATP5PF	1	0	0	0	0	0	1
ATP5PO	1	0	0	0	0	0	0
ATP6AP1	1	0	0	0	1	1	1
ATP6AP2	1	0	0	1	0	1	1
ATP6V1A	1	0	0	0	0	1	1
ATP6V1B1	1	0	0	0	0	0	0
ATP6V1B2	1	0	0	0	0	1	1
ATP6V1C1	1	0	0	0	0	1	1
ATP6V1C2	1	0	0	0	0	0	0
ATP6V1D	1	0	0	0	0	1	1
ATP6V1E1	1	0	0	0	1	1	1
ATP6V1E2	1	0	0	0	0	0	0
ATP6V1F	1	0	0	0	0	1	1
ATP6V1FNB	1	0	0	0	0	0	0
ATP6V1G1	1	0	0	0	0	1	1
ATP6V1G2	1	0	0	0	0	0	0
ATP6V1G3	1	0	0	0	0	0	0
ATP6V1H	1	0	0	0	0	1	1
ATP6V0A1	1	0	0	0	0	0	0
ATP6V0A2	1	0	0	0	0	0	0
ATP6V0A4	1	0	0	0	0	0	0
ATP6V0B	1	0	0	0	1	1	1
ATP6V0C	1	0	0	0	0	1	1
ATP6V0D1	1	0	0	0	1	1	1
ATP6V0D2	1	0	0	0	0	1	0
ATP6V0E1	1	0	0	0	0	1	0
ATP6V0E2	1	0	0	0	1	0	0
ATP7A	1	0	0	0	0	0	0
ATP7B	1	0	0	0	0	0	0
ATP8A1	1	0	0	0	0	0	0
ATP8A2	1	0	0	0	0	0	0
ATP8B1	1	0	0	0	0	0	0
ATP8B2	1	0	0	0	0	0	0
ATP8B3	1	0	0	1	0	0	0
ATP8B4	1	0	0	0	0	0	0
ATP9A	1	0	0	0	0	0	0
ATP9B	1	0	0	0	0	0	0
ATP10A	1	0	0	0	0	0	0
ATP10B	1	0	0	0	0	0	0
ATP10D	1	0	0	0	0	0	0
ATP11A	1	0	0	0	0	0	0
ATP11B	1	0	0	0	0	0	0
ATP11C	1	0	0	0	0	0	0
ATP12A	1	0	0	0	0	0	0
ATP13A1	1	0	0	1	0	1	0
ATP13A2	1	0	0	0	0	0	0
ATP13A3	1	0	0	1	0	0	0
ATP13A4	1	0	0	1	0	0	0
ATP13A5	1	0	0	0	0	0	0
ATP23	1	0	0	0	0	0	1
ATPAF1	1	0	0	0	0	0	0
ATPAF2	1	0	0	0	0	0	0
ATPSCKMT	1	0	0	0	0	0	0
ATR	1	1	1	0	1	1	1
ATRAID	1	0	0	0	0	0	0
ATRIP	1	0	0	0	0	1	1
ATRN	1	0	0	0	0	0	0
ATRNL1	1	0	0	0	0	0	0
ATRX	1	1	1	0	0	0	0
ATXN1	1	0	0	0	0	0	0
ATXN1L	1	0	0	0	0	0	0
ATXN2	1	0	0	0	0	0	0
ATXN2L	1	0	0	0	1	0	0
ATXN3	1	0	0	0	0	0	0
ATXN3L	1	0	0	0	0	0	0
ATXN7	1	0	0	0	0	0	0
ATXN7L1	1	0	0	0	0	0	0
ATXN7L2	1	0	0	0	1	0	0
ATXN7L3	1	0	0	0	0	1	0
ATXN7L3B	1	0	0	0	0	0	0
ATXN8	1	0	0	0	0	0	0
ATXN10	1	0	0	0	0	1	1
AUH	1	0	0	0	0	0	0
AUNIP	1	0	0	0	0	0	0
AUP1	1	0	0	0	1	1	0
AURKA	1	0	0	0	1	1	1
AURKAIP1	1	0	0	0	0	1	1
AURKB	1	0	0	0	1	1	1
AURKC	1	0	0	0	0	0	0
AUTS2	1	0	0	0	0	0	0
AVEN	1	0	0	0	0	0	0
AVIL	1	0	0	0	0	0	0
AVL9	1	0	0	0	0	0	0
AVP	1	0	0	0	0	0	0
AVPI1	1	0	0	0	0	0	0
AVPR1A	1	0	0	0	0	1	0
AVPR1B	1	0	0	0	0	0	0
AVPR2	1	0	0	0	0	0	0
AWAT1	1	0	0	0	0	0	0
AWAT2	1	0	0	0	0	0	0
AXDND1	1	0	0	0	0	0	0
AXIN1	1	1	1	1	0	0	0
AXIN2	1	1	1	0	0	0	0
AXL	1	0	0	0	0	0	0
AZGP1	1	0	0	0	0	1	0
AZI2	1	0	0	0	0	1	0
AZIN1	1	0	0	1	0	1	0
AZIN2	1	0	0	0	0	0	0
AZU1	1	0	0	0	0	0	0
B2M	1	1	1	0	0	0	0
B3GALNT1	1	0	0	0	0	0	0
B3GALNT2	1	0	0	0	0	0	0
B3GALT1	1	0	0	0	0	0	0
B3GALT2	1	0	0	0	0	0	0
B3GALT4	1	0	0	0	0	0	0
B3GALT5	1	0	0	0	0	0	0
B3GALT6	1	0	0	1	0	0	0
B3GALT9	1	0	0	0	0	0	0
B3GAT1	1	0	0	1	0	0	0
B3GAT2	1	0	0	0	0	0	0
B3GAT3	1	0	0	0	1	0	0
B3GLCT	1	0	0	0	0	0	0
B3GNT2	1	0	0	0	0	0	0
B3GNT3	1	0	0	0	1	0	0
B3GNT4	1	0	0	0	0	0	0
B3GNT5	1	0	0	0	1	0	0
B3GNT6	1	0	0	0	0	0	0
B3GNT7	1	0	0	0	0	0	0
B3GNT8	1	0	0	0	0	0	0
B3GNT9	1	0	0	0	0	0	0
B3GNTL1	1	0	0	0	0	0	0
B4GALNT1	1	0	0	0	0	0	0
B4GALNT2	1	0	0	0	0	0	0
B4GALNT3	1	0	0	0	0	0	0
B4GALNT4	1	0	0	0	0	0	0
B4GALT1	1	0	0	0	0	0	0
B4GALT2	1	0	0	0	1	0	0
B4GALT3	1	0	0	0	1	0	0
B4GALT4	1	0	0	0	0	0	0
B4GALT5	1	0	0	0	1	0	0
B4GALT6	1	0	0	0	0	0	0
B4GALT7	1	0	0	0	0	0	0
B4GAT1	1	0	0	0	0	0	0
B9D1	1	0	0	0	0	0	0
B9D2	1	0	0	0	0	0	0
BAALC	1	0	0	0	0	0	0
BAAT	1	0	0	0	0	0	0
BABAM1	1	0	0	0	0	0	0
BABAM2	1	0	0	0	0	0	0
BACE1	1	0	0	0	0	0	0
BACE2	1	0	0	0	0	0	0
BACH1	1	0	0	0	1	0	0
BACH2	1	0	0	0	0	0	0
BAD	1	0	0	0	0	0	0
BAG1	1	0	0	0	0	0	0
BAG2	1	0	0	0	1	0	0
BAG3	1	0	0	0	0	0	0
BAG4	1	0	0	0	0	1	0
BAG5	1	0	0	0	0	0	0
BAG6	1	0	0	0	0	0	0
BAGE	1	0	0	0	0	0	0
BAGE3	1	0	0	0	0	0	0
BAGE4	1	0	0	0	0	0	0
BAHCC1	1	0	0	0	0	0	0
BAHD1	1	0	0	0	0	0	0
BAIAP2	1	0	0	0	0	0	0
BAIAP2L1	1	0	0	0	0	0	0
BAIAP2L2	1	0	0	0	0	0	0
BAIAP3	1	0	0	0	0	0	0
BAK1	1	0	0	0	1	1	1
BAMBI	1	0	0	0	0	1	0
BANF1	1	0	0	0	0	1	1
BANF2	1	0	0	0	0	0	0
BANK1	1	0	0	0	0	0	0
BANP	1	0	0	0	0	1	1
BAP1	1	1	1	0	0	1	0
BARD1	1	0	1	0	0	1	1
BARHL1	1	0	0	0	0	0	0
BARHL2	1	0	0	0	0	0	0
BARX1	1	0	0	0	1	0	0
BARX2	1	0	0	0	0	0	0
BASP1	1	0	0	0	1	0	0
BATF	1	0	0	0	1	0	0
BATF2	1	0	0	0	0	0	0
BATF3	1	0	0	0	0	0	0
BAX	1	0	1	0	0	0	0
BAZ1A	1	0	1	0	1	0	0
BAZ1B	1	0	0	0	0	1	0
BAZ2A	1	0	0	0	0	0	0
BAZ2B	1	0	0	0	0	0	0
BBC3	1	0	0	0	0	0	0
BBIP1	1	0	0	1	0	0	0
BBLN	1	0	0	0	0	0	0
BBOF1	1	0	0	0	0	0	0
BBOX1	1	0	0	0	0	0	0
BBS1	1	0	0	0	0	0	0
BBS2	1	0	0	0	0	0	0
BBS4	1	0	0	0	0	0	0
BBS5	1	0	0	0	0	1	0
BBS7	1	0	0	0	0	0	0
BBS9	1	0	0	0	0	0	0
BBS10	1	0	0	1	0	0	0
BBS12	1	0	0	0	1	0	0
BBX	1	0	0	0	0	0	0
BCAM	1	0	0	0	1	0	0
BCAN	1	0	0	0	0	0	0
BCAP29	1	0	0	0	0	1	0
BCAP31	1	0	0	0	0	1	0
BCAR1	1	0	0	0	0	1	1
BCAR3	1	0	0	0	1	0	0
BCAS1	1	0	0	0	0	0	0
BCAS2	1	0	0	0	1	1	1
BCAS3	1	0	0	0	1	0	0
BCAS4	1	0	0	0	0	0	0
BCAT1	1	0	0	0	0	0	0
BCAT2	1	0	0	0	0	0	0
BCCIP	1	0	0	0	0	1	1
BCDIN3D	1	0	0	0	1	0	0
BCHE	1	0	0	0	0	0	0
BCKDHA	1	0	0	0	1	0	0
BCKDHB	1	0	0	0	0	0	0
BCKDK	1	0	0	0	0	0	0
BCL2	1	1	1	1	1	1	0
BCL2A1	1	0	0	0	0	0	0
BCL2L1	1	0	0	0	0	1	1
BCL2L2	1	0	0	0	0	0	0
BCL2L10	1	0	0	0	0	0	0
BCL2L11	1	0	0	0	0	0	0
BCL2L12	1	1	1	0	0	1	0
BCL2L13	1	0	0	0	0	0	0
BCL2L14	1	0	0	0	0	0	0
BCL2L15	1	0	0	0	0	0	0
BCL3	1	0	1	0	1	0	0
BCL6	1	1	1	1	0	0	0
BCL6B	1	0	0	0	0	0	0
BCL7A	1	1	1	0	0	0	0
BCL7B	1	0	0	0	0	0	0
BCL7C	1	0	0	0	0	0	0
BCL9	1	1	1	0	0	0	0
BCL9L	1	1	1	0	0	0	0
BCL10	1	1	1	0	0	0	0
BCL11A	1	1	1	0	0	0	0
BCL11B	1	1	1	0	0	0	0
BCLAF1	1	1	1	0	0	1	1
BCLAF3	1	0	0	0	0	0	0
BCO1	1	0	0	0	0	0	0
BCO2	1	0	0	0	0	0	0
BCOR	1	1	1	0	0	0	0
BCORL1	1	1	1	0	1	0	0
BCR	1	1	1	0	0	0	0
BCS1L	1	0	0	0	0	1	0
BDH1	1	0	0	0	1	0	0
BDH2	1	0	0	0	1	0	0
BDKRB1	1	0	0	0	0	0	0
BDKRB2	1	0	0	0	0	0	0
BDNF	1	0	0	0	0	0	0
BDP1	1	0	0	0	0	1	1
BEAN1	1	0	0	0	0	0	0
BECN1	1	0	0	0	0	1	0
BECN2	1	0	0	0	0	0	0
BEGAIN	1	0	0	0	0	0	0
BEND2	1	0	0	0	0	0	0
BEND3	1	0	0	0	0	0	0
BEND4	1	0	0	0	0	0	0
BEND5	1	0	0	0	1	0	0
BEND6	1	0	0	0	0	0	0
BEND7	1	0	0	0	0	0	0
BEST1	1	0	0	0	0	0	0
BEST2	1	0	0	0	0	0	0
BEST3	1	0	0	0	0	0	0
BEST4	1	0	0	0	0	0	0
BET1	1	0	0	0	0	1	1
BET1L	1	0	0	0	0	0	0
BEX1	1	0	0	0	1	0	0
BEX2	1	0	0	0	1	0	0
BEX3	1	0	0	0	0	0	0
BEX4	1	0	0	0	1	0	0
BEX5	1	0	0	0	0	0	0
BFAR	1	0	0	0	0	0	0
BFSP1	1	0	0	0	0	0	0
BFSP2	1	0	0	0	0	0	0
BGLAP	1	0	0	0	0	0	0
BGN	1	0	0	0	0	0	0
BHLHA9	1	0	0	0	0	0	0
BHLHA15	1	0	0	0	0	0	0
BHLHB9	1	0	0	0	0	0	0
BHLHE22	1	0	0	0	0	0	0
BHLHE23	1	0	0	0	0	0	0
BHLHE40	1	0	0	0	0	0	0
BHLHE41	1	0	0	0	0	0	0
BHMT	1	0	0	0	0	0	0
BHMT2	1	0	0	0	0	0	0
BICC1	1	0	0	0	0	0	0
BICD1	1	0	0	0	0	0	0
BICD2	1	0	0	0	0	0	0
BICDL1	1	0	0	0	1	0	0
BICDL2	1	0	0	0	0	0	0
BICRA	1	0	0	0	0	0	0
BICRAL	1	0	0	0	0	0	0
BID	1	0	0	0	0	0	0
BIK	1	0	0	0	0	0	0
BIN1	1	0	0	0	0	0	0
BIN2	1	0	0	0	0	0	0
BIN3	1	0	0	1	0	0	0
BIRC2	1	0	0	0	0	1	0
BIRC3	1	1	1	0	1	0	0
BIRC5	1	0	0	0	1	1	1
BIRC6	1	1	1	0	0	1	0
BIRC7	1	0	0	0	0	0	0
BIRC8	1	0	0	0	0	0	0
BIVM	1	0	0	0	0	1	0
BLACAT1	1	0	0	0	0	0	0
BLCAP	1	0	0	0	0	0	0
BLID	1	0	0	0	0	0	0
BLK	1	0	0	0	0	0	0
BLM	1	0	1	0	0	1	0
BLMH	1	0	0	0	0	0	0
BLNK	1	0	0	0	0	0	0
BLOC1S1	1	0	0	0	0	0	0
BLOC1S2	1	0	0	0	0	0	0
BLOC1S3	1	0	0	0	0	0	0
BLOC1S4	1	0	0	0	0	0	0
BLOC1S5	1	0	0	0	0	0	0
BLOC1S6	1	0	0	0	0	1	0
BLVRA	1	0	0	0	0	0	0
BLVRB	1	0	0	0	0	0	0
BLZF1	1	0	0	0	0	0	0
BMERB1	1	0	0	0	0	0	0
BMF	1	0	0	0	0	1	0
BMI1	1	0	0	0	0	1	0
BMP1	1	0	0	0	0	0	0
BMP2	1	0	0	0	0	0	0
BMP2K	1	0	0	0	0	0	0
BMP3	1	0	0	0	0	0	0
BMP4	1	0	0	1	0	0	0
BMP5	1	0	1	0	0	0	0
BMP6	1	0	0	0	0	0	0
BMP7	1	0	0	0	0	0	0
BMP8A	1	0	0	0	0	1	0
BMP8B	1	0	0	0	0	0	0
BMP10	1	0	0	0	0	0	0
BMP15	1	0	0	0	0	0	0
BMPER	1	0	0	0	0	0	0
BMPR1A	1	1	1	0	0	1	0
BMPR1B	1	0	0	0	0	0	0
BMPR2	1	1	0	0	0	0	0
BMS1	1	0	0	0	0	1	1
BMT2	1	0	0	0	0	0	0
BMX	1	0	0	0	0	0	0
BNC1	1	0	0	0	0	0	0
BNC2	1	0	0	0	0	0	0
BNIP1	1	0	0	0	0	1	1
BNIP2	1	0	0	0	0	0	0
BNIP3	1	0	0	0	0	1	0
BNIP3L	1	0	0	0	1	0	0
BNIP5	1	0	0	0	0	0	0
BNIPL	1	0	0	0	0	0	0
BOC	1	0	0	0	0	0	0
BOD1	1	0	0	0	1	0	0
BOD1L1	1	0	0	0	0	1	0
BOD1L2	1	0	0	0	0	0	0
BOK	1	0	0	0	0	0	0
BOLA1	1	0	0	0	0	0	0
BOLA2	1	0	0	0	0	0	0
BOLA2B	1	0	0	0	0	0	0
BOLA3	1	0	0	0	0	1	0
BOLL	1	0	0	0	0	0	0
BOP1	1	0	0	0	1	1	1
BORA	1	0	0	0	0	1	1
BORCS5	1	0	0	0	0	0	0
BORCS6	1	0	0	0	0	0	0
BORCS7	1	0	0	0	0	0	0
BORCS8	1	0	0	0	0	0	0
BPGM	1	0	0	0	1	0	0
BPHL	1	0	0	0	1	0	0
BPI	1	0	0	0	0	0	0
BPIFA1	1	0	0	0	0	0	0
BPIFA2	1	0	0	0	0	0	0
BPIFA3	1	0	0	0	0	0	0
BPIFB1	1	0	0	0	0	0	0
BPIFB2	1	0	0	0	0	0	0
BPIFB3	1	0	0	0	0	0	0
BPIFB4	1	0	0	0	0	0	0
BPIFB6	1	0	0	0	0	0	0
BPIFC	1	0	0	0	0	0	0
BPNT1	1	0	0	0	0	0	0
BPNT2	1	0	0	0	0	0	0
BPTF	1	0	0	0	0	1	1
BPY2	1	0	0	0	0	0	0
BPY2B	1	0	0	0	0	0	0
BPY2C	1	0	0	0	0	0	0
BRAF	1	1	1	0	0	1	0
BRAP	1	0	0	0	0	1	0
BRAT1	1	0	0	0	0	1	0
BRCA1	1	1	1	0	0	1	0
BRCA2	1	1	1	0	0	1	0
BRCC3	1	0	0	0	0	0	0
BRD1	1	0	0	0	0	1	0
BRD2	1	0	0	0	0	1	0
BRD3	1	0	1	0	0	0	0
BRD3OS	1	0	0	0	0	0	0
BRD4	1	1	1	0	0	1	1
BRD7	1	1	0	0	0	1	0
BRD8	1	0	0	0	1	1	1
BRD9	1	0	0	1	1	0	0
BRDT	1	0	0	0	0	0	0
BRF1	1	0	0	0	1	1	1
BRF2	1	0	0	0	0	1	1
BRI3	1	0	0	1	0	1	1
BRI3BP	1	0	0	0	0	0	0
BRICD5	1	0	0	0	0	0	0
BRINP1	1	0	0	0	0	0	0
BRINP2	1	0	0	0	0	0	0
BRINP3	1	0	0	1	0	0	0
BRIP1	1	0	1	0	0	0	0
BRIX1	1	0	0	0	1	1	1
BRK1	1	0	0	0	0	0	0
BRME1	1	0	0	0	0	0	0
BRMS1	1	0	0	0	0	0	0
BRMS1L	1	0	0	0	1	0	0
BROX	1	0	0	0	0	0	0
BRPF1	1	0	0	0	1	1	0
BRPF3	1	0	0	0	0	0	0
BRS3	1	0	0	0	0	0	0
BRSK1	1	0	0	0	0	0	0
BRSK2	1	0	0	0	0	0	0
BRWD1	1	0	0	0	0	1	0
BRWD3	1	0	0	0	0	0	0
BSCL2	1	0	0	0	0	0	0
BSDC1	1	0	0	0	0	0	0
BSG	1	0	0	0	1	0	0
BSN	1	0	0	0	0	0	0
BSND	1	0	0	0	0	0	0
BSPH1	1	0	0	0	0	0	0
BSPRY	1	0	0	0	0	0	0
BST1	1	0	0	0	0	0	0
BST2	1	0	0	0	1	0	0
BSX	1	0	0	0	0	0	0
BTAF1	1	0	0	0	0	1	0
BTBD1	1	0	0	0	0	0	0
BTBD2	1	0	0	0	0	0	0
BTBD3	1	0	0	0	1	0	0
BTBD6	1	0	0	0	0	0	0
BTBD7	1	0	0	0	0	1	0
BTBD8	1	0	0	0	0	0	0
BTBD9	1	0	0	0	0	0	0
BTBD10	1	0	0	0	0	0	0
BTBD11	1	0	0	0	0	0	0
BTBD16	1	0	0	1	0	0	0
BTBD17	1	0	0	0	0	0	0
BTBD18	1	0	0	0	0	0	0
BTBD19	1	0	0	0	0	0	0
BTC	1	0	0	0	0	0	0
BTD	1	0	0	0	0	0	0
BTF3	1	0	0	0	0	1	1
BTF3L4	1	0	0	0	1	1	1
BTG1	1	1	1	0	0	0	0
BTG2	1	0	1	0	0	0	0
BTG3	1	0	0	0	0	0	0
BTG4	1	0	0	0	0	0	0
BTK	1	1	1	0	0	0	0
BTLA	1	0	0	0	0	0	0
BTN1A1	1	0	0	0	0	0	0
BTN2A1	1	0	0	0	0	0	0
BTN2A2	1	0	0	0	0	0	0
BTN3A1	1	0	0	0	0	0	0
BTN3A2	1	0	0	0	0	0	0
BTN3A3	1	0	0	0	0	0	0
BTNL2	1	0	0	0	0	0	0
BTNL3	1	0	0	0	0	0	0
BTNL8	1	0	0	0	0	0	0
BTNL9	1	0	0	0	0	0	0
BTRC	1	0	0	0	0	0	0
BUB1	1	0	0	0	1	1	1
BUB1B	1	0	1	0	1	1	1
BUB3	1	0	0	0	1	1	1
BUD13	1	0	0	0	0	1	1
BUD23	1	0	0	0	0	0	1
BUD31	1	0	0	0	0	1	1
BVES	1	0	0	0	0	0	0
BYSL	1	0	0	0	1	1	1
BZW1	1	0	0	1	0	1	0
BZW2	1	0	0	0	1	0	0
C1D	1	0	0	0	0	1	1
C1GALT1	1	0	0	0	1	0	0
C1GALT1C1	1	0	0	0	0	0	0
C1GALT1C1L	1	0	0	0	0	0	0
C1orf21	1	0	0	0	0	0	0
C1orf35	1	0	0	0	1	0	0
C1orf43	1	0	0	0	0	0	0
C1orf50	1	0	0	0	0	0	0
C1orf52	1	0	0	0	1	0	0
C1orf53	1	0	0	0	0	0	0
C1orf54	1	0	0	0	0	0	0
C1orf56	1	0	0	0	0	0	0
C1orf68	1	0	0	0	0	0	0
C1orf74	1	0	0	0	0	0	0
C1orf87	1	0	0	0	0	0	0
C1orf94	1	0	0	0	0	0	0
C1orf100	1	0	0	0	0	0	0
C1orf105	1	0	0	0	0	0	0
C1orf109	1	0	0	0	0	1	1
C1orf112	1	0	0	0	0	0	0
C1orf115	1	0	0	0	0	0	0
C1orf116	1	0	0	0	0	0	0
C1orf122	1	0	0	0	0	0	1
C1orf127	1	0	0	0	0	0	0
C1orf131	1	0	0	0	0	1	1
C1orf141	1	0	0	0	0	0	0
C1orf146	1	0	0	0	0	0	0
C1orf159	1	0	0	1	1	0	0
C1orf162	1	0	0	0	0	0	0
C1orf167	1	0	0	0	0	0	0
C1orf174	1	0	0	0	1	0	0
C1orf185	1	0	0	0	0	0	0
C1orf198	1	0	0	0	0	0	0
C1orf210	1	0	0	0	0	0	0
C1orf216	1	0	0	0	1	0	0
C1orf226	1	0	0	0	0	0	0
C1orf232	1	0	0	0	0	0	0
C1QA	1	0	0	0	0	0	0
C1QB	1	0	0	0	0	0	0
C1QBP	1	0	0	0	0	0	1
C1QC	1	0	0	0	0	0	0
C1QL1	1	0	0	0	0	0	0
C1QL2	1	0	0	0	0	0	0
C1QL3	1	0	0	0	0	0	0
C1QL4	1	0	0	0	0	0	0
C1QTNF1	1	0	0	0	1	0	0
C1QTNF2	1	0	0	0	0	0	0
C1QTNF3	1	0	0	0	0	0	0
C1QTNF4	1	0	0	0	0	0	0
C1QTNF5	1	0	0	0	0	0	0
C1QTNF6	1	0	0	0	1	0	0
C1QTNF7	1	0	0	0	0	0	0
C1QTNF8	1	0	0	0	0	0	0
C1QTNF9	1	0	0	0	0	0	0
C1QTNF9B	1	0	0	0	0	0	0
C1QTNF12	1	0	0	0	0	0	0
C1R	1	0	0	0	0	0	0
C1RL	1	0	0	0	0	0	0
C1S	1	0	0	0	0	0	0
C2	1	0	0	0	0	0	0
C2CD2	1	0	0	0	0	0	0
C2CD2L	1	0	0	0	0	0	0
C2CD3	1	0	0	0	0	0	0
C2CD4A	1	0	0	0	0	0	0
C2CD4B	1	0	0	0	0	0	0
C2CD4C	1	0	0	0	0	0	0
C2CD4D	1	0	0	0	0	0	0
C2CD5	1	0	0	0	0	0	0
C2CD6	1	0	0	0	0	0	0
C2orf15	1	0	0	0	0	0	0
C2orf16	1	0	0	0	0	0	0
C2orf42	1	0	0	0	0	0	0
C2orf49	1	0	0	0	0	0	0
C2orf50	1	0	0	0	0	0	0
C2orf66	1	0	0	0	0	0	0
C2orf68	1	0	0	0	1	0	0
C2orf69	1	0	0	0	0	0	0
C2orf72	1	0	0	0	0	0	0
C2orf73	1	0	0	0	0	0	0
C2orf74	1	0	0	0	0	0	0
C2orf76	1	0	0	0	0	1	0
C2orf78	1	0	0	0	0	0	0
C2orf80	1	0	0	0	0	0	0
C2orf81	1	0	0	0	0	0	0
C2orf83	1	0	0	0	0	0	0
C2orf88	1	0	0	0	0	0	0
C2orf92	1	0	0	0	0	0	0
C3	1	0	0	0	0	0	0
C3AR1	1	0	0	0	0	0	0
C3orf14	1	0	0	0	0	0	0
C3orf18	1	0	0	0	0	0	0
C3orf20	1	0	0	0	0	0	0
C3orf22	1	0	0	0	0	0	0
C3orf33	1	0	0	0	0	0	0
C3orf38	1	0	0	0	0	1	0
C3orf49	1	0	0	0	0	0	0
C3orf52	1	0	0	0	0	0	0
C3orf56	1	0	0	0	0	0	0
C3orf62	1	0	0	0	1	0	0
C3orf70	1	0	0	0	0	0	0
C3orf80	1	0	0	0	0	0	0
C3orf84	1	0	0	0	0	0	0
C3orf85	1	0	0	0	0	0	0
C4A	1	0	0	0	0	0	0
C4B	1	0	0	0	0	0	0
C4BPA	1	0	0	1	0	0	0
C4BPB	1	0	0	0	0	0	0
C4orf3	1	0	0	0	0	0	0
C4orf17	1	0	0	0	0	0	0
C4orf19	1	0	0	0	0	0	0
C4orf33	1	0	0	0	0	0	0
C4orf36	1	0	0	0	0	0	0
C4orf45	1	0	0	0	0	0	0
C4orf46	1	0	0	0	0	0	0
C4orf47	1	0	0	0	0	0	0
C4orf48	1	0	0	0	0	0	0
C4orf50	1	0	0	0	0	0	0
C4orf51	1	0	0	0	0	1	0
C4orf54	1	0	0	0	0	0	0
C5	1	0	0	0	0	0	0
C5AR1	1	0	0	0	0	0	0
C5AR2	1	0	0	0	0	0	0
C5orf15	1	0	0	0	0	1	0
C5orf22	1	0	0	0	0	0	0
C5orf24	1	0	0	0	0	0	0
C5orf34	1	0	0	0	0	0	0
C5orf38	1	0	0	0	0	0	0
C5orf46	1	0	0	0	1	0	0
C5orf47	1	0	0	0	0	0	0
C5orf49	1	0	0	0	0	0	0
C5orf52	1	0	0	0	0	0	0
C5orf58	1	0	0	0	0	0	0
C5orf60	1	0	0	0	0	0	0
C5orf63	1	0	0	0	0	0	0
C6	1	0	0	0	0	0	0
C6orf15	1	0	0	0	0	0	0
C6orf47	1	0	0	0	0	0	0
C6orf52	1	0	0	0	0	0	0
C6orf58	1	0	0	0	0	0	0
C6orf62	1	0	0	0	1	1	0
C6orf89	1	0	0	0	0	1	0
C6orf118	1	0	0	0	0	0	0
C6orf120	1	0	0	0	0	0	0
C6orf132	1	0	0	0	0	0	0
C6orf136	1	0	0	0	1	0	0
C6orf141	1	0	0	0	1	0	0
C6orf163	1	0	0	0	0	0	0
C6orf201	1	0	0	0	0	0	0
C6orf223	1	0	0	0	0	0	0
C6orf226	1	0	0	0	1	0	0
C7	1	0	0	0	0	0	0
C7orf25	1	0	0	0	0	0	0
C7orf31	1	0	0	0	0	0	0
C7orf33	1	0	0	0	0	0	0
C7orf50	1	0	0	0	0	0	0
C7orf57	1	0	0	0	0	0	0
C7orf61	1	0	0	0	0	0	0
C7orf77	1	0	0	0	0	0	0
C8A	1	0	0	0	0	0	0
C8B	1	0	0	0	0	0	0
C8G	1	0	0	0	0	0	0
C8orf33	1	0	0	0	0	0	0
C8orf34	1	0	0	0	0	0	0
C8orf48	1	0	0	0	0	0	0
C8orf58	1	0	0	0	0	0	0
C8orf74	1	0	0	0	0	0	0
C8orf76	1	0	0	0	1	0	0
C8orf82	1	0	0	1	0	0	0
C8orf86	1	0	0	0	0	0	0
C8orf88	1	0	0	0	1	0	0
C8orf89	1	0	0	0	0	0	0
C9	1	0	0	0	0	0	0
C9orf24	1	0	0	0	0	0	0
C9orf40	1	0	0	0	0	0	0
C9orf43	1	0	0	0	0	0	0
C9orf50	1	0	0	0	0	0	0
C9orf57	1	0	0	0	0	0	0
C9orf64	1	0	0	0	0	0	0
C9orf72	1	0	0	0	0	0	0
C9orf78	1	0	0	0	0	1	1
C9orf85	1	0	0	0	0	1	0
C9orf92	1	0	0	0	0	0	0
C9orf129	1	0	0	0	0	1	0
C9orf131	1	0	0	0	0	0	0
C9orf152	1	0	0	0	0	0	0
C9orf153	1	0	0	0	0	0	0
C10orf53	1	0	0	0	0	0	0
C10orf62	1	0	0	0	0	0	0
C10orf67	1	0	0	0	0	0	0
C10orf71	1	0	0	0	0	0	0
C10orf82	1	0	0	0	0	0	0
C10orf88	1	0	0	0	0	0	0
C10orf90	1	0	0	0	0	0	0
C10orf95	1	0	0	0	0	0	0
C10orf99	1	0	0	0	0	0	0
C10orf105	1	0	0	0	0	0	0
C10orf120	1	0	0	0	0	0	0
C10orf126	1	0	0	0	0	0	0
C10orf143	1	0	0	0	0	0	0
C11orf1	1	0	0	0	0	0	0
C11orf16	1	0	0	0	0	0	0
C11orf21	1	0	0	0	0	0	0
C11orf24	1	0	0	0	1	0	0
C11orf42	1	0	0	0	0	0	0
C11orf52	1	0	0	0	0	0	0
C11orf53	1	0	0	0	0	0	0
C11orf54	1	0	0	0	0	0	0
C11orf58	1	0	0	0	0	0	0
C11orf65	1	0	0	0	0	0	0
C11orf68	1	0	0	0	0	0	0
C11orf71	1	0	0	0	1	0	0
C11orf80	1	0	0	0	0	0	0
C11orf86	1	0	0	0	1	0	0
C11orf87	1	0	0	0	0	0	0
C11orf91	1	0	0	0	0	0	0
C11orf94	1	0	0	0	0	0	0
C11orf96	1	0	0	0	0	0	0
C11orf97	1	0	0	0	0	0	0
C11orf98	1	0	0	0	1	0	0
C12orf4	1	0	0	1	0	1	0
C12orf29	1	0	0	0	0	0	0
C12orf40	1	0	0	0	0	0	0
C12orf42	1	0	0	0	0	0	0
C12orf43	1	0	0	0	1	0	0
C12orf50	1	0	0	0	0	0	0
C12orf54	1	0	0	0	0	0	0
C12orf56	1	0	0	0	0	0	0
C12orf57	1	0	0	0	0	0	0
C12orf60	1	0	0	0	0	0	0
C12orf71	1	0	0	0	0	0	0
C12orf73	1	0	0	0	0	0	0
C12orf75	1	0	0	0	0	1	0
C12orf76	1	0	0	0	0	0	0
C13orf42	1	0	0	0	0	0	0
C13orf46	1	0	0	0	0	0	0
C14orf28	1	0	0	0	0	0	0
C14orf39	1	0	0	0	0	0	0
C14orf93	1	0	0	0	0	0	0
C14orf119	1	0	0	0	0	0	0
C14orf132	1	0	0	0	0	0	0
C14orf178	1	0	0	0	0	0	0
C14orf180	1	0	0	0	0	0	0
C15orf39	1	0	0	0	0	0	0
C15orf40	1	0	0	0	0	0	0
C15orf48	1	0	0	0	0	0	0
C15orf61	1	0	0	0	0	0	0
C15orf62	1	0	0	0	0	0	0
C16orf46	1	0	0	0	0	0	0
C16orf54	1	0	0	0	0	0	0
C16orf72	1	0	0	0	0	1	0
C16orf74	1	0	0	0	1	0	0
C16orf78	1	0	0	0	0	0	0
C16orf82	1	0	0	0	0	0	0
C16orf86	1	0	0	0	1	0	0
C16orf87	1	0	0	0	0	0	0
C16orf89	1	0	0	0	0	0	0
C16orf90	1	0	0	0	0	1	0
C16orf91	1	0	0	1	0	0	0
C16orf92	1	0	0	0	0	0	0
C16orf95	1	0	0	0	0	0	0
C16orf96	1	0	0	0	0	0	0
C17orf49	1	0	0	0	0	1	1
C17orf50	1	0	0	0	0	0	0
C17orf58	1	0	0	0	1	0	1
C17orf64	1	0	0	0	0	0	0
C17orf67	1	0	0	0	0	0	0
C17orf75	1	0	0	0	0	0	0
C17orf78	1	0	0	0	0	0	0
C17orf80	1	0	0	0	0	1	0
C17orf97	1	0	0	0	0	0	0
C17orf98	1	0	0	0	0	0	0
C17orf99	1	0	0	0	0	0	0
C17orf100	1	0	0	1	0	0	0
C17orf107	1	0	0	0	0	0	0
[truncated: 17,224 more rows]

## Sheet: Fig. 1e
Term ID	Term name	Term class	TFA-BT fold enrichment	IntOGen fold enrichment
GO:0071363	cellular response to growth factor stimulus	cell cycle	2.27188	8.55971
GO:0019827	stem cell population maintenance	cell cycle	1.35516	7.80886
GO:0030308	negative regulation of cell growth	cell cycle	1.47734	6.17422
GO:0008285	negative regulation of cell population proliferation	cell cycle	0.962542	5.75981
GO:0050679	positive regulation of epithelial cell proliferation	cell cycle	1.92149	5.62131
GO:0045165	cell fate commitment	cell cycle	1.07283	5.23094
GO:0007059	chromosome segregation	cell cycle	1.89722	4.32491
GO:0001938	positive regulation of endothelial cell proliferation	cell cycle	1.07283	4.27986
R-HSA-453279	Mitotic G1 phase and G1/S transition	cell cycle	1.75156	4.19251
R-HSA-69202	Cyclin E associated events during G1/S transition	cell cycle	1.57	3.75792
R-HSA-69656	Cyclin A:Cdk2-associated events at S phase entry	cell cycle	1.53262	3.66845
GO:0000278	mitotic cell cycle	cell cycle	0.529068	3.28318
GO:0008283	cell population proliferation	cell cycle	0.651848	3.25052
GO:0004386	helicase activity	cell cycle	1.44045	3.11262
R-HSA-69242	S Phase	cell cycle	2.07903	2.97729
R-HSA-69206	G1/S Transition	cell cycle	1.78255	2.89713
R-HSA-1640170	Cell Cycle	cell cycle	1.71146	2.62987
R-HSA-69278	Cell Cycle, Mitotic	cell cycle	1.60042	2.31597
R-HSA-6796648	TP53 Regulates Transcription of DNA Repair Genes	DNA damage/apoptosis	1.26629	6.73551
R-HSA-5633007	Regulation of TP53 Activity	DNA damage/apoptosis	2.5748	5.13583
GO:0006302	double-strand break repair	DNA damage/apoptosis	1.07283	4.7554
GO:0043065	positive regulation of apoptotic process	DNA damage/apoptosis	1.20964	4.25113
R-HSA-69563	p53-Dependent G1 DNA Damage Response	DNA damage/apoptosis	2.34073	4.15016
R-HSA-69580	p53-Dependent G1/S DNA damage checkpoint	DNA damage/apoptosis	2.34073	4.15016
R-HSA-69615	G1/S DNA Damage Checkpoints	DNA damage/apoptosis	2.27188	4.0281
R-HSA-6804756	Regulation of TP53 Activity through Phosphorylation	DNA damage/apoptosis	2.51883	3.72162
R-HSA-5693565	Recruitment and ATM-mediated phosphorylation of repair and signaling proteins at DNA double strand breaks	DNA damage/apoptosis	0	3.60409
R-HSA-5685942	HDR through Homologous Recombination (HRR)	DNA damage/apoptosis	2.30579	3.57719
R-HSA-5693606	DNA Double Strand Break Response	DNA damage/apoptosis	0	3.55728
R-HSA-5357801	Programmed Cell Death	DNA damage/apoptosis	2.1352	3.5074
R-HSA-109581	Apoptosis	DNA damage/apoptosis	2.04814	3.5017
GO:0006974	cellular response to DNA damage stimulus	DNA damage/apoptosis	1.47276	3.37661
R-HSA-2559583	Cellular Senescence	DNA damage/apoptosis	0.79633	3.35329
GO:0006281	DNA repair	DNA damage/apoptosis	1.4377	3.04152
R-HSA-5693532	DNA Double-Strand Break Repair	DNA damage/apoptosis	1.24087	2.88761
R-HSA-73894	DNA Repair	DNA damage/apoptosis	1.4915	2.81844
R-HSA-5693538	Homology Directed Repair	DNA damage/apoptosis	1.50353	2.74911
GO:0045785	positive regulation of cell adhesion	other	0.468145	6.84777
GO:0010595	positive regulation of endothelial cell migration	other	1.66116	6.07464
GO:0030155	regulation of cell adhesion	other	0.936291	4.9802
GO:0030335	positive regulation of cell migration	other	1.06838	3.83589
R-HSA-202733	Cell surface interactions at the vascular wall	other	0.96797	3.60409
R-HSA-422475	Axon guidance	other	1.78219	2.7441
GO:0001570	vasculogenesis	other	0.41529	7.17912
GO:0035264	multicellular organism growth	other	1.81751	6.84777
GO:0001568	blood vessel development	other	0.872813	5.8032
GO:0007507	heart development	other	0.823936	5.34126
GO:0030900	forebrain development	other	0.757294	5.03513
GO:0001701	in utero embryonic development	other	1.20523	4.95371
GO:0008584	male gonad development	other	0.936291	4.66894
GO:0045596	negative regulation of cell differentiation	other	0.872813	4.06224
GO:0045766	positive regulation of angiogenesis	other	0.946617	3.52459
GO:0007568	aging	other	0.511549	3.40121
GO:0001525	angiogenesis	other	0.994131	3.04052
GO:0007420	brain development	other	1.40956	2.99902
R-HSA-9675108	Nervous system development	other	1.70457	2.74388
GO:0001822	kidney development	other	1.10349	2.6902
GO:0030097	hemopoiesis	other	1.04384	6.47762
GO:0042110	T cell activation	other	0.459786	4.89127
R-HSA-5621481	C-type lectin receptors (CLRs)	other	2.08256	4.53161
R-HSA-1280218	Adaptive Immune System	other	1.17036	2.56334
R-HSA-168255	Influenza Infection	other	3.55729	1.80205
GO:0016887	ATP hydrolysis activity	other	1.17036	2.2233
R-HSA-2408557	Selenocysteine synthesis	other	4.65655	1.09273
R-HSA-2408522	Selenoamino acid metabolism	other	3.74116	0.877919
R-HSA-3371556	Cellular response to heat stress	other	1.18382	4.32905
R-HSA-2559580	Oxidative Stress Induced Senescence	other	0.422098	3.08711
R-HSA-9711123	Cellular response to chemical stress	other	1.64	3.05315
R-HSA-2262752	Cellular responses to stress	other	1.64756	2.75134
R-HSA-8953897	Cellular responses to stimuli	other	1.65147	2.69519
GO:0006606	protein import into nucleus	other	0.271031	4.32491
R-HSA-9707564	Cytoprotection by HMOX1	other	2.09333	3.89711
GO:0019904	protein domain specific binding	other	1.44768	3.85015
R-HSA-5689880	Ub-specific processing proteases	other	1.39808	3.40839
GO:0046982	protein heterodimerization activity	other	0.700096	2.06881
R-HSA-162906	HIV Infection	other	2.41387	1.98708
R-HSA-168273	Influenza Viral RNA Transcription and Replication	other	3.87188	1.54461
GO:0051028	mRNA transport	RNA processing	0.971622	3.23008
GO:0008380	RNA splicing	RNA processing	1.86949	2.71199
GO:0003729	mRNA binding	RNA processing	1.2758	2.46767
GO:0006397	mRNA processing	RNA processing	2.0381	1.98748
R-HSA-8953854	Metabolism of RNA	RNA processing	2.493	1.55396
R-HSA-927802	Nonsense-Mediated Decay (NMD)	RNA processing	3.99538	1.47581
R-HSA-975957	Nonsense Mediated Decay (NMD) enhanced by the Exon Junction Complex (EJC)	RNA processing	3.99538	1.47581
R-HSA-975956	Nonsense Mediated Decay (NMD) independent of the Exon Junction Complex (EJC)	RNA processing	4.55954	1.42662
R-HSA-6791226	Major pathway of rRNA processing in the nucleolus and cytosol	RNA processing	3.67828	0.752502
R-HSA-8868773	rRNA processing in the nucleus and cytosol	RNA processing	3.48671	0.71331
R-HSA-72312	rRNA processing	RNA processing	3.56903	0.677997
GO:0033674	positive regulation of kinase activity	signaling	1.71653	10.9564
R-HSA-8848021	Signaling by PTK6	signaling	1.00973	10.7416
R-HSA-9006927	Signaling by Non-Receptor Tyrosine Kinases	signaling	1.00973	10.7416
R-HSA-2219528	PI3K/AKT Signaling in Cancer	signaling	0.839608	10.4205
GO:0004714	transmembrane receptor protein tyrosine kinase activity	signaling	1.58102	9.91125
R-HSA-2219530	Constitutive Signaling by Aberrant PI3K in Cancer	signaling	0.792246	9.48153
GO:0004713	protein tyrosine kinase activity	signaling	1.2359	9.31297
GO:0018108	peptidyl-tyrosine phosphorylation	signaling	1.30606	9.17998
R-HSA-1226099	Signaling by FGFR in disease	signaling	1.83914	9.17112
GO:0008013	beta-catenin binding	signaling	1.18382	9.05165
R-HSA-186797	Signaling by PDGF	signaling	0.476815	8.87674
R-HSA-199418	Negative regulation of the PI3K/AKT network	signaling	0.780242	8.64618
R-HSA-6811558	PI5P, PP2A and IER3 Regulate PI3K/AKT Signaling	signaling	0.839608	8.55971
R-HSA-9009391	Extra-nuclear estrogen signaling	signaling	0.705424	7.97343
R-HSA-6785807	Interleukin-4 and Interleukin-13 signaling	signaling	0.481271	7.35975
R-HSA-4420097	VEGFA-VEGFR2 Pathway	signaling	1.36957	7.28486
R-HSA-194138	Signaling by VEGF	signaling	1.23788	7.24284
R-HSA-3108232	SUMO E3 ligases SUMOylate target proteins	signaling	0.757294	7.04918
R-HSA-5663202	Diseases of signal transduction by growth factor receptors and second messengers	signaling	1.56254	6.95618
GO:0007169	transmembrane receptor protein tyrosine kinase signaling pathway	signaling	1.35516	6.95075
GO:0014068	positive regulation of phosphatidylinositol 3-kinase signaling	signaling	0	6.93445
R-HSA-2990846	SUMOylation	signaling	0.877772	6.80886
R-HSA-6806834	Signaling by MET	signaling	0.338789	6.75767
R-HSA-2454202	Fc epsilon receptor (FCERI) signaling	signaling	2.23014	6.73993
GO:0046777	protein autophosphorylation	signaling	1.19758	6.56908
R-HSA-5654738	Signaling by FGFR2	signaling	1.20694	6.41979
R-HSA-190236	Signaling by FGFR	signaling	1.04384	6.01493
R-HSA-1834949	Cytosolic sensors of pathogen-associated DNA	signaling	1.22609	5.97821
R-HSA-983705	Signaling by the B Cell Receptor (BCR)	signaling	2.38407	5.70648
R-HSA-1236394	Signaling by ERBB4	signaling	0.476815	5.70648
GO:0019221	cytokine-mediated signaling pathway	signaling	0.67315	5.59458
R-HSA-1257604	PIP3 activates AKT signaling	signaling	1.12392	5.57061
GO:0018107	peptidyl-threonine phosphorylation	signaling	0.757294	5.53864
GO:0043406	positive regulation of MAP kinase activity	signaling	1.37323	5.47822
R-HSA-74752	Signaling by Insulin receptor	signaling	0	5.45837
R-HSA-9006925	Intracellular signaling by second messengers	signaling	1.05814	5.27654
GO:0006469	negative regulation of protein kinase activity	signaling	1.43044	5.23094
GO:0033209	tumor necrosis factor-mediated signaling pathway	signaling	1.43044	5.23094
R-HSA-3108214	SUMOylation of DNA damage response and repair proteins	signaling	1.43044	5.23094
GO:0001934	positive regulation of protein phosphorylation	signaling	0.728717	5.16813
R-HSA-1168372	Downstream signaling events of B Cell Receptor (BCR)	signaling	2.89665	5.13583
GO:0060070	canonical Wnt signaling pathway	signaling	1.04384	5.08956
R-HSA-5683057	MAPK family signaling cascades	signaling	1.17418	5.01873
R-HSA-8939211	ESR-mediated signaling	signaling	0.953629	4.91391
R-HSA-9006934	Signaling by Receptor Tyrosine Kinases	signaling	1.16315	4.71048
GO:0050852	T cell receptor signaling pathway	signaling	0.702218	4.66894
GO:0004672	protein kinase activity	signaling	1.05196	4.66288
GO:0019900	kinase binding	signaling	0.749941	4.65383
R-HSA-5684996	MAPK1/MAPK3 signaling	signaling	1.34504	4.59925
GO:0071902	positive regulation of protein serine/threonine kinase activity	signaling	0.429133	4.56518
R-HSA-5673001	RAF/MAP kinase cascade	signaling	1.37062	4.5565
GO:0006468	protein phosphorylation	signaling	0.97242	4.49772
GO:0070374	positive regulation of ERK1 and ERK2 cascade	signaling	0.618942	4.44447
R-HSA-202403	TCR signaling	signaling	1.99769	4.42744
GO:0034097	response to cytokine	signaling	1.40444	4.35767
R-HSA-9006931	Signaling by Nuclear Receptors	signaling	0.80184	4.26505
R-HSA-5607764	CLEC7A (Dectin-1) signaling	signaling	2.65443	4.23574
GO:0043410	positive regulation of MAPK cascade	signaling	0.908753	4.22951
R-HSA-9018519	Estrogen-dependent gene expression	signaling	1.05094	4.19251
GO:0019901	protein kinase binding	signaling	1.45438	4.15451
R-HSA-449147	Signaling by Interleukins	signaling	1.18317	4.12065
R-HSA-1169091	Activation of NF-kappaB in B cells	signaling	2.69009	4.08822
GO:0018105	peptidyl-serine phosphorylation	signaling	1.22609	4.07605
GO:0071356	cellular response to tumor necrosis factor	signaling	0.81096	4.04396
GO:0045860	positive regulation of protein kinase activity	signaling	1.89323	4.0281
R-HSA-202424	Downstream TCR signaling	signaling	2.19132	4.00668
GO:0051092	positive regulation of NF-kappaB transcription factor activity	signaling	1.33756	4.00194
GO:0043434	response to peptide hormone	signaling	0	3.92905
R-HSA-5688426	Deubiquitination	signaling	1.3871	3.9196
R-HSA-1280215	Cytokine Signaling in Immune system	signaling	0.990307	3.90186
GO:0016301	kinase activity	signaling	1.05247	3.89873
GO:0090090	negative regulation of canonical Wnt signaling pathway	signaling	1.54488	3.8804
R-HSA-201681	TCF dependent signaling in response to WNT	signaling	1.11463	3.7055
R-HSA-438064	Post NMDA receptor activation events	signaling	1.01637	3.60409
GO:0004674	protein serine/threonine kinase activity	signaling	0.828524	3.55949
R-HSA-6807070	PTEN Regulation	signaling	1.30606	3.47351
GO:0043087	regulation of GTPase activity	signaling	1.44652	3.46236
R-HSA-5687128	MAPK6/MAPK4 signaling	signaling	1.44652	3.46236
R-HSA-442755	Activation of NMDA receptors and postsynaptic events	signaling	1.15721	3.46236
R-HSA-446652	Interleukin-1 family signaling	signaling	2.22285	3.44852
GO:0106310	protein serine kinase activity	signaling	0.934983	3.44301
R-HSA-9013694	Signaling by NOTCH4	signaling	1.58938	3.38162
R-HSA-1912408	Pre-NOTCH Transcription and Translation	signaling	0	3.34945
GO:0043123	positive regulation of I-kappaB kinase/NF-kappaB signaling	signaling	0.408698	3.26084
R-HSA-913531	Interferon Signaling	signaling	0.800456	3.19326
R-HSA-195721	Signaling by WNT	signaling	1.25984	3.14118
GO:0043547	positive regulation of GTPase activity	signaling	0.770898	3.07535
GO:0008168	methyltransferase activity	signaling	1.34104	3.03157
GO:0032259	methylation	signaling	1.34104	3.03157
GO:0016055	Wnt signaling pathway	signaling	1.54251	2.99787
R-HSA-157118	Signaling by NOTCH	signaling	0.998844	2.80404
GO:0005096	GTPase activator activity	signaling	1.13178	2.75918
R-HSA-195258	RHO GTPase Effectors	signaling	1.5384	2.69173
R-HSA-9716542	Signaling by Rho GTPases, Miro GTPases and RHOBTB3	signaling	1.23127	2.50411
R-HSA-194315	Signaling by Rho GTPases	signaling	1.2578	2.45969
R-HSA-376176	Signaling by ROBO receptors	signaling	2.8477	2.36674
GO:0006511	ubiquitin-dependent protein catabolic process	signaling	1.07657	2.14738
R-HSA-9711097	Cellular response to starvation	signaling	3.444	1.74466
R-HSA-9633012	Response of EIF2AK4 (GCN2) to amino acid deficiency	signaling	4.29133	1.00703
R-HSA-3214841	PKMTs methylate histone lysines	transcription	0.362648	7.7158
GO:0006338	chromatin remodeling	transcription	0.660205	7.60864
GO:0061629	RNA polymerase II-specific DNA-binding transcription factor binding	transcription	1.01637	6.98293
R-HSA-8878159	Transcriptional regulation by RUNX3	transcription	1.64349	6.92062
GO:0008134	transcription factor binding	transcription	1.60925	6.41979
GO:0140297	DNA-binding transcription factor binding	transcription	1.81556	5.92596
GO:0003712	transcription coregulator activity	transcription	1.70391	5.7904
GO:0003713	transcription coactivator activity	transcription	0.861857	5.58709
GO:0003682	chromatin binding	transcription	1.16532	5.5343
GO:0006325	chromatin organization	transcription	1.17392	5.51568
R-HSA-8878166	Transcriptional regulation by RUNX2	transcription	1.30922	5.51304
R-HSA-9616222	Transcriptional regulation of granulopoiesis	transcription	0	5.44709
R-HSA-3247509	Chromatin modifying enzymes	transcription	0.751766	5.24829
R-HSA-4839726	Chromatin organization	transcription	0.751766	5.24829
GO:0001228	DNA-binding transcription activator activity, RNA polymerase II-specific	transcription	0.903438	4.95562
R-HSA-201722	Formation of the beta-catenin:TCF transactivating complex	transcription	0.286089	4.94561
R-HSA-8878171	Transcriptional regulation by RUNX1	transcription	1.20523	4.80801
GO:0016573	histone acetylation	transcription	0.504863	4.69945
R-HSA-3700989	Transcriptional Regulation by TP53	transcription	1.93648	4.19641
GO:0042393	histone binding	transcription	0.942	4.17547
R-HSA-5617472	Activation of anterior HOX genes in hindbrain development during early embryogenesis	transcription	0.432739	4.0281
R-HSA-5619507	Activation of HOX genes during differentiation	transcription	0.432739	4.0281
GO:0051091	positive regulation of DNA-binding transcription factor activity	transcription	0.872813	3.77208
R-HSA-8936459	RUNX1 regulates genes involved in megakaryocyte differentiation and platelet function	transcription	0.536416	3.56655
GO:0006366	transcription by RNA polymerase II	transcription	1.88819	3.42389
GO:0006351	transcription, DNA-templated	transcription	1.43044	3.17026
R-HSA-9010553	Regulation of expression of SLITs and ROBOs	transcription	3.31261	1.00114
R-HSA-72649	Translation initiation complex formation	translation	4.36407	2.32128
R-HSA-72662	Activation of the mRNA upon binding of the cap-binding complex and eIFs, and subsequent binding to 43S	translation	4.29133	2.28259
R-HSA-72695	Formation of the ternary complex, and subsequently, the 43S complex	translation	4.95154	1.97532
R-HSA-156827	L13a-mediated translational silencing of Ceruloplasmin expression	translation	4.36796	1.83422
R-HSA-72702	Ribosomal scanning and start codon recognition	translation	4.36407	1.74096
R-HSA-72613	Eukaryotic Translation Initiation	translation	4.07676	1.71194
R-HSA-72737	Cap-dependent Translation Initiation	translation	4.07676	1.71194
R-HSA-72689	Formation of a pool of free 40S subunits	translation	4.79619	1.67838
R-HSA-72706	GTP hydrolysis and joining of the 60S ribosomal subunit	translation	4.32931	1.51499
GO:0002181	cytoplasmic translation	translation	4.79032	1.19438
R-HSA-156902	Peptide chain elongation	translation	4.57742	1.1413
R-HSA-192823	Viral mRNA Translation	translation	4.57742	1.1413
R-HSA-156842	Eukaryotic Translation Elongation	translation	4.65655	1.09273
R-HSA-72764	Eukaryotic Translation Termination	translation	4.65655	1.09273
R-HSA-1799339	SRP-dependent cotranslational protein targeting to membrane	translation	4.10145	0.908996
R-HSA-72766	Translation	translation	2.63631	0.701137
GO:0006412	translation	translation	2.79501	0.675767
GO:0003735	structural constituent of ribosome	translation	3.54035	0.641979

## Sheet: Fig. 2b
NCV (chr:position:ref:alt)	NCV class	Cell line	Skew.log(-FDR)
10:31040980:A:G	ChIP-seq allelic imbalance	HT-29	0.00355194
12:59314407:G:A	ChIP-seq allelic imbalance	HT-29	0.0178286
1:156326895:T:A	ChIP-seq allelic imbalance	HT-29	0.0310104
19:55677523:C:T	ChIP-seq allelic imbalance	HT-29	0.0412455
10:12824643:G:A	ChIP-seq allelic imbalance	HT-29	0.0861542
3:19988475:C:T	ChIP-seq allelic imbalance	HT-29	0.0927034
1:11967905:G:C	ChIP-seq allelic imbalance	HT-29	0.0929902
1:41898581:G:T	ChIP-seq allelic imbalance	HT-29	0.0931119
3:127294007:C:T	ChIP-seq allelic imbalance	HT-29	0.102721
8:10786072:A:T	ChIP-seq allelic imbalance	HT-29	0.105216
15:35262087:C:T	ChIP-seq allelic imbalance	HT-29	0.105457
16:87812864:C:G	ChIP-seq allelic imbalance	HT-29	0.144146
12:49351323:T:G	ChIP-seq allelic imbalance	HT-29	0.19117
20:62066413:G:C	ChIP-seq allelic imbalance	HT-29	0.247919
20:60556234:A:G	ChIP-seq allelic imbalance	HT-29	0.274036
9:135450615:T:C	ChIP-seq allelic imbalance	HT-29	0.282005
12:53645885:T:C	ChIP-seq allelic imbalance	HT-29	0.313434
3:122084529:A:G	ChIP-seq allelic imbalance	HT-29	0.370137
19:45873942:G:C	ChIP-seq allelic imbalance	HT-29	0.372497
7:1209688:T:A	ChIP-seq allelic imbalance	HT-29	0.40984
18:12308793:G:C	ChIP-seq allelic imbalance	HT-29	0.451006
2:127886233:C:T	ChIP-seq allelic imbalance	HT-29	0.471274
11:119600205:G:T	ChIP-seq allelic imbalance	HT-29	0.520651
11:71511577:C:A	ChIP-seq allelic imbalance	HT-29	0.555542
7:22590051:A:G	ChIP-seq allelic imbalance	HT-29	0.577783
12:109531364:C:T	ChIP-seq allelic imbalance	HT-29	0.59838
17:16901047:T:G	ChIP-seq allelic imbalance	HT-29	0.642453
2:218899633:G:C	ChIP-seq allelic imbalance	HT-29	0.664187
1:38455891:G:C	ChIP-seq allelic imbalance	HT-29	0.685758
13:53144238:G:C	ChIP-seq allelic imbalance	HT-29	0.71263
9:85834743:G:T	ChIP-seq allelic imbalance	HT-29	0.786736
2:172543913:G:T	ChIP-seq allelic imbalance	HT-29	0.820669
19:17505933:A:C	ChIP-seq allelic imbalance	HT-29	0.896202
1:12626210:C:A	ChIP-seq allelic imbalance	HT-29	0.969061
1:43855546:A:G	ChIP-seq allelic imbalance	HT-29	1.14396
1:160854620:T:C	ChIP-seq allelic imbalance	HT-29	1.15209
2:235954162:A:G	ChIP-seq allelic imbalance	HT-29	1.15517
10:98549577:T:C	ChIP-seq allelic imbalance	HT-29	1.18948
6:80659049:T:C	ChIP-seq allelic imbalance	HT-29	1.27272
12:122356370:G:C	ChIP-seq allelic imbalance	HT-29	1.34339
1:31255905:T:C	ChIP-seq allelic imbalance	HT-29	1.36257
19:48866503:T:A	ChIP-seq allelic imbalance	HT-29	1.40463
8:146017782:C:T	ChIP-seq allelic imbalance	HT-29	1.41097
20:45834507:A:G	ChIP-seq allelic imbalance	HT-29	1.46942
6:28048624:T:C	ChIP-seq allelic imbalance	HT-29	1.47474
20:2451503:G:A	ChIP-seq allelic imbalance	HT-29	1.61755
12:132105282:G:T	ChIP-seq allelic imbalance	HT-29	1.71988
7:127292004:C:T	ChIP-seq allelic imbalance	HT-29	1.74373
1:207872290:T:C	ChIP-seq allelic imbalance	HT-29	1.74437
15:93722444:G:A	ChIP-seq allelic imbalance	HT-29	1.76329
1:107599258:A:T	ChIP-seq allelic imbalance	HT-29	1.80865
3:53926017:T:C	ChIP-seq allelic imbalance	HT-29	1.81138
22:25758300:C:T	ChIP-seq allelic imbalance	HT-29	2.17469
17:73257986:C:T	ChIP-seq allelic imbalance	HT-29	2.22474
19:50879675:G:T	ChIP-seq allelic imbalance	HT-29	2.49137
1:40075458:C:T	ChIP-seq allelic imbalance	HT-29	NA
10:121632487:C:T	ChIP-seq allelic imbalance	HT-29	NA
16:75498748:C:T	ChIP-seq allelic imbalance	HT-29	NA
19:1275987:C:G	ChIP-seq allelic imbalance	HT-29	NA
18:12991393:T:C	MPRA emVar controls	HT-29	0.0105686
7:99635369:C:A	MPRA emVar controls	HT-29	0.742167
19:50497987:A:T	MPRA emVar controls	HT-29	0.95616
22:19930017:G:C	MPRA emVar controls	HT-29	1.40827
22:42836337:A:C	MPRA emVar controls	HT-29	1.47848
16:1586255:G:A	MPRA emVar controls	HT-29	1.52043
17:43812218:C:T	MPRA emVar controls	HT-29	1.86511
19:50507336:A:G	MPRA emVar controls	HT-29	1.88136
4:8230456:T:G	MPRA emVar controls	HT-29	1.91637
2:61378186:C:A	MPRA emVar controls	HT-29	1.93909
12:54955169:G:T	MPRA emVar controls	HT-29	2.09266
22:44577160:T:A	MPRA emVar controls	HT-29	2.4248
17:43807113:C:T	MPRA emVar controls	HT-29	2.48091
7:32560554:G:A	MPRA emVar controls	HT-29	2.48091
15:65059651:T:C	MPRA emVar controls	HT-29	2.49137
15:66797157:C:T	No differential binding	HT-29	0.00355194
7:100026982:G:A	No differential binding	HT-29	0.00355194
18:72168279:C:T	No differential binding	HT-29	0.0132216
9:35657983:T:A	No differential binding	HT-29	0.0205785
7:120498154:G:C	No differential binding	HT-29	0.0315366
22:21336618:G:A	No differential binding	HT-29	0.0343633
5:180229508:G:A	No differential binding	HT-29	0.0344573
17:38083992:G:A	No differential binding	HT-29	0.0389887
5:179126012:G:A	No differential binding	HT-29	0.0403499
19:13346421:G:A	No differential binding	HT-29	0.0554281
4:71554307:C:G	No differential binding	HT-29	0.0679713
7:27779702:C:T	No differential binding	HT-29	0.0831347
12:30908047:G:T	No differential binding	HT-29	0.0899216
19:13347390:C:T	No differential binding	HT-29	0.104944
19:46366588:C:T	No differential binding	HT-29	0.105216
3:187463566:T:C	No differential binding	HT-29	0.107483
19:19774804:C:G	No differential binding	HT-29	0.110188
9:132565310:A:G	No differential binding	HT-29	0.121403
7:2394261:A:C	No differential binding	HT-29	0.125659
19:45394340:C:A	No differential binding	HT-29	0.138274
14:82000281:G:A	No differential binding	HT-29	0.165821
12:121837810:T:C	No differential binding	HT-29	0.182484
2:219433033:A:C	No differential binding	HT-29	0.298243
19:18649668:A:G	No differential binding	HT-29	0.311651
11:5249266:A:T	No differential binding	HT-29	0.342954
X:16804368:C:T	No differential binding	HT-29	0.342954
6:134496003:G:C	No differential binding	HT-29	0.450022
4:123300658:C:T	No differential binding	HT-29	0.47046
X:153059811:G:T	No differential binding	HT-29	0.478214
7:158497780:G:A	No differential binding	HT-29	0.486727
17:27224823:C:T	No differential binding	HT-29	0.529015
16:89796884:C:T	No differential binding	HT-29	0.550632
8:40755379:C:T	No differential binding	HT-29	0.642836
11:46958203:C:T	No differential binding	HT-29	0.648657
3:173113107:G:A	No differential binding	HT-29	0.649367
20:62289720:C:T	No differential binding	HT-29	0.6697
14:90422250:C:G	No differential binding	HT-29	0.846995
15:26868453:C:T	No differential binding	HT-29	0.879095
8:146017851:G:T	No differential binding	HT-29	0.93381
1:211752649:G:T	No differential binding	HT-29	1.00203
15:26874343:G:A	No differential binding	HT-29	1.01976
7:66461877:C:T	No differential binding	HT-29	1.2499
X:40440106:C:T	No differential binding	HT-29	1.51269
19:4247310:C:G	No differential binding	HT-29	1.80328
19:4246938:T:C	No differential binding	HT-29	1.97727
6:125523497:A:C	No differential binding	HT-29	2.21135
1:1411825:G:A	No differential binding	HT-29	NA
1:174128707:C:G	No differential binding	HT-29	NA
10:123358160:G:A	No differential binding	HT-29	NA
15:91566502:C:T	No differential binding	HT-29	NA
16:89787916:C:T	No differential binding	HT-29	NA
17:12915514:C:T	No differential binding	HT-29	NA
2:2328446:G:T	No differential binding	HT-29	NA
3:21792876:G:A	No differential binding	HT-29	NA
9:19103758:G:A	No differential binding	HT-29	NA
10:104262570:C:A	No predicted TF binding	HT-29	0.00105402
3:128879876:G:A	No predicted TF binding	HT-29	0.0269202
1:26560583:G:A	No predicted TF binding	HT-29	0.0271093
1:3713223:G:A	No predicted TF binding	HT-29	0.0307788
19:47354098:G:T	No predicted TF binding	HT-29	0.0315366
12:6772410:G:A	No predicted TF binding	HT-29	0.0340992
7:102105452:C:A	No predicted TF binding	HT-29	0.0389887
X:1387571:G:A	No predicted TF binding	HT-29	0.0483019
3:37217361:G:A	No predicted TF binding	HT-29	0.0699867
12:14996584:G:T	No predicted TF binding	HT-29	0.0704726
10:96084549:G:C	No predicted TF binding	HT-29	0.0828476
12:50505550:G:A	No predicted TF binding	HT-29	0.0956331
19:50832653:G:A	No predicted TF binding	HT-29	0.127098
15:22954817:C:T	No predicted TF binding	HT-29	0.12769
8:24150697:A:C	No predicted TF binding	HT-29	0.12769
7:26239812:C:T	No predicted TF binding	HT-29	0.137281
16:10972844:G:A	No predicted TF binding	HT-29	0.153235
7:104909590:A:T	No predicted TF binding	HT-29	0.153235
20:34129709:A:G	No predicted TF binding	HT-29	0.178264
15:100273802:G:A	No predicted TF binding	HT-29	0.1879
X:33146522:C:T	No predicted TF binding	HT-29	0.247496
13:111365343:C:A	No predicted TF binding	HT-29	0.261953
7:99156112:G:A	No predicted TF binding	HT-29	0.283935
6:33238541:C:A	No predicted TF binding	HT-29	0.284137
20:524519:C:T	No predicted TF binding	HT-29	0.290485
12:101673766:G:T	No predicted TF binding	HT-29	0.342954
19:46366591:C:T	No predicted TF binding	HT-29	0.344932
3:156273162:C:A	No predicted TF binding	HT-29	0.382095
3:185000666:G:A	No predicted TF binding	HT-29	0.391113
19:58892398:G:A	No predicted TF binding	HT-29	0.400461
9:135906009:C:T	No predicted TF binding	HT-29	0.40461
2:68694444:G:A	No predicted TF binding	HT-29	0.95616
12:50505703:C:T	No predicted TF binding	HT-29	1.0625
6:31707492:G:A	No predicted TF binding	HT-29	1.15256
4:189027771:G:T	No predicted TF binding	HT-29	1.15546
4:51769:C:T	No predicted TF binding	HT-29	1.5203
3:49894166:A:G	No predicted TF binding	HT-29	1.77542
X:1402848:G:A	No predicted TF binding	HT-29	1.97924
12:498700:A:C	No predicted TF binding	HT-29	NA
15:22955376:G:C	No predicted TF binding	HT-29	NA
15:66161702:A:G	No predicted TF binding	HT-29	NA
18:49865314:C:A	No predicted TF binding	HT-29	NA
3:101280566:T:C	No predicted TF binding	HT-29	NA
11:67275765:G:A	Non-driver differential TF binding	HT-29	0.00969863
7:2394323:T:G	Non-driver differential TF binding	HT-29	0.00969863
12:110841908:C:G	Non-driver differential TF binding	HT-29	0.0292454
20:34135291:C:G	Non-driver differential TF binding	HT-29	0.0461399
2:33501028:A:G	Non-driver differential TF binding	HT-29	0.0586627
3:183898093:C:T	Non-driver differential TF binding	HT-29	0.0869605
16:28962026:C:G	Non-driver differential TF binding	HT-29	0.105457
10:99161024:A:G	Non-driver differential TF binding	HT-29	0.172576
2:234763257:G:T	Non-driver differential TF binding	HT-29	0.174283
16:57769448:G:A	Non-driver differential TF binding	HT-29	0.203921
2:68755107:C:A	Non-driver differential TF binding	HT-29	0.210889
14:94421586:C:T	Non-driver differential TF binding	HT-29	0.238391
4:71554012:C:G	Non-driver differential TF binding	HT-29	0.268723
22:32149746:A:C	Non-driver differential TF binding	HT-29	0.270246
16:403147:G:A	Non-driver differential TF binding	HT-29	0.290904
16:10972521:G:A	Non-driver differential TF binding	HT-29	0.305887
10:104193671:C:A	Non-driver differential TF binding	HT-29	0.320871
17:12921549:C:T	Non-driver differential TF binding	HT-29	0.357854
7:100026846:G:A	Non-driver differential TF binding	HT-29	0.365301
20:49126917:G:A	Non-driver differential TF binding	HT-29	0.415866
17:45973474:T:A	Non-driver differential TF binding	HT-29	0.425521
19:48247019:C:T	Non-driver differential TF binding	HT-29	0.449146
4:6576475:T:G	Non-driver differential TF binding	HT-29	0.46348
1:26560600:A:G	Non-driver differential TF binding	HT-29	0.469788
16:5007919:T:G	Non-driver differential TF binding	HT-29	0.481382
2:210867291:G:A	Non-driver differential TF binding	HT-29	0.498589
19:37808697:C:T	Non-driver differential TF binding	HT-29	0.55918
19:16295973:C:T	Non-driver differential TF binding	HT-29	0.577783
3:49894045:A:G	Non-driver differential TF binding	HT-29	0.612943
10:95847536:G:A	Non-driver differential TF binding	HT-29	0.645131
17:73257931:C:G	Non-driver differential TF binding	HT-29	0.709259
19:2164693:T:C	Non-driver differential TF binding	HT-29	0.770916
4:2937939:C:G	Non-driver differential TF binding	HT-29	0.804305
17:28705850:G:A	Non-driver differential TF binding	HT-29	0.907514
1:894621:G:A	Non-driver differential TF binding	HT-29	0.922981
8:56987057:C:T	Non-driver differential TF binding	HT-29	1.17603
11:71193796:G:A	Non-driver differential TF binding	HT-29	1.21905
7:75988273:G:A	Non-driver differential TF binding	HT-29	1.3263
14:82000488:C:A	Non-driver differential TF binding	HT-29	1.33823
19:50083865:C:T	Non-driver differential TF binding	HT-29	1.9492
14:31091490:C:T	Non-driver differential TF binding	HT-29	2.00646
1:196619286:G:A	Non-driver differential TF binding	HT-29	NA
10:25011678:G:T	Non-driver differential TF binding	HT-29	NA
12:55222911:G:A	Non-driver differential TF binding	HT-29	NA
7:119913659:G:A	Non-driver differential TF binding	HT-29	NA
3:187463374:G:A	Random NCVs in reported genes	HT-29	0.00105402
3:193853880:A:C	Random NCVs in reported genes	HT-29	0.00355194
14:96180055:G:A	Random NCVs in reported genes	HT-29	0.0271093
14:38065169:G:C	Random NCVs in reported genes	HT-29	0.0292454
6:27782715:G:A	Random NCVs in reported genes	HT-29	0.0292454
3:193853807:C:T	Random NCVs in reported genes	HT-29	0.0302126
7:99775094:A:G	Random NCVs in reported genes	HT-29	0.0679713
11:112038038:G:A	Random NCVs in reported genes	HT-29	0.0707467
1:79085947:C:T	Random NCVs in reported genes	HT-29	0.0890388
17:49230864:G:A	Random NCVs in reported genes	HT-29	0.0927034
3:193852618:G:A	Random NCVs in reported genes	HT-29	0.0928073
5:1295374:C:T	Random NCVs in reported genes	HT-29	0.0931237
14:96180558:G:A	Random NCVs in reported genes	HT-29	0.100554
7:99775395:A:C	Random NCVs in reported genes	HT-29	0.11297
19:49990732:C:T	Random NCVs in reported genes	HT-29	0.116375
11:9482383:G:A	Random NCVs in reported genes	HT-29	0.119173
11:9482431:C:T	Random NCVs in reported genes	HT-29	0.142755
3:16554437:A:G	Random NCVs in reported genes	HT-29	0.143481
16:30064355:G:A	Random NCVs in reported genes	HT-29	0.171272
14:38064877:C:A	Random NCVs in reported genes	HT-29	0.187756
14:38065380:C:A	Random NCVs in reported genes	HT-29	0.203253
11:9480552:C:T	Random NCVs in reported genes	HT-29	0.205242
16:30076470:C:G	Random NCVs in reported genes	HT-29	0.243007
3:16554570:G:A	Random NCVs in reported genes	HT-29	0.243007
16:30077063:G:T	Random NCVs in reported genes	HT-29	0.24489
6:27782608:G:A	Random NCVs in reported genes	HT-29	0.24489
7:99775041:C:A	Random NCVs in reported genes	HT-29	0.258783
7:99775217:G:A	Random NCVs in reported genes	HT-29	0.260721
6:27782632:T:A	Random NCVs in reported genes	HT-29	0.267202
11:9532522:A:C	Random NCVs in reported genes	HT-29	0.267927
3:195636811:G:T	Random NCVs in reported genes	HT-29	0.283935
3:187463402:G:A	Random NCVs in reported genes	HT-29	0.290904
14:38064657:C:T	Random NCVs in reported genes	HT-29	0.305887
19:893038:G:A	Random NCVs in reported genes	HT-29	0.311651
3:187463455:C:T	Random NCVs in reported genes	HT-29	0.315306
5:1295247:C:T	Random NCVs in reported genes	HT-29	0.317432
11:9482401:C:G	Random NCVs in reported genes	HT-29	0.320871
19:49990743:C:T	Random NCVs in reported genes	HT-29	0.320878
3:193852269:G:A	Random NCVs in reported genes	HT-29	0.322016
3:178865977:T:G	Random NCVs in reported genes	HT-29	0.356756
16:22308602:C:T	Random NCVs in reported genes	HT-29	0.388904
14:96180544:C:T	Random NCVs in reported genes	HT-29	0.415866
3:193852621:G:A	Random NCVs in reported genes	HT-29	0.415866
7:99775220:G:A	Random NCVs in reported genes	HT-29	0.421373
7:99797381:C:T	Random NCVs in reported genes	HT-29	0.441559
6:27782087:G:A	Random NCVs in reported genes	HT-29	0.448414
3:16555037:G:A	Random NCVs in reported genes	HT-29	0.449146
16:30076832:G:A	Random NCVs in reported genes	HT-29	0.45006
3:193853845:A:C	Random NCVs in reported genes	HT-29	0.455135
3:101280739:C:T	Random NCVs in reported genes	HT-29	0.481382
9:69381593:G:T	Random NCVs in reported genes	HT-29	0.486727
6:27782710:C:T	Random NCVs in reported genes	HT-29	0.486977
11:111957529:C:T	Random NCVs in reported genes	HT-29	0.506684
6:27782711:C:T	Random NCVs in reported genes	HT-29	0.508995
3:193852754:C:G	Random NCVs in reported genes	HT-29	0.529015
6:27782565:T:C	Random NCVs in reported genes	HT-29	0.532345
5:1266926:C:A	Random NCVs in reported genes	HT-29	0.559583
11:62607871:C:A	Random NCVs in reported genes	HT-29	0.575349
8:29952911:A:T	Random NCVs in reported genes	HT-29	0.577191
9:69381665:G:C	Random NCVs in reported genes	HT-29	0.581117
18:60986630:T:C	Random NCVs in reported genes	HT-29	0.585324
19:893520:C:T	Random NCVs in reported genes	HT-29	0.612775
16:22308684:G:A	Random NCVs in reported genes	HT-29	0.621928
3:101280644:C:T	Random NCVs in reported genes	HT-29	0.639162
14:38065053:G:A	Random NCVs in reported genes	HT-29	0.649674
14:38065274:G:A	Random NCVs in reported genes	HT-29	0.660888
17:49230903:T:G	Random NCVs in reported genes	HT-29	0.664187
19:49990716:G:A	Random NCVs in reported genes	HT-29	0.696696
11:112037969:C:T	Random NCVs in reported genes	HT-29	0.733805
16:22308693:G:C	Random NCVs in reported genes	HT-29	0.763927
3:178865801:G:A	Random NCVs in reported genes	HT-29	0.76488
3:193852769:G:C	Random NCVs in reported genes	HT-29	0.808852
16:30064396:C:A	Random NCVs in reported genes	HT-29	0.826278
16:22308448:C:T	Random NCVs in reported genes	HT-29	0.855416
3:193852684:G:C	Random NCVs in reported genes	HT-29	0.870928
7:99775125:G:A	Random NCVs in reported genes	HT-29	0.888319
6:27782561:G:C	Random NCVs in reported genes	HT-29	0.913365
14:38065471:A:G	Random NCVs in reported genes	HT-29	0.913468
11:112038056:C:T	Random NCVs in reported genes	HT-29	0.923714
11:9482435:C:T	Random NCVs in reported genes	HT-29	0.923714
16:30064451:G:T	Random NCVs in reported genes	HT-29	0.982063
11:111957547:C:T	Random NCVs in reported genes	HT-29	0.986562
3:193853751:G:C	Random NCVs in reported genes	HT-29	0.991598
16:30076920:C:T	Random NCVs in reported genes	HT-29	1.01997
6:27782703:A:T	Random NCVs in reported genes	HT-29	1.03715
16:30076929:C:T	Random NCVs in reported genes	HT-29	1.05866
17:49243663:T:A	Random NCVs in reported genes	HT-29	1.09472
3:193853857:A:G	Random NCVs in reported genes	HT-29	1.09707
3:195639629:G:T	Random NCVs in reported genes	HT-29	1.1055
7:99775206:G:A	Random NCVs in reported genes	HT-29	1.12854
16:30076657:C:G	Random NCVs in reported genes	HT-29	1.15987
19:49990745:C:T	Random NCVs in reported genes	HT-29	1.19853
3:193853892:C:G	Random NCVs in reported genes	HT-29	1.19853
16:22308593:G:A	Random NCVs in reported genes	HT-29	1.22636
6:27782580:T:A	Random NCVs in reported genes	HT-29	1.27483
17:49243556:G:T	Random NCVs in reported genes	HT-29	1.28756
11:62607241:T:G	Random NCVs in reported genes	HT-29	1.39788
6:27782763:A:C	Random NCVs in reported genes	HT-29	1.4033
3:101280716:G:C	Random NCVs in reported genes	HT-29	1.44924
14:96180525:C:T	Random NCVs in reported genes	HT-29	1.50131
16:22308460:G:A	Random NCVs in reported genes	HT-29	1.5149
11:9482473:G:T	Random NCVs in reported genes	HT-29	1.53257
10:115532796:G:A	Random NCVs in reported genes	HT-29	1.56672
3:178865883:C:T	Random NCVs in reported genes	HT-29	1.63687
3:101280615:C:G	Random NCVs in reported genes	HT-29	1.6866
3:178864616:G:T	Random NCVs in reported genes	HT-29	1.74373
5:1295305:G:A	Random NCVs in reported genes	HT-29	1.77306
14:38064776:A:C	Random NCVs in reported genes	HT-29	1.80811
16:22308701:G:A	Random NCVs in reported genes	HT-29	1.80865
16:22308433:G:C	Random NCVs in reported genes	HT-29	1.83456
11:9482569:C:T	Random NCVs in reported genes	HT-29	1.90782
1:79086039:T:G	Random NCVs in reported genes	HT-29	1.91603
3:101280681:G:A	Random NCVs in reported genes	HT-29	1.96446
8:29952931:C:T	Random NCVs in reported genes	HT-29	1.96446
3:101280683:A:G	Random NCVs in reported genes	HT-29	1.97515
16:22308556:T:C	Random NCVs in reported genes	HT-29	1.97856
19:49990729:C:T	Random NCVs in reported genes	HT-29	2.09789
1:79085994:C:T	Random NCVs in reported genes	HT-29	2.22474
14:38064783:C:T	Random NCVs in reported genes	HT-29	2.27428
19:49990822:C:T	Random NCVs in reported genes	HT-29	2.28226
11:112038010:C:A	Random NCVs in reported genes	HT-29	2.32521
3:101280667:G:A	Random NCVs in reported genes	HT-29	2.42786
1:79086071:T:G	Random NCVs in reported genes	HT-29	2.48091
3:193853913:A:G	Random NCVs in reported genes	HT-29	2.48091
19:49990825:C:A	Random NCVs in reported genes	HT-29	2.49137
11:111957549:C:G	Random NCVs in reported genes	HT-29	NA
11:111957549:C:T	Random NCVs in reported genes	HT-29	NA
14:96179992:G:C	Random NCVs in reported genes	HT-29	NA
16:22337665:G:A	Random NCVs in reported genes	HT-29	NA
18:60988189:G:A	Random NCVs in reported genes	HT-29	NA
19:891930:A:T	Random NCVs in reported genes	HT-29	NA
19:893037:G:A	Random NCVs in reported genes	HT-29	NA
3:16555967:T:A	Random NCVs in reported genes	HT-29	NA
3:41240835:G:A	Random NCVs in reported genes	HT-29	NA
3:41240920:T:G	Random NCVs in reported genes	HT-29	NA
6:27782747:T:C	Random NCVs in reported genes	HT-29	NA
6:27782761:A:C	Random NCVs in reported genes	HT-29	NA
8:29952921:C:A	Random NCVs in reported genes	HT-29	NA
8:29952921:C:G	Random NCVs in reported genes	HT-29	NA
8:29958554:T:G	Random NCVs in reported genes	HT-29	NA
9:36967642:C:T	Random NCVs in reported genes	HT-29	NA
9:69381507:G:T	Random NCVs in reported genes	HT-29	NA
11:111957523:C:T	Reported driver NCV	HT-29	0.145327
3:41240913:G:A	Reported driver NCV	HT-29	0.268723
11:65190231:T:G	Reported driver NCV	HT-29	0.504977
11:111957541:C:T	Reported driver NCV	HT-29	1.90426
11:65190228:G:A	Reported driver NCV	HT-29	1.93909
11:65190229:G:A	Reported driver NCV	HT-29	2.0796
11:111957544:C:T	Reported driver NCV	HT-29	2.22474
5:1295250:G:A	Reported driver NCV	HT-29	2.22474
11:65190230:C:A	Reported driver NCV	HT-29	2.92465
16:30077131:C:G	Reported driver NCV	HT-29	NA
3:41240920:T:C	Reported driver NCV	HT-29	NA
8:29952921:C:T	Reported driver NCV	HT-29	NA
9:35658033:G:A	Reported driver NCV	HT-29	NA
9:35658224:A:C	Reported driver NCV	HT-29	NA
5:1295228:G:A	Reported driver NCV	HT-29	NA
7:107301201:T:C	Reported germline NCV	HT-29	0.064417
11:5276186:A:G	Reported germline NCV	HT-29	0.103382
10:27389383:C:T	Reported germline NCV	HT-29	0.182484
19:13049375:G:C	Reported germline NCV	HT-29	0.192501
9:104198194:C:T	Reported germline NCV	HT-29	0.196207
10:89623392:C:T	Reported germline NCV	HT-29	0.215082
1:94375309:G:A	Reported germline NCV	HT-29	0.236237
X:73072592:G:C	Reported germline NCV	HT-29	0.316355
19:13049218:C:T	Reported germline NCV	HT-29	0.514319
11:118955641:C:T	Reported germline NCV	HT-29	0.529015
11:118955622:T:A	Reported germline NCV	HT-29	0.59943
22:40742514:T:C	Reported germline NCV	HT-29	1.05853
11:5276172:C:T	Reported germline NCV	HT-29	1.1139
4:74301817:G:A	Reported germline NCV	HT-29	1.25575
1:160001799:G:C	Reported germline NCV	HT-29	1.47443
11:5271262:A:G	Reported germline NCV	HT-29	1.60596
16:56995796:G:A	Reported germline NCV	HT-29	1.96333
11:5248393:G:A	Reported germline NCV	HT-29	1.9661
X:70443031:G:C	Reported germline NCV	HT-29	2.28226
20:42984276:C:T	Reported germline NCV	HT-29	2.29817
3:37035012:C:A	Reported germline NCV	HT-29	2.31236
11:5248402:G:A	Reported germline NCV	HT-29	NA
12:108908852:C:T	TFA-BT - unobseved	HT-29	0.00101982
16:5008343:C:A	TFA-BT - unobseved	HT-29	0.00818176
X:77151155:T:G	TFA-BT - unobseved	HT-29	0.0200292
19:51014755:G:T	TFA-BT - unobseved	HT-29	0.0205225
17:75084749:C:T	TFA-BT - unobseved	HT-29	0.021245
14:53173880:C:A	TFA-BT - unobseved	HT-29	0.0265453
1:1051590:G:A	TFA-BT - unobseved	HT-29	0.0269202
19:37808788:C:T	TFA-BT - unobseved	HT-29	0.0271093
12:54718710:C:T	TFA-BT - unobseved	HT-29	0.0292454
9:35658221:C:T	TFA-BT - unobseved	HT-29	0.0480844
19:1653028:C:T	TFA-BT - unobseved	HT-29	0.0548156
X:77151150:A:T	TFA-BT - unobseved	HT-29	0.0661545
14:82000506:C:T	TFA-BT - unobseved	HT-29	0.071008
11:82868268:G:T	TFA-BT - unobseved	HT-29	0.0714571
20:32580986:C:T	TFA-BT - unobseved	HT-29	0.0716617
11:82868218:C:T	TFA-BT - unobseved	HT-29	0.0761649
5:271731:G:A	TFA-BT - unobseved	HT-29	0.0783428
5:137549008:G:C	TFA-BT - unobseved	HT-29	0.0820289
9:102861355:A:C	TFA-BT - unobseved	HT-29	0.0846033
19:1653041:C:T	TFA-BT - unobseved	HT-29	0.100189
19:47354116:G:C	TFA-BT - unobseved	HT-29	0.101308
17:79936036:G:A	TFA-BT - unobseved	HT-29	0.11297
22:26908441:C:T	TFA-BT - unobseved	HT-29	0.122072
19:2151800:G:A	TFA-BT - unobseved	HT-29	0.144379
12:112847507:C:T	TFA-BT - unobseved	HT-29	0.160496
20:5093842:G:A	TFA-BT - unobseved	HT-29	0.161102
9:35658184:G:A	TFA-BT - unobseved	HT-29	0.161102
16:2510106:C:T	TFA-BT - unobseved	HT-29	0.168217
1:894631:C:T	TFA-BT - unobseved	HT-29	0.172576
1:26560639:G:A	TFA-BT - unobseved	HT-29	0.181257
6:3259134:G:A	TFA-BT - unobseved	HT-29	0.181574
3:185000704:G:T	TFA-BT - unobseved	HT-29	0.19117
3:185000702:C:G	TFA-BT - unobseved	HT-29	0.203921
19:13388331:C:T	TFA-BT - unobseved	HT-29	0.207421
11:47448148:A:G	TFA-BT - unobseved	HT-29	0.212126
12:54121382:G:T	TFA-BT - unobseved	HT-29	0.217851
4:152019669:G:A	TFA-BT - unobseved	HT-29	0.217851
17:80408536:C:A	TFA-BT - unobseved	HT-29	0.229351
18:60988197:C:T	TFA-BT - unobseved	HT-29	0.235638
19:1479201:C:A	TFA-BT - unobseved	HT-29	0.268723
2:21022854:C:A	TFA-BT - unobseved	HT-29	0.315306
4:51681:A:T	TFA-BT - unobseved	HT-29	0.326799
5:271511:C:T	TFA-BT - unobseved	HT-29	0.342954
19:50084616:G:C	TFA-BT - unobseved	HT-29	0.392023
11:82904689:G:A	TFA-BT - unobseved	HT-29	0.393229
17:12921592:C:A	TFA-BT - unobseved	HT-29	0.397154
22:47158614:A:G	TFA-BT - unobseved	HT-29	0.414296
4:1340566:G:A	TFA-BT - unobseved	HT-29	0.447834
18:31738858:G:A	TFA-BT - unobseved	HT-29	0.451006
1:43855475:T:G	TFA-BT - unobseved	HT-29	0.455135
17:74099860:C:T	TFA-BT - unobseved	HT-29	0.492963
10:112679026:C:T	TFA-BT - unobseved	HT-29	0.55444
5:140588139:C:T	TFA-BT - unobseved	HT-29	0.572763
5:137801082:T:C	TFA-BT - unobseved	HT-29	0.589537
5:137800749:G:A	TFA-BT - unobseved	HT-29	0.640989
9:104296130:C:T	TFA-BT - unobseved	HT-29	0.665929
16:29937576:G:A	TFA-BT - unobseved	HT-29	0.677484
12:57916209:G:C	TFA-BT - unobseved	HT-29	0.679732
7:152373351:C:T	TFA-BT - unobseved	HT-29	0.724894
12:50504201:T:C	TFA-BT - unobseved	HT-29	0.753948
12:125473606:C:A	TFA-BT - unobseved	HT-29	0.770916
14:59654865:G:T	TFA-BT - unobseved	HT-29	0.776923
12:54582890:G:A	TFA-BT - unobseved	HT-29	0.793186
17:11924078:A:G	TFA-BT - unobseved	HT-29	0.796868
X:54070845:G:C	TFA-BT - unobseved	HT-29	0.797532
16:2510092:G:A	TFA-BT - unobseved	HT-29	0.846995
3:48481633:C:T	TFA-BT - unobseved	HT-29	0.870928
10:124050419:G:A	TFA-BT - unobseved	HT-29	0.880974
5:137800376:C:A	TFA-BT - unobseved	HT-29	0.898504
12:54121258:G:T	TFA-BT - unobseved	HT-29	0.930356
5:137549196:G:A	TFA-BT - unobseved	HT-29	0.979498
10:104262503:G:A	TFA-BT - unobseved	HT-29	1.12955
9:102861457:G:T	TFA-BT - unobseved	HT-29	1.14652
3:67048646:G:A	TFA-BT - unobseved	HT-29	1.15256
3:3151549:T:C	TFA-BT - unobseved	HT-29	1.20983
22:20861806:A:C	TFA-BT - unobseved	HT-29	1.21443
1:161171409:A:G	TFA-BT - unobseved	HT-29	1.22614
19:45004592:C:A	TFA-BT - unobseved	HT-29	1.23481
1:1051616:C:T	TFA-BT - unobseved	HT-29	1.24738
12:57916164:G:A	TFA-BT - unobseved	HT-29	1.26599
6:24775342:T:G	TFA-BT - unobseved	HT-29	1.27891
12:54718795:T:G	TFA-BT - unobseved	HT-29	1.35331
12:49961903:G:A	TFA-BT - unobseved	HT-29	1.40463
11:82868232:C:T	TFA-BT - unobseved	HT-29	1.46942
1:234509186:G:A	TFA-BT - unobseved	HT-29	1.48083
1:156711059:A:C	TFA-BT - unobseved	HT-29	1.52299
5:137800761:G:A	TFA-BT - unobseved	HT-29	1.56833
1:153963268:A:G	TFA-BT - unobseved	HT-29	1.5842
8:75262615:C:A	TFA-BT - unobseved	HT-29	1.63914
6:134494021:T:C	TFA-BT - unobseved	HT-29	1.79979
6:3259080:A:G	TFA-BT - unobseved	HT-29	1.80328
X:54070834:T:G	TFA-BT - unobseved	HT-29	1.86457
22:25343862:G:A	TFA-BT - unobseved	HT-29	1.96446
19:50084618:G:A	TFA-BT - unobseved	HT-29	2.01665
6:28048921:A:C	TFA-BT - unobseved	HT-29	2.01665
5:137801049:C:T	TFA-BT - unobseved	HT-29	2.11221
8:120845101:A:C	TFA-BT - unobseved	HT-29	2.14743
3:101280687:C:T	TFA-BT - unobseved	HT-29	2.15002
5:137800688:C:T	TFA-BT - unobseved	HT-29	2.17257
6:33257337:G:A	TFA-BT - unobseved	HT-29	2.18042
19:49990866:T:C	TFA-BT - unobseved	HT-29	2.19576
4:119606513:T:C	TFA-BT - unobseved	HT-29	2.26579
19:9609314:C:T	TFA-BT - unobseved	HT-29	2.32191
7:66461687:T:C	TFA-BT - unobseved	HT-29	2.32636
16:403132:G:A	TFA-BT - unobseved	HT-29	2.3764
17:13972817:C:A	TFA-BT - unobseved	HT-29	2.3764
20:5093762:T:A	TFA-BT - unobseved	HT-29	2.4064
21:33765422:G:A	TFA-BT - unobseved	HT-29	2.85006
1:153963240:T:C	TFA-BT - unobseved	HT-29	NA
10:112679029:C:G	TFA-BT - unobseved	HT-29	NA
18:28743361:A:G	TFA-BT - unobseved	HT-29	NA
18:60988189:G:T	TFA-BT - unobseved	HT-29	NA
19:47164443:T:G	TFA-BT - unobseved	HT-29	NA
19:8454997:C:A	TFA-BT - unobseved	HT-29	NA
5:5422774:G:C	TFA-BT - unobseved	HT-29	NA
3:75834729:G:A	TFA-BT NCV	HT-29	0.00101982
1:47184849:G:A	TFA-BT NCV	HT-29	0.00143028
12:50222272:C:T	TFA-BT NCV	HT-29	0.00143028
2:45838408:C:T	TFA-BT NCV	HT-29	0.00636087
9:127631390:C:T	TFA-BT NCV	HT-29	0.00720517
20:60758100:G:A	TFA-BT NCV	HT-29	0.00771668
6:33239812:C:T	TFA-BT NCV	HT-29	0.00818176
3:101280671:G:A	TFA-BT NCV	HT-29	0.00835298
10:104261911:G:A	TFA-BT NCV	HT-29	0.0115338
19:2151797:C:T	TFA-BT NCV	HT-29	0.0127443
16:28962017:G:A	TFA-BT NCV	HT-29	0.0134191
19:7459945:C:T	TFA-BT NCV	HT-29	0.0190586
3:128598291:G:A	TFA-BT NCV	HT-29	0.0217081
17:30771480:C:T	TFA-BT NCV	HT-29	0.0218854
10:99161090:C:T	TFA-BT NCV	HT-29	0.0231943
16:67261000:C:T	TFA-BT NCV	HT-29	0.0245326
2:70056752:C:T	TFA-BT NCV	HT-29	0.0252018
16:15982556:C:T	TFA-BT NCV	HT-29	0.0269202
22:43011001:G:A	TFA-BT NCV	HT-29	0.0269202
5:149829298:G:A	TFA-BT NCV	HT-29	0.0269202
11:46958262:C:T	TFA-BT NCV	HT-29	0.0271093
11:47448150:G:A	TFA-BT NCV	HT-29	0.0271093
12:2921739:G:A	TFA-BT NCV	HT-29	0.0271093
20:2489818:C:T	TFA-BT NCV	HT-29	0.0271093
11:66234301:G:A	TFA-BT NCV	HT-29	0.0283588
19:47164481:C:T	TFA-BT NCV	HT-29	0.0283588
12:54121376:G:A	TFA-BT NCV	HT-29	0.0292454
19:8455074:C:T	TFA-BT NCV	HT-29	0.0292454
1:32687979:G:A	TFA-BT NCV	HT-29	0.0310104
19:13885241:C:T	TFA-BT NCV	HT-29	0.0315366
10:25013725:C:T	TFA-BT NCV	HT-29	0.0321587
5:133702909:G:A	TFA-BT NCV	HT-29	0.0328333
12:38710313:T:A	TFA-BT NCV	HT-29	0.0329734
3:194207812:G:A	TFA-BT NCV	HT-29	0.0344573
8:146017833:C:T	TFA-BT NCV	HT-29	0.0344573
15:37393913:C:T	TFA-BT NCV	HT-29	0.0344942
18:3262088:C:T	TFA-BT NCV	HT-29	0.0355348
5:271716:C:T	TFA-BT NCV	HT-29	0.0389887
7:27779720:G:A	TFA-BT NCV	HT-29	0.0389887
21:43916546:G:A	TFA-BT NCV	HT-29	0.0403579
5:137878971:G:A	TFA-BT NCV	HT-29	0.0403579
16:90143843:G:A	TFA-BT NCV	HT-29	0.0412455
12:109490315:G:A	TFA-BT NCV	HT-29	0.0415617
4:159644585:G:A	TFA-BT NCV	HT-29	0.0415617
1:3713084:C:T	TFA-BT NCV	HT-29	0.041597
14:50087348:G:A	TFA-BT NCV	HT-29	0.0427432
3:184279358:C:T	TFA-BT NCV	HT-29	0.0428957
4:2936628:C:T	TFA-BT NCV	HT-29	0.0440926
22:41985933:G:A	TFA-BT NCV	HT-29	0.0452535
19:13885240:C:T	TFA-BT NCV	HT-29	0.0461399
17:79935424:G:C	TFA-BT NCV	HT-29	0.0462159
1:25559063:C:T	TFA-BT NCV	HT-29	0.0472359
14:82000299:C:T	TFA-BT NCV	HT-29	0.0483019
11:124823927:G:A	TFA-BT NCV	HT-29	0.0499467
1:38325310:G:A	TFA-BT NCV	HT-29	0.0505761
20:2489815:C:T	TFA-BT NCV	HT-29	0.0527849
7:6144281:G:A	TFA-BT NCV	HT-29	0.0551201
5:137549100:G:A	TFA-BT NCV	HT-29	0.0571579
3:156273066:C:T	TFA-BT NCV	HT-29	0.0579072
17:4805158:C:T	TFA-BT NCV	HT-29	0.0586627
19:58978371:G:A	TFA-BT NCV	HT-29	0.0589452
19:6476814:C:T	TFA-BT NCV	HT-29	0.0596131
1:28585913:C:T	TFA-BT NCV	HT-29	0.0603666
9:139258257:C:T	TFA-BT NCV	HT-29	0.0653579
22:30988179:G:A	TFA-BT NCV	HT-29	0.0678036
12:38710320:A:C	TFA-BT NCV	HT-29	0.0679713
5:1295242:G:A	TFA-BT NCV	HT-29	0.0679713
10:99161111:G:A	TFA-BT NCV	HT-29	0.0686558
16:639303:G:A	TFA-BT NCV	HT-29	0.0699867
16:89284086:C:T	TFA-BT NCV	HT-29	0.0699867
9:131823495:T:G	TFA-BT NCV	HT-29	0.0699867
1:47184851:G:A	TFA-BT NCV	HT-29	0.0700252
1:38478324:G:A	TFA-BT NCV	HT-29	0.0704726
2:234763238:C:T	TFA-BT NCV	HT-29	0.0707467
17:66453936:C:T	TFA-BT NCV	HT-29	0.0714571
16:1470882:C:T	TFA-BT NCV	HT-29	0.073082
12:54121367:G:A	TFA-BT NCV	HT-29	0.0731264
3:185000641:G:A	TFA-BT NCV	HT-29	0.0784706
14:45431333:G:A	TFA-BT NCV	HT-29	0.0798841
5:171433908:C:T	TFA-BT NCV	HT-29	0.0817297
17:80408698:C:T	TFA-BT NCV	HT-29	0.0839066
11:82904694:G:A	TFA-BT NCV	HT-29	0.0881983
11:61560071:G:A	TFA-BT NCV	HT-29	0.0926068
19:49990864:C:T	TFA-BT NCV	HT-29	0.0940858
1:213189326:C:A	TFA-BT NCV	HT-29	0.0949363
14:77923939:G:A	TFA-BT NCV	HT-29	0.0967214
17:38083931:C:T	TFA-BT NCV	HT-29	0.0968756
19:4247328:C:T	TFA-BT NCV	HT-29	0.0968756
19:42363937:A:C	TFA-BT NCV	HT-29	0.098273
15:91565876:G:A	TFA-BT NCV	HT-29	0.101308
1:3713083:C:T	TFA-BT NCV	HT-29	0.101534
15:90931350:T:C	TFA-BT NCV	HT-29	0.101534
5:133702910:G:A	TFA-BT NCV	HT-29	0.101534
20:35234025:G:A	TFA-BT NCV	HT-29	0.102721
9:135905986:G:A	TFA-BT NCV	HT-29	0.102721
5:1295253:G:A	TFA-BT NCV	HT-29	0.103382
8:124054557:C:T	TFA-BT NCV	HT-29	0.103382
3:194207825:G:A	TFA-BT NCV	HT-29	0.106089
17:6554938:C:T	TFA-BT NCV	HT-29	0.106568
19:45394375:G:A	TFA-BT NCV	HT-29	0.107665
7:66461704:C:T	TFA-BT NCV	HT-29	0.110509
16:2510097:G:A	TFA-BT NCV	HT-29	0.111078
1:43824520:C:T	TFA-BT NCV	HT-29	0.116334
X:77151157:A:T	TFA-BT NCV	HT-29	0.116929
12:49412616:C:T	TFA-BT NCV	HT-29	0.119173
16:2510096:G:A	TFA-BT NCV	HT-29	0.122018
16:84220649:C:T	TFA-BT NCV	HT-29	0.122018
10:112678968:G:A	TFA-BT NCV	HT-29	0.122072
16:57769528:G:A	TFA-BT NCV	HT-29	0.122072
17:80408645:C:T	TFA-BT NCV	HT-29	0.125008
6:31707594:A:T	TFA-BT NCV	HT-29	0.125659
1:202927428:G:A	TFA-BT NCV	HT-29	0.125681
19:2151796:C:T	TFA-BT NCV	HT-29	0.125681
2:32390904:C:T	TFA-BT NCV	HT-29	0.125681
7:2394204:G:A	TFA-BT NCV	HT-29	0.125681
14:45431330:A:G	TFA-BT NCV	HT-29	0.125695
17:11924099:G:A	TFA-BT NCV	HT-29	0.125695
10:18940567:T:C	TFA-BT NCV	HT-29	0.12578
14:78174412:C:T	TFA-BT NCV	HT-29	0.127098
5:1295133:C:T	TFA-BT NCV	HT-29	0.127106
19:49990694:G:A	TFA-BT NCV	HT-29	0.12769
2:68694499:T:G	TFA-BT NCV	HT-29	0.127906
12:34175404:C:T	TFA-BT NCV	HT-29	0.128314
3:67048537:C:T	TFA-BT NCV	HT-29	0.128314
6:170893743:G:A	TFA-BT NCV	HT-29	0.128314
3:52322059:C:T	TFA-BT NCV	HT-29	0.128765
12:38710429:T:G	TFA-BT NCV	HT-29	0.129924
1:25559064:C:T	TFA-BT NCV	HT-29	0.13201
3:119182618:C:T	TFA-BT NCV	HT-29	0.13201
9:135906016:C:T	TFA-BT NCV	HT-29	0.13391
3:184279359:C:T	TFA-BT NCV	HT-29	0.134642
10:105156317:C:T	TFA-BT NCV	HT-29	0.137833
1:79086044:T:G	TFA-BT NCV	HT-29	0.138716
19:1653018:C:T	TFA-BT NCV	HT-29	0.138816
11:62521398:C:A	TFA-BT NCV	HT-29	0.139274
22:20861827:C:T	TFA-BT NCV	HT-29	0.141711
4:1340837:G:A	TFA-BT NCV	HT-29	0.141711
3:194207822:G:A	TFA-BT NCV	HT-29	0.143481
2:68479926:C:T	TFA-BT NCV	HT-29	0.144146
2:8822033:G:A	TFA-BT NCV	HT-29	0.144146
22:47158536:C:T	TFA-BT NCV	HT-29	0.144146
6:31707592:G:A	TFA-BT NCV	HT-29	0.144146
10:124049973:T:G	TFA-BT NCV	HT-29	0.144379
1:38325298:C:G	TFA-BT NCV	HT-29	0.145327
16:89787383:G:A	TFA-BT NCV	HT-29	0.147093
21:33765392:G:A	TFA-BT NCV	HT-29	0.147272
17:57409031:C:A	TFA-BT NCV	HT-29	0.153235
7:66461698:C:T	TFA-BT NCV	HT-29	0.153235
[truncated: 5,179 more rows]

## Sheet: Fig. 2c and 2d
NCV (chr:position:ref:alt)	Frequency	Jurkat - Skew.log(-FDR)	HT-29 - Skew.log(-FDR)	SK-MEL-28 - Skew.log(-FDR)
[truncated: 2,555 more rows]

[truncated: 20 more sheets: Fig. 3b, Fig. 3c, d, f, Fig. 3d, Fig. 3g, h, Fig. 4a, Fig. 4b, Fig. 4c, Fig. 5a, Fig. 5b, Fig. 5c, Supplementary Fig. 1a, Supplementary Fig. 1b, Supplementary Fig. 2b, Supplementary Fig. 2c, Supplementary Fig. 3a, Supplementary Fig. 5, Supplementary Fig. 6, Supplementary Fig. 8a, Supplementary Fig. 8b, Supplementary Fig. 9]
